# Supplementary material for: Systematic dissection of genomic features determining the vast diversity of conotoxins
Source: BMC Genomics. 2023 Oct 9;24:598. doi: 10.1186/s12864-023-09689-4 (PMC10561478; doi:10.1186/s12864-023-09689-4)
Supplement: Supplementary file 3 — Supplementary Material 3 [file 12864_2023_9689_MOESM3_ESM.xlsx]

## Sheet: Sheet1
Supplemental material Table S3: Homology clustering results of conotoxin genes that were identified from the reassembled and published genomes of C. betulinus
Orthologous_ID	Gene_ID
OG0000000	CONOT014	CONOT015	CONOT016	Cbetulinus_18457.1	Cbetulinus_80007.1	Cbetulinus_80013.1	Cbetulinus_80018.1	Cbetulinus_80033.1	Cbetulinus_80034.1	Cbetulinus_80040.1	Cbetulinus_80041.1
OG0000001	CONOT084	CONOT085	CONOT086	CONOT087	Cbetulinus_16727.1	Cbetulinus_22342.1	Cbetulinus_728.1	Cbetulinus_80057.1
OG0000002	CONOT105	CONOT106	CONOT107	Cbetulinus_17461.1	Cbetulinus_3848.1	Cbetulinus_80058.1	Cbetulinus_80062.1	Cbetulinus_8101.1
OG0000003	CONOT096	CONOT097	CONOT098	CONOT099	CONOT100	CONOT101	Cbetulinus_9857.1
OG0000004	CONOT125	CONOT126	CONOT127	CONOT128	Cbetulinus_10457.1	Cbetulinus_10536.1	Cbetulinus_80029.1
OG0000005	CONOT007	CONOT008	CONOT010	Cbetulinus_291.1	Cbetulinus_80011.1	Cbetulinus_80012.1
OG0000006	CONOT043	Cbetulinus_1375.1	Cbetulinus_30172.1	Cbetulinus_80009.1	Cbetulinus_80053.2
OG0000007	CONOT056	CONOT058	Cbetulinus_10645.1	Cbetulinus_10646.1	Cbetulinus_9406.1
OG0000008	CONOT130	Cbetulinus_30766.1	Cbetulinus_31064.1	Cbetulinus_80002.1	Cbetulinus_80036.1
OG0000009	CONOT068	CONOT069	CONOT070	Cbetulinus_80054.1
OG0000010	CONOT073	CONOT074	Cbetulinus_11803.1	Cbetulinus_80003.1
OG0000011	CONOT082	CONOT083	Cbetulinus_80010.1	Cbetulinus_80032.1
OG0000012	CONOT004	Cbetulinus_10435.1	Cbetulinus_17986.1
OG0000013	CONOT009	Cbetulinus_2526.1	Cbetulinus_80049.1
OG0000014	CONOT013	Cbetulinus_23763.1	Cbetulinus_4433.1
OG0000015	CONOT022	CONOT023	Cbetulinus_22191.1
OG0000016	CONOT026	CONOT027	Cbetulinus_21389.1
OG0000017	CONOT028	CONOT029	Cbetulinus_21039.1
OG0000018	CONOT035	Cbetulinus_5196.1	Cbetulinus_80031.1
OG0000019	CONOT041	Cbetulinus_80015.1	Cbetulinus_80046.1
OG0000020	CONOT044	Cbetulinus_13052.1	Cbetulinus_13102.1
OG0000021	CONOT050	Cbetulinus_24741.1	Cbetulinus_80038.1
OG0000022	CONOT103	Cbetulinus_12824.1	Cbetulinus_872.1
OG0000023	CONOT108	Cbetulinus_10332.1	Cbetulinus_26122.1
OG0000024	CONOT109	Cbetulinus_11262.1	Cbetulinus_25768.1
OG0000025	CONOT132	Cbetulinus_11377.1	Cbetulinus_16909.1
OG0000026	CONOT001	Cbetulinus_21744.1
OG0000027	CONOT003	Cbetulinus_21745.1
OG0000028	CONOT006	Cbetulinus_80028.1
OG0000029	CONOT012	Cbetulinus_17090.1
OG0000030	CONOT018	Cbetulinus_2656.1
OG0000031	CONOT019	Cbetulinus_2767.1
OG0000032	CONOT021	Cbetulinus_17658.1
OG0000033	CONOT030	Cbetulinus_14500.1
OG0000034	CONOT031	Cbetulinus_17630.1
OG0000035	CONOT032	Cbetulinus_18691.1
OG0000036	CONOT036	Cbetulinus_8313.1
OG0000037	CONOT039	Cbetulinus_3905.1
OG0000038	CONOT040	Cbetulinus_11998.1
OG0000039	CONOT042	Cbetulinus_19616.1
OG0000040	CONOT046	Cbetulinus_1008.1
OG0000041	CONOT049	Cbetulinus_1591.1
OG0000042	CONOT052	Cbetulinus_19376.1
OG0000043	CONOT054	Cbetulinus_23031.1
OG0000044	CONOT059	Cbetulinus_8444.1
OG0000045	CONOT061	Cbetulinus_25208.1
OG0000046	CONOT071	Cbetulinus_13626.1
OG0000047	CONOT072	Cbetulinus_25397.1
OG0000048	CONOT075	Cbetulinus_13681.1
OG0000049	CONOT077	Cbetulinus_23550.1
OG0000050	CONOT078	Cbetulinus_9316.1
OG0000051	CONOT079	Cbetulinus_17015.1
OG0000052	CONOT080	Cbetulinus_1114.1
OG0000053	CONOT081	Cbetulinus_22638.1
OG0000054	CONOT088	Cbetulinus_30420.1
OG0000055	CONOT102	Cbetulinus_17771.1
OG0000056	CONOT113	Cbetulinus_10481.1
OG0000057	CONOT114	Cbetulinus_21740.1
OG0000058	CONOT115	Cbetulinus_957.1
OG0000059	CONOT118	Cbetulinus_25846.1
OG0000060	CONOT120	Cbetulinus_3478.1
OG0000061	CONOT122	Cbetulinus_11508.1
OG0000062	CONOT124	Cbetulinus_16159.1
OG0000063	CONOT129	Cbetulinus_5895.1
OG0000064	CONOT131	Cbetulinus_1803.1
OG0000065	CONOT002
OG0000066	CONOT005
OG0000067	CONOT011
OG0000068	CONOT017
OG0000069	CONOT020
OG0000070	CONOT024
OG0000071	CONOT025
OG0000072	CONOT033
OG0000073	CONOT034
OG0000074	CONOT037
OG0000075	CONOT038
OG0000076	CONOT045
OG0000077	CONOT047
OG0000078	CONOT048
OG0000079	CONOT051
OG0000080	CONOT053
OG0000081	CONOT055
OG0000082	CONOT057
OG0000083	CONOT060
OG0000084	CONOT062
OG0000085	CONOT063
OG0000086	CONOT064
OG0000087	CONOT065
OG0000088	CONOT066
OG0000089	CONOT067
OG0000090	CONOT076
OG0000091	CONOT089
OG0000092	CONOT090
OG0000093	CONOT091
OG0000094	CONOT092
OG0000095	CONOT093
OG0000096	CONOT094
OG0000097	CONOT095
OG0000098	CONOT104
OG0000099	CONOT110
OG0000100	CONOT111
OG0000101	CONOT112
OG0000102	CONOT116
OG0000103	CONOT117
OG0000104	CONOT119
OG0000105	CONOT121
OG0000106	CONOT123
OG0000107	CONOT133
OG0000108	Cbetulinus_10331.1
OG0000109	Cbetulinus_10820.1
OG0000110	Cbetulinus_11078.1
OG0000111	Cbetulinus_11097.1
OG0000112	Cbetulinus_11145.1
OG0000113	Cbetulinus_1121.1
OG0000114	Cbetulinus_11820.1
OG0000115	Cbetulinus_12480.1
OG0000116	Cbetulinus_12569.1
OG0000117	Cbetulinus_12637.1
OG0000118	Cbetulinus_13221.1
OG0000119	Cbetulinus_1360.1
OG0000120	Cbetulinus_13628.1
OG0000121	Cbetulinus_138.1
OG0000122	Cbetulinus_14820.1
OG0000123	Cbetulinus_1482.1
OG0000124	Cbetulinus_15066.1
OG0000125	Cbetulinus_15332.1
OG0000126	Cbetulinus_1597.1
OG0000127	Cbetulinus_16530.1
OG0000128	Cbetulinus_16816.1
OG0000129	Cbetulinus_17267.1
OG0000130	Cbetulinus_17310.1
OG0000131	Cbetulinus_1751.1
OG0000132	Cbetulinus_17555.1
OG0000133	Cbetulinus_17670.1
OG0000134	Cbetulinus_18309.1
OG0000135	Cbetulinus_18454.1
OG0000136	Cbetulinus_18955.1
OG0000137	Cbetulinus_1898.1
OG0000138	Cbetulinus_19348.1
OG0000139	Cbetulinus_1951.1
OG0000140	Cbetulinus_19527.1
OG0000141	Cbetulinus_19528.1
OG0000142	Cbetulinus_20230.1
OG0000143	Cbetulinus_20365.1
OG0000144	Cbetulinus_20663.1
OG0000145	Cbetulinus_21041.1
OG0000146	Cbetulinus_21742.1
OG0000147	Cbetulinus_21743.1
OG0000148	Cbetulinus_22568.1
OG0000149	Cbetulinus_24197.1
OG0000150	Cbetulinus_25650.1
OG0000151	Cbetulinus_25694.1
OG0000152	Cbetulinus_30802.1
OG0000153	Cbetulinus_30951.1
OG0000154	Cbetulinus_31010.2
OG0000155	Cbetulinus_31059.1
OG0000156	Cbetulinus_3401.1
OG0000157	Cbetulinus_3778.1
OG0000158	Cbetulinus_4670.1
OG0000159	Cbetulinus_5094.1
OG0000160	Cbetulinus_5367.1
OG0000161	Cbetulinus_5477.1
OG0000162	Cbetulinus_5898.1
OG0000163	Cbetulinus_6133.1
OG0000164	Cbetulinus_7667.1
OG0000165	Cbetulinus_7668.1
OG0000166	Cbetulinus_8553.1
OG0000167	Cbetulinus_9154.1
OG0000168	Cbetulinus_9362.1
OG0000169	Cbetulinus_9503.1
OG0000170	Cbetulinus_9709.1
OG0000171	Cbetulinus_9752.1
OG0000172	Cbetulinus_1084.1
OG0000173	Cbetulinus_1085.1
OG0000174	Cbetulinus_10995.1
OG0000175	Cbetulinus_1119.1
OG0000176	Cbetulinus_1120.1
OG0000177	Cbetulinus_12470.1
OG0000178	Cbetulinus_17534.1
OG0000179	Cbetulinus_22934.1
OG0000180	Cbetulinus_30172.2
OG0000181	Cbetulinus_30420.3
OG0000182	Cbetulinus_31010.1
OG0000183	Cbetulinus_31219.1
OG0000184	Cbetulinus_5533.1
OG0000185	Cbetulinus_7666.1
OG0000186	Cbetulinus_9326.1
OG0000187	Cbetulinus_977.1
OG0000188	Cbetulinus_17669.1
OG0000189	Cbetulinus_2102.1
OG0000190	Cbetulinus_80001.1
OG0000191	Cbetulinus_80004.1
OG0000192	Cbetulinus_80005.1
OG0000193	Cbetulinus_80006.1
OG0000194	Cbetulinus_80008.1
OG0000195	Cbetulinus_80014.1
OG0000196	Cbetulinus_80016.1
OG0000197	Cbetulinus_80017.1
OG0000198	Cbetulinus_80019.1
OG0000199	Cbetulinus_80020.1
OG0000200	Cbetulinus_80021.1
OG0000201	Cbetulinus_80022.1
OG0000202	Cbetulinus_80023.1
OG0000203	Cbetulinus_80024.1
OG0000204	Cbetulinus_80025.1
OG0000205	Cbetulinus_80026.1
OG0000206	Cbetulinus_80027.1
OG0000207	Cbetulinus_80030.1
OG0000208	Cbetulinus_80033.2
OG0000209	Cbetulinus_80037.1
OG0000210	Cbetulinus_80038.2
OG0000211	Cbetulinus_80042.1
OG0000212	Cbetulinus_80043.1
OG0000213	Cbetulinus_80044.1
OG0000214	Cbetulinus_80045.1
OG0000215	Cbetulinus_80047.1
OG0000216	Cbetulinus_80048.1
OG0000217	Cbetulinus_80050.1
OG0000218	Cbetulinus_80053.1
OG0000219	Cbetulinus_80053.3
OG0000220	Cbetulinus_80055.1
OG0000221	Cbetulinus_80056.1
OG0000222	Cbetulinus_80059.1
OG0000223	Cbetulinus_80061.1
OG0000224	Cbetulinus_80061.2
