# Supplementary material for: Systematic dissection of genomic features determining the vast diversity of conotoxins
Source: BMC Genomics. 2023 Oct 9;24:598. doi: 10.1186/s12864-023-09689-4 (PMC10561478; doi:10.1186/s12864-023-09689-4)
Supplement: Supplementary file 4 — Supplementary Material 4 [file 12864_2023_9689_MOESM4_ESM.xlsx]

## Sheet: conotoxin genes upstream
Supplemental material Table S4: The content of major transposon elements in the upstream and downstream flanking regions (100 kb) of protein-coding genes in the reassembled C. betulinus genome
GeneID	Major classes of transposon elements
	DNAs																											LINEs																		LTRs
	DNA	DNA/CMC-EnSpm	DNA/Ginger	DNA/Kolobok-T2	DNA/MULE-MuDR	DNA/Maverick	DNA/Merlin	DNA/Novosib	DNA/PIF-Harbinger	DNA/PIF-Spy	DNA/PiggyBac	DNA/Sola-1	DNA/Sola-2	DNA/Sola-3	DNA/TcMar-Fot1	DNA/TcMar-Mariner	DNA/TcMar-Tc1	DNA/TcMar-Tc2	DNA/TcMar-Tc4	DNA/TcMar-Tigger	DNA/Zisupton	DNA/hAT	DNA/hAT-Ac	DNA/hAT-Blackjack	DNA/hAT-Charlie	DNA/hAT-Tip100	DNA/hAT-hAT5	LINE	LINE/CR1	LINE/CR1-Zenon	LINE/I	LINE/I-Jockey	LINE/I-Nimb	LINE/Jockey	LINE/L1	LINE/L1-Tx1	LINE/L2	LINE/Penelope	LINE/R1	LINE/R2	LINE/R2-Hero	LINE/R2-NeSL	LINE/RTE-BovB	LINE/RTE-X	LINE/Rex-Babar	LTR/Copia	LTR/DIRS	LTR/ERV1	LTR/ERVK
Cbetulinus_10331	0	2	0	1	0	0	0	0	0	0	0	0	0	0	0	0	0	0	0	0	0	0	0	0	0	0	0	0	0	0	0	0	0	0	0	0	3	1	0	0	0	0	0	1	2	0	0	0	0
Cbetulinus_10435	0	3	1	0	0	0	0	1	0	0	0	0	0	0	0	0	0	0	0	0	0	0	0	0	0	0	0	0	0	0	1	0	0	0	2	3	5	0	0	0	0	0	0	0	0	0	0	0	0
Cbetulinus_10481	0	4	0	0	0	0	0	3	0	0	0	0	0	2	0	0	1	0	0	0	2	0	0	0	0	0	0	0	0	0	2	0	0	0	0	1	1	4	0	0	0	0	0	1	0	0	0	0	0
Cbetulinus_10536	1	4	0	0	0	0	0	3	0	0	0	0	0	0	0	0	1	0	0	0	0	0	0	0	0	0	0	0	0	0	1	0	0	5	0	2	0	0	0	0	0	0	22	0	0	1	0	0	0
Cbetulinus_10820	1	0	1	0	0	0	0	0	0	0	0	0	0	0	0	0	0	0	0	0	0	0	0	0	0	0	0	0	0	0	0	0	0	0	0	0	1	0	0	0	0	0	0	0	0	0	0	3	0
Cbetulinus_1084	2	8	1	0	0	0	0	5	0	0	0	0	0	0	0	0	3	0	0	0	0	0	0	0	0	0	0	0	0	0	5	0	0	3	0	2	7	3	0	0	1	0	0	1	0	0	0	0	0
Cbetulinus_1085	0	4	0	0	0	0	0	2	0	0	0	0	0	2	0	0	0	0	0	0	0	0	0	0	0	0	0	1	0	0	1	0	0	6	0	0	6	0	0	0	2	0	0	1	0	0	0	0	0
Cbetulinus_10995	0	1	0	0	0	0	0	1	0	0	0	0	0	0	0	0	0	0	0	0	0	1	0	0	0	0	0	0	0	0	0	0	0	0	0	0	0	0	0	0	0	0	0	0	0	0	0	0	0
Cbetulinus_11078	3	3	1	0	0	1	0	8	0	0	0	1	0	0	0	0	1	0	0	0	2	0	0	0	0	0	0	0	0	0	2	0	0	0	0	0	2	0	0	2	0	0	1	1	0	0	0	0	0
Cbetulinus_11097	0	2	0	0	0	0	0	0	0	0	0	0	0	0	0	0	0	0	0	0	0	0	0	0	0	0	0	0	0	0	0	0	0	1	0	0	1	2	0	0	1	0	0	0	0	0	0	0	0
Cbetulinus_1114	0	0	0	0	0	0	0	0	0	0	0	0	0	0	0	0	1	0	0	0	0	0	0	0	0	0	0	0	0	0	0	0	0	0	0	0	0	0	0	0	0	0	0	0	0	0	0	0	0
Cbetulinus_1120	0	9	1	2	0	0	0	11	0	0	0	1	0	0	0	0	10	0	1	0	0	1	0	0	0	0	0	0	0	0	0	0	0	7	0	0	2	3	0	0	0	0	0	0	0	3	0	0	0
Cbetulinus_11262	0	1	0	0	0	0	0	6	0	0	0	0	0	0	0	0	1	0	0	0	0	0	0	0	0	0	0	0	0	0	1	2	0	0	0	0	0	4	0	0	0	0	8	7	0	2	0	0	0
Cbetulinus_11508	0	0	0	0	0	0	0	0	0	0	0	0	0	0	0	0	1	0	0	0	0	0	0	0	0	0	0	1	0	2	0	0	0	0	0	0	2	0	0	0	0	0	0	6	0	0	4	0	0
Cbetulinus_11803	0	0	2	0	0	0	0	1	0	0	0	0	0	0	0	0	0	0	0	0	0	0	0	0	0	0	0	0	0	0	0	0	0	0	0	1	0	1	0	0	0	0	1	0	0	0	0	0	0
Cbetulinus_11820	0	0	0	0	0	0	0	0	0	0	0	0	0	0	0	0	0	0	0	0	0	0	0	0	0	0	0	0	0	0	0	0	0	0	0	0	0	0	0	0	0	0	0	0	0	0	0	0	0
Cbetulinus_11998	1	5	0	0	0	0	0	6	0	0	0	0	0	0	0	0	1	0	0	0	0	0	0	0	0	0	0	0	0	0	0	0	0	0	0	0	3	1	0	0	0	0	0	1	0	0	0	0	0
Cbetulinus_12470	0	2	0	0	0	0	0	5	0	3	0	0	0	1	0	0	2	0	0	0	0	0	2	0	0	0	0	0	0	0	2	1	0	5	0	0	6	1	0	0	4	0	1	0	0	0	0	0	0
Cbetulinus_12480	0	0	0	0	0	0	0	0	0	0	0	0	0	0	0	0	1	0	0	0	0	0	0	0	0	0	0	0	0	0	1	0	0	0	0	0	0	0	0	0	0	0	0	0	0	0	0	0	0
Cbetulinus_12569	0	0	0	0	0	2	0	0	0	0	0	0	0	0	0	0	3	0	0	0	0	0	0	0	0	0	0	0	0	0	0	0	0	0	0	0	0	0	0	0	0	0	1	0	0	0	0	0	0
Cbetulinus_12824	0	0	0	0	0	0	0	0	0	0	0	0	0	0	0	0	0	0	0	0	0	0	0	0	0	0	0	0	0	0	0	0	0	0	0	0	0	0	0	0	0	0	0	0	0	0	0	0	0
Cbetulinus_13052	0	0	0	0	0	0	0	0	0	0	0	0	0	0	0	0	0	0	0	0	0	0	0	0	0	0	0	0	0	0	0	0	0	0	0	0	0	0	0	0	0	0	0	0	0	0	0	0	0
Cbetulinus_13102	0	0	0	0	0	0	0	0	0	0	0	0	0	0	0	0	0	0	0	0	1	1	0	0	0	0	0	0	0	0	0	0	0	0	0	0	0	0	0	0	1	0	0	0	0	0	0	0	0
Cbetulinus_13221	0	0	0	0	0	0	0	0	0	0	0	0	0	0	0	0	0	0	0	0	0	0	0	0	0	0	0	0	0	0	0	0	0	0	0	0	0	0	0	0	0	0	0	0	0	0	0	0	0
Cbetulinus_1360	0	0	0	0	0	0	0	5	0	0	0	0	0	0	0	0	1	0	0	0	0	0	0	0	0	0	1	0	0	0	0	0	0	0	0	0	1	0	0	0	0	0	0	0	0	0	0	0	0
Cbetulinus_13626	0	0	1	0	0	0	0	3	0	0	0	0	0	0	0	0	1	0	0	0	0	0	0	0	0	0	0	0	0	0	0	0	0	0	0	0	2	0	0	1	0	0	0	0	0	0	0	0	0
Cbetulinus_13628	0	0	1	0	0	0	0	4	0	0	0	0	0	0	0	0	5	0	0	0	0	0	0	0	0	0	0	0	0	0	0	0	0	2	0	0	0	0	0	1	0	0	0	0	0	0	0	0	0
Cbetulinus_13681	0	2	0	0	0	0	0	4	0	0	0	1	0	0	0	0	0	0	0	0	0	0	0	0	0	0	0	0	0	0	0	0	0	2	0	0	2	0	0	0	0	0	2	0	0	0	0	0	0
Cbetulinus_1375	0	0	0	0	0	0	0	0	0	0	0	0	0	0	0	0	0	0	0	0	0	2	0	0	0	0	0	0	0	0	0	0	0	0	0	0	0	0	0	0	0	0	0	0	0	0	0	0	0
Cbetulinus_138	1	0	0	0	0	0	0	0	0	0	0	1	0	1	0	0	3	0	0	0	0	0	0	0	0	0	0	0	0	0	0	0	0	1	0	0	0	0	0	0	0	0	0	1	0	0	0	0	0
Cbetulinus_14500	2	1	0	0	0	0	0	2	0	0	0	0	0	0	0	0	0	0	0	0	0	0	0	0	0	0	0	0	0	0	0	0	0	0	0	0	1	0	0	0	1	0	0	1	0	0	0	0	0
Cbetulinus_1482	0	2	0	0	0	0	0	0	0	0	0	0	0	0	0	0	0	0	0	0	0	0	0	0	0	0	0	0	0	0	0	0	0	0	0	0	1	0	0	0	0	0	0	0	0	0	0	0	0
Cbetulinus_14820	0	4	2	0	1	0	0	6	0	0	0	0	0	0	0	0	1	0	0	0	0	0	0	0	0	0	0	2	0	0	1	0	0	0	0	0	0	1	0	0	1	0	0	0	0	0	0	0	0
Cbetulinus_15066	3	2	0	0	0	1	0	2	0	0	0	1	0	0	0	0	6	0	0	0	0	0	0	0	0	0	0	0	0	0	0	0	0	3	0	0	3	1	0	0	1	0	0	0	0	1	0	0	0
Cbetulinus_15332	0	0	0	0	0	0	0	3	0	0	0	0	0	0	0	0	5	0	0	0	0	0	0	0	0	0	0	0	0	0	0	0	0	4	0	0	0	0	0	0	0	0	0	0	0	0	0	0	0
Cbetulinus_1591	0	1	0	0	0	0	0	0	0	0	0	0	0	0	0	0	0	0	0	0	0	0	0	0	0	0	0	0	0	0	0	0	0	0	0	0	0	3	0	0	0	0	0	0	0	0	0	0	0
Cbetulinus_1597	0	2	0	0	0	0	0	4	0	0	0	0	0	0	0	0	0	0	0	0	0	0	0	0	0	0	0	1	3	0	2	0	0	1	0	3	0	1	0	0	0	0	0	3	0	0	0	0	0
Cbetulinus_16159	0	6	0	1	0	0	0	5	0	0	0	4	0	0	0	0	14	0	0	0	0	0	0	0	0	0	0	3	0	0	2	0	1	3	0	0	1	0	0	0	1	0	8	4	0	0	0	0	0
Cbetulinus_16530	1	3	0	0	0	0	0	7	1	0	0	0	0	0	0	0	3	0	0	0	0	0	0	0	0	0	0	0	0	0	0	0	0	4	0	0	2	1	0	0	0	0	1	0	0	0	0	0	0
Cbetulinus_16727	0	7	1	0	0	0	0	3	0	0	0	0	0	0	0	0	0	0	0	0	0	0	0	0	0	0	0	0	0	0	0	0	0	4	0	0	1	1	0	0	0	0	0	3	0	0	0	0	0
Cbetulinus_16909	0	0	0	0	0	0	0	4	0	0	0	0	0	0	0	0	4	0	0	0	1	0	0	0	0	0	0	0	0	0	0	0	0	0	0	0	2	1	0	0	0	0	1	0	0	0	0	0	0
Cbetulinus_17015	0	1	0	0	0	0	0	0	0	0	0	0	0	0	0	0	1	0	0	3	0	0	0	0	0	0	0	0	0	0	0	0	0	0	0	0	0	0	0	0	0	0	0	0	0	0	0	0	0
Cbetulinus_17267	0	1	0	0	0	0	0	0	0	0	0	0	0	0	0	0	1	0	0	0	0	0	0	0	0	0	0	0	0	0	0	0	0	0	0	0	0	0	0	0	0	0	2	0	0	0	0	0	0
Cbetulinus_17310	0	11	0	0	0	0	0	0	0	0	0	1	0	0	0	0	4	0	0	0	0	0	0	0	0	0	0	0	0	0	3	0	1	8	0	0	0	0	0	0	0	0	0	2	0	0	0	0	0
Cbetulinus_17461	0	0	0	0	0	0	0	1	0	0	0	0	0	0	0	0	0	0	0	0	0	0	0	0	0	0	0	0	0	0	0	0	0	0	0	0	0	0	0	0	0	0	0	0	0	0	0	0	0
Cbetulinus_1751	0	0	0	0	0	0	0	0	0	0	0	0	0	0	0	0	0	0	0	0	0	0	0	0	0	0	0	0	0	0	0	0	0	0	0	0	0	0	0	0	0	0	0	0	0	0	0	0	0
Cbetulinus_17534	0	6	0	0	0	0	0	2	0	0	0	0	0	0	0	0	0	0	0	0	0	0	0	0	0	0	0	0	0	0	1	0	0	0	0	3	0	2	0	0	0	0	0	0	0	0	0	0	0
Cbetulinus_17555	0	2	0	0	0	0	0	4	0	0	0	0	0	0	0	0	2	0	0	0	0	0	0	0	0	0	0	0	0	0	0	0	0	2	0	2	0	0	0	0	1	0	0	0	0	0	0	0	0
Cbetulinus_17630	0	0	0	0	0	0	0	0	0	0	0	0	0	0	0	0	0	0	0	0	0	0	0	0	0	0	0	0	0	0	0	0	0	0	0	0	0	0	0	0	0	0	0	1	0	0	0	0	0
Cbetulinus_17658	0	0	1	0	2	0	0	4	0	0	0	0	0	0	0	0	1	0	0	0	0	0	0	0	0	0	0	0	0	0	1	0	0	1	0	0	0	1	0	0	1	0	0	0	0	0	0	0	0
Cbetulinus_17771	0	0	0	0	0	0	0	0	0	0	0	0	0	0	0	0	0	0	0	0	0	0	0	0	0	0	0	0	0	0	0	0	0	0	0	0	0	0	0	0	0	0	0	0	0	0	0	0	0
Cbetulinus_1803	0	2	0	0	0	0	0	2	0	0	0	0	0	1	0	0	1	0	0	0	0	0	0	0	0	0	0	0	0	0	0	0	0	3	0	0	0	0	0	0	0	0	0	1	0	0	0	0	0
Cbetulinus_18309	0	0	0	0	0	0	0	0	0	0	0	0	0	0	0	0	0	0	0	0	0	0	0	0	0	0	0	0	0	0	1	0	0	0	0	0	0	0	0	0	0	0	0	0	0	0	0	0	0
Cbetulinus_18454	0	5	0	0	0	0	0	0	0	0	0	0	0	0	0	0	0	0	0	0	0	1	0	0	0	0	0	0	0	0	1	0	1	0	0	0	0	3	0	0	0	0	1	1	0	0	0	0	0
Cbetulinus_18691	1	4	0	0	0	1	0	2	0	0	0	1	0	0	0	0	14	0	0	0	1	0	0	0	0	0	0	0	0	0	0	0	0	4	1	0	3	3	0	0	0	0	0	0	0	0	0	0	0
Cbetulinus_18955	0	0	1	0	0	0	0	1	0	0	0	0	0	0	0	0	0	0	0	0	0	0	0	0	0	0	0	0	0	0	0	0	0	0	0	0	0	1	0	0	0	0	0	0	0	0	0	0	0
Cbetulinus_19376	0	6	0	0	0	0	0	2	0	0	0	0	0	0	0	0	9	0	0	0	0	0	0	0	0	0	0	0	1	0	2	0	0	6	0	2	2	4	0	0	0	0	0	2	0	0	0	0	0
Cbetulinus_1951	0	1	0	0	0	0	1	0	0	0	0	0	0	0	0	0	6	0	0	0	0	0	0	0	0	0	0	3	0	0	2	0	0	0	0	0	0	3	0	0	0	0	1	0	0	0	0	0	0
Cbetulinus_19527	1	9	0	1	0	0	0	0	0	0	0	1	0	3	0	0	5	0	0	0	0	0	0	0	0	0	0	0	0	0	1	0	0	2	0	0	1	1	0	0	0	0	1	2	0	0	0	0	0
Cbetulinus_19528	0	1	2	0	0	0	0	1	0	0	0	0	0	0	0	0	2	0	0	0	0	0	0	0	0	0	0	0	0	0	6	0	0	0	0	0	0	0	0	0	3	0	1	2	0	0	0	0	0
Cbetulinus_19616	0	7	0	0	0	1	0	2	0	0	0	0	0	0	0	0	2	0	0	0	0	0	0	0	0	0	0	0	0	0	3	0	0	7	0	0	4	2	0	0	1	0	2	1	0	0	0	0	0
Cbetulinus_20230	0	3	1	0	0	0	0	1	0	0	0	0	0	0	0	0	1	0	0	0	0	0	1	0	0	0	0	0	0	0	0	0	0	0	0	0	1	0	0	0	0	0	0	3	0	0	0	0	0
Cbetulinus_20365	1	0	0	0	0	0	0	0	0	0	0	0	0	0	0	0	0	0	0	0	0	0	0	0	0	0	0	0	0	0	0	0	0	0	0	0	0	0	0	0	0	0	0	0	0	0	0	0	0
Cbetulinus_20663	0	1	0	0	0	0	0	0	0	0	0	0	0	0	0	0	2	0	0	0	0	0	0	0	0	0	0	0	0	0	0	3	0	0	0	0	0	1	0	0	14	0	0	0	0	0	0	0	0
Cbetulinus_2102	0	4	0	0	0	2	0	3	0	0	0	0	0	1	0	0	2	0	0	0	0	0	0	0	0	0	0	0	0	0	1	0	0	6	0	0	0	0	0	0	1	0	0	1	0	0	0	0	0
Cbetulinus_21039	2	0	0	0	0	0	0	4	0	0	0	0	0	0	0	0	6	0	0	0	2	0	0	0	0	0	0	0	0	0	0	0	0	6	0	1	1	2	0	0	1	0	0	0	0	0	0	0	0
Cbetulinus_21740	1	4	1	2	0	1	0	8	0	0	0	0	0	0	0	0	10	0	0	0	0	0	0	0	0	0	0	1	0	0	0	0	0	1	0	3	0	2	0	3	4	0	0	2	0	0	0	0	0
Cbetulinus_21743	0	0	0	0	0	0	0	0	0	0	0	0	0	0	0	0	0	0	0	0	0	0	0	0	0	0	0	0	0	0	0	0	0	0	0	2	0	1	0	0	0	0	0	0	0	0	0	0	0
Cbetulinus_21745	0	4	1	0	0	0	0	1	0	0	0	0	0	0	0	0	3	0	0	0	0	1	0	0	0	0	0	3	0	0	7	0	3	4	0	1	4	2	0	0	0	0	4	4	0	0	0	0	0
Cbetulinus_22191	0	0	0	0	0	2	0	0	0	0	0	0	0	0	0	0	0	0	0	0	0	0	0	0	0	0	0	0	0	0	0	0	0	0	0	0	0	0	0	0	0	0	0	0	0	0	0	0	0
Cbetulinus_22934	0	7	1	2	0	0	0	12	0	0	0	1	0	0	0	0	2	0	0	0	2	0	0	0	0	0	0	1	0	0	2	0	0	6	0	0	2	0	0	0	0	0	1	1	0	1	0	0	0
Cbetulinus_23031	0	1	0	0	0	0	0	0	0	0	0	0	0	0	0	0	0	0	0	0	0	0	0	0	0	0	0	0	0	0	0	0	0	0	0	0	0	0	0	0	0	0	0	0	0	0	0	0	0
Cbetulinus_23550	0	4	0	0	0	0	0	2	0	0	0	0	0	1	0	0	1	0	0	0	0	1	1	0	0	0	0	0	0	0	1	0	0	0	0	1	1	1	0	0	0	0	0	3	0	0	0	0	0
Cbetulinus_24741	0	4	0	0	0	0	0	1	0	0	0	0	0	0	0	0	6	0	0	0	0	0	0	0	0	0	0	0	0	0	1	0	1	0	0	0	1	0	0	0	0	0	0	0	0	0	0	0	0
Cbetulinus_25208	0	1	0	0	0	0	0	0	0	0	0	0	0	0	0	0	0	0	0	0	0	0	0	0	0	0	0	0	0	0	0	0	0	1	0	0	0	0	0	0	0	0	0	0	0	1	0	0	0
Cbetulinus_2526	0	0	0	0	0	0	0	0	0	0	0	0	0	0	0	0	0	0	0	0	0	0	0	0	0	0	0	0	0	0	0	0	0	0	0	0	2	0	0	0	0	0	0	0	0	0	0	0	0
Cbetulinus_25650	1	4	0	0	0	0	0	0	0	0	0	0	0	0	0	0	2	0	0	0	0	0	0	0	0	0	0	0	0	0	0	2	0	0	0	1	0	0	0	0	0	0	1	1	0	0	0	0	0
Cbetulinus_26122	0	1	0	0	0	0	0	0	0	0	0	0	0	0	0	0	0	0	0	0	0	0	0	0	0	0	0	0	0	0	0	0	0	0	0	0	0	0	0	0	0	0	0	0	0	0	0	0	0
Cbetulinus_2656	0	6	0	0	0	0	0	1	0	0	0	0	0	0	0	0	1	0	0	0	0	0	0	0	0	0	0	0	1	0	0	0	0	1	0	0	0	0	0	0	1	0	1	0	0	0	0	1	0
Cbetulinus_291	0	1	0	0	0	0	0	4	0	0	0	0	0	0	0	0	1	0	0	0	0	0	1	0	0	0	0	2	0	0	2	0	0	0	0	0	3	0	0	0	0	0	0	0	0	0	0	0	0
Cbetulinus_30172	0	0	0	0	0	0	0	0	0	0	0	0	0	0	0	0	0	0	0	0	0	0	0	0	0	0	0	0	0	0	0	0	1	0	0	0	0	0	0	0	0	0	0	0	0	0	0	0	0
Cbetulinus_30766	0	0	0	0	0	0	0	0	0	0	0	0	0	0	0	0	0	0	0	0	0	0	0	0	0	0	0	0	0	0	0	0	0	0	0	2	0	1	0	0	0	0	0	0	0	0	0	0	0
Cbetulinus_30802	1	1	0	0	0	2	0	5	0	0	0	0	0	0	0	0	3	0	0	0	0	0	0	0	0	0	0	0	0	0	0	0	0	9	0	0	2	2	0	2	0	1	1	0	0	0	0	0	0
Cbetulinus_30951	0	0	0	0	0	0	0	1	0	0	0	0	0	0	0	0	0	0	0	0	0	0	0	0	0	0	0	0	0	0	0	0	0	0	0	0	1	0	0	0	0	0	0	0	0	0	0	1	0
Cbetulinus_31010	1	4	0	0	0	0	0	4	0	0	0	0	0	0	0	0	0	0	0	0	0	0	0	0	0	0	0	0	0	0	1	0	0	4	0	0	0	1	0	0	0	0	0	1	0	0	0	0	1
Cbetulinus_31059	0	0	0	0	0	0	0	2	0	0	0	0	0	0	0	0	0	0	0	0	0	0	0	0	0	0	0	0	0	0	0	0	0	0	0	0	0	0	0	0	0	0	0	0	0	0	0	0	0
Cbetulinus_31064	0	0	0	0	0	0	0	1	0	0	0	0	0	0	0	0	0	0	0	0	0	0	0	0	0	0	0	0	0	0	1	0	0	0	0	1	0	0	0	0	0	0	0	1	0	0	0	0	0
Cbetulinus_31219	2	2	2	1	0	0	0	3	0	0	0	2	0	0	0	0	8	0	0	0	0	0	1	0	0	0	0	2	0	0	2	0	0	1	0	1	1	5	0	0	0	0	1	3	0	0	0	0	0
Cbetulinus_3401	0	2	1	0	0	0	0	0	0	0	0	0	0	0	0	0	4	0	0	0	0	0	0	0	0	0	0	0	0	0	2	0	1	0	0	0	0	0	0	0	1	0	1	1	0	0	0	0	0
Cbetulinus_3848	0	0	2	0	0	0	0	1	0	0	0	0	0	0	0	0	1	0	0	0	2	0	0	0	0	0	0	0	0	0	0	0	0	0	0	1	0	1	0	0	0	0	0	2	0	0	0	0	0
Cbetulinus_3905	0	6	0	0	0	0	0	2	0	0	0	0	0	0	0	0	2	0	0	0	0	0	0	0	0	0	0	0	0	0	1	0	0	3	1	2	3	2	0	0	0	0	0	0	0	0	0	0	0
Cbetulinus_4433	0	1	0	0	0	0	0	0	0	0	0	0	0	0	0	0	2	0	0	0	0	0	0	0	0	0	0	0	0	0	0	0	0	5	0	0	0	0	0	0	0	0	0	0	0	0	0	0	0
Cbetulinus_4670	0	6	0	0	0	0	0	7	0	0	0	0	0	1	0	0	6	0	0	0	1	0	0	0	0	0	0	0	0	0	4	0	1	3	0	0	2	1	0	0	0	0	3	5	0	0	0	0	0
Cbetulinus_5094	0	0	0	0	0	0	0	0	0	0	0	0	0	0	0	0	0	0	0	0	0	0	0	0	0	0	0	0	0	0	0	0	0	0	0	0	0	0	0	0	0	0	0	0	0	0	0	0	0
Cbetulinus_5196	3	3	0	0	0	3	0	1	0	0	1	0	0	0	0	0	4	0	0	0	0	0	0	0	0	0	0	0	0	1	0	0	0	4	0	0	4	1	0	0	0	0	0	2	0	0	0	0	0
Cbetulinus_5367	0	3	0	0	0	0	0	4	0	0	0	0	0	0	0	0	1	0	0	0	0	0	0	0	0	0	0	0	0	0	1	1	0	0	0	0	0	1	0	0	0	0	2	0	1	0	0	0	0
Cbetulinus_5477	1	2	0	0	0	0	0	0	0	0	0	1	0	0	0	0	1	0	0	0	0	0	0	0	0	0	0	0	0	0	0	0	0	3	0	0	0	2	0	0	0	0	0	0	0	0	1	1	0
Cbetulinus_5895	0	3	0	0	0	0	0	2	0	0	0	0	0	0	1	0	7	0	1	0	0	0	0	0	0	0	0	0	0	2	3	0	0	3	0	4	3	1	0	0	0	0	2	4	0	0	0	0	0
Cbetulinus_6133	0	1	0	0	0	0	0	0	0	0	0	0	0	0	0	0	0	0	0	0	0	0	0	0	0	0	0	0	0	0	0	0	0	0	0	0	0	0	0	0	0	0	0	0	0	0	0	0	0
Cbetulinus_728	0	7	1	0	0	0	0	6	0	0	0	0	0	0	0	0	0	0	0	0	0	0	0	0	0	0	0	0	0	0	0	0	0	3	0	0	1	1	0	0	0	0	0	3	0	0	0	0	0
Cbetulinus_7666	0	3	0	0	0	0	0	4	0	0	0	0	0	0	0	0	0	0	0	0	0	0	0	0	0	0	0	0	0	0	0	0	0	0	0	0	0	1	0	0	0	0	0	0	0	0	0	0	0
Cbetulinus_7667	0	1	0	0	0	0	0	1	0	0	0	0	0	0	0	0	1	0	0	0	2	0	0	0	0	0	0	0	0	0	3	0	0	1	0	0	1	1	0	0	0	0	0	4	0	0	0	0	0
Cbetulinus_80002	0	3	0	0	0	0	0	1	0	0	0	0	0	0	0	0	0	0	0	0	0	0	0	0	0	0	0	0	0	0	1	0	0	1	0	1	0	0	0	0	0	0	0	1	0	0	0	0	0
Cbetulinus_80003	1	4	0	0	0	0	0	0	0	0	0	0	0	0	0	0	1	0	0	0	0	0	0	0	0	0	0	0	0	1	0	0	0	4	0	0	3	0	0	0	0	0	1	1	0	0	0	0	0
Cbetulinus_80004	0	0	0	0	0	0	0	0	0	0	0	0	0	0	0	0	0	0	0	0	0	0	0	0	0	0	0	0	0	0	1	0	0	0	0	0	0	0	0	0	0	0	0	0	0	0	0	0	0
Cbetulinus_80006	0	2	0	0	0	0	0	1	0	0	0	0	0	0	0	0	1	0	0	0	0	0	0	0	0	0	0	0	0	0	0	0	0	0	0	0	0	1	0	0	0	0	0	0	0	0	0	0	0
Cbetulinus_80012	0	0	0	0	0	0	0	0	0	0	0	0	0	0	0	0	0	0	0	0	0	0	0	0	0	0	0	0	0	0	0	0	0	0	0	0	2	0	0	0	0	0	0	0	0	0	0	0	0
Cbetulinus_80013	0	2	0	0	0	0	0	3	0	0	0	0	0	0	0	0	5	0	0	0	0	0	0	0	0	0	0	0	0	0	0	0	0	4	0	2	3	0	0	0	2	0	1	1	0	0	0	0	0
Cbetulinus_80014	0	1	0	0	0	0	0	0	0	0	2	0	0	0	0	0	0	0	0	0	0	0	0	0	0	0	0	0	0	0	0	0	0	2	0	0	0	0	0	0	0	0	0	0	0	0	0	0	0
Cbetulinus_80015	0	0	0	0	1	0	0	0	0	0	0	0	0	0	0	0	0	0	0	0	0	0	0	0	0	0	0	0	0	0	0	0	0	0	0	0	0	0	0	0	0	0	0	0	0	0	0	0	0
Cbetulinus_80016	4	2	0	0	0	0	0	4	0	0	0	4	0	0	0	0	0	0	0	0	0	0	0	0	0	0	0	0	1	0	0	0	0	3	1	1	0	2	0	0	0	0	6	1	0	0	0	0	0
Cbetulinus_80017	0	0	0	0	0	0	0	0	0	0	0	0	0	0	0	0	0	0	0	0	0	0	0	0	0	0	0	0	0	0	0	0	0	0	0	0	1	0	0	0	0	0	0	0	0	0	0	0	0
Cbetulinus_80018	0	4	0	0	0	0	0	0	0	0	0	0	0	0	0	0	2	0	0	0	0	0	0	0	0	0	0	0	0	0	0	1	0	3	0	5	1	1	0	0	4	0	1	1	0	0	0	0	0
Cbetulinus_80019	0	2	0	0	0	0	0	1	0	0	0	0	0	0	0	0	1	0	0	0	0	0	0	0	0	0	0	0	0	0	0	0	0	1	0	0	0	0	0	0	0	0	0	0	0	0	0	0	0
Cbetulinus_80020	0	1	0	1	0	5	0	5	0	0	0	0	0	0	0	0	3	0	0	0	2	0	0	0	0	0	0	2	0	0	3	2	0	0	0	5	1	2	0	0	0	0	0	0	1	0	0	0	0
Cbetulinus_80021	0	20	0	0	0	0	0	8	0	0	0	0	0	0	0	0	1	0	0	0	1	0	0	0	0	0	0	0	0	0	3	0	1	4	0	1	4	1	0	0	2	0	0	5	0	0	2	0	0
Cbetulinus_80022	0	0	0	0	0	0	0	0	0	0	0	0	0	0	0	0	0	0	0	0	0	0	0	0	0	0	0	0	0	0	0	0	0	0	0	0	0	0	0	0	0	0	0	1	0	0	0	0	0
Cbetulinus_80025	2	0	3	0	0	0	0	2	0	0	0	0	0	0	0	0	0	0	0	0	0	0	0	0	0	0	0	0	0	0	0	0	1	0	0	0	1	1	0	0	0	0	0	0	0	0	0	0	0
Cbetulinus_80027	2	0	0	0	0	0	0	0	0	0	0	0	0	0	0	0	2	0	0	0	0	0	0	0	0	0	0	1	0	0	1	0	0	1	0	0	0	0	0	0	0	0	0	0	0	0	0	0	0
Cbetulinus_80028	0	0	0	0	0	2	0	1	0	0	0	4	0	0	0	0	0	0	0	0	6	0	0	0	0	0	0	0	0	0	0	0	1	1	0	0	1	1	0	0	0	0	0	4	0	0	1	0	0
Cbetulinus_80029	0	1	0	0	0	0	0	0	0	0	0	0	0	0	0	0	0	0	0	0	0	0	0	0	0	0	0	0	0	0	0	0	0	0	0	0	0	0	0	0	0	0	0	0	0	0	0	0	0
Cbetulinus_80030	0	2	1	0	0	1	0	5	0	0	0	1	0	1	0	0	6	0	0	0	0	0	0	0	0	0	0	2	0	0	0	0	0	0	0	4	3	3	0	0	0	0	3	1	0	0	0	0	0
Cbetulinus_80031	1	0	0	0	0	0	0	2	0	0	0	0	0	0	0	0	0	0	0	0	0	0	1	0	0	0	0	0	0	0	0	0	0	1	0	0	4	2	0	0	2	0	0	1	0	0	0	0	0
Cbetulinus_80034	0	3	3	0	0	0	0	4	0	0	0	0	0	0	0	0	4	0	0	0	0	0	0	0	0	0	0	0	0	0	1	0	0	3	0	0	3	0	0	0	6	0	2	1	0	0	0	0	0
Cbetulinus_80037	0	0	0	0	0	0	0	0	0	0	0	0	0	0	0	0	0	0	0	0	0	0	0	0	0	0	0	1	0	0	0	0	0	0	0	0	0	1	0	0	0	0	0	0	0	0	0	0	0
Cbetulinus_80041	0	2	1	0	0	0	0	0	0	0	0	0	0	0	0	0	6	0	0	0	0	0	1	0	0	0	0	0	0	0	0	0	0	6	0	1	1	0	0	0	0	0	2	0	0	0	0	0	0
Cbetulinus_80042	2	3	0	0	0	0	0	0	0	0	0	0	0	0	0	0	4	0	0	0	0	0	0	0	0	0	0	0	0	0	2	0	0	1	0	0	3	1	0	0	0	0	0	0	0	0	0	0	0
Cbetulinus_80043	0	3	1	0	0	0	0	1	0	0	1	1	0	0	0	0	6	0	1	0	1	0	0	0	0	0	0	0	3	0	0	0	0	1	0	0	7	4	0	0	0	0	0	3	0	0	0	0	0
Cbetulinus_80044	0	4	0	0	0	0	0	1	0	0	0	0	0	0	0	0	0	0	0	0	0	0	0	0	0	0	0	0	0	0	0	0	0	0	0	0	0	0	0	0	0	0	0	0	0	0	0	0	0
Cbetulinus_80045	0	0	0	0	0	0	0	0	0	0	0	2	0	0	0	0	6	0	0	0	0	0	0	0	0	0	0	0	0	0	0	0	1	3	0	0	0	0	0	0	0	0	0	0	0	0	0	0	0
Cbetulinus_80046	2	8	3	0	0	0	0	7	0	0	0	0	0	0	0	0	1	0	0	0	4	0	0	0	0	0	0	0	0	0	2	0	0	6	0	0	0	3	0	0	0	0	3	0	0	0	0	0	0
Cbetulinus_80047	0	3	0	0	0	0	0	2	0	0	0	0	0	0	0	0	1	0	0	0	0	0	0	0	0	0	0	0	0	0	0	0	0	6	0	0	5	0	0	0	0	0	1	1	0	2	0	0	1
Cbetulinus_80049	3	2	0	0	0	0	0	5	0	0	0	0	0	0	0	0	1	0	0	0	0	0	0	0	0	0	0	2	1	0	4	0	0	0	0	0	5	2	0	0	0	0	2	0	0	0	0	0	2
Cbetulinus_80050	1	4	0	1	0	0	0	5	0	0	0	0	0	3	0	0	2	0	0	0	0	0	0	0	0	0	0	0	0	0	5	1	0	1	0	0	0	0	0	0	6	0	0	0	0	0	0	0	0
Cbetulinus_80053	1	2	0	0	0	0	0	11	0	0	0	0	0	0	0	0	5	0	0	0	0	0	0	0	0	0	0	1	0	0	1	0	0	3	0	0	2	1	0	0	0	0	1	4	2	0	2	0	0
Cbetulinus_80054	0	2	0	0	0	0	0	0	0	0	0	0	0	0	0	0	2	0	0	0	0	0	0	0	0	0	0	0	0	0	0	0	0	1	0	0	2	0	0	0	0	0	0	0	0	0	0	0	0
Cbetulinus_80058	0	4	0	2	0	0	0	1	0	0	0	1	0	0	0	0	8	0	0	0	0	0	0	0	0	0	0	0	0	0	1	0	0	4	0	0	1	0	0	0	0	0	0	1	0	0	0	0	0
Cbetulinus_80061	0	0	0	0	0	0	0	0	0	0	0	0	0	0	0	0	0	0	0	0	0	0	0	0	0	0	0	1	0	0	0	0	0	1	0	0	1	0	0	0	0	0	6	1	0	3	0	0	0
Cbetulinus_80062	1	8	0	2	0	0	0	1	0	0	0	1	0	0	0	0	7	0	0	0	0	0	0	0	0	0	0	0	0	0	1	0	0	5	0	0	1	0	0	0	2	0	0	0	0	0	0	0	0
Cbetulinus_8101	0	0	4	0	0	0	0	1	0	0	0	0	0	0	0	0	0	0	0	0	0	0	0	0	0	0	0	0	0	0	0	0	0	0	0	1	0	1	0	0	1	0	0	2	0	0	0	0	0
Cbetulinus_8313	0	0	0	0	0	0	0	1	0	0	0	0	0	0	0	0	2	0	0	0	0	0	0	0	0	0	0	0	0	0	0	0	0	0	1	4	0	0	0	0	0	0	0	0	0	0	0	0	0
Cbetulinus_8444	0	5	2	0	0	1	0	5	0	0	0	0	0	2	0	0	6	0	0	0	0	0	0	0	0	0	0	0	3	0	1	0	0	2	0	1	3	1	0	0	0	0	0	2	0	0	0	0	0
Cbetulinus_8553	1	3	2	0	0	0	0	2	0	0	0	0	0	0	0	0	0	0	0	0	0	0	1	0	0	0	0	1	3	1	0	0	0	0	0	0	6	0	0	0	0	0	0	1	0	0	0	0	0
Cbetulinus_872	0	0	0	0	0	0	0	0	0	0	0	0	0	0	0	0	0	0	0	0	0	0	0	0	0	0	0	0	0	0	0	0	0	0	0	0	0	0	0	0	0	0	0	0	3	0	0	0	0
Cbetulinus_9154	1	1	0	0	0	0	0	0	0	0	0	0	0	0	0	0	0	0	0	0	0	0	0	0	0	0	0	0	0	0	0	0	0	3	0	0	0	2	0	0	0	0	0	0	0	0	1	1	0
Cbetulinus_9316	0	1	0	0	0	0	0	0	0	0	0	0	0	0	0	0	0	0	0	0	0	0	0	0	0	0	0	0	0	0	0	0	0	1	0	0	2	0	0	0	0	0	0	2	0	0	0	0	0
Cbetulinus_9326	0	0	0	0	0	0	0	2	0	0	0	0	0	0	0	0	0	0	0	0	0	0	0	0	0	0	0	0	0	0	0	0	0	0	0	0	1	0	0	0	1	0	0	2	0	0	0	0	0
Cbetulinus_9362	0	4	1	0	0	1	0	9	0	0	0	0	0	0	0	0	2	0	0	0	1	0	1	1	0	0	0	0	0	0	2	0	0	0	0	0	1	4	0	0	3	0	1	2	0	0	0	0	0
Cbetulinus_9406	1	1	0	0	0	1	0	3	0	0	2	0	0	0	0	0	2	0	1	0	0	0	0	1	0	0	2	0	0	0	4	0	1	6	0	0	0	1	0	0	0	0	0	0	0	2	2	0	0
Cbetulinus_957	0	2	0	0	0	0	0	4	0	0	0	0	0	0	0	0	0	0	0	0	0	0	0	0	0	0	0	0	0	0	1	0	0	2	0	0	1	0	0	0	0	0	0	0	0	0	0	0	0
Cbetulinus_9709	0	2	0	0	0	0	0	2	0	0	0	0	0	0	0	0	1	0	0	0	0	0	0	0	0	0	0	0	0	0	0	0	1	1	0	0	0	1	0	0	0	0	0	0	0	0	0	0	0
Cbetulinus_9752	0	0	0	0	0	0	0	0	0	0	0	0	0	0	0	0	0	0	0	0	0	0	0	0	0	0	0	0	0	0	0	0	0	0	0	0	0	0	0	0	0	0	0	0	0	0	0	0	0
Cbetulinus_977	0	0	0	0	0	1	0	0	0	0	0	0	0	0	0	0	0	0	0	0	0	0	0	0	0	0	0	0	0	0	0	0	0	0	0	0	0	0	0	0	0	0	0	0	0	0	0	0	0
Cbetulinus_9857	0	7	0	0	0	0	0	1	0	0	0	0	0	0	0	0	9	0	0	0	0	0	0	0	0	0	0	0	0	0	4	0	0	6	0	3	3	3	0	0	0	1	1	1	0	2	0	0	0
Total number	53	342	47	16	4	28	1	307	1	3	6	30	0	19	1	0	291	0	4	3	31	8	10	2	0	0	3	31	16	7	112	13	16	235	6	68	170	118	0	9	70	2	102	124	9	18	13	7	4
Proportion (%)	1.39952	9.0309	1.24109	0.422498	0.105625	0.739372	0.0264061	8.10668	0.0264061	0.0792184	0.158437	0.792184	0	0.501716	0.0264061	0	7.68418	0	0.105625	0.0792184	0.81859	0.211249	0.264061	0.0528123	0	0	0.0792184	0.81859	0.422498	0.184843	2.95749	0.34328	0.422498	6.20544	0.158437	1.79562	4.48904	3.11592	0	0.237655	1.84843	0.0528123	2.69342	3.27436	0.237655	0.47531	0.34328	0.184843	0.105625
[truncated: 15 more columns]

## Sheet: conotoxin genes downstream
Supplemental material Table S4: The content of major transposon elements in the upstream and downstream flanking regions (100 kb) of protein-coding genes in the reassembled C. betulinus genome
GeneID	Major classes of transposon elements
	DNAs																											LINEs																		LTRs
	DNA	DNA/CMC-EnSpm	DNA/Ginger	DNA/Kolobok-T2	DNA/MULE-MuDR	DNA/Maverick	DNA/Merlin	DNA/Novosib	DNA/PIF-Harbinger	DNA/PIF-Spy	DNA/PiggyBac	DNA/Sola-1	DNA/Sola-2	DNA/Sola-3	DNA/TcMar-Fot1	DNA/TcMar-Mariner	DNA/TcMar-Tc1	DNA/TcMar-Tc2	DNA/TcMar-Tc4	DNA/TcMar-Tigger	DNA/Zisupton	DNA/hAT	DNA/hAT-Ac	DNA/hAT-Blackjack	DNA/hAT-Charlie	DNA/hAT-Tip100	DNA/hAT-hAT5	LINE	LINE/CR1	LINE/CR1-Zenon	LINE/I	LINE/I-Jockey	LINE/I-Nimb	LINE/Jockey	LINE/L1	LINE/L1-Tx1	LINE/L2	LINE/Penelope	LINE/R1	LINE/R2	LINE/R2-Hero	LINE/R2-NeSL	LINE/RTE-BovB	LINE/RTE-X	LINE/Rex-Babar	LTR/Copia	LTR/DIRS	LTR/ERV1	LTR/ERVK
Cbetulinus_1008	0	0	0	0	0	0	0	0	0	0	0	0	0	0	0	0	2	0	0	0	0	0	0	0	0	0	0	0	0	0	0	0	0	0	0	0	0	0	0	0	0	0	0	0	0	0	0	0	0
Cbetulinus_10332	0	3	0	0	0	0	0	2	0	0	0	0	0	0	0	0	2	0	0	0	0	0	0	0	0	0	0	0	0	0	3	0	2	1	0	0	0	2	0	0	1	0	0	0	1	0	0	0	0
Cbetulinus_10435	0	5	1	0	0	1	0	10	0	0	0	0	0	0	0	0	3	0	0	0	0	0	1	0	1	0	0	0	0	0	2	0	0	1	1	2	3	3	0	0	0	0	0	2	0	0	0	1	0
Cbetulinus_10481	0	5	0	1	0	0	0	5	0	0	0	0	0	0	0	0	5	0	0	0	0	0	0	0	0	0	0	0	0	0	0	0	0	3	0	0	0	0	0	0	0	0	0	2	0	0	0	0	0
Cbetulinus_10536	0	13	0	0	0	0	0	3	0	0	0	2	0	1	0	0	10	0	0	0	0	0	0	0	0	0	0	0	0	0	3	0	0	13	0	3	6	6	0	0	0	0	1	3	0	0	0	0	0
Cbetulinus_10646	0	10	0	0	0	0	0	12	0	0	0	4	0	0	0	0	4	0	0	0	0	0	0	0	0	0	0	2	0	0	10	1	1	6	0	1	5	8	0	0	2	0	0	3	0	0	0	0	0
Cbetulinus_10820	4	6	0	0	0	1	0	1	0	0	0	0	0	0	0	0	8	0	0	0	2	0	0	0	0	0	0	0	1	0	2	0	1	4	0	1	5	3	0	0	2	0	15	1	0	1	0	0	0
Cbetulinus_1084	0	4	0	0	0	0	0	2	0	0	0	0	0	2	0	0	0	0	0	0	0	0	0	0	0	0	0	1	0	0	1	0	0	6	0	0	6	0	0	0	2	0	0	1	0	0	0	0	0
Cbetulinus_1085	0	3	0	0	0	0	0	0	0	0	0	0	0	2	0	0	0	0	0	0	0	0	0	0	0	0	0	0	0	0	0	0	0	3	0	0	3	0	0	0	0	0	0	0	0	0	0	0	0
Cbetulinus_10995	0	2	0	0	0	0	0	2	0	0	0	0	0	0	0	0	0	0	0	0	0	0	0	0	0	0	0	0	1	0	0	0	0	4	2	0	3	1	0	0	0	0	1	0	0	0	0	0	0
Cbetulinus_11078	2	4	1	0	0	3	0	11	0	0	0	0	0	0	0	0	5	0	0	0	2	0	1	0	0	0	0	1	0	0	0	0	0	2	0	0	8	0	0	2	0	0	0	3	0	1	0	0	0
Cbetulinus_11097	0	0	0	0	0	0	0	0	0	0	0	0	0	0	0	0	1	0	0	0	0	0	0	0	0	0	0	0	0	0	0	0	0	0	0	0	0	0	0	0	0	0	0	0	0	0	0	0	0
Cbetulinus_1114	0	0	0	0	0	0	0	0	0	0	0	0	0	0	0	0	3	0	0	0	1	0	0	0	0	0	0	2	0	0	0	0	0	0	0	0	0	0	0	0	0	0	0	1	0	0	0	0	0
Cbetulinus_1120	0	0	0	0	0	0	0	0	0	0	0	0	0	0	0	0	1	0	0	0	0	0	0	0	0	0	0	0	0	0	1	0	0	0	0	0	0	0	0	0	0	0	0	0	0	0	0	0	0
Cbetulinus_1121	0	1	2	0	0	1	0	3	0	0	0	1	0	0	0	0	6	0	0	0	0	0	0	0	0	0	0	0	1	0	4	0	3	1	0	0	3	2	1	0	0	0	2	1	0	0	0	0	0
Cbetulinus_11262	0	3	0	1	0	0	0	1	0	0	0	0	0	0	0	0	8	0	0	0	0	0	0	0	0	0	0	0	0	0	0	0	0	0	0	0	0	0	0	0	0	0	0	4	0	0	0	0	0
Cbetulinus_11377	2	3	0	0	0	0	0	0	0	0	0	0	0	0	0	0	4	0	0	0	0	0	2	0	0	0	1	0	0	0	1	0	0	0	0	0	1	1	0	0	0	0	0	0	0	0	0	0	0
Cbetulinus_11508	0	0	0	0	0	0	0	1	0	0	0	0	0	0	0	0	1	0	0	0	0	0	0	0	0	0	0	0	0	0	0	0	0	2	0	0	0	0	0	0	0	0	0	0	0	0	0	0	0
Cbetulinus_11820	1	9	0	0	1	1	0	8	0	0	0	0	0	0	0	0	10	0	0	0	0	0	1	0	0	1	0	0	0	0	1	0	0	8	0	0	5	0	0	0	0	0	0	3	0	0	0	0	0
Cbetulinus_11998	0	0	0	0	0	2	0	0	0	0	0	0	0	0	0	0	6	0	0	0	1	0	0	0	0	0	0	0	1	0	0	0	1	1	0	0	0	0	0	0	0	0	0	0	0	0	0	0	0
Cbetulinus_12470	0	0	0	0	0	0	0	1	0	0	0	0	0	1	0	0	1	0	0	0	0	2	0	0	0	0	0	0	0	0	2	0	0	3	0	0	0	1	0	0	0	0	0	1	0	0	0	0	0
Cbetulinus_12480	0	2	0	0	0	0	0	1	0	0	0	0	0	0	0	0	4	0	0	0	1	0	0	0	0	0	0	0	0	0	0	0	0	0	0	0	0	0	0	1	0	0	0	0	0	2	0	0	0
Cbetulinus_12637	0	9	3	0	0	1	1	5	2	0	0	2	0	0	0	0	6	0	0	0	0	0	0	0	0	0	0	3	0	0	0	0	0	7	0	5	5	3	0	1	0	0	0	0	0	1	0	0	0
Cbetulinus_12824	0	2	1	0	1	0	0	2	0	0	1	0	0	0	0	0	1	0	0	0	0	0	0	0	0	0	0	0	0	0	1	0	0	0	0	0	1	1	0	0	0	0	0	0	3	0	0	0	0
Cbetulinus_13052	1	1	0	0	0	2	0	5	0	0	0	0	0	0	0	0	3	0	0	0	0	0	0	0	0	0	0	0	0	0	0	0	0	9	0	0	2	2	0	2	0	1	1	0	0	0	0	0	0
Cbetulinus_13102	0	0	3	0	0	0	0	0	0	0	0	0	0	0	0	0	0	0	0	0	0	0	0	0	0	0	0	0	0	0	0	0	0	0	0	0	1	1	0	0	1	0	2	0	0	0	0	0	0
Cbetulinus_1360	0	5	1	0	0	0	0	5	0	0	0	0	0	0	0	0	4	0	0	0	0	0	0	0	0	0	0	0	0	0	0	0	0	4	0	1	2	0	0	0	0	0	0	9	0	0	0	0	0
Cbetulinus_13626	0	0	1	0	0	0	0	4	0	0	0	0	0	0	0	0	5	0	0	0	0	0	0	0	0	0	0	0	0	0	0	0	0	2	0	0	0	0	0	1	0	0	0	0	0	0	0	0	0
Cbetulinus_13628	0	8	0	0	0	0	0	4	0	0	0	0	0	0	0	0	12	0	0	0	0	0	0	0	0	0	0	2	0	0	8	1	0	9	0	0	0	4	0	0	0	0	1	2	0	0	0	0	0
Cbetulinus_13681	0	0	0	0	0	0	0	5	0	0	0	0	0	0	0	0	0	0	0	0	0	0	0	0	0	0	0	0	0	0	0	0	0	1	0	0	1	0	0	0	0	0	0	0	0	0	0	0	0
Cbetulinus_1375	0	0	0	0	0	0	0	0	0	0	0	0	0	0	0	0	1	0	0	0	0	0	0	0	0	0	0	0	0	0	0	0	0	2	0	0	0	0	0	0	0	0	0	0	0	0	0	0	0
Cbetulinus_14500	0	1	0	0	0	0	0	0	0	0	0	0	0	0	0	0	0	0	0	0	0	0	0	0	0	0	0	0	0	0	0	0	0	0	0	0	0	1	0	0	0	0	1	0	0	0	0	0	0
Cbetulinus_1482	1	0	2	0	0	0	0	4	0	0	0	0	0	0	0	0	2	0	0	0	0	0	0	0	0	0	0	1	4	0	0	0	0	0	0	0	3	0	0	0	0	0	0	1	0	0	0	0	0
Cbetulinus_15066	1	4	0	0	0	0	0	2	0	0	0	0	0	0	0	0	0	0	0	0	0	0	1	0	0	0	0	0	2	0	0	0	0	0	0	0	5	0	0	0	0	0	0	0	0	0	0	0	0
Cbetulinus_15332	1	2	0	0	0	0	0	3	0	0	0	0	0	0	0	0	7	0	0	0	0	0	0	0	0	0	0	0	0	0	0	0	0	0	0	0	0	2	0	0	0	0	0	0	0	0	0	0	0
Cbetulinus_1591	1	3	0	6	0	0	0	5	0	0	0	0	0	0	0	0	3	0	0	0	0	0	0	0	0	0	0	0	0	0	1	0	0	8	0	0	7	1	0	0	0	0	1	4	0	0	0	0	0
Cbetulinus_1597	1	4	1	0	0	0	0	1	0	0	1	1	0	0	0	0	0	0	0	0	0	0	1	0	0	2	0	0	1	0	0	0	0	0	0	0	1	2	0	0	1	0	0	0	0	5	0	0	0
Cbetulinus_16159	0	4	0	0	0	0	0	0	0	0	0	0	0	0	0	0	0	0	0	0	0	0	1	0	0	0	0	0	0	0	0	0	0	0	0	0	1	1	0	0	0	0	0	0	0	0	0	0	0
Cbetulinus_16909	2	4	0	0	0	0	0	2	0	0	0	2	0	0	0	0	19	0	0	0	0	0	2	0	0	0	3	0	0	0	4	0	0	6	0	0	2	1	0	0	2	0	3	1	0	0	0	0	0
Cbetulinus_17015	0	0	0	0	0	0	0	0	0	0	0	0	0	0	0	0	2	0	0	0	0	0	0	0	0	0	0	0	0	0	0	0	0	0	0	0	3	0	0	0	0	0	2	1	0	0	0	0	0
Cbetulinus_17267	2	2	0	0	0	0	0	0	0	0	0	0	0	0	0	0	4	0	0	0	0	0	0	0	0	0	0	0	0	0	1	0	0	2	0	0	0	0	0	0	0	0	1	0	0	0	0	0	0
Cbetulinus_17310	0	13	0	0	0	0	0	5	0	0	0	0	0	0	0	0	7	0	0	0	0	1	0	0	0	0	0	0	0	0	3	0	1	7	0	3	1	0	0	0	0	0	0	1	0	0	0	0	0
Cbetulinus_17461	0	1	1	0	0	0	0	0	1	0	0	0	0	0	0	0	1	0	0	0	0	0	0	0	0	0	0	1	0	0	0	0	0	0	0	1	1	0	0	0	0	0	0	3	0	0	0	0	0
Cbetulinus_1751	2	3	0	0	0	0	0	3	0	0	0	0	0	0	0	0	2	0	0	0	0	0	0	0	0	0	0	0	0	0	0	0	0	0	0	0	0	1	0	0	0	0	0	0	0	0	0	0	0
Cbetulinus_17534	0	2	0	0	0	0	0	2	0	0	1	0	0	0	0	0	4	0	0	0	0	0	0	0	0	0	0	0	1	0	0	0	0	1	0	5	1	1	0	0	0	0	0	0	0	0	0	0	0
Cbetulinus_17555	0	4	0	1	0	0	0	1	0	0	0	0	0	0	0	0	0	0	0	0	1	0	0	0	0	0	0	0	0	0	0	0	0	1	0	0	1	0	0	0	0	0	1	1	0	0	0	0	2
Cbetulinus_17658	0	2	0	0	0	0	0	3	0	0	0	0	0	0	0	0	0	0	0	0	1	0	0	0	0	0	0	0	0	0	0	0	0	2	0	0	3	4	0	0	0	0	1	1	0	0	0	0	0
Cbetulinus_17670	0	2	0	0	0	0	0	2	0	0	0	0	0	0	0	0	2	0	0	0	0	0	0	0	0	0	0	1	0	0	0	0	0	1	0	0	2	1	0	0	0	0	3	5	0	5	0	0	0
Cbetulinus_17771	0	0	0	0	0	0	0	0	0	0	0	0	0	0	0	0	0	0	0	0	0	0	0	0	0	0	0	0	0	0	0	1	0	0	0	0	0	1	0	0	0	0	0	2	1	2	0	0	0
Cbetulinus_17986	0	1	0	0	0	0	0	0	0	0	0	0	0	0	0	0	2	0	0	0	0	0	0	0	0	0	0	0	0	0	0	0	0	0	0	3	0	0	0	0	0	0	0	0	0	0	0	0	0
Cbetulinus_1803	0	1	0	0	0	0	0	2	0	0	0	0	0	0	0	0	1	0	0	0	0	0	0	0	0	0	0	0	0	0	1	0	2	2	0	1	0	1	0	0	0	0	2	1	0	0	0	0	0
Cbetulinus_18309	0	3	0	0	0	0	0	1	0	0	0	0	0	0	0	0	1	0	0	0	0	0	0	0	0	0	0	0	0	0	2	2	0	4	0	0	0	0	0	0	0	0	0	1	1	0	0	0	0
Cbetulinus_18454	0	1	0	0	0	0	0	0	0	0	0	0	0	0	0	0	0	0	0	0	0	0	0	0	0	0	0	0	0	0	0	1	0	0	0	0	0	0	0	0	0	0	0	0	0	0	0	0	0
Cbetulinus_18955	0	1	0	0	0	0	0	0	0	0	0	0	0	0	0	0	1	0	0	0	0	0	0	0	0	0	0	0	0	0	0	0	0	2	0	0	0	0	0	0	0	0	0	0	0	0	0	0	0
Cbetulinus_1898	0	0	2	0	0	1	0	0	0	0	0	0	0	0	0	0	2	0	0	0	0	0	0	0	0	0	0	0	0	0	0	0	0	1	0	0	2	0	0	0	0	0	0	8	0	0	0	0	0
Cbetulinus_19348	0	1	0	0	1	0	0	7	0	0	0	0	0	0	0	0	7	0	0	0	0	0	0	0	0	0	0	0	0	0	1	0	0	1	0	0	2	1	0	1	0	0	0	2	0	0	0	0	0
Cbetulinus_19376	0	1	0	0	0	0	0	0	0	0	0	0	0	0	0	0	2	0	0	0	0	0	0	0	0	0	0	0	0	0	0	0	0	0	0	0	0	0	0	0	0	0	0	0	1	0	0	0	0
Cbetulinus_19527	0	4	0	0	0	0	0	2	0	0	0	0	0	0	0	0	0	0	0	0	0	0	0	0	0	0	0	0	0	0	1	0	0	3	0	0	1	2	0	0	0	0	0	0	0	0	0	0	0
Cbetulinus_19528	2	5	2	0	0	0	0	2	0	0	0	0	0	0	0	0	1	0	0	0	0	0	0	0	0	0	0	1	0	0	2	0	1	0	0	0	0	0	0	1	1	0	3	6	0	0	0	0	0
Cbetulinus_19616	2	3	0	0	0	0	0	0	0	0	0	0	0	0	0	0	0	0	0	0	0	0	0	0	0	0	0	0	0	0	1	0	0	0	0	0	0	0	0	0	0	0	1	0	0	1	0	0	0
Cbetulinus_20230	0	3	1	0	0	0	2	6	0	0	1	1	0	1	0	0	4	0	0	0	0	0	0	0	0	0	0	0	0	0	8	0	0	1	0	0	0	2	0	0	0	0	0	1	0	0	0	0	0
Cbetulinus_20663	4	3	0	0	0	3	0	2	0	0	0	0	0	0	0	0	3	0	0	0	0	0	0	0	0	0	0	0	0	0	13	0	1	5	0	0	2	2	0	0	1	0	0	0	0	0	0	0	0
Cbetulinus_2102	1	1	0	0	0	0	0	4	0	0	0	0	0	0	0	0	4	0	0	0	0	0	0	0	0	0	0	0	0	0	0	0	0	1	0	0	0	3	0	0	0	0	0	1	0	0	0	0	0
Cbetulinus_21039	0	0	0	0	0	0	0	0	0	0	0	0	0	0	0	0	0	0	0	0	0	0	0	0	0	0	0	0	0	0	0	0	0	0	0	0	0	0	0	0	0	0	0	0	0	0	0	0	0
Cbetulinus_21041	5	1	0	0	0	0	0	10	0	0	0	0	0	0	0	0	9	0	0	0	2	0	0	0	0	0	0	0	0	0	0	0	0	9	0	0	4	3	0	0	1	0	0	0	0	0	0	0	0
Cbetulinus_21389	0	4	0	0	0	0	0	4	0	0	1	0	0	0	0	0	6	0	0	0	0	0	0	0	0	0	1	0	2	0	0	0	0	5	0	0	0	1	0	0	0	0	0	0	0	1	2	0	0
Cbetulinus_21740	0	6	0	0	0	0	0	4	0	0	0	2	0	0	0	0	7	0	0	0	0	0	0	0	0	0	0	0	0	0	7	0	4	2	1	2	3	2	1	0	0	0	1	1	0	1	0	0	0
Cbetulinus_21744	0	2	1	0	0	3	0	1	0	0	0	0	0	0	0	0	2	0	1	0	4	0	0	0	0	0	0	0	0	0	0	0	0	5	0	2	2	0	0	3	0	0	3	9	0	3	0	0	0
Cbetulinus_21745	0	0	1	0	0	0	0	0	0	0	0	0	0	0	0	0	0	0	0	0	0	0	0	0	0	0	0	0	0	0	0	0	0	0	0	3	0	0	0	0	0	0	1	1	0	0	0	0	0
Cbetulinus_22342	5	1	1	0	0	1	0	7	0	0	0	2	0	1	0	0	6	0	1	0	0	0	0	0	0	0	0	2	0	0	5	0	1	4	0	0	2	1	0	0	0	0	1	3	0	0	0	0	0
Cbetulinus_22638	0	9	1	0	0	0	0	9	0	0	0	1	0	0	0	0	6	0	0	0	0	0	0	0	0	0	0	0	0	0	1	0	0	3	0	0	3	5	0	0	0	0	2	3	0	0	0	0	0
Cbetulinus_22934	1	0	0	0	0	0	0	0	0	0	0	0	0	0	0	0	1	0	0	0	0	0	0	0	0	0	0	0	0	0	0	0	0	0	0	0	0	0	0	0	0	0	0	0	0	0	0	0	0
Cbetulinus_23031	2	2	0	0	0	0	0	3	0	0	0	1	0	0	0	0	5	0	0	0	0	0	0	0	0	0	0	1	0	0	1	0	2	8	1	3	0	0	0	0	0	0	0	2	0	0	0	0	0
Cbetulinus_23550	0	2	0	0	0	0	0	0	0	0	0	0	0	0	0	0	1	0	0	0	0	0	0	0	0	0	0	0	0	0	0	0	0	1	0	0	0	0	0	0	0	0	0	1	0	0	0	0	0
Cbetulinus_23763	1	3	3	0	0	2	0	7	0	0	0	0	0	0	0	0	7	0	0	0	0	0	1	0	0	0	0	0	0	0	1	0	0	7	0	0	3	1	0	0	2	0	0	0	1	0	0	0	0
Cbetulinus_24741	1	0	0	2	0	0	0	2	0	0	0	0	0	0	0	0	3	0	0	0	0	0	0	0	0	0	0	0	0	0	0	0	0	0	0	2	0	2	0	0	0	0	0	1	0	0	0	0	0
Cbetulinus_25208	0	0	0	0	0	0	0	0	0	0	0	0	0	0	0	0	1	0	0	0	0	0	0	0	0	0	0	0	0	0	0	0	0	0	0	0	0	0	0	0	0	0	0	0	0	0	0	0	0
Cbetulinus_2526	0	0	0	0	0	0	0	0	0	0	0	0	0	0	0	0	0	0	0	0	0	0	0	0	0	0	0	0	0	0	0	0	0	0	0	0	0	0	0	0	0	0	0	0	0	0	1	0	0
Cbetulinus_25397	1	2	1	0	0	0	0	0	0	0	0	0	0	0	0	0	1	0	0	0	0	0	0	0	0	0	0	0	3	0	1	0	0	0	0	1	1	2	0	0	1	0	0	0	3	1	0	0	0
Cbetulinus_25650	0	2	0	0	0	0	0	0	0	0	0	0	0	0	0	0	0	0	0	0	0	0	0	0	0	0	0	0	0	0	0	0	0	0	0	0	0	0	0	0	0	0	0	0	0	0	0	0	0
Cbetulinus_25694	0	0	0	0	0	0	0	2	0	0	0	0	0	0	0	0	2	0	0	0	0	0	0	0	0	0	0	0	0	2	0	0	0	0	0	2	9	0	0	0	0	0	0	8	0	0	0	0	0
Cbetulinus_25768	1	4	1	1	0	0	0	1	0	0	0	0	0	0	0	0	3	0	0	0	0	0	0	0	0	0	0	0	0	0	0	0	0	1	0	0	0	0	0	0	0	0	0	4	0	0	0	0	0
Cbetulinus_25846	1	0	0	0	0	3	0	0	0	0	0	0	0	0	0	0	0	0	0	0	0	0	0	0	0	0	0	0	0	0	2	0	0	0	0	2	0	0	0	0	0	0	2	3	0	0	0	0	0
Cbetulinus_2656	3	10	0	0	0	0	0	2	0	0	0	1	0	2	0	0	1	0	0	0	0	0	0	0	0	0	0	0	0	0	1	0	0	0	1	0	1	2	0	0	0	0	2	0	0	0	0	0	0
Cbetulinus_291	0	0	0	0	0	0	0	1	0	0	0	0	0	0	0	0	8	0	0	0	0	0	0	0	0	0	0	0	0	0	0	0	0	0	0	0	0	0	0	0	0	0	0	0	0	0	0	0	1
Cbetulinus_30172	0	0	2	0	0	0	0	3	0	0	0	0	0	0	0	0	0	0	0	0	0	2	0	0	0	0	0	3	0	0	2	1	0	0	0	0	0	1	1	0	0	0	2	0	0	0	0	0	0
Cbetulinus_30420	1	6	3	0	0	0	0	5	0	0	0	0	0	0	0	0	5	0	0	0	0	0	0	0	0	0	0	0	0	0	2	0	0	4	0	5	4	5	0	0	0	0	1	3	0	0	0	0	0
Cbetulinus_30766	0	3	0	0	0	0	0	2	0	0	0	0	0	0	1	0	7	0	1	0	0	0	0	0	0	0	0	2	0	2	3	0	0	3	1	5	3	1	0	0	0	0	2	4	0	0	0	0	0
Cbetulinus_30802	0	2	0	0	0	0	0	3	0	0	0	0	0	0	0	0	1	0	0	0	0	0	0	0	0	0	0	0	1	0	0	0	0	2	2	0	3	1	0	0	0	0	1	0	0	0	0	0	0
Cbetulinus_30951	0	3	0	0	0	0	0	0	0	0	0	1	0	2	0	0	1	0	0	0	0	0	0	0	0	0	0	1	1	0	1	0	3	0	0	2	1	1	0	0	2	0	0	2	0	0	0	0	0
Cbetulinus_31059	0	2	0	0	0	0	0	1	0	0	0	0	0	0	0	0	2	0	0	0	0	0	0	0	0	0	0	0	0	0	1	0	0	0	0	0	1	0	0	0	0	0	0	0	0	0	0	0	0
Cbetulinus_31064	0	0	0	0	0	0	0	0	0	0	0	0	0	0	0	0	0	0	0	0	0	0	0	0	0	0	0	0	1	0	0	0	0	0	0	2	1	1	0	0	0	0	0	0	0	0	0	0	0
Cbetulinus_31219	1	1	0	0	0	2	0	5	0	0	0	0	0	0	0	0	7	0	0	0	0	0	0	0	0	0	0	0	0	0	1	0	0	1	0	0	1	0	0	2	0	0	2	2	0	0	3	0	0
Cbetulinus_3401	1	0	0	0	0	0	0	0	0	0	0	0	0	0	0	0	1	0	0	0	0	0	0	0	0	0	0	0	2	0	0	0	0	0	0	0	0	1	0	0	2	0	0	0	0	0	0	0	0
Cbetulinus_3778	1	3	0	0	0	0	0	3	0	0	0	0	0	0	0	0	7	0	0	0	0	0	0	0	0	0	0	3	0	0	6	0	1	9	0	3	2	0	0	0	0	0	0	2	0	0	0	0	0
Cbetulinus_3905	0	2	0	0	1	0	0	5	0	0	0	3	0	0	0	0	4	0	0	0	0	0	0	0	0	0	0	0	0	0	4	0	1	4	1	2	3	0	0	1	0	0	0	0	0	0	0	0	0
Cbetulinus_4433	0	1	0	0	0	0	0	0	0	0	0	0	0	0	0	0	0	0	0	0	0	0	0	0	0	0	0	0	0	1	0	0	0	2	0	0	0	0	0	0	0	0	0	0	0	0	0	0	0
Cbetulinus_5094	0	0	0	0	0	0	0	1	0	0	0	0	0	0	0	0	2	0	0	0	0	0	0	0	0	0	0	0	0	0	0	0	0	0	0	0	1	0	0	0	0	0	0	0	0	0	0	0	0
Cbetulinus_5196	0	4	0	0	0	0	0	1	0	0	0	0	0	0	0	0	1	0	0	0	0	0	0	0	0	0	0	1	0	0	0	0	0	2	0	0	2	1	0	0	0	0	0	0	0	0	0	0	0
Cbetulinus_5367	0	1	0	0	0	1	0	1	0	0	0	0	0	0	0	0	0	0	0	0	0	0	0	0	0	0	0	0	0	0	0	0	0	11	0	0	0	0	0	0	1	0	0	0	0	0	0	0	0
Cbetulinus_5477	3	2	0	0	0	0	0	0	0	0	0	0	0	0	0	0	1	0	0	0	2	0	0	0	0	0	0	0	0	0	0	0	0	1	0	0	3	0	0	0	0	0	1	1	0	0	0	0	0
Cbetulinus_5533	1	0	0	0	0	0	0	0	0	0	0	0	0	0	0	0	0	0	0	0	0	0	0	0	0	0	0	0	0	1	0	0	0	0	0	3	4	0	0	0	0	0	0	2	0	0	2	0	0
Cbetulinus_5895	0	4	3	0	0	1	0	2	0	0	0	1	0	0	0	0	8	0	0	0	0	0	0	0	0	0	0	0	0	0	3	0	0	4	0	1	2	3	0	0	2	0	3	3	0	0	0	0	0
Cbetulinus_5898	0	12	0	0	0	0	0	4	1	0	0	1	0	0	0	0	5	0	0	0	0	0	0	0	0	0	0	0	1	0	4	0	2	4	0	7	4	1	0	0	0	0	1	5	0	0	0	0	0
Cbetulinus_6133	2	5	3	0	0	0	0	0	0	0	0	0	0	0	0	0	2	0	0	0	1	1	0	0	0	0	0	0	0	0	0	0	0	0	0	0	0	0	0	0	4	0	4	0	0	0	0	0	0
Cbetulinus_7667	0	5	0	0	0	0	0	9	0	0	0	0	0	0	0	0	3	0	1	0	0	0	0	1	0	0	0	0	0	0	1	0	0	1	0	2	0	8	0	0	2	0	0	1	0	0	0	0	0
Cbetulinus_7668	0	6	1	0	0	0	0	5	0	0	0	1	0	0	0	0	2	0	0	0	0	0	0	0	0	0	0	0	0	0	8	0	0	9	0	0	9	5	0	0	0	0	1	3	2	0	0	0	0
Cbetulinus_80001	0	1	1	0	0	0	0	6	0	0	0	0	0	0	0	0	5	0	0	0	0	0	0	0	0	0	0	1	0	0	2	0	0	0	0	2	3	2	0	0	0	0	0	0	1	0	0	0	0
Cbetulinus_80002	0	0	0	0	0	0	0	0	0	0	0	0	0	0	0	0	0	0	0	0	0	0	0	0	0	0	0	0	1	0	0	0	0	0	0	2	1	1	0	0	0	0	0	0	0	0	0	0	0
Cbetulinus_80003	0	1	0	0	0	0	0	0	0	0	0	0	0	0	0	0	1	0	0	0	0	0	0	0	0	0	0	0	0	0	0	0	0	0	0	0	0	0	0	3	0	0	0	0	0	0	0	0	0
Cbetulinus_80004	0	0	0	0	0	0	0	0	0	0	0	1	0	0	0	0	0	0	0	0	0	0	0	0	0	0	0	0	0	0	1	0	0	0	0	0	0	0	0	0	0	0	0	0	0	0	0	0	1
Cbetulinus_80005	2	2	0	0	0	1	0	3	0	0	0	0	0	0	0	0	8	0	0	0	1	0	0	0	0	0	0	0	1	0	0	0	1	1	0	2	5	3	0	0	2	0	15	1	0	1	0	0	0
Cbetulinus_80006	0	4	2	0	0	0	0	9	0	0	0	0	0	0	0	0	6	0	0	0	0	0	0	0	0	0	0	2	0	0	4	0	1	17	0	2	3	2	0	0	0	0	0	0	0	0	0	0	0
Cbetulinus_80007	1	2	0	0	0	0	0	0	0	0	0	0	0	0	0	0	3	0	0	0	0	0	0	0	0	0	0	0	0	0	0	0	0	6	0	0	2	0	0	2	0	0	0	0	0	0	0	0	0
Cbetulinus_80008	0	4	0	0	0	0	0	3	0	0	0	0	0	0	0	0	4	0	0	0	0	0	0	0	0	0	0	2	0	0	0	0	0	0	0	1	5	0	0	0	1	0	1	6	0	0	0	0	0
Cbetulinus_80009	0	6	1	0	1	0	0	6	0	0	0	0	0	0	0	0	5	0	0	0	0	0	0	0	0	0	0	0	0	0	1	0	0	0	1	3	3	5	0	0	0	0	2	1	0	0	0	0	0
Cbetulinus_80010	0	8	1	0	0	0	0	5	0	0	0	0	0	0	0	0	4	0	0	0	1	0	0	0	0	0	1	0	0	0	0	0	0	1	0	0	4	7	0	0	0	0	0	3	0	0	0	0	0
Cbetulinus_80011	0	0	0	0	0	0	0	0	0	0	0	0	0	0	0	0	0	0	0	0	0	0	0	0	0	0	0	0	0	0	0	0	0	0	0	0	2	0	0	0	0	0	0	0	0	0	0	0	0
Cbetulinus_80012	0	0	0	0	0	0	0	0	0	0	0	0	0	0	0	0	0	0	0	0	0	0	0	0	0	0	0	0	0	0	0	0	0	0	0	0	0	0	0	0	1	0	0	0	0	0	0	0	0
Cbetulinus_80013	0	1	1	0	0	0	0	2	0	0	0	0	0	0	0	0	0	0	0	0	2	0	0	0	0	0	0	0	0	0	0	1	0	1	0	1	1	0	0	0	0	0	3	0	0	0	0	0	0
Cbetulinus_80014	0	0	0	0	0	0	0	0	0	0	0	0	0	0	0	0	0	0	0	0	0	0	0	0	0	0	0	0	0	0	0	0	0	0	0	0	0	0	0	0	0	0	0	0	0	0	0	0	0
Cbetulinus_80015	0	0	0	0	1	0	0	3	0	0	0	0	0	0	0	0	3	0	0	0	0	0	0	0	0	0	0	0	0	0	0	0	0	0	0	0	0	1	0	0	0	0	1	0	0	0	0	0	0
Cbetulinus_80016	0	0	0	0	0	1	0	0	0	0	0	1	0	0	0	0	4	0	0	0	0	0	0	0	0	0	0	0	0	0	3	0	1	3	0	0	1	0	0	0	0	0	0	0	0	0	0	0	0
Cbetulinus_80017	0	0	0	0	0	0	0	0	0	0	0	0	0	0	0	0	0	0	0	0	0	0	0	0	0	0	0	2	0	0	0	0	0	0	0	0	0	0	0	0	0	0	0	0	0	0	0	0	0
Cbetulinus_80018	0	2	3	0	0	0	0	1	0	0	0	0	0	0	0	0	0	0	0	0	0	0	0	0	0	0	0	0	0	0	1	1	2	3	0	2	0	0	0	0	2	0	2	0	0	0	0	0	0
Cbetulinus_80019	0	1	0	0	0	0	0	0	0	0	0	0	0	0	0	0	1	0	0	0	0	0	0	0	0	0	0	1	0	0	0	0	0	0	0	4	0	0	0	0	0	0	0	0	0	0	0	0	0
Cbetulinus_80020	0	7	0	0	0	2	0	2	0	0	0	0	0	0	0	0	0	0	0	0	0	0	0	0	0	0	0	0	0	0	0	0	1	1	0	4	0	5	0	0	1	0	0	0	0	0	0	0	0
Cbetulinus_80021	0	2	0	0	0	0	0	1	0	0	0	0	0	0	0	0	2	0	0	0	0	0	0	0	0	0	0	0	0	0	0	0	1	0	0	0	1	0	0	0	0	0	0	0	0	0	0	0	0
Cbetulinus_80022	0	0	0	0	0	0	0	0	0	0	0	0	0	0	0	0	1	0	0	0	0	0	0	0	0	0	0	0	0	0	0	0	0	0	0	0	0	0	0	0	0	0	0	0	0	0	0	0	0
Cbetulinus_80023	1	4	0	0	0	0	0	0	0	0	0	0	0	0	0	0	4	0	0	0	0	0	1	0	0	0	0	1	0	0	0	0	2	10	1	1	3	2	0	1	5	0	2	4	0	0	0	0	0
Cbetulinus_80024	3	1	0	0	0	0	0	0	0	0	0	0	0	0	0	0	0	0	0	0	0	0	0	0	0	0	0	0	1	0	0	0	0	0	0	0	0	1	0	0	4	0	1	0	0	0	0	0	0
Cbetulinus_80025	0	0	0	0	0	0	0	0	0	0	0	0	0	0	0	0	0	0	0	0	0	0	0	0	0	0	0	0	0	0	0	0	0	0	0	0	0	0	0	0	0	0	0	0	0	0	0	0	0
Cbetulinus_80026	0	4	0	1	0	0	0	3	0	0	0	1	0	0	0	0	3	0	0	0	1	0	1	0	0	0	0	0	0	0	2	0	0	3	0	0	0	3	0	0	0	0	5	0	0	0	0	0	0
Cbetulinus_80027	0	0	1	0	0	0	0	1	0	0	0	1	0	0	0	0	3	0	0	0	0	0	0	0	0	0	0	2	0	0	0	0	0	1	0	2	0	0	0	0	0	0	0	0	0	0	0	0	0
Cbetulinus_80028	1	6	0	0	0	3	0	2	0	0	0	1	0	0	0	0	3	0	0	0	0	0	0	0	0	0	0	1	0	0	3	0	3	5	0	2	1	0	0	0	0	0	2	3	0	1	0	0	0
Cbetulinus_80029	1	0	0	0	0	0	0	0	0	0	0	0	0	0	0	0	0	0	0	0	0	0	0	0	0	0	0	0	0	0	0	0	0	0	0	0	0	4	0	0	0	0	0	0	0	0	0	0	0
Cbetulinus_80030	0	4	3	0	0	2	0	2	0	0	0	0	0	3	0	0	4	0	0	0	0	0	1	0	0	0	0	0	0	0	4	0	0	3	0	4	4	3	0	0	0	0	2	0	0	1	0	0	0
Cbetulinus_80031	0	0	0	0	0	0	0	0	0	0	0	0	0	0	0	0	0	0	0	0	0	0	0	0	0	0	0	0	1	1	0	0	0	3	1	2	2	0	0	0	0	0	0	1	0	0	0	0	0
Cbetulinus_80032	0	7	2	0	0	0	0	7	0	0	0	0	0	0	0	0	8	0	0	0	0	0	0	0	0	0	1	1	0	0	0	0	0	2	0	0	0	6	0	0	0	0	0	4	0	0	0	0	0
Cbetulinus_80033	2	4	3	1	0	0	0	2	0	0	0	0	0	0	0	0	2	0	0	0	1	1	0	0	0	0	0	0	0	0	0	0	0	2	0	0	0	0	0	0	4	0	4	0	0	0	0	0	0
Cbetulinus_80034	0	1	2	0	0	0	0	1	0	0	0	0	0	0	0	0	4	0	0	0	0	0	1	0	0	0	0	0	0	0	0	1	0	1	0	1	0	0	0	0	4	0	3	0	0	0	0	0	0
Cbetulinus_80036	0	0	0	0	0	0	0	0	0	0	0	0	0	0	0	0	0	0	0	0	0	0	0	0	0	0	0	0	0	0	0	0	0	0	0	1	0	0	0	0	0	0	0	0	0	0	0	0	0
Cbetulinus_80037	0	5	0	0	0	0	0	2	0	0	0	1	0	0	0	0	2	0	0	0	0	0	0	0	0	0	0	0	0	0	3	0	0	3	0	0	0	0	0	0	0	0	2	4	0	0	0	0	0
Cbetulinus_80038	1	2	1	0	0	0	0	1	0	0	0	0	0	0	0	0	0	0	0	0	0	0	0	0	0	0	0	0	0	0	1	0	0	2	0	0	0	0	0	0	0	0	0	0	0	0	0	0	0
Cbetulinus_80040	0	2	1	0	0	0	0	0	0	0	0	0	0	0	0	0	6	0	0	0	0	0	1	0	0	0	0	0	0	0	0	0	0	6	0	1	1	0	0	0	0	0	2	0	0	0	0	0	0
Cbetulinus_80041	0	0	1	0	0	0	0	0	0	0	0	0	0	0	0	0	1	0	1	0	0	0	0	0	0	0	0	0	0	0	0	0	0	1	0	0	1	0	0	0	0	0	0	0	0	0	0	0	0
Cbetulinus_80042	0	0	0	0	0	0	0	1	0	0	0	0	0	0	0	0	1	0	0	0	0	0	0	0	0	0	0	0	0	0	0	0	0	2	0	0	1	0	0	0	3	0	0	0	0	0	0	0	0
Cbetulinus_80044	0	1	0	0	0	0	0	1	0	0	0	0	0	0	0	0	2	0	0	0	0	0	0	0	0	0	0	0	0	0	0	0	0	0	0	0	0	1	0	0	0	0	0	0	2	0	0	0	0
Cbetulinus_80045	0	0	2	0	0	0	0	0	0	0	0	0	0	0	0	0	3	0	0	0	0	0	0	0	0	0	0	0	0	0	0	0	0	0	0	0	0	1	0	0	0	0	0	0	0	0	0	0	0
Cbetulinus_80046	1	7	1	0	0	0	0	2	0	0	0	0	0	0	0	0	3	0	0	0	2	0	0	0	0	0	0	1	0	0	6	0	0	3	0	4	2	0	0	0	0	0	0	0	0	0	0	0	0
Cbetulinus_80047	0	0	1	0	0	0	0	1	0	0	0	2	0	0	0	0	4	0	0	0	0	0	0	0	0	1	0	0	0	0	1	0	1	1	0	0	0	0	0	0	0	0	0	0	0	0	0	0	0
Cbetulinus_80048	0	1	2	0	0	0	0	6	0	0	0	2	0	1	0	0	6	0	0	0	1	0	0	0	0	0	0	2	0	0	1	0	1	2	0	1	1	5	0	1	0	0	1	0	0	0	0	0	0
Cbetulinus_80049	1	4	0	0	0	0	0	4	0	0	0	0	0	0	0	0	2	0	1	0	0	0	0	0	0	0	0	2	0	0	5	0	3	1	0	1	0	0	0	0	0	0	1	0	0	0	3	0	0
Cbetulinus_80050	1	2	0	0	0	0	0	11	0	0	0	0	0	0	0	0	5	0	0	0	0	0	0	0	0	0	0	1	0	0	1	0	0	3	0	0	2	1	0	0	0	0	1	4	2	0	2	0	0
Cbetulinus_80053	0	0	0	0	0	0	0	0	0	0	0	0	0	0	0	0	0	0	0	0	0	1	0	0	0	0	0	0	0	0	0	0	0	0	0	0	0	0	0	0	0	0	2	0	0	0	0	0	0
Cbetulinus_80054	0	4	0	0	0	0	0	0	0	0	0	1	0	0	0	0	2	0	0	0	0	0	0	0	0	0	0	0	0	0	0	0	1	1	0	0	0	0	0	0	0	0	0	0	0	0	0	0	0
Cbetulinus_80055	0	1	0	0	0	0	0	2	0	0	0	0	0	0	0	0	0	0	0	0	0	0	0	0	0	0	0	0	0	0	0	0	0	0	0	0	2	0	0	0	0	0	0	2	0	1	0	0	1
Cbetulinus_80056	0	1	2	0	0	0	0	0	0	0	0	0	0	0	0	0	0	0	0	0	0	0	1	0	0	0	0	0	0	0	1	0	0	1	0	0	1	0	0	0	0	0	2	0	0	0	0	0	0
Cbetulinus_80057	0	0	0	0	0	0	0	0	0	0	0	0	0	0	0	0	0	0	0	0	0	0	0	0	0	0	0	0	0	0	0	0	0	0	0	0	0	1	0	0	0	0	0	0	0	0	0	0	0
Cbetulinus_80059	0	2	0	0	0	0	0	2	0	0	0	0	0	0	0	0	1	0	0	0	0	0	0	0	0	0	0	1	0	0	1	0	1	6	0	0	1	0	0	0	0	0	0	0	0	0	0	0	0
Cbetulinus_80061	0	0	0	0	0	0	0	0	0	0	0	0	0	0	0	0	0	0	0	0	0	0	0	0	0	0	0	0	0	0	0	0	0	0	0	0	1	0	0	0	0	0	0	3	0	1	0	0	0
Cbetulinus_8101	0	0	3	0	0	0	0	5	1	0	0	0	0	0	0	0	4	0	0	0	0	0	2	0	0	0	0	0	0	0	0	0	0	0	0	1	2	0	0	0	1	0	0	2	0	0	0	0	0
Cbetulinus_8313	0	2	0	0	0	0	0	1	0	0	0	0	0	0	0	0	2	0	0	0	0	0	0	0	0	0	0	0	2	0	0	0	0	3	0	0	0	0	0	0	0	0	0	0	0	0	0	0	0
Cbetulinus_8444	0	3	2	0	0	0	0	4	0	0	0	0	0	0	0	0	11	0	0	0	0	0	0	0	0	0	0	0	0	0	1	0	1	1	0	0	1	2	0	0	0	0	2	0	0	0	0	0	0
Cbetulinus_8553	0	0	0	0	0	0	0	0	0	0	0	0	0	0	0	0	0	0	0	0	0	0	0	0	0	0	0	0	0	0	0	0	0	0	0	0	2	0	0	0	0	0	0	0	0	0	0	0	0
Cbetulinus_872	0	8	1	0	0	0	0	4	0	0	0	0	0	1	0	0	8	0	0	0	0	0	0	0	0	0	0	0	0	0	1	0	0	6	0	0	4	2	0	0	0	0	1	4	3	0	0	0	0
Cbetulinus_9154	3	1	0	0	0	0	0	0	0	0	0	0	0	0	0	0	2	0	0	0	2	0	0	0	0	0	0	0	0	0	0	0	0	0	0	0	1	0	0	0	0	0	1	1	0	0	0	0	0
Cbetulinus_9316	0	0	0	0	0	0	0	6	0	0	0	0	0	0	0	0	4	0	1	0	0	0	0	0	0	0	0	0	0	0	0	0	0	1	1	0	3	1	0	1	0	0	0	0	0	0	0	0	0
Cbetulinus_9326	0	0	0	0	0	0	0	0	0	0	0	0	0	0	0	0	1	0	0	0	0	3	0	0	0	0	0	0	0	0	0	0	0	0	0	0	0	0	0	0	0	0	0	0	0	0	0	0	0
Cbetulinus_9362	0	0	0	0	0	0	0	0	0	0	0	0	0	0	0	0	2	0	0	0	0	0	0	0	0	0	0	0	0	0	0	0	0	1	0	0	0	0	0	0	0	0	2	1	0	0	0	0	0
Cbetulinus_9406	0	1	0	0	0	0	0	0	0	0	0	0	0	0	0	0	0	0	0	0	0	0	0	0	0	0	0	0	0	0	0	0	0	0	0	0	0	1	0	0	0	0	0	0	0	0	0	0	0
Cbetulinus_9503	0	2	0	0	0	0	0	0	0	0	0	0	0	0	0	0	2	0	0	0	0	0	0	0	0	0	0	0	0	0	0	0	0	1	0	0	2	0	0	0	0	0	0	0	0	0	0	0	0
Cbetulinus_957	0	3	0	0	2	0	0	1	0	0	0	0	0	0	0	0	1	0	0	0	0	0	1	0	0	0	0	0	0	0	1	0	0	3	0	0	3	0	0	0	0	0	0	3	0	0	0	0	0
Cbetulinus_9709	0	2	0	0	0	0	0	0	0	0	0	0	0	0	0	0	2	0	0	0	0	0	0	0	0	0	0	0	0	0	2	0	2	3	0	0	1	0	0	0	0	0	0	1	0	0	0	0	0
Cbetulinus_9752	0	5	2	0	0	0	0	1	0	0	0	0	0	1	0	0	9	0	0	0	2	0	0	0	0	0	0	1	0	0	1	0	0	2	2	0	2	0	0	0	0	0	0	4	0	0	0	0	0
Cbetulinus_977	0	8	2	0	0	0	0	3	0	0	0	2	0	0	0	0	8	0	0	0	0	0	0	0	0	0	0	0	0	0	0	0	0	1	0	0	2	1	0	0	0	0	0	0	0	0	0	0	0
Cbetulinus_9857	2	3	0	0	0	1	0	5	0	0	0	0	0	0	0	0	12	0	0	0	0	0	0	0	0	0	0	1	0	0	7	0	4	6	0	4	1	0	0	0	1	0	3	1	0	0	0	0	0
Total number	81	429	84	14	8	39	3	377	5	0	5	40	0	18	1	0	509	0	7	0	31	11	20	1	1	4	7	50	29	7	186	10	53	365	16	123	248	174	3	23	59	1	135	193	21	29	13	1	5
Proportion (%)	1.59984	8.47324	1.6591	0.276516	0.158009	0.770294	0.0592534	7.44618	0.0987557	0	0.0987557	0.790045	0	0.35552	0.0197511	0	10.0533	0	0.138258	0	0.612285	0.217262	0.395023	0.0197511	0.0197511	0.0790045	0.138258	0.987557	0.572783	0.138258	3.67371	0.197511	1.04681	7.20916	0.316018	2.42939	4.89828	3.4367	0.0592534	0.454276	1.16532	0.0197511	2.6664	3.81197	0.414774	0.572783	0.256765	0.0197511	0.0987557
[truncated: 15 more columns]

## Sheet: non-conotoxin genes upstream
Supplemental material Table S4: The content of major transposon elements in the upstream and downstream flanking regions (100 kb) of protein-coding genes in the reassembled C. betulinus genome
GeneID	Major classes of transposon elements
	DNAs																											LINEs																		LTRs
	DNA	DNA/CMC-EnSpm	DNA/Ginger	DNA/Kolobok-T2	DNA/MULE-MuDR	DNA/Maverick	DNA/Merlin	DNA/Novosib	DNA/PIF-Harbinger	DNA/PIF-Spy	DNA/PiggyBac	DNA/Sola-1	DNA/Sola-2	DNA/Sola-3	DNA/TcMar-Fot1	DNA/TcMar-Mariner	DNA/TcMar-Tc1	DNA/TcMar-Tc2	DNA/TcMar-Tc4	DNA/TcMar-Tigger	DNA/Zisupton	DNA/hAT	DNA/hAT-Ac	DNA/hAT-Blackjack	DNA/hAT-Charlie	DNA/hAT-Tip100	DNA/hAT-hAT5	LINE	LINE/CR1	LINE/CR1-Zenon	LINE/I	LINE/I-Jockey	LINE/I-Nimb	LINE/Jockey	LINE/L1	LINE/L1-Tx1	LINE/L2	LINE/Penelope	LINE/R1	LINE/R2	LINE/R2-Hero	LINE/R2-NeSL	LINE/RTE-BovB	LINE/RTE-X	LINE/Rex-Babar	LTR/Copia	LTR/DIRS	LTR/ERV1	LTR/ERVK
Cbetulinus_10	0	3	1	0	0	0	0	5	0	0	0	0	0	0	0	0	3	0	0	0	0	0	0	0	0	0	0	1	0	0	0	0	0	5	0	1	1	2	0	0	4	2	0	3	0	0	0	0	0
Cbetulinus_100	0	10	0	0	0	0	0	0	0	0	0	0	0	0	0	0	0	0	0	0	0	0	0	0	0	0	0	0	0	0	0	0	0	0	0	0	0	0	0	0	0	0	0	0	0	0	0	0	0
Cbetulinus_1000	0	0	1	0	0	0	0	0	0	0	2	0	0	0	0	0	0	0	0	0	0	0	0	0	0	0	0	0	0	0	0	0	0	0	0	0	1	0	0	0	0	0	1	0	0	0	0	0	0
Cbetulinus_10002	0	6	0	0	0	0	0	4	0	0	1	0	0	0	0	0	2	0	0	0	0	0	2	0	0	0	0	0	0	0	0	0	0	2	0	0	1	0	0	0	0	0	0	0	0	0	0	0	0
Cbetulinus_10003	0	0	0	0	0	0	0	0	0	0	1	0	0	0	0	0	0	0	0	0	0	0	0	0	0	0	0	0	0	0	2	0	0	0	0	0	1	0	0	0	2	0	0	0	0	0	0	0	0
Cbetulinus_10004	0	0	0	0	0	0	0	0	0	0	0	0	0	0	0	0	0	0	0	0	0	0	0	0	0	0	0	0	0	0	0	0	0	0	0	0	1	0	0	0	0	0	0	0	0	0	0	0	0
Cbetulinus_10005	0	1	0	0	0	0	0	0	0	0	0	0	0	0	0	0	0	0	0	0	0	0	0	0	0	0	0	0	0	0	0	0	0	0	0	0	1	0	0	0	0	0	0	0	0	0	0	0	0
Cbetulinus_10006	1	5	1	0	0	0	0	4	0	0	2	1	0	0	0	0	4	0	0	0	0	0	0	0	0	0	0	0	1	0	2	0	0	0	1	1	1	3	0	0	3	0	2	0	0	0	1	0	0
Cbetulinus_10007	1	1	2	0	0	0	0	5	0	0	0	0	0	0	0	0	2	0	0	0	0	0	0	0	0	0	0	0	0	0	3	0	0	0	0	0	1	0	0	0	1	0	0	0	0	0	0	0	0
Cbetulinus_10009	0	3	0	0	0	2	0	15	0	0	0	0	0	0	0	0	4	2	0	0	1	0	0	0	0	0	0	3	0	0	4	0	2	0	0	2	5	1	0	0	0	0	0	8	0	0	0	0	0
Cbetulinus_1001	0	5	0	0	0	1	0	0	0	0	0	0	0	0	0	0	0	0	0	0	0	0	0	0	0	0	0	0	0	0	0	0	1	0	0	0	0	0	0	0	0	0	0	0	0	0	0	0	0
Cbetulinus_10010	0	0	0	0	0	0	0	0	0	0	0	0	0	0	0	0	0	0	0	0	0	0	0	0	0	0	0	0	0	0	0	0	0	0	0	0	0	0	0	0	0	0	0	0	0	0	0	0	0
Cbetulinus_10011	0	2	0	0	0	0	0	0	0	0	0	0	0	1	0	0	0	0	0	0	0	0	0	0	0	0	0	0	0	0	0	0	0	0	0	0	0	1	0	0	0	0	0	0	0	0	0	0	0
Cbetulinus_10012	0	0	0	0	0	0	0	1	0	0	0	0	0	0	0	0	0	0	0	0	0	0	0	0	0	0	0	0	0	0	0	0	0	0	0	0	0	0	0	0	1	0	0	0	0	0	0	0	0
Cbetulinus_10013	1	0	0	0	0	0	0	1	0	0	0	0	0	0	0	0	0	0	0	0	0	0	0	0	0	1	0	0	0	0	1	0	0	0	0	0	1	0	0	0	0	0	0	0	0	0	0	0	0
Cbetulinus_10014	0	0	0	0	0	0	0	0	0	0	0	0	0	2	0	0	0	0	0	0	0	0	0	0	0	0	0	0	0	0	0	0	0	1	0	0	0	0	0	0	0	0	0	0	0	0	0	0	0
Cbetulinus_10015	0	0	0	0	0	0	0	4	0	0	1	1	0	1	0	0	0	0	0	0	0	0	1	0	0	0	0	0	0	0	3	0	1	1	0	0	1	0	0	0	0	0	2	0	0	4	0	0	0
Cbetulinus_10018	0	0	0	0	0	2	0	1	0	0	0	0	0	0	0	0	2	0	0	0	0	0	0	0	0	0	0	2	0	0	0	0	0	0	0	2	2	0	0	0	0	0	0	7	0	0	0	0	0
Cbetulinus_10019	1	1	0	0	0	0	0	0	0	0	0	0	0	0	0	0	0	0	0	0	0	0	0	0	0	0	0	0	0	0	2	0	2	0	0	0	0	2	0	0	0	0	3	0	0	0	0	0	0
Cbetulinus_1002	0	1	0	0	3	0	0	0	0	0	0	0	0	0	0	0	1	0	0	0	0	0	0	0	0	0	0	0	0	0	0	0	0	2	0	0	0	0	0	0	0	0	0	0	0	1	0	0	0
Cbetulinus_10020	0	0	0	0	0	0	0	0	0	0	0	0	0	0	0	0	0	0	0	0	0	0	0	0	0	0	0	0	0	0	0	0	0	2	0	0	0	0	0	0	0	0	0	0	0	0	0	0	0
Cbetulinus_10021	0	0	0	0	0	0	0	0	0	0	0	0	0	0	0	0	0	0	0	0	0	0	0	0	0	0	0	0	0	0	0	0	0	0	0	0	0	0	0	0	0	0	1	1	0	0	0	0	0
Cbetulinus_10022	0	1	0	0	0	0	0	0	0	0	0	0	0	0	0	0	2	0	0	0	0	0	1	0	0	0	0	0	0	0	0	0	0	0	0	0	2	0	0	1	0	0	1	0	0	0	0	0	0
Cbetulinus_10026	0	1	0	0	0	0	0	1	0	0	0	0	0	0	0	0	1	0	0	0	0	0	0	0	0	0	0	1	0	0	0	0	0	0	0	0	2	1	0	0	0	0	0	0	0	0	0	0	0
Cbetulinus_10027	0	5	0	0	0	0	0	7	0	0	0	0	0	0	0	0	6	0	0	0	0	0	0	0	0	0	0	0	0	0	3	0	2	3	0	0	8	4	0	0	0	0	2	1	0	0	0	0	0
Cbetulinus_10028	0	13	0	0	0	1	0	5	0	0	0	0	0	0	0	0	4	0	0	0	0	0	1	0	0	0	0	0	0	0	2	0	2	6	0	1	0	2	0	1	0	0	0	1	0	2	0	0	0
Cbetulinus_10029	0	1	0	0	0	0	0	0	0	0	0	0	0	0	0	0	0	0	0	0	0	0	0	0	0	0	0	0	0	0	0	0	0	0	0	0	0	0	0	0	0	0	0	0	0	0	0	0	0
Cbetulinus_10030	0	0	0	0	0	0	0	0	0	0	0	0	0	0	0	0	0	0	0	0	0	0	0	0	0	0	0	3	0	0	0	0	0	0	0	0	0	0	0	1	0	0	0	0	0	0	0	0	0
Cbetulinus_10031	0	2	2	1	0	0	0	0	0	0	0	0	0	1	0	0	1	0	0	0	0	0	0	0	0	0	0	0	0	0	0	0	0	3	0	0	0	0	0	0	0	0	0	0	0	0	0	0	0
Cbetulinus_10032	0	0	0	0	0	0	0	0	0	0	0	0	0	0	0	0	2	0	0	0	0	0	0	0	0	0	0	0	0	0	1	0	0	0	0	0	1	0	0	0	0	0	0	0	0	0	0	0	0
Cbetulinus_10033	0	0	0	0	0	1	0	0	0	0	0	0	0	0	0	0	0	0	0	0	0	0	0	0	0	0	0	0	0	0	0	0	0	0	0	0	1	0	0	1	0	0	0	0	0	0	0	0	0
Cbetulinus_10036	1	4	1	1	0	0	0	7	0	0	0	0	0	0	0	0	1	0	0	0	0	0	0	0	0	0	0	0	0	0	2	0	2	4	0	5	0	2	0	0	0	0	0	0	0	0	0	1	0
Cbetulinus_10037	0	2	2	0	0	0	0	5	0	0	0	0	0	0	0	0	3	0	0	0	0	0	0	0	0	0	0	0	1	0	0	0	0	4	0	0	2	1	0	0	0	0	0	3	0	0	0	0	0
Cbetulinus_10038	0	4	0	0	0	0	0	2	0	0	0	1	0	1	0	0	3	0	0	0	0	0	0	0	0	0	0	0	3	0	0	0	0	1	0	0	2	2	0	0	0	0	1	0	0	0	2	0	0
Cbetulinus_10039	1	1	1	0	0	2	0	6	0	0	2	1	0	0	0	0	9	0	0	0	0	0	0	0	0	0	0	0	0	0	2	0	2	1	0	0	1	0	0	0	0	0	3	0	0	0	0	0	0
Cbetulinus_1004	0	1	0	0	0	1	0	2	0	0	0	0	0	0	0	0	2	0	0	0	1	0	0	0	0	1	0	0	0	0	0	0	0	0	1	0	0	1	0	0	0	0	1	0	0	0	0	0	0
Cbetulinus_10040	0	1	0	0	0	0	0	0	0	0	0	0	0	0	0	0	2	0	0	0	0	0	0	0	0	0	0	0	0	0	0	0	0	0	0	0	0	1	0	0	0	0	0	0	0	0	0	0	0
Cbetulinus_10041	0	0	0	0	0	0	0	0	0	0	0	0	0	0	0	0	0	0	0	0	0	0	0	0	0	0	0	0	0	0	0	0	0	0	0	0	0	0	0	0	1	0	0	0	0	0	0	0	0
Cbetulinus_10042	0	0	0	0	0	0	0	2	0	0	0	0	0	0	0	0	2	0	0	0	0	0	0	0	0	0	0	0	0	1	0	0	0	0	0	0	1	0	0	0	0	0	4	0	0	0	0	0	0
Cbetulinus_10046	0	0	0	0	1	0	0	3	0	0	0	0	0	0	0	0	2	0	0	0	0	0	0	0	0	1	0	0	0	1	0	0	0	0	0	0	1	0	0	0	0	0	4	0	0	0	0	0	0
Cbetulinus_1005	6	7	1	0	1	0	0	7	0	2	0	0	0	0	0	0	5	0	0	0	0	0	0	0	0	1	0	2	0	0	1	0	0	2	1	0	3	0	0	0	0	0	3	3	0	0	0	0	0
Cbetulinus_10050	1	6	0	1	0	3	0	2	0	0	0	1	0	0	0	0	9	0	0	0	1	0	1	0	0	0	0	0	0	0	6	0	2	2	0	1	2	2	0	0	4	0	11	0	0	1	0	0	0
Cbetulinus_10051	1	8	1	0	0	0	0	3	0	0	2	0	0	0	0	0	13	0	0	0	0	0	0	0	0	0	0	0	2	0	1	0	0	4	0	0	2	1	0	0	0	0	0	0	0	2	0	0	0
Cbetulinus_10052	0	5	1	0	0	0	0	3	0	0	0	0	0	0	0	0	3	0	0	0	0	0	2	0	0	0	0	0	0	0	1	0	0	1	0	0	2	3	0	0	0	0	3	0	0	0	0	0	0
Cbetulinus_10053	0	0	1	0	0	0	0	0	0	0	0	0	0	0	0	0	0	0	0	0	0	0	0	0	0	0	0	0	0	0	0	0	0	0	0	0	0	0	0	0	0	0	0	0	0	0	0	0	0
Cbetulinus_10054	0	0	0	0	0	0	0	0	0	0	0	0	0	0	0	0	0	0	0	0	0	0	0	0	0	0	0	0	0	0	0	0	0	0	0	0	0	0	0	0	0	0	0	0	0	0	0	0	0
Cbetulinus_10055	0	0	0	0	0	0	0	1	0	0	0	0	0	0	0	0	0	0	0	0	0	0	0	0	0	0	0	0	0	0	0	0	0	0	0	0	0	0	0	0	0	0	0	2	0	0	0	0	0
Cbetulinus_10056	0	0	0	0	0	0	0	0	0	0	2	0	0	0	0	0	1	0	0	0	0	0	0	0	0	2	0	0	0	0	0	0	0	1	0	0	1	0	0	0	1	0	0	0	0	0	0	0	0
Cbetulinus_10058	1	2	0	0	0	2	0	0	0	0	0	0	0	0	0	0	0	0	0	0	0	0	0	0	0	0	0	0	0	0	0	0	0	0	0	0	1	0	0	0	0	0	0	0	0	0	0	0	0
Cbetulinus_10059	0	0	0	0	0	0	0	0	0	0	0	0	0	0	0	0	1	0	0	0	0	0	0	0	0	0	0	0	0	0	0	0	0	0	0	0	0	0	0	0	0	0	0	0	0	0	0	0	0
Cbetulinus_1006	0	4	0	0	0	0	0	2	0	0	0	0	0	0	0	0	5	0	0	0	1	0	0	0	0	0	0	0	0	0	2	0	0	3	0	0	7	2	0	0	0	0	6	6	0	0	0	0	0
Cbetulinus_10064	0	3	0	0	0	0	0	0	0	0	0	0	0	0	0	0	1	0	0	0	0	0	0	0	0	0	0	0	0	0	0	0	0	0	0	0	0	0	0	0	0	0	0	0	0	0	0	0	0
Cbetulinus_10067	1	3	0	0	0	2	0	0	0	0	0	0	0	0	0	0	3	0	0	0	1	0	0	0	0	0	0	1	0	0	1	0	0	2	0	0	6	0	0	0	1	0	1	7	0	0	0	0	1
Cbetulinus_10068	0	0	0	0	0	0	0	1	0	0	0	0	0	0	0	0	1	0	0	0	0	0	0	0	0	0	0	0	0	0	0	0	0	0	0	0	0	0	0	0	0	0	0	0	0	0	0	0	0
Cbetulinus_10069	2	5	1	0	0	0	0	5	0	0	0	0	0	1	0	0	4	0	0	0	2	1	0	0	0	0	1	4	0	0	0	0	1	4	1	0	3	0	0	0	0	0	0	3	0	0	0	0	0
Cbetulinus_10070	2	1	0	0	0	0	0	2	0	0	0	0	0	0	0	0	0	0	0	0	0	0	0	0	0	0	0	0	0	0	0	0	0	2	0	1	3	2	0	0	0	0	0	0	0	0	0	0	0
Cbetulinus_10071	0	0	0	0	0	0	0	6	0	0	0	0	0	0	0	0	0	0	0	0	0	0	0	0	0	0	0	0	0	0	1	0	0	0	0	0	0	0	0	0	0	0	0	0	0	0	0	0	0
Cbetulinus_10072	6	13	1	0	0	0	0	7	0	0	0	0	0	0	0	0	7	0	0	0	0	0	0	0	0	0	0	0	4	0	2	0	0	2	1	1	0	0	0	0	0	0	1	1	0	0	0	0	0
Cbetulinus_10073	0	0	0	0	0	0	0	1	0	0	0	0	0	0	0	0	0	0	0	0	0	0	0	0	0	0	0	0	0	0	0	0	0	0	0	0	0	0	0	0	0	0	0	0	0	0	0	0	0
Cbetulinus_10075	0	1	0	0	0	0	0	1	0	0	0	0	0	0	0	0	0	0	0	0	0	0	0	0	0	0	0	0	0	0	0	0	0	0	0	1	1	0	0	0	0	0	0	0	0	0	0	0	0
Cbetulinus_10078	0	4	1	1	0	1	0	4	0	0	0	1	0	0	0	0	8	0	0	0	0	0	0	0	0	0	0	0	0	0	2	0	0	4	0	3	2	4	0	0	0	0	14	3	0	1	1	0	0
Cbetulinus_10079	0	0	0	0	0	0	0	0	0	0	1	0	0	0	0	0	0	0	0	0	0	0	0	0	0	1	0	0	0	0	0	0	0	0	0	0	0	1	0	0	0	0	0	0	0	0	0	0	0
Cbetulinus_10080	0	0	1	0	0	0	0	2	0	0	0	0	0	0	0	0	1	0	0	0	1	0	0	0	0	1	0	0	0	0	2	0	0	0	0	0	0	1	0	0	0	0	0	0	0	1	0	0	0
Cbetulinus_10081	0	0	0	0	0	0	0	2	0	0	0	0	0	0	0	0	3	0	0	0	0	0	0	0	0	0	0	0	0	0	0	0	0	1	0	0	0	3	0	0	0	0	0	0	0	0	0	0	0
Cbetulinus_10082	0	3	0	0	0	0	0	0	0	0	0	0	0	0	0	0	0	0	0	0	1	0	0	0	0	0	0	1	0	0	2	0	0	0	0	0	0	0	0	0	0	0	0	0	0	0	0	0	0
Cbetulinus_10083	0	2	0	0	0	0	0	1	0	0	0	0	0	0	0	0	2	0	0	0	0	0	0	0	0	0	0	0	0	0	0	0	0	0	0	0	0	0	0	0	0	0	2	0	0	0	0	0	0
Cbetulinus_10084	1	3	0	0	0	0	0	3	0	0	0	0	0	0	0	0	2	0	1	0	0	0	3	0	0	0	0	0	0	0	0	0	0	0	0	0	1	1	0	0	0	0	0	0	0	1	0	0	0
Cbetulinus_10085	1	10	0	0	0	0	0	3	0	0	0	0	0	0	1	0	1	0	0	0	0	0	0	0	0	3	0	0	0	0	2	0	0	2	0	0	2	1	0	0	0	0	6	1	0	0	0	0	0
Cbetulinus_10086	2	4	0	0	0	1	0	2	0	0	0	2	0	0	0	0	7	0	0	0	0	0	0	0	0	0	0	0	0	0	1	0	0	2	0	0	2	1	0	0	0	0	1	0	0	0	0	0	0
Cbetulinus_10087	0	0	0	0	0	0	0	0	0	0	0	0	0	0	0	0	1	0	0	0	0	0	0	0	0	0	0	0	0	0	0	0	0	0	0	0	0	0	0	0	0	0	0	0	0	0	0	0	0
Cbetulinus_1009	0	0	0	0	0	0	0	0	0	0	0	0	0	0	0	0	2	0	0	0	0	0	0	0	0	0	0	0	0	0	0	0	0	0	0	0	0	0	0	0	0	0	0	0	0	0	0	0	0
Cbetulinus_10092	0	0	0	0	0	0	0	0	0	0	0	0	0	0	0	0	0	0	0	0	0	0	0	0	0	0	0	0	0	0	0	0	0	0	0	0	0	2	0	0	0	0	0	0	0	0	0	0	0
Cbetulinus_10093	0	0	0	0	0	0	0	0	0	0	0	0	0	0	0	0	0	0	0	0	0	0	0	0	0	0	0	0	0	0	0	0	0	0	0	0	0	0	0	0	0	0	0	0	0	0	1	0	0
Cbetulinus_10095	0	5	0	0	2	0	0	2	0	0	0	0	0	0	0	0	4	0	0	0	0	0	0	0	0	0	0	0	0	0	0	0	0	0	0	0	1	1	0	0	0	0	1	0	0	0	0	0	0
Cbetulinus_10096	0	0	0	0	0	0	0	0	0	0	0	0	0	0	0	0	1	0	0	0	0	0	0	0	0	0	0	0	0	0	0	0	0	0	0	0	0	0	0	0	0	0	1	0	0	0	0	0	0
Cbetulinus_10097	1	7	0	0	0	0	0	3	0	0	1	1	0	0	0	0	5	0	0	0	0	0	2	0	0	0	0	0	0	0	5	0	0	3	0	0	0	3	0	0	2	0	0	0	0	0	0	1	0
Cbetulinus_10099	1	5	1	0	0	1	0	12	0	0	0	0	0	0	0	0	2	0	0	0	0	0	0	0	0	0	0	0	0	1	0	0	0	3	1	0	2	2	0	0	0	0	1	1	1	0	0	0	0
Cbetulinus_101	0	6	0	0	0	0	0	7	0	0	0	1	0	0	0	0	9	0	0	0	2	0	0	0	0	0	0	4	0	0	7	0	1	0	0	0	6	2	0	0	0	0	1	0	0	1	0	0	0
Cbetulinus_1010	0	2	0	0	0	0	0	0	0	0	0	0	0	0	0	0	0	0	0	0	0	0	0	0	0	0	0	0	0	0	2	0	0	1	0	0	0	0	0	0	0	0	4	0	0	0	0	0	0
Cbetulinus_10100	0	1	0	0	0	0	0	0	0	0	0	0	0	0	0	0	2	0	0	0	0	0	0	0	0	0	0	0	0	0	0	0	0	1	0	0	0	0	0	0	0	0	0	0	0	0	0	0	0
Cbetulinus_10102	0	0	0	0	0	0	0	0	0	0	1	0	0	0	0	0	0	0	0	0	0	0	0	0	0	0	0	0	0	0	0	0	0	0	0	0	0	0	0	0	0	0	0	0	0	0	0	0	0
Cbetulinus_10103	0	3	0	0	0	1	0	3	0	0	0	0	0	0	1	0	0	0	0	0	2	0	0	0	0	0	0	0	0	0	0	0	1	4	0	0	1	0	0	0	0	0	0	0	0	0	0	0	0
Cbetulinus_10105	1	6	0	0	0	2	0	6	0	0	0	0	0	0	0	0	2	0	0	0	0	0	2	0	0	0	0	1	0	0	0	0	0	2	0	0	0	2	0	0	0	0	0	1	1	0	0	0	0
Cbetulinus_10106	0	0	0	0	0	0	0	0	0	0	0	0	0	0	0	0	1	0	0	0	0	0	0	0	0	0	0	0	0	0	0	0	0	0	0	0	1	0	0	0	0	0	0	0	0	0	0	0	0
Cbetulinus_10107	0	1	0	0	0	0	0	4	0	0	0	0	0	0	0	0	1	0	0	0	0	0	0	0	0	0	0	0	0	0	0	0	1	0	0	0	3	0	0	0	0	0	0	0	0	0	0	0	0
Cbetulinus_10108	0	0	1	0	0	0	0	1	0	0	0	0	0	0	0	0	0	0	0	0	0	0	0	0	0	0	0	0	0	0	0	0	0	1	0	0	0	0	0	0	0	0	3	0	0	0	0	0	0
Cbetulinus_10109	0	2	0	0	0	0	0	3	0	0	0	1	0	0	0	0	0	0	0	0	0	0	0	0	0	0	1	0	0	0	0	0	0	0	0	0	2	0	0	0	1	0	2	0	0	1	0	0	0
Cbetulinus_10110	0	0	0	0	0	0	0	1	0	0	1	0	0	0	0	0	0	0	0	0	0	0	0	0	0	0	0	0	0	0	0	0	0	0	0	0	0	0	0	0	0	0	0	0	0	0	0	0	0
Cbetulinus_10112	0	1	0	0	0	0	0	1	0	0	0	0	0	0	0	0	0	0	0	0	0	0	0	0	0	0	0	0	0	0	0	0	0	1	0	0	0	1	0	0	0	0	1	0	0	0	0	0	0
Cbetulinus_10114	0	0	0	0	0	0	0	0	0	0	0	0	0	0	0	0	0	0	0	0	0	0	0	0	0	0	0	0	0	0	0	0	0	0	0	0	0	0	0	0	0	0	0	0	0	0	0	0	0
Cbetulinus_10115	0	4	0	0	0	0	0	1	0	0	0	1	0	0	0	0	1	0	0	0	0	0	0	0	0	0	0	0	0	0	1	0	0	1	0	1	0	0	0	0	0	0	0	0	0	0	0	0	0
Cbetulinus_10116	0	1	3	0	0	0	0	5	0	0	0	3	0	0	0	0	0	0	0	0	0	0	0	0	0	0	0	0	0	0	1	0	0	3	0	0	1	0	0	0	3	0	3	0	0	0	0	0	0
Cbetulinus_10118	0	4	1	0	0	0	2	2	0	0	0	0	0	0	0	0	0	0	0	0	0	0	0	0	0	0	0	0	0	0	0	0	0	1	0	0	2	4	0	0	0	0	1	0	0	0	0	0	0
Cbetulinus_10119	0	0	0	0	0	0	0	1	0	0	0	0	0	0	0	0	1	0	0	0	0	0	0	0	0	0	0	0	0	0	0	0	0	0	0	0	0	0	0	0	0	0	1	1	0	0	0	0	0
Cbetulinus_10126	0	0	0	0	0	0	0	2	0	0	0	0	0	0	0	0	0	0	0	0	0	0	0	0	0	0	0	0	0	0	0	0	0	0	0	0	0	0	0	0	0	0	0	0	0	0	0	0	0
Cbetulinus_10127	1	4	0	0	0	0	0	0	0	0	0	0	0	0	0	0	4	0	0	0	0	0	0	0	0	0	0	0	0	0	6	0	1	3	0	0	0	1	0	0	1	0	0	1	0	0	0	0	0
Cbetulinus_10128	1	4	1	0	0	0	0	2	0	0	0	0	0	0	0	0	6	0	2	0	0	0	0	0	0	0	0	1	0	0	1	0	1	2	0	1	0	3	0	2	1	0	1	2	0	0	0	0	0
Cbetulinus_10129	3	3	1	0	0	0	0	4	0	0	0	1	0	1	0	0	1	0	0	0	0	0	0	0	0	0	0	0	1	0	3	0	0	0	0	1	3	0	0	0	3	0	0	1	0	0	0	0	0
Cbetulinus_1013	0	4	0	0	0	0	0	3	0	0	0	0	0	0	0	0	0	0	0	0	0	0	0	0	0	0	0	1	0	0	1	0	1	5	0	0	0	0	0	0	0	0	0	0	0	0	0	0	0
Cbetulinus_10130	1	2	0	0	0	1	0	4	0	0	2	0	0	0	1	0	1	0	0	0	0	0	0	0	0	0	0	0	2	0	2	0	0	0	0	0	0	1	0	0	0	0	0	0	0	0	0	0	0
Cbetulinus_10131	0	0	0	0	0	0	0	0	0	0	0	0	0	0	0	0	0	0	0	0	0	0	0	0	0	0	0	0	0	0	0	0	0	0	0	0	0	0	0	0	0	0	0	0	0	0	0	0	0
Cbetulinus_10132	0	0	0	0	0	0	0	2	0	0	0	0	0	0	0	0	0	0	0	0	0	0	0	0	0	1	0	0	0	0	0	0	0	3	0	0	0	0	0	0	0	0	0	0	0	0	0	0	0
Cbetulinus_10134	1	0	1	0	0	0	0	1	0	0	0	0	0	1	0	0	0	0	0	0	0	0	0	0	0	0	0	0	0	0	1	0	0	0	1	2	0	0	0	0	1	0	0	0	0	0	0	0	0
Cbetulinus_10135	0	0	0	0	0	0	0	0	0	0	0	0	0	0	0	0	0	0	0	0	0	0	0	0	0	0	0	0	0	0	0	0	0	0	0	0	0	1	0	0	0	0	0	0	0	0	0	0	0
Cbetulinus_10136	0	3	0	0	0	0	0	0	0	0	0	0	0	0	0	0	1	0	0	0	0	0	0	0	0	0	0	0	1	0	1	0	1	1	0	0	0	1	0	0	0	0	2	0	0	0	0	0	0
Cbetulinus_10137	0	2	1	0	0	0	0	4	0	0	1	0	0	0	0	0	2	0	0	0	0	0	0	0	0	0	1	0	0	0	0	0	0	1	0	0	3	1	0	0	0	0	1	0	0	0	1	0	0
Cbetulinus_10138	0	0	0	0	0	0	0	0	0	0	0	0	0	0	0	0	2	0	0	0	0	0	0	0	0	0	0	0	0	0	1	0	0	0	0	0	1	0	0	0	0	0	0	0	0	0	0	0	0
Cbetulinus_1014	0	0	0	0	0	0	0	0	0	0	0	0	0	0	0	0	0	0	0	0	0	0	0	0	0	0	0	0	0	0	0	0	0	0	0	0	0	0	0	0	0	0	0	0	0	0	0	0	0
Cbetulinus_10141	0	2	1	0	0	0	0	6	0	0	0	0	0	0	0	0	4	0	0	0	2	0	0	0	0	0	0	0	0	1	1	0	0	0	0	0	3	0	0	0	0	0	2	1	0	0	0	0	0
Cbetulinus_10142	0	1	0	0	0	0	0	1	0	0	1	0	0	0	0	0	0	0	0	4	1	0	0	0	0	0	0	0	0	0	0	1	0	0	0	0	0	0	0	1	0	0	0	0	0	0	4	0	0
Cbetulinus_10145	0	1	2	0	0	0	0	2	0	0	0	0	0	0	0	0	1	0	0	0	0	0	1	0	0	0	0	1	0	0	2	0	0	0	0	0	0	1	0	1	0	0	2	0	0	0	0	0	0
Cbetulinus_10147	0	0	0	0	0	0	0	0	0	0	0	0	0	0	0	0	0	0	0	0	0	0	0	0	0	0	0	0	0	0	0	0	0	0	0	0	0	0	0	0	0	0	0	0	0	0	0	0	0
Cbetulinus_10148	0	1	1	0	0	0	0	5	0	0	0	0	0	0	0	0	1	0	0	0	0	0	0	0	0	0	0	0	0	0	0	0	0	2	0	2	0	0	0	0	1	0	0	0	0	0	0	0	0
Cbetulinus_10149	0	2	0	0	0	0	0	1	0	0	0	3	0	0	0	0	0	0	0	0	0	0	0	0	0	1	0	0	0	0	3	0	0	0	0	2	0	0	0	0	0	0	1	0	0	0	0	0	0
Cbetulinus_1015	0	2	1	0	0	0	0	4	0	0	0	0	0	0	0	0	1	0	0	0	0	0	0	0	0	0	0	2	2	0	0	0	0	2	0	0	5	0	0	0	1	0	1	1	0	0	0	0	0
Cbetulinus_10154	1	6	0	0	0	0	0	7	0	0	0	0	0	0	0	0	8	0	0	0	0	0	0	0	0	0	0	0	0	0	2	0	2	0	0	0	3	2	0	1	1	0	0	2	0	0	0	0	0
Cbetulinus_10155	0	2	2	0	0	0	0	1	0	0	0	2	0	0	0	0	5	0	0	0	0	0	0	0	0	0	0	1	0	0	4	0	0	2	0	0	4	4	0	2	1	0	0	0	2	0	0	0	0
Cbetulinus_10156	0	0	0	0	0	0	0	1	0	0	0	0	0	0	0	0	0	0	0	0	0	0	0	0	0	0	3	0	0	0	0	0	0	0	0	0	0	0	0	0	0	0	0	0	0	0	0	0	0
Cbetulinus_10157	0	0	0	0	0	0	0	2	0	0	1	0	0	0	0	0	1	0	0	0	0	0	0	0	0	0	0	0	0	0	0	0	0	1	0	0	0	0	0	0	0	0	0	0	0	0	0	0	0
Cbetulinus_1016	0	4	0	0	0	1	0	2	1	0	0	0	0	0	0	0	2	0	1	0	0	0	0	0	0	0	0	0	0	0	0	0	3	1	0	0	1	3	0	0	2	0	0	1	0	3	0	0	0
Cbetulinus_10160	0	0	0	0	0	0	0	0	0	0	0	0	0	0	0	0	0	0	0	0	0	0	0	0	0	0	0	0	0	0	0	0	0	1	0	0	0	0	0	0	0	0	0	0	0	1	0	0	0
Cbetulinus_10161	3	0	0	0	0	1	0	0	0	0	0	0	0	0	0	0	0	0	0	0	0	0	0	0	0	0	0	0	0	0	0	0	0	0	0	0	0	0	0	0	0	0	0	0	0	0	0	0	0
Cbetulinus_10163	0	1	0	0	0	0	0	0	0	0	0	0	0	0	0	0	0	0	0	0	0	0	0	0	0	0	0	1	0	0	0	0	0	1	0	0	0	0	0	0	0	0	0	0	0	0	0	0	0
Cbetulinus_10164	1	5	1	0	0	0	0	5	0	0	0	0	0	0	0	0	5	0	0	0	2	0	1	0	0	0	0	0	0	0	1	0	0	3	0	0	4	0	0	0	0	0	2	0	0	0	0	0	0
Cbetulinus_10165	0	0	0	0	0	0	0	0	0	0	0	0	0	0	0	0	0	0	0	0	0	0	0	0	0	0	0	0	0	0	0	0	0	0	0	0	0	2	0	0	0	0	1	0	0	0	0	0	0
Cbetulinus_10166	1	2	0	0	0	0	0	0	0	0	0	2	0	0	0	0	1	0	0	0	0	0	0	0	0	0	0	0	0	0	1	0	0	2	0	0	3	0	0	0	0	0	1	1	0	0	0	0	1
Cbetulinus_10167	2	1	1	0	0	0	0	5	0	0	0	0	0	0	0	0	4	0	0	0	1	0	0	0	0	0	0	0	0	0	3	0	0	0	0	0	1	0	0	0	1	0	0	0	0	0	0	0	0
Cbetulinus_10169	2	5	0	0	0	0	0	9	0	0	0	1	0	0	0	0	6	0	0	0	0	0	0	0	0	0	0	0	0	0	2	0	0	2	0	0	1	3	0	0	0	0	6	3	0	0	0	0	0
Cbetulinus_1017	1	0	2	0	0	0	0	6	0	0	0	0	0	0	0	0	0	0	0	0	0	0	0	0	0	0	0	0	0	0	0	0	0	1	0	0	0	2	0	0	0	0	2	0	0	0	0	0	0
Cbetulinus_10170	0	1	0	0	0	0	0	5	0	0	0	0	0	0	0	0	5	0	0	0	0	0	0	0	0	0	0	0	0	0	1	0	0	0	0	0	0	1	0	0	1	0	0	0	0	1	0	0	0
Cbetulinus_10173	0	0	1	0	0	1	0	2	0	0	0	1	0	0	0	0	1	0	0	0	0	0	0	0	0	0	0	0	0	0	0	0	1	1	0	0	1	1	0	0	0	0	1	0	0	0	0	0	0
Cbetulinus_10174	1	0	0	0	0	0	0	6	0	0	1	0	0	1	0	0	1	0	0	0	0	0	3	0	0	0	0	0	0	0	1	0	0	0	0	0	0	0	0	0	0	0	1	0	0	0	0	0	0
Cbetulinus_10175	2	6	0	0	0	0	0	0	0	0	0	0	0	1	0	0	3	0	0	0	1	0	0	0	0	0	0	0	0	0	2	0	2	2	0	0	1	2	0	0	0	0	0	0	0	0	0	0	0
Cbetulinus_10176	0	0	0	0	0	0	0	0	0	0	0	0	0	0	0	0	0	0	0	0	0	0	0	0	0	0	0	0	0	0	0	0	0	0	0	0	0	0	0	0	0	0	0	0	0	0	0	0	0
Cbetulinus_10177	2	1	0	0	0	0	0	5	0	0	0	0	0	0	0	0	2	0	0	0	1	0	0	0	0	0	0	0	0	0	1	0	0	1	0	0	0	2	0	0	0	0	0	1	0	0	0	0	0
Cbetulinus_10178	0	1	0	0	0	0	0	0	0	0	0	0	0	0	0	0	1	0	0	0	0	0	0	0	0	0	0	0	0	0	0	0	0	1	0	0	0	0	0	0	0	0	0	0	0	0	0	0	0
Cbetulinus_10179	0	2	1	0	0	0	0	6	0	0	0	0	0	0	1	0	7	0	0	0	0	0	0	0	0	0	0	1	0	0	3	0	0	3	0	0	3	3	0	0	0	0	1	3	0	1	0	0	0
Cbetulinus_1018	0	0	0	0	0	0	0	3	0	0	0	0	0	0	1	0	2	0	0	0	0	0	2	0	0	0	0	0	0	0	0	0	0	3	0	0	0	0	0	1	0	0	0	0	0	3	0	4	0
Cbetulinus_10181	0	0	0	0	0	0	0	0	0	0	0	0	0	0	0	0	0	0	0	0	0	0	0	0	0	0	0	0	0	0	0	0	0	0	0	0	0	0	0	0	0	0	0	0	0	0	0	0	0
Cbetulinus_10182	0	15	3	0	0	0	0	5	0	0	0	0	0	0	0	0	4	0	0	0	0	0	0	0	2	1	1	1	0	0	6	0	1	3	0	0	1	1	0	0	0	0	1	2	0	0	0	0	0
Cbetulinus_10187	0	7	0	0	0	0	0	6	0	0	0	1	0	5	0	0	0	0	0	0	0	0	1	0	0	0	1	0	4	0	0	0	0	1	0	1	5	0	0	0	0	0	2	1	0	0	0	0	0
Cbetulinus_10188	0	0	0	0	0	0	0	0	0	0	2	0	0	0	0	0	0	0	0	0	0	0	0	0	0	0	0	0	0	0	0	0	0	0	0	0	1	0	0	0	0	0	1	0	0	0	0	0	0
Cbetulinus_1019	0	0	0	0	0	0	0	0	0	0	0	0	0	0	0	0	0	0	0	0	0	0	0	0	0	0	0	0	0	0	1	0	0	0	0	0	0	0	0	0	0	0	0	0	0	0	0	0	0
Cbetulinus_10190	0	0	0	0	0	0	0	0	0	0	0	0	0	0	0	0	0	0	0	0	0	0	0	0	0	0	0	0	0	0	0	0	0	0	0	0	0	0	0	0	0	0	0	0	0	0	0	0	0
Cbetulinus_10192	0	0	0	0	0	0	0	0	0	0	0	0	0	0	0	0	0	0	0	0	0	0	0	0	0	0	0	0	0	0	0	0	0	0	0	0	0	0	0	0	0	0	0	0	0	0	0	0	0
Cbetulinus_10194	0	0	0	0	0	0	0	0	0	0	0	0	0	0	0	0	0	0	0	0	0	0	0	0	0	0	0	0	0	0	0	0	0	0	0	0	0	0	0	0	0	0	0	0	0	0	0	0	0
Cbetulinus_10195	0	1	0	0	0	0	0	0	0	0	0	0	0	0	0	0	0	0	0	0	0	0	0	0	0	0	0	0	0	0	0	0	0	0	0	0	0	0	0	0	0	0	0	0	0	0	0	0	0
Cbetulinus_10196	0	0	0	0	0	0	0	0	0	0	0	0	0	0	0	0	0	0	0	0	0	0	0	0	0	0	0	0	0	0	0	0	0	0	0	0	0	0	0	0	0	0	0	0	0	0	0	0	0
Cbetulinus_10197	2	0	0	0	0	1	0	7	0	0	0	0	0	0	0	0	2	0	0	0	0	0	0	0	0	0	0	0	0	0	0	0	0	0	0	0	0	0	0	0	0	0	0	0	0	0	0	0	0
Cbetulinus_10198	0	8	0	0	0	2	0	4	0	0	0	0	0	1	1	0	8	0	0	0	0	0	0	0	0	0	0	0	0	0	1	0	1	5	0	0	4	0	0	0	0	0	0	0	0	0	0	0	1
Cbetulinus_10199	0	1	0	0	0	1	0	4	0	0	0	1	0	0	0	0	3	0	0	0	0	0	0	0	0	0	0	0	0	0	2	0	0	2	0	0	0	2	0	0	0	0	0	0	0	1	1	0	0
Cbetulinus_102	0	2	3	0	0	0	0	11	0	0	0	1	0	1	0	0	3	0	0	0	0	0	0	0	0	0	0	0	0	0	1	0	0	0	0	1	0	1	0	0	3	0	3	0	0	0	0	0	0
Cbetulinus_10200	0	1	0	0	0	1	0	0	0	0	0	0	0	0	0	0	1	0	0	0	0	0	0	0	0	0	0	0	0	0	3	0	0	1	0	0	1	1	0	0	0	0	1	0	0	0	0	0	0
Cbetulinus_10203	0	0	0	0	0	0	0	1	0	0	0	0	0	0	0	0	0	0	0	0	0	0	0	0	0	0	0	0	2	0	0	0	0	0	0	0	0	0	0	0	0	0	0	0	0	0	0	0	0
Cbetulinus_10205	0	0	0	0	0	0	0	1	0	0	0	0	0	0	0	0	0	0	0	0	0	0	0	0	0	0	0	0	1	0	0	0	1	0	0	0	0	0	0	0	0	0	2	0	0	0	0	0	0
Cbetulinus_10207	0	2	0	0	0	0	0	1	0	0	0	0	0	0	0	0	0	0	0	0	0	0	0	0	0	0	0	0	0	0	1	0	0	0	0	0	0	0	0	0	2	0	0	0	0	0	0	0	0
Cbetulinus_10208	0	0	0	0	0	0	0	0	0	0	0	0	0	0	0	0	1	0	0	0	0	0	0	0	0	0	0	0	0	0	0	0	0	0	0	0	0	0	0	0	0	0	0	0	0	0	0	0	0
Cbetulinus_10210	0	0	0	0	0	0	0	1	0	0	0	0	0	0	0	0	0	0	0	0	0	0	0	0	0	0	0	0	0	0	0	0	0	0	0	0	0	1	0	0	0	0	0	0	0	0	0	0	0
Cbetulinus_10211	1	3	0	0	0	0	0	5	2	0	0	1	0	0	0	0	1	0	0	0	0	0	0	0	0	0	0	0	1	0	4	0	1	1	1	0	0	0	0	0	0	0	0	0	0	1	0	0	0
Cbetulinus_10212	0	1	0	0	0	0	0	0	0	0	0	0	0	0	0	0	3	0	0	0	0	0	0	0	0	0	0	0	1	0	0	0	0	0	0	0	0	0	0	0	0	0	0	2	0	0	0	0	0
Cbetulinus_10213	0	0	0	0	0	0	0	0	0	0	0	0	0	0	0	0	0	0	0	0	0	0	0	0	0	0	0	0	0	0	0	0	4	0	0	0	0	0	0	0	0	0	0	0	0	0	0	0	0
Cbetulinus_10216	0	0	0	0	0	0	0	0	0	0	2	0	0	0	0	0	0	0	0	0	0	0	0	0	0	0	0	0	0	0	0	0	0	0	0	0	1	0	0	0	0	0	0	0	0	0	0	0	0
Cbetulinus_10217	0	0	0	0	0	0	0	0	0	0	0	0	0	0	0	0	0	0	0	0	0	0	0	0	0	0	0	0	0	0	0	0	0	0	0	0	0	0	0	0	0	0	0	0	0	0	0	0	0
Cbetulinus_10218	0	0	0	0	0	0	0	0	0	0	0	0	0	0	0	0	4	0	0	0	0	0	0	0	0	0	0	0	0	0	0	0	0	0	0	0	0	0	0	0	0	0	0	0	0	0	0	0	0
Cbetulinus_10219	0	0	1	0	0	0	0	1	0	0	0	0	0	0	0	0	1	0	0	0	0	0	0	0	0	0	0	0	0	0	0	0	0	0	0	0	0	0	0	0	0	0	0	0	0	0	0	0	0
Cbetulinus_1022	0	0	0	0	0	0	0	1	0	0	0	0	0	0	0	0	2	0	0	0	0	0	0	0	0	0	0	0	0	0	0	0	0	1	0	0	1	0	0	0	0	0	0	0	0	0	0	0	0
Cbetulinus_10221	0	3	1	0	0	0	0	0	0	0	0	0	0	0	0	0	2	0	0	0	0	0	0	0	0	0	0	1	0	0	0	0	0	0	0	0	0	2	0	0	0	0	0	1	0	0	0	0	0
Cbetulinus_10222	0	0	0	0	0	0	0	0	0	0	0	0	0	0	0	0	0	0	0	0	0	0	0	0	0	0	0	0	0	0	0	0	0	0	0	0	1	0	0	0	0	0	0	0	0	0	0	0	0
Cbetulinus_10223	4	1	1	0	0	0	0	8	0	0	0	1	0	0	0	0	6	0	0	0	2	0	0	0	0	0	0	0	0	0	0	0	0	3	0	0	5	0	0	0	0	0	0	1	0	0	0	0	0
Cbetulinus_10224	0	2	0	0	0	0	0	7	0	0	0	0	0	0	0	0	1	0	0	0	0	0	0	0	0	0	0	0	1	0	4	0	0	3	0	2	1	1	0	0	9	0	6	0	0	0	0	0	0
Cbetulinus_10226	1	4	0	0	0	2	0	2	0	0	0	0	0	0	0	0	2	0	0	0	0	0	0	0	0	0	0	0	0	0	1	0	0	2	0	0	2	2	0	0	1	0	0	3	0	0	0	0	0
Cbetulinus_10228	0	1	0	0	0	0	0	0	0	0	0	0	0	0	0	0	0	0	0	0	0	0	0	0	0	0	0	0	0	0	0	0	0	0	0	0	0	2	0	0	0	0	1	0	0	0	0	0	0
Cbetulinus_10229	0	0	0	0	0	0	0	1	0	0	0	0	0	0	0	0	0	0	0	0	0	0	0	0	0	0	0	0	0	0	0	0	0	0	0	0	0	0	0	0	0	0	0	0	0	0	0	0	0
Cbetulinus_10230	0	2	0	0	0	0	0	0	0	0	0	0	0	0	0	0	3	0	0	0	0	0	0	0	0	0	0	0	0	0	1	0	0	0	0	0	0	0	0	0	0	0	0	0	0	0	0	0	0
Cbetulinus_10231	0	4	1	0	0	1	0	4	0	0	0	1	0	0	0	0	1	0	0	0	0	0	0	0	0	1	1	0	1	0	2	0	0	0	0	0	1	1	0	0	0	0	3	1	0	0	0	0	0
Cbetulinus_10232	0	0	0	0	0	0	0	0	0	0	0	0	0	0	0	0	0	0	0	0	0	0	0	0	0	0	0	0	2	0	0	0	0	0	0	0	0	0	0	0	0	0	0	1	0	0	0	0	0
Cbetulinus_10233	0	6	2	0	0	0	0	0	0	0	0	0	0	0	0	0	0	0	0	0	0	0	0	0	0	0	0	0	0	0	0	0	0	0	0	0	0	3	0	0	0	0	2	1	0	0	0	0	0
Cbetulinus_10235	0	7	0	0	0	1	0	3	0	0	0	0	0	2	0	0	0	0	0	0	1	0	0	0	0	0	0	1	0	0	3	0	0	0	0	0	2	2	0	0	0	0	0	2	0	0	0	0	0
Cbetulinus_10237	0	2	0	0	0	0	0	0	0	0	0	0	0	0	0	0	0	0	0	0	0	0	0	0	0	0	0	0	0	0	1	0	0	0	0	0	0	0	0	0	0	0	0	0	0	0	0	0	0
Cbetulinus_10238	0	1	1	0	0	0	0	0	0	0	0	0	0	0	0	0	2	0	0	0	0	0	0	0	0	0	0	0	0	0	1	0	0	1	0	0	0	0	0	0	0	0	0	0	0	0	0	0	0
Cbetulinus_10239	0	0	0	0	0	0	0	0	0	0	0	0	0	0	0	0	1	0	0	0	0	0	0	0	0	0	0	0	0	0	0	0	0	0	0	0	0	0	0	0	0	0	0	0	0	0	0	0	0
Cbetulinus_10240	0	0	2	0	0	0	0	5	0	0	0	0	0	0	0	0	1	0	0	0	0	0	0	0	0	0	0	1	0	0	1	0	0	0	0	0	3	1	0	0	0	0	1	1	4	1	0	0	0
Cbetulinus_10241	0	2	0	1	0	0	0	0	0	0	0	0	0	0	0	0	0	0	0	0	0	0	0	0	0	2	0	0	3	0	0	0	0	0	0	0	0	0	0	0	0	0	0	0	0	0	0	0	0
Cbetulinus_10242	0	3	0	1	0	0	0	7	0	0	0	3	0	0	0	0	3	0	0	0	0	0	0	0	0	0	0	0	2	0	1	0	0	1	0	0	1	4	0	0	1	0	0	0	0	3	0	0	0
Cbetulinus_10243	0	1	1	0	0	0	0	4	0	0	0	0	0	0	0	0	0	0	0	0	0	0	0	0	0	0	0	1	0	0	0	0	0	2	0	0	2	2	0	0	0	0	0	3	0	0	0	0	0
Cbetulinus_10244	0	6	7	0	0	0	0	8	0	0	0	0	0	0	0	0	7	0	0	0	0	0	0	0	0	0	0	0	0	0	1	0	0	0	0	1	0	1	0	0	3	0	1	0	0	0	0	0	0
Cbetulinus_10245	1	6	2	0	0	0	0	7	0	0	0	1	0	0	0	0	1	0	0	0	0	0	0	0	0	0	0	0	2	0	1	0	0	1	0	0	0	4	0	0	0	0	3	0	0	0	0	0	0
Cbetulinus_10246	0	2	0	0	0	0	0	1	0	0	0	0	0	0	0	0	3	0	0	0	0	0	0	0	0	0	0	0	0	0	1	0	0	0	0	0	0	1	0	0	1	0	0	0	0	0	0	0	0
Cbetulinus_10247	1	0	2	0	0	0	0	4	0	0	0	0	0	0	0	0	2	0	0	0	0	0	0	0	0	0	0	0	0	0	1	0	0	0	0	0	0	0	0	0	0	0	0	0	0	0	0	0	0
Cbetulinus_10248	0	1	1	0	0	0	0	3	0	0	0	0	0	0	0	0	1	0	0	0	0	0	0	0	0	1	0	0	0	0	1	0	0	0	0	0	0	1	0	1	3	0	1	0	0	0	0	0	0
Cbetulinus_10249	0	1	0	0	0	0	0	0	0	0	0	1	0	0	0	0	2	0	0	0	0	0	0	0	0	0	0	0	1	0	1	0	0	0	0	0	0	0	0	0	0	0	0	0	0	0	0	0	0
Cbetulinus_1025	0	0	0	0	0	0	0	0	0	0	0	0	0	0	0	0	2	0	0	0	0	0	0	0	0	0	0	2	0	0	0	0	0	0	1	0	0	0	0	0	1	0	0	0	0	0	0	0	0
Cbetulinus_10251	0	6	2	0	0	2	1	5	0	0	0	0	0	0	0	0	1	0	0	0	0	0	0	0	0	0	0	0	0	0	0	0	0	0	0	0	0	2	0	0	0	0	0	0	0	0	0	0	0
Cbetulinus_10252	0	5	1	0	0	1	0	0	0	0	0	1	0	0	0	0	0	1	0	0	1	0	0	0	0	0	0	0	0	2	1	0	0	0	1	0	2	3	0	0	0	0	1	1	0	0	0	0	0
Cbetulinus_10253	0	2	0	0	0	0	0	0	0	0	0	0	0	0	0	0	0	0	0	0	0	0	0	0	0	0	0	0	0	0	0	0	0	1	0	0	0	0	0	0	0	0	0	0	0	0	0	0	0
Cbetulinus_10254	0	1	0	0	0	0	0	0	0	0	0	0	0	0	0	0	0	0	0	0	0	0	0	0	0	0	0	0	0	0	0	0	0	0	0	0	0	0	0	0	0	0	0	0	0	0	0	0	0
Cbetulinus_10255	0	1	0	0	0	1	0	3	0	0	1	0	0	0	0	0	4	0	0	0	0	0	0	0	0	0	0	0	0	0	2	0	1	1	1	0	0	1	0	0	0	0	1	1	0	1	0	0	0
Cbetulinus_10258	1	0	0	2	0	0	0	0	0	0	0	0	0	0	0	0	0	0	0	0	1	0	0	0	0	0	0	0	0	0	1	0	0	1	0	0	1	0	0	0	0	0	1	3	0	0	0	0	0
Cbetulinus_10260	0	1	0	0	0	0	0	2	0	0	0	0	0	0	0	0	2	0	1	0	0	0	0	0	0	0	0	0	0	0	0	0	0	1	0	0	2	0	0	0	0	0	0	0	0	0	0	0	0
Cbetulinus_10261	0	1	0	0	0	0	0	1	1	0	0	2	0	0	0	0	0	0	0	0	0	0	1	0	0	0	0	0	0	0	0	0	0	0	0	0	4	0	0	0	0	0	0	0	0	0	0	0	0
Cbetulinus_10262	0	4	1	0	0	2	0	2	0	0	0	0	0	0	0	0	5	0	0	0	2	0	0	0	0	0	0	0	5	0	2	0	0	1	0	0	2	5	0	0	4	0	2	1	0	0	0	0	0
Cbetulinus_10263	0	2	2	0	0	0	0	1	0	0	0	0	0	0	0	0	0	0	0	0	0	0	0	0	0	0	2	0	0	0	1	0	0	0	0	0	0	2	0	0	0	0	0	0	0	0	0	0	0
Cbetulinus_10264	0	1	0	0	0	0	0	0	0	0	0	0	0	0	0	0	2	0	0	0	0	0	0	0	0	0	0	2	0	1	3	1	0	2	1	0	0	0	0	0	0	0	0	0	1	0	0	0	0
Cbetulinus_10268	1	3	0	0	0	0	0	4	0	0	1	0	0	0	0	0	5	0	0	0	0	0	1	0	0	0	0	0	0	1	1	0	3	3	0	0	0	0	0	0	0	0	1	1	0	1	0	0	0
Cbetulinus_10269	0	1	0	0	0	0	0	0	0	0	0	0	0	0	0	0	1	0	0	0	0	0	0	0	0	0	0	0	0	0	0	0	0	0	0	0	2	0	0	0	0	0	0	0	0	0	0	0	0
Cbetulinus_1027	0	2	0	0	0	0	0	2	0	0	0	0	0	0	0	0	2	0	0	0	0	0	0	0	0	0	0	0	0	0	0	0	0	0	0	0	2	0	0	0	0	0	0	0	0	0	0	0	0
Cbetulinus_10270	3	6	1	0	0	0	0	5	0	0	0	0	0	2	0	0	1	0	0	0	1	0	0	0	0	0	0	0	0	0	2	0	0	2	0	0	2	0	0	1	2	1	0	3	0	0	0	0	0
Cbetulinus_10271	2	0	0	0	0	0	0	0	0	0	0	1	0	0	0	0	0	0	0	0	1	0	0	0	0	0	0	0	0	0	1	0	0	2	0	0	1	1	0	0	1	0	2	1	0	0	0	0	0
Cbetulinus_10272	0	0	0	0	0	0	0	2	0	0	0	0	0	0	0	0	0	0	0	0	0	0	0	0	0	0	0	0	0	0	0	0	0	0	0	0	0	0	0	0	0	0	1	0	0	0	0	0	0
Cbetulinus_10273	0	0	0	0	0	0	0	3	0	0	0	0	0	0	0	0	2	0	0	0	0	0	0	0	0	0	0	0	0	0	1	0	0	0	0	0	2	1	0	0	0	0	0	0	0	0	0	0	0
Cbetulinus_10274	0	0	0	0	0	2	0	1	0	0	0	0	0	1	0	0	1	0	0	0	0	0	0	0	0	0	0	0	0	0	1	0	0	0	0	0	0	0	0	0	0	0	0	0	0	1	0	0	0
Cbetulinus_10275	0	12	3	0	0	0	1	2	0	0	0	0	0	0	0	0	42	0	0	0	0	0	0	0	0	0	0	0	1	2	0	0	0	82	0	0	0	1	0	0	0	0	0	0	1	0	0	0	0
Cbetulinus_10277	0	2	1	0	0	0	0	3	0	0	0	0	0	0	0	0	1	0	0	0	0	0	0	0	0	0	0	0	0	0	0	0	0	1	1	1	0	0	0	0	2	0	0	3	0	0	0	0	0
Cbetulinus_10278	0	5	1	0	0	0	0	0	0	0	0	0	0	0	0	0	1	0	0	0	0	0	0	0	0	0	0	0	0	0	1	0	0	5	0	0	2	0	0	0	0	0	1	0	0	0	0	1	0
Cbetulinus_10279	0	1	0	0	0	2	1	1	1	0	0	0	0	0	0	0	1	0	0	0	1	0	2	0	0	0	0	0	0	0	2	0	0	1	0	0	3	2	0	0	1	0	2	0	0	0	0	0	0
Cbetulinus_1028	0	4	2	0	0	0	0	2	0	0	0	1	0	0	0	0	3	0	0	0	0	0	0	0	0	0	0	0	0	0	0	3	0	0	0	1	0	0	0	0	0	0	1	0	1	0	0	0	0
Cbetulinus_10280	0	0	0	0	0	0	0	0	0	0	0	0	0	0	0	0	0	0	0	0	0	0	0	0	0	0	0	0	0	0	0	0	0	0	0	0	0	0	0	0	0	0	1	0	0	0	0	1	0
Cbetulinus_10281	3	8	2	0	0	1	0	6	0	0	0	3	0	0	1	0	15	0	0	0	0	0	2	0	0	0	0	0	0	0	1	0	0	8	1	0	5	2	0	2	0	0	0	1	0	0	0	1	0
Cbetulinus_10282	0	0	0	0	0	0	0	0	0	0	0	0	0	0	0	0	0	0	0	0	0	0	0	0	0	0	0	0	0	0	0	0	0	0	0	0	0	0	0	0	0	0	1	0	0	0	0	0	0
Cbetulinus_10283	0	3	0	0	0	0	0	6	0	0	0	0	0	0	1	0	4	0	0	0	4	0	0	0	1	0	0	0	0	0	0	0	0	2	0	0	2	0	0	0	0	0	0	0	0	0	0	0	0
Cbetulinus_10285	1	2	0	0	0	1	0	5	0	0	0	1	0	0	0	0	4	0	0	0	0	0	0	0	0	0	0	0	0	0	3	2	0	1	0	0	3	1	0	0	0	0	1	2	1	0	0	1	0
Cbetulinus_10288	0	1	0	0	0	0	0	0	0	0	0	0	0	0	0	0	1	0	0	0	0	0	0	0	0	0	0	0	0	0	0	0	0	2	0	0	1	3	0	0	0	0	0	0	0	0	0	0	0
Cbetulinus_10290	0	0	0	0	0	0	0	0	0	0	0	0	0	1	0	0	1	0	0	0	0	0	0	0	0	0	0	0	0	0	0	0	0	0	0	0	0	0	0	0	0	0	0	0	0	0	0	0	0
Cbetulinus_10292	1	5	1	0	0	0	0	3	0	0	3	1	0	0	0	0	8	0	3	0	0	0	0	0	0	0	0	0	0	0	1	0	0	6	0	1	0	3	0	0	0	0	1	0	0	3	0	0	0
Cbetulinus_10293	0	0	0	0	0	0	0	0	0	0	0	0	0	0	0	0	0	0	0	0	0	0	0	0	0	0	0	0	0	0	0	0	0	0	0	0	1	1	0	0	0	0	0	0	0	0	0	0	0
Cbetulinus_10294	0	0	1	0	0	0	0	8	0	0	0	0	0	0	0	0	7	0	0	0	0	0	1	0	0	0	1	0	0	0	0	0	1	0	0	0	0	1	0	0	0	0	1	0	0	0	0	0	0
Cbetulinus_10295	0	4	0	0	0	1	0	1	0	0	0	2	0	0	0	0	2	0	0	0	0	0	0	0	0	1	0	1	1	0	1	0	0	1	0	0	1	0	0	0	0	0	1	0	0	0	0	0	0
Cbetulinus_10297	0	1	0	0	0	0	0	2	0	0	0	0	0	0	0	0	1	0	0	0	0	0	0	0	0	0	0	0	0	0	2	0	0	0	0	0	0	2	0	0	0	0	0	0	0	0	0	0	0
Cbetulinus_10298	0	3	0	0	0	0	0	0	0	0	0	3	0	0	0	0	3	0	0	0	0	0	0	1	0	3	0	1	1	0	6	0	0	3	0	1	1	1	0	0	0	0	0	2	0	1	0	0	0
Cbetulinus_10299	1	4	2	0	0	0	0	0	0	0	0	0	0	0	0	0	1	0	0	0	1	0	0	0	0	0	1	0	2	0	0	0	0	1	0	0	0	1	0	0	0	0	2	1	0	0	0	0	0
Cbetulinus_10300	0	0	0	0	0	0	0	0	0	0	0	0	0	0	0	0	0	0	0	0	0	0	0	0	0	0	0	0	0	0	0	0	0	6	0	0	0	2	0	0	0	0	0	0	0	0	0	0	0
Cbetulinus_10301	0	4	0	0	0	0	0	4	0	0	0	0	0	0	0	0	5	0	0	0	0	0	0	0	0	0	0	0	0	0	0	0	1	0	1	0	1	0	0	0	0	0	5	2	2	0	0	0	0
Cbetulinus_10302	0	0	0	0	1	0	0	0	0	0	0	0	0	0	0	0	0	0	0	0	0	0	0	0	0	0	0	0	0	0	0	0	0	0	1	0	0	0	0	0	0	0	0	0	0	0	0	0	0
Cbetulinus_10303	0	1	0	0	0	0	0	0	0	0	0	0	0	0	0	0	0	0	0	0	0	0	0	0	0	0	0	0	3	0	0	0	0	0	0	0	0	0	0	0	0	0	0	0	0	0	0	0	0
Cbetulinus_10307	0	1	0	2	0	0	0	1	0	0	0	0	0	0	0	0	2	0	0	0	0	0	0	0	0	0	0	1	0	0	1	0	0	0	0	0	0	3	0	0	0	0	1	2	0	0	0	0	0
Cbetulinus_10308	0	2	3	0	0	0	0	8	0	0	0	0	0	0	0	0	8	0	0	0	1	0	0	0	0	0	0	0	0	0	2	0	0	1	1	0	8	3	0	0	0	0	1	1	0	0	0	0	0
Cbetulinus_10310	0	5	1	0	0	0	0	3	0	0	3	0	0	0	0	0	1	0	0	0	0	0	0	0	0	0	2	0	0	0	4	0	0	1	0	6	2	3	0	0	0	0	0	0	0	1	0	0	0
Cbetulinus_10311	2	7	2	0	0	0	0	0	0	0	0	0	0	0	0	0	1	0	0	0	1	0	0	0	0	0	0	0	0	0	0	0	0	0	0	0	3	2	0	0	0	0	0	0	0	2	0	0	0
Cbetulinus_10312	0	0	0	0	0	0	0	1	0	0	0	0	0	0	0	0	0	0	0	0	0	0	0	0	0	0	0	0	0	0	0	0	0	0	0	0	0	0	0	0	3	0	0	0	0	0	0	0	0
Cbetulinus_10313	0	5	3	0	0	0	0	4	0	0	0	0	0	0	0	0	0	0	0	0	2	0	0	0	0	0	0	0	0	0	0	0	0	0	0	0	0	1	0	0	0	0	0	0	0	0	0	0	0
Cbetulinus_10314	0	1	0	1	0	0	0	1	0	0	0	0	0	0	0	0	0	0	0	0	0	0	0	0	0	0	0	0	0	0	0	0	0	0	0	0	0	0	0	0	0	0	0	0	0	0	0	0	0
Cbetulinus_10315	0	1	0	0	0	0	0	0	0	0	0	0	0	0	0	0	0	0	0	0	0	0	0	0	0	0	0	0	0	0	0	0	0	0	0	0	0	1	0	0	0	0	0	0	0	0	0	0	0
Cbetulinus_10316	0	1	1	0	0	0	0	0	0	0	0	0	0	0	0	0	0	0	0	0	0	0	0	0	0	0	0	0	2	0	1	0	0	0	0	0	2	1	0	0	3	0	0	0	0	0	0	0	0
Cbetulinus_10318	0	0	0	0	0	0	0	1	0	0	0	0	0	0	0	0	0	0	0	0	0	0	0	0	0	0	2	0	0	0	2	0	0	0	0	0	1	1	0	0	0	0	0	0	0	0	1	0	0
Cbetulinus_10319	0	3	0	0	0	0	0	3	0	0	0	1	0	0	1	0	4	0	0	0	0	0	0	0	0	0	0	1	3	0	4	0	0	3	0	0	5	1	0	0	0	0	1	1	0	0	0	0	0
Cbetulinus_1032	0	4	1	0	0	0	0	4	0	0	0	2	0	0	0	0	4	0	0	0	0	0	0	0	0	0	0	0	0	0	1	0	0	4	0	0	0	0	0	0	0	0	0	0	0	0	0	0	0
Cbetulinus_10320	0	0	1	0	0	0	0	1	0	0	0	0	0	0	0	0	3	0	0	0	0	0	0	0	0	0	0	0	0	0	0	0	0	0	0	0	2	0	0	0	0	0	0	0	0	0	0	0	0
Cbetulinus_10321	0	0	0	0	0	0	0	0	0	0	0	0	0	0	0	0	0	0	0	0	0	0	0	0	0	0	0	0	0	0	0	0	1	0	0	0	0	0	0	0	0	0	0	0	0	0	0	0	0
Cbetulinus_10322	0	2	0	0	0	0	0	0	0	0	0	0	0	0	0	0	1	0	0	0	0	0	0	0	0	0	0	0	1	0	0	0	0	0	0	0	0	0	0	0	1	0	0	0	0	0	0	0	0
Cbetulinus_10323	0	0	0	0	0	0	0	0	0	0	0	0	0	0	0	0	0	0	0	0	0	0	0	0	0	0	0	0	1	0	0	0	0	0	0	0	1	1	0	0	0	0	0	0	0	0	0	0	0
Cbetulinus_10327	1	5	0	0	1	0	0	3	0	0	0	0	0	0	0	0	4	0	0	0	2	0	0	0	0	0	0	0	0	0	1	0	0	2	0	0	4	1	0	0	0	0	0	3	0	0	0	0	0
Cbetulinus_10328	0	5	3	0	1	0	0	5	0	0	0	0	0	0	0	0	4	0	1	0	0	0	0	0	0	0	0	2	2	0	5	0	0	1	0	0	2	4	0	0	0	0	0	1	0	0	0	0	0
Cbetulinus_1033	1	4	1	0	0	1	0	10	0	0	0	0	0	0	0	0	5	0	0	0	0	0	0	0	0	0	0	0	1	0	1	0	0	5	0	0	2	0	0	0	0	0	1	0	0	0	0	0	0
Cbetulinus_10330	0	4	0	0	0	0	0	2	0	0	0	1	0	0	1	0	1	0	0	0	0	0	0	0	0	0	0	1	0	0	1	0	0	1	0	0	3	0	0	0	0	0	2	0	0	0	0	0	0
Cbetulinus_10333	0	3	0	0	0	0	0	4	0	0	0	2	0	0	0	0	7	0	0	0	0	0	0	0	0	0	0	0	0	0	2	0	0	2	0	2	2	2	0	0	5	0	0	0	0	0	0	0	0
Cbetulinus_10334	0	9	0	0	0	0	0	7	0	0	0	1	0	0	0	0	5	0	0	0	0	0	0	0	0	0	0	0	0	1	4	0	1	1	0	1	0	1	0	0	0	0	0	1	0	0	0	0	0
Cbetulinus_10335	0	0	0	0	0	0	0	0	0	0	0	0	0	0	0	0	0	0	0	0	0	0	0	0	0	0	0	0	2	0	0	0	0	0	0	0	0	0	0	0	0	0	0	1	0	0	0	0	1
Cbetulinus_10336	0	0	0	0	0	0	0	0	0	0	0	0	0	0	0	0	0	0	0	0	0	0	0	0	0	0	0	0	0	0	0	0	0	0	0	0	0	0	0	0	0	0	0	0	0	0	0	0	0
Cbetulinus_10338	0	4	0	0	1	0	0	0	0	0	4	2	0	0	0	0	2	0	0	3	0	0	0	0	0	0	0	0	0	0	4	0	0	3	0	0	0	2	0	0	3	0	17	1	0	1	0	0	0
Cbetulinus_1034	0	0	0	0	0	0	0	0	0	0	0	0	0	0	0	0	0	0	0	0	0	0	0	0	0	0	0	0	0	0	0	0	0	0	0	0	0	0	0	0	0	0	0	0	0	0	0	0	0
Cbetulinus_10342	0	1	0	0	0	0	0	0	0	0	0	0	0	0	0	0	0	0	0	0	0	0	0	0	0	0	0	0	0	0	0	0	0	0	0	0	0	0	0	0	0	0	0	0	0	0	0	0	0
Cbetulinus_10343	0	3	1	0	0	1	0	1	0	0	0	2	0	0	0	0	3	0	0	0	1	0	0	0	0	0	0	0	0	0	5	0	0	0	0	0	4	0	0	0	0	0	0	0	0	0	0	0	0
Cbetulinus_10344	0	0	0	0	0	0	0	0	0	0	0	0	0	0	0	0	0	0	0	0	0	0	0	0	0	0	0	0	0	0	0	0	0	0	0	0	0	1	0	0	0	0	0	0	0	0	0	0	0
Cbetulinus_10346	0	1	0	0	0	0	0	4	0	0	0	1	0	0	0	0	1	0	0	0	5	0	0	0	0	0	0	0	0	0	2	0	0	1	0	0	1	1	0	1	0	0	1	1	0	0	0	0	0
Cbetulinus_10348	0	5	1	0	0	0	0	4	0	0	0	0	0	0	0	0	6	0	0	0	1	0	0	0	0	0	0	0	2	0	1	0	0	0	0	0	1	2	0	0	0	0	2	0	0	2	0	0	2
Cbetulinus_1035	0	2	0	0	0	0	0	3	0	0	0	1	0	0	0	0	3	0	0	0	0	0	0	0	0	0	0	0	0	0	0	0	0	1	0	0	0	0	0	0	0	0	0	0	0	0	0	0	0
Cbetulinus_10350	0	2	3	0	0	0	0	1	0	0	2	0	0	0	0	0	1	0	0	0	1	0	0	0	0	0	0	0	1	0	2	0	0	2	0	1	1	0	0	0	0	0	6	1	2	0	0	0	0
Cbetulinus_10351	0	0	0	0	0	0	0	0	0	0	0	0	0	0	0	0	0	0	0	0	0	0	0	0	0	0	0	0	0	0	0	0	0	0	0	0	1	0	0	0	0	0	0	0	0	1	0	0	0
Cbetulinus_10352	0	0	0	0	0	0	0	0	0	0	0	0	0	0	0	0	2	0	0	0	0	0	0	0	0	0	1	0	0	0	1	0	0	2	0	0	0	1	0	0	0	0	0	2	0	0	0	0	0
Cbetulinus_10354	0	3	1	0	0	0	0	6	0	0	0	0	0	0	0	0	4	0	0	0	0	0	0	0	1	0	0	0	0	0	0	0	0	3	0	0	0	0	0	0	1	0	3	0	0	1	0	0	0
Cbetulinus_10357	0	5	2	0	2	0	0	6	0	0	0	2	0	1	0	0	2	0	0	0	0	0	0	0	0	0	0	0	0	0	3	0	0	2	0	0	1	0	0	0	0	0	2	4	0	1	0	0	0
Cbetulinus_10359	0	0	0	0	0	0	0	0	0	0	0	0	0	0	0	0	0	0	0	0	0	0	0	0	0	0	0	0	0	0	0	0	0	0	0	0	0	0	0	0	0	0	0	0	0	0	0	0	0
Cbetulinus_1036	0	1	2	0	0	0	0	2	0	0	0	1	0	1	0	0	4	0	0	0	0	0	0	0	0	0	0	0	0	0	0	0	0	0	0	0	3	1	0	0	2	0	2	1	0	1	0	0	0
Cbetulinus_10360	0	4	0	0	0	0	0	1	0	0	0	0	0	0	0	0	0	0	0	0	0	0	0	0	0	0	0	0	0	0	0	0	0	1	0	0	1	0	0	0	0	0	0	0	0	0	0	0	0
Cbetulinus_10361	0	0	0	0	0	0	0	2	0	0	0	0	0	0	0	0	1	0	0	0	0	0	0	0	0	0	0	0	0	0	0	0	0	0	0	0	0	0	0	0	0	0	0	0	0	0	0	1	0
Cbetulinus_10362	1	3	1	0	0	0	0	1	0	0	0	0	0	0	1	0	0	0	0	0	0	0	1	0	0	0	0	0	0	0	2	0	0	0	0	0	3	0	0	1	1	0	0	1	0	0	0	0	0
Cbetulinus_10363	0	1	0	0	0	2	0	0	0	0	0	0	0	0	0	0	0	0	0	0	3	0	0	0	0	0	0	0	0	0	1	0	0	4	0	0	0	0	0	0	0	0	0	3	0	0	0	0	0
Cbetulinus_10364	0	2	1	0	0	0	0	2	0	0	0	0	0	0	0	0	1	0	0	0	0	0	0	0	0	0	0	0	0	0	0	0	0	1	0	0	1	0	0	0	0	0	0	0	0	0	1	1	0
Cbetulinus_10365	1	1	0	0	0	0	0	1	0	0	0	0	0	0	0	0	0	0	0	0	0	0	0	0	0	0	0	0	1	0	1	0	0	0	0	0	0	1	0	0	0	0	0	0	0	0	0	0	0
Cbetulinus_10366	0	0	0	0	0	0	0	0	0	0	0	0	0	0	0	0	0	0	0	0	0	0	0	0	0	0	0	0	2	0	0	0	0	0	0	0	0	0	0	0	0	0	0	0	0	0	0	0	0
Cbetulinus_10367	0	0	0	0	0	0	0	0	0	0	0	0	0	1	0	0	2	1	0	0	0	0	1	0	0	0	1	0	0	0	0	0	0	0	0	0	1	0	0	0	0	0	0	0	0	1	0	0	0
Cbetulinus_1037	1	3	0	0	0	0	0	0	0	0	1	1	0	0	0	0	2	0	0	0	0	0	0	0	0	0	0	0	1	0	0	0	0	2	0	0	1	1	0	0	0	0	0	1	0	0	0	0	0
Cbetulinus_10371	0	0	0	0	0	0	0	1	0	0	0	0	0	0	0	0	1	0	0	0	0	0	0	0	0	0	0	1	0	0	0	0	0	0	0	0	1	0	0	0	0	0	0	0	0	0	0	0	0
Cbetulinus_10373	0	2	1	0	0	2	0	0	0	0	0	0	0	0	1	0	3	0	0	0	0	0	0	0	0	2	0	0	0	0	2	0	1	2	0	0	1	4	0	0	1	0	1	0	0	0	0	0	1
Cbetulinus_10375	0	9	1	0	0	1	0	0	0	0	0	0	0	0	0	0	3	0	0	0	1	0	0	0	0	0	0	0	0	0	2	0	0	0	0	0	2	1	0	0	0	0	0	0	0	0	0	0	0
Cbetulinus_10376	1	2	0	1	0	0	0	2	0	0	0	0	0	0	0	0	1	0	0	0	0	0	0	0	0	0	0	0	0	0	1	0	0	3	0	0	1	1	0	0	1	0	0	2	0	0	0	0	0
Cbetulinus_10377	0	1	0	0	0	0	0	0	0	0	0	0	0	0	0	0	1	0	0	0	0	0	0	0	0	0	0	0	0	0	0	0	0	2	0	0	0	1	0	0	0	0	0	0	0	0	0	0	0
Cbetulinus_10379	0	2	0	0	0	0	0	1	0	0	0	1	0	0	0	0	0	0	0	0	0	0	0	0	0	0	0	0	0	0	1	0	0	2	0	0	0	0	0	0	0	0	5	0	0	0	0	0	0
Cbetulinus_1038	0	0	0	0	0	0	0	2	0	0	0	0	0	0	0	0	0	0	0	0	0	0	0	0	0	0	0	1	0	0	1	0	0	0	0	2	0	0	0	0	0	0	0	0	0	0	0	0	0
Cbetulinus_10380	0	3	0	0	0	0	0	1	0	0	0	0	0	0	0	0	0	0	0	0	0	0	0	0	0	0	0	0	0	0	0	0	0	0	0	0	0	0	0	0	0	0	0	0	0	0	0	0	0
Cbetulinus_10381	0	3	0	0	0	0	1	4	0	0	0	0	0	0	2	0	5	0	0	0	0	0	0	0	0	0	0	0	1	0	3	0	0	2	0	0	0	2	0	1	0	0	0	0	0	0	0	0	0
Cbetulinus_10382	0	1	0	0	0	0	0	0	0	0	0	0	0	0	0	0	0	0	0	0	0	0	0	0	0	0	0	0	0	0	1	0	0	1	0	2	0	0	0	0	0	0	3	0	0	0	0	0	0
Cbetulinus_10384	0	0	0	0	0	0	0	0	0	0	0	0	0	0	0	0	0	0	0	0	0	0	0	0	0	0	0	0	0	0	0	0	0	0	0	0	0	0	0	0	0	0	0	0	0	0	0	0	0
Cbetulinus_1039	2	6	2	0	0	0	0	5	0	0	0	1	0	0	0	0	3	0	0	0	1	0	1	0	0	0	0	0	0	0	2	0	0	0	0	0	1	1	0	0	5	0	2	0	0	0	0	0	0
Cbetulinus_10392	2	1	0	0	0	0	0	0	0	0	0	0	0	0	0	0	2	0	0	0	0	0	0	0	0	0	0	0	0	0	0	0	0	0	0	0	0	0	0	0	0	0	0	0	0	0	0	0	0
Cbetulinus_10393	1	10	0	0	0	1	0	10	0	0	0	1	0	1	0	0	12	0	0	0	1	0	0	0	0	0	0	1	0	0	1	0	1	3	0	0	1	4	0	0	0	0	2	1	0	1	0	0	0
Cbetulinus_10394	0	0	0	0	0	0	0	0	0	0	0	0	0	0	0	0	1	0	0	0	0	0	0	0	0	0	0	0	0	0	0	0	0	0	0	0	0	0	0	0	0	0	0	0	0	0	0	0	0
Cbetulinus_10397	1	2	3	0	0	0	0	3	0	0	0	0	0	5	0	0	0	0	0	0	0	0	0	0	1	0	0	0	1	0	3	0	0	1	0	0	3	2	0	0	0	0	0	2	0	0	0	0	0
Cbetulinus_10399	1	1	0	0	0	0	0	3	0	0	0	0	0	0	0	0	2	0	0	0	0	0	0	0	0	0	0	1	1	0	2	0	0	0	0	0	1	0	0	0	0	0	6	4	0	1	0	0	0
Cbetulinus_104	0	0	0	0	0	0	0	0	0	0	0	0	0	0	0	0	0	0	0	0	0	0	0	0	0	0	0	0	0	0	0	0	0	0	0	0	0	0	0	0	0	0	0	0	0	0	0	0	0
Cbetulinus_1040	0	0	0	0	0	0	0	0	0	0	0	0	0	0	0	0	0	0	0	0	0	0	0	0	0	0	0	0	0	0	0	0	0	0	0	0	0	0	0	0	0	0	0	0	0	0	0	0	0
Cbetulinus_10402	0	4	0	0	0	0	0	0	0	0	0	0	0	1	0	0	4	0	0	0	0	0	0	0	0	0	0	0	1	0	2	0	0	1	0	0	2	1	0	1	0	0	0	0	0	1	1	0	0
Cbetulinus_10403	0	1	0	0	0	0	0	2	0	0	1	0	0	0	1	0	4	0	0	0	0	0	0	0	0	0	2	1	0	0	2	0	0	0	0	0	3	2	0	0	0	0	1	0	0	0	1	0	0
Cbetulinus_10404	0	0	0	0	0	0	0	1	0	0	0	0	0	0	0	0	0	0	0	0	0	0	0	0	0	1	0	0	2	0	1	0	0	0	0	0	0	0	0	0	0	0	1	0	0	0	0	0	0
Cbetulinus_10405	0	4	0	0	0	0	0	2	0	0	0	0	0	0	0	0	0	0	0	0	0	0	0	0	0	2	0	0	0	0	1	0	0	1	0	0	0	0	0	0	0	0	2	0	0	0	0	0	0
Cbetulinus_10407	1	5	0	0	0	0	0	2	0	0	0	4	0	0	0	0	3	0	0	0	0	0	0	0	0	2	0	0	1	0	0	0	0	1	0	0	2	2	0	0	0	0	1	0	0	1	0	3	0
Cbetulinus_10409	2	3	3	0	0	0	0	5	0	0	0	3	0	0	0	0	1	1	0	0	1	0	0	0	0	0	1	0	0	0	1	0	0	2	0	0	1	1	0	0	3	0	0	5	0	2	0	0	0
Cbetulinus_1041	0	4	0	0	0	0	0	4	0	0	0	0	0	1	0	0	1	0	0	0	0	0	0	0	0	0	0	3	0	0	0	0	0	3	0	0	2	2	0	0	0	0	0	0	0	0	0	0	0
Cbetulinus_10413	1	3	0	0	0	0	0	1	0	0	0	0	0	0	0	0	5	0	0	0	0	0	0	0	0	0	0	0	0	0	0	0	0	0	0	0	3	0	0	0	0	0	1	0	0	0	0	0	0
Cbetulinus_10414	0	5	0	0	0	0	0	3	1	0	0	2	0	1	0	0	9	0	0	0	0	0	0	0	0	0	0	0	0	0	1	0	0	0	1	0	3	1	0	0	0	0	0	0	0	0	0	0	0
Cbetulinus_10415	0	1	0	0	0	0	0	0	0	0	0	0	0	0	0	0	0	0	0	0	0	0	0	0	0	0	0	0	0	0	0	0	0	1	0	0	0	2	0	0	0	0	0	0	0	0	0	0	0
Cbetulinus_10416	0	2	0	0	0	0	0	0	0	0	0	0	0	0	0	0	0	0	0	0	0	0	0	0	0	0	0	0	0	0	0	0	0	0	0	0	2	0	0	0	0	0	0	0	0	0	0	0	0
Cbetulinus_10417	0	0	0	0	0	0	0	0	0	0	0	0	0	0	0	0	1	0	0	0	0	0	0	0	0	0	0	0	0	0	0	0	0	0	0	0	1	0	0	0	0	0	0	0	0	0	0	0	0
Cbetulinus_10418	0	0	0	0	0	0	0	0	0	0	0	2	0	0	0	0	0	0	0	0	0	0	0	0	0	0	0	0	0	0	0	0	0	0	0	0	13	0	0	0	0	0	0	0	0	0	0	0	0
Cbetulinus_10419	0	0	2	0	0	0	0	3	0	0	0	0	0	0	0	0	2	0	0	0	0	0	0	0	0	0	0	0	0	0	0	0	0	0	0	0	2	0	0	0	0	0	0	0	0	0	0	0	0
Cbetulinus_1042	0	0	0	0	0	0	0	0	0	0	0	1	0	0	0	0	1	0	0	0	0	0	0	0	0	0	0	0	0	0	0	0	0	0	0	0	0	0	0	0	0	0	0	0	0	0	0	0	0
Cbetulinus_10420	0	0	0	0	0	0	0	0	0	0	0	0	0	0	0	0	0	0	0	0	0	0	0	0	0	0	0	0	0	0	0	0	0	0	0	0	0	0	0	0	0	0	0	0	0	0	0	0	0
Cbetulinus_10421	0	0	0	0	0	0	0	0	0	0	0	0	0	0	0	0	2	0	0	0	0	0	0	0	0	0	0	0	0	0	0	0	0	0	0	0	0	0	0	0	0	0	3	0	0	0	0	0	0
Cbetulinus_10422	0	1	0	0	0	0	0	0	0	0	0	0	0	0	0	0	2	0	0	0	0	0	0	0	0	0	0	0	0	0	0	0	0	4	0	0	0	1	0	0	1	0	0	0	0	0	0	0	0
Cbetulinus_10423	1	3	3	0	0	0	0	7	0	0	0	1	0	0	0	0	7	0	0	0	0	0	0	0	0	0	0	0	0	1	1	0	0	1	0	0	2	0	0	3	0	0	0	0	0	0	0	0	0
Cbetulinus_10424	0	1	0	0	0	0	0	4	0	0	0	0	0	0	0	0	0	0	0	0	0	0	0	0	0	0	0	0	0	0	0	0	0	0	0	0	2	1	0	0	0	0	0	0	0	0	0	0	0
Cbetulinus_10426	0	4	2	0	0	0	0	8	0	0	0	0	0	0	0	0	8	0	0	0	0	0	1	0	0	1	0	0	0	0	0	0	0	2	1	3	0	1	0	0	4	0	0	0	0	0	0	1	0
Cbetulinus_10427	0	3	1	0	0	0	0	7	0	0	0	0	0	0	0	0	2	0	0	0	0	0	0	0	0	0	0	1	0	0	1	0	0	2	1	0	0	5	0	0	0	0	0	0	0	0	0	0	0
Cbetulinus_1043	0	0	0	0	0	0	0	0	0	0	0	0	0	0	0	0	0	0	0	0	0	0	0	0	0	0	0	0	0	0	0	0	0	0	0	0	0	0	0	0	0	0	0	0	0	0	0	0	0
Cbetulinus_10430	5	2	2	0	0	0	0	4	0	0	0	0	0	0	0	0	4	0	0	0	0	0	0	0	0	0	0	0	0	0	3	0	0	3	3	0	1	2	0	0	0	0	2	3	0	0	0	0	0
Cbetulinus_10433	0	0	1	0	0	0	0	0	0	0	0	0	0	0	0	0	1	0	0	0	0	0	0	0	0	0	0	0	0	0	0	0	0	1	0	0	0	0	0	0	0	0	0	0	0	0	0	0	0
Cbetulinus_10437	0	2	1	0	0	0	0	3	0	0	0	0	0	0	0	0	1	0	0	0	0	0	0	0	0	0	0	0	1	0	0	0	0	0	0	0	0	0	0	0	0	0	1	0	0	0	0	0	0
Cbetulinus_10438	0	1	2	0	1	2	0	11	0	0	0	0	0	0	1	0	5	0	0	0	0	0	0	0	0	0	0	0	0	0	3	0	1	3	0	0	0	2	0	0	1	0	0	0	0	0	0	0	0
Cbetulinus_10439	2	12	1	0	1	0	0	3	0	0	0	0	0	0	0	0	13	0	0	0	1	0	1	0	0	0	0	1	0	0	4	0	0	5	0	0	5	4	0	0	0	0	3	3	0	0	0	0	0
Cbetulinus_1044	0	0	0	0	0	0	0	0	0	0	0	0	0	0	0	0	0	0	0	0	0	0	0	0	0	0	0	0	0	0	0	0	0	0	0	0	0	0	0	0	0	0	0	0	0	0	0	0	0
Cbetulinus_10440	0	0	0	0	0	0	0	2	0	0	0	0	0	0	0	0	4	0	0	0	0	0	0	0	0	0	0	0	0	0	0	0	0	2	0	1	1	1	0	0	0	0	0	0	0	0	0	0	0
Cbetulinus_10441	0	8	1	0	0	0	0	3	0	0	0	0	0	0	0	0	1	0	0	0	2	0	0	0	0	0	0	0	0	0	0	0	0	2	0	0	1	3	0	0	0	0	2	0	0	0	0	0	0
Cbetulinus_10442	0	0	0	0	0	0	0	0	0	0	0	0	0	0	0	0	0	0	0	0	0	0	0	0	0	0	0	0	0	0	0	0	0	0	0	0	0	0	0	0	0	0	0	0	0	0	0	0	0
Cbetulinus_10443	0	4	0	0	0	0	0	6	0	0	0	1	0	0	1	0	3	0	0	0	0	0	0	0	0	0	0	2	0	0	0	0	0	1	0	0	4	0	0	0	0	0	1	3	0	0	0	0	0
Cbetulinus_10444	0	0	0	0	0	0	0	0	0	0	0	0	0	0	0	0	0	0	0	0	0	0	0	0	0	0	0	0	0	0	0	0	0	0	0	0	0	0	0	0	0	0	0	0	0	0	0	0	0
Cbetulinus_10445	0	0	0	0	0	0	0	0	0	0	0	0	0	0	0	0	0	0	0	0	0	0	0	0	0	0	0	0	0	0	0	0	0	0	0	0	0	0	0	0	0	0	0	0	0	0	0	0	0
Cbetulinus_10446	0	0	0	0	0	0	0	2	0	0	0	0	0	0	0	0	0	0	0	0	0	0	0	0	0	0	0	0	0	0	0	0	0	1	0	2	0	0	0	0	0	0	0	0	0	0	0	0	0
Cbetulinus_10448	0	0	0	0	0	0	0	1	0	0	0	0	0	0	0	0	0	0	0	0	2	0	1	0	0	0	0	0	0	0	0	0	0	1	0	0	0	0	0	0	0	0	0	0	0	0	0	0	0
Cbetulinus_10449	0	5	0	1	0	3	0	6	0	0	0	0	0	0	0	0	6	0	0	0	0	0	0	0	0	0	0	0	0	0	1	0	0	1	1	3	5	0	0	0	0	0	1	0	0	0	0	0	0
Cbetulinus_1045	0	3	0	0	0	0	0	1	0	0	0	0	0	0	0	0	3	0	0	0	0	0	0	0	0	0	0	0	2	0	1	0	0	3	0	0	0	0	0	0	0	0	0	0	0	0	0	0	0
Cbetulinus_10450	0	4	2	0	1	0	0	5	0	0	0	1	0	2	0	0	5	0	0	0	0	0	0	0	0	0	0	0	1	0	2	0	0	2	0	2	3	2	0	0	0	0	0	3	0	0	0	0	0
Cbetulinus_10452	1	8	0	0	0	2	0	4	0	0	0	2	0	2	0	0	10	0	0	0	0	0	0	0	0	0	0	0	0	0	1	0	0	2	0	0	5	2	0	0	0	0	3	0	0	0	0	0	1
Cbetulinus_10453	0	2	0	0	0	0	0	1	0	0	0	0	0	0	0	0	0	0	0	0	0	0	0	0	0	0	0	0	0	0	0	0	0	0	0	1	2	0	0	0	0	0	0	0	0	0	0	0	0
Cbetulinus_10454	1	1	1	0	0	0	0	3	0	0	0	0	0	0	1	0	3	0	1	0	0	0	0	0	0	0	0	0	0	0	1	0	0	1	0	0	2	0	0	0	0	0	1	0	0	0	0	0	0
Cbetulinus_10455	0	0	0	0	0	0	0	0	0	0	0	0	0	0	0	0	0	0	0	0	0	0	0	0	0	0	0	0	0	0	0	0	0	0	0	0	0	0	0	0	0	0	2	0	0	0	1	0	0
Cbetulinus_10456	0	4	0	0	0	0	0	6	0	0	0	0	0	0	0	0	1	0	0	0	0	0	0	0	0	0	0	0	0	0	3	0	0	0	0	0	1	0	0	0	0	0	2	0	0	1	0	0	0
Cbetulinus_10461	0	1	0	0	0	0	0	0	0	0	0	0	0	0	0	0	0	0	0	0	0	0	0	0	0	0	0	0	0	0	0	0	0	0	0	0	0	0	0	0	0	0	0	0	0	0	0	0	0
Cbetulinus_10463	0	1	0	0	0	0	0	4	0	0	0	0	0	0	0	0	1	0	0	0	0	0	0	0	0	0	0	0	0	0	3	0	0	0	0	0	1	1	0	0	1	0	0	0	0	0	0	0	0
Cbetulinus_10464	0	0	0	0	0	0	0	1	0	0	0	0	0	0	0	0	0	0	0	0	0	0	0	0	0	0	0	0	0	0	1	0	0	0	0	0	0	0	0	0	0	0	0	0	0	0	0	0	0
Cbetulinus_10465	0	0	0	0	0	0	0	1	0	0	0	0	0	0	0	0	0	0	0	0	2	0	0	0	0	0	0	0	0	0	2	0	0	0	0	0	2	0	0	0	0	0	1	0	0	0	0	0	0
Cbetulinus_10467	0	0	1	0	0	0	0	0	0	0	0	0	0	0	0	0	0	0	0	0	0	0	0	0	0	0	0	0	0	0	0	0	0	2	0	0	0	0	0	0	1	0	2	0	0	0	0	0	0
Cbetulinus_10468	0	0	0	0	0	0	0	0	0	0	0	0	0	1	0	0	0	0	0	0	0	0	0	0	0	0	0	0	0	0	0	0	0	0	0	0	2	0	0	0	0	0	0	0	0	0	0	0	0
Cbetulinus_10469	0	5	2	0	0	0	0	9	0	0	0	0	0	0	0	0	4	0	0	0	0	0	2	0	0	0	0	1	0	0	0	0	0	1	0	0	4	1	0	0	0	0	0	1	0	0	0	0	0
Cbetulinus_10473	0	3	1	0	0	0	0	1	0	0	0	0	0	0	0	0	0	0	0	0	0	0	0	0	0	0	0	0	2	0	1	0	0	2	0	0	0	1	0	0	2	0	0	1	0	0	0	0	0
Cbetulinus_10474	0	2	0	0	0	0	0	1	0	0	0	0	0	0	0	0	2	0	0	0	0	0	1	0	0	0	0	0	0	0	0	0	0	5	1	0	1	0	0	0	0	0	0	0	0	1	0	0	0
Cbetulinus_10475	0	0	0	0	0	0	0	0	0	0	0	0	0	0	0	0	0	0	0	0	1	0	0	0	0	0	0	0	0	0	0	0	0	0	0	0	0	0	0	0	0	0	0	0	0	0	0	0	0
Cbetulinus_10477	0	1	0	0	0	0	0	4	0	0	0	0	0	0	0	0	0	0	0	0	0	0	0	0	0	0	0	0	0	0	2	0	0	0	0	0	0	0	0	0	0	0	0	0	0	0	0	0	0
Cbetulinus_10478	0	0	0	0	0	1	0	0	0	0	0	0	0	0	0	0	0	0	0	0	0	0	0	0	0	0	0	0	0	0	0	0	0	0	0	0	0	0	0	0	0	0	0	0	0	0	0	0	0
Cbetulinus_10479	1	0	0	0	0	0	0	2	0	0	0	0	0	0	0	0	4	0	0	0	1	0	0	0	0	0	0	0	0	0	1	0	0	0	0	0	4	0	0	0	0	0	0	4	0	0	0	0	0
Cbetulinus_10482	0	0	0	0	0	0	0	0	0	0	0	0	0	0	0	0	0	0	0	0	0	0	0	0	0	0	0	0	0	0	0	0	0	0	0	0	0	0	0	0	0	0	0	0	0	0	0	0	0
Cbetulinus_10483	0	0	0	0	0	0	0	3	0	0	0	0	0	0	0	0	0	0	0	0	1	0	0	0	0	0	0	0	0	0	0	0	0	1	0	0	2	0	0	0	0	0	1	0	0	0	0	0	0
Cbetulinus_10484	0	0	0	0	0	0	0	0	0	0	0	0	0	0	0	0	0	0	0	0	0	0	0	0	0	0	0	0	0	0	0	0	0	0	0	0	0	0	0	0	0	0	0	0	0	0	0	0	0
Cbetulinus_10488	0	4	0	0	0	0	0	9	0	0	0	0	0	0	0	0	0	0	3	0	0	0	0	0	0	0	0	0	0	0	0	0	0	0	0	0	1	0	0	0	0	0	0	0	0	1	0	0	0
Cbetulinus_10491	0	12	2	0	0	0	0	9	0	0	0	0	0	0	0	0	4	0	1	0	0	0	0	0	0	0	0	0	0	0	1	0	0	4	0	0	1	1	0	1	0	0	2	1	0	2	0	0	0
Cbetulinus_10492	2	10	1	0	0	0	0	9	0	0	0	1	0	1	0	0	10	0	0	0	0	0	1	0	0	0	1	1	0	0	4	0	2	2	1	0	0	1	0	0	0	0	1	0	0	0	0	0	0
Cbetulinus_10493	0	2	0	0	0	0	0	1	0	0	0	0	0	0	0	0	0	0	0	0	0	0	0	0	0	0	0	0	0	1	0	0	0	0	0	0	0	0	0	0	0	0	0	0	0	0	0	0	0
Cbetulinus_10494	0	1	0	0	0	2	0	3	0	0	0	0	0	0	0	0	5	0	0	0	1	0	0	0	0	2	0	3	3	0	3	0	0	2	0	0	1	0	0	0	0	0	0	0	0	0	0	0	0
Cbetulinus_10495	0	6	1	1	0	0	0	5	0	0	4	0	0	0	0	0	10	0	0	0	0	0	0	0	0	1	1	0	0	0	4	0	1	0	0	1	4	1	0	0	1	0	2	0	0	3	0	0	0
Cbetulinus_10496	0	3	0	0	0	0	0	2	0	0	0	0	0	2	0	0	1	0	0	0	0	0	0	0	0	0	0	0	1	0	3	0	0	0	0	1	1	0	0	0	0	0	0	0	0	0	0	0	0
Cbetulinus_10497	1	0	2	0	0	0	0	1	0	0	0	0	0	0	0	0	0	0	0	0	0	0	0	0	0	0	0	0	0	0	0	0	0	0	0	0	0	0	0	1	2	0	0	0	0	0	0	0	0
Cbetulinus_10498	0	1	2	0	0	0	0	0	0	0	2	0	0	0	0	0	0	0	0	0	0	0	0	0	0	0	1	0	0	0	0	0	0	1	0	0	0	0	0	0	0	0	0	0	0	0	0	0	0
Cbetulinus_10499	0	0	0	0	0	0	0	0	0	0	0	0	0	0	0	0	0	0	0	0	0	0	0	0	0	0	0	0	0	0	0	0	0	0	0	0	0	0	0	0	0	0	0	0	0	0	0	0	0
Cbetulinus_10500	0	0	0	0	0	0	0	1	0	0	0	0	0	0	0	0	0	0	0	0	0	0	0	0	0	0	0	0	0	0	0	0	0	0	0	0	0	0	0	0	0	0	0	0	0	0	0	0	0
Cbetulinus_10502	0	0	0	0	0	0	0	0	0	0	0	0	0	0	0	0	0	0	0	0	0	0	0	0	0	0	0	0	0	0	0	0	0	0	0	0	2	0	0	0	0	0	0	0	0	0	0	0	0
Cbetulinus_10503	0	0	0	0	0	0	0	0	0	0	0	0	0	0	0	0	0	0	0	0	0	0	0	0	0	0	0	0	0	0	0	0	0	0	0	0	0	0	0	0	0	0	0	0	0	0	0	0	0
Cbetulinus_10505	1	1	2	0	0	0	0	3	0	0	0	0	0	0	0	0	1	0	0	0	0	0	0	0	0	0	1	0	0	1	8	0	0	0	0	0	1	0	0	1	2	0	1	0	0	2	0	0	0
Cbetulinus_1051	0	0	0	0	0	0	0	0	0	0	0	0	0	0	0	0	0	0	0	0	0	0	0	0	0	0	0	0	0	0	1	0	0	0	0	0	0	0	0	0	0	0	0	0	0	0	0	0	0
Cbetulinus_10510	0	4	0	0	0	0	0	3	0	0	0	0	0	0	0	0	0	0	0	0	0	0	0	0	0	2	0	0	0	0	3	0	0	1	0	0	1	3	0	0	0	0	0	0	0	0	0	0	0
Cbetulinus_10511	0	0	0	0	0	0	0	0	0	0	0	0	0	0	0	0	0	0	0	0	0	0	0	0	0	0	0	0	0	0	0	0	0	0	0	0	0	0	0	0	0	0	0	0	0	0	0	0	0
Cbetulinus_10512	0	0	1	0	0	0	0	1	0	0	0	0	0	0	0	0	1	0	0	0	0	0	0	0	0	0	0	0	0	0	1	0	0	0	0	0	3	1	0	0	0	0	0	3	0	0	1	0	0
Cbetulinus_10513	0	4	3	2	0	1	0	4	0	0	0	1	0	0	0	0	2	0	0	0	0	0	1	0	0	0	0	1	2	0	6	0	1	1	0	0	6	0	0	0	1	0	0	0	0	1	0	0	0
Cbetulinus_10514	0	0	1	0	0	0	0	3	0	0	0	1	0	0	0	0	1	0	0	0	1	0	0	0	0	0	0	0	0	0	1	0	0	1	0	0	2	3	0	0	0	0	0	0	0	0	0	0	0
Cbetulinus_10517	0	1	1	0	0	0	0	3	0	0	0	0	0	0	0	0	2	0	0	0	0	0	0	0	0	3	2	0	0	0	1	0	0	0	0	0	0	0	0	0	0	0	1	2	0	0	3	3	0
Cbetulinus_10518	0	0	0	0	0	0	0	3	0	0	0	0	0	0	0	0	2	0	0	0	0	0	1	0	0	0	0	1	0	0	0	0	0	2	0	0	0	1	0	0	0	0	0	1	0	0	0	0	0
Cbetulinus_10519	1	2	0	0	0	0	0	5	0	0	0	1	0	0	0	0	5	0	0	0	2	0	0	0	0	0	1	2	1	0	0	0	0	0	0	0	0	0	0	0	1	0	2	1	0	0	0	0	0
Cbetulinus_10522	0	0	0	0	0	0	0	0	0	0	0	0	0	0	0	0	0	0	0	0	0	0	0	0	0	0	0	0	0	0	1	0	0	0	0	0	0	0	0	0	0	0	0	0	0	0	0	0	0
Cbetulinus_10524	0	0	0	0	0	0	0	3	1	0	0	0	0	1	0	0	7	0	0	0	0	0	0	0	0	0	0	0	0	0	2	0	0	8	0	0	1	1	0	0	2	0	0	0	0	0	0	0	0
Cbetulinus_10526	0	5	1	0	0	0	0	4	2	0	0	0	0	1	0	0	5	0	0	0	0	0	0	0	0	2	2	2	0	0	2	0	0	0	0	0	6	0	0	0	2	0	1	1	0	0	0	0	0
Cbetulinus_10527	1	5	0	0	0	0	0	5	0	0	0	0	0	2	0	0	6	0	0	0	0	0	1	0	0	0	0	1	0	0	2	1	0	6	0	0	5	0	0	0	0	0	9	0	1	0	0	0	0
Cbetulinus_10528	0	4	0	0	0	0	0	0	0	0	0	0	0	0	0	0	4	0	0	0	0	0	0	0	0	0	0	0	0	0	2	0	2	0	0	0	3	0	0	0	0	0	0	0	0	0	0	0	0
Cbetulinus_10530	2	7	0	0	0	0	0	6	0	0	0	0	0	0	0	0	1	0	0	0	0	0	1	0	0	0	0	3	0	0	2	0	0	0	0	0	0	2	0	0	3	0	2	0	0	1	0	0	0
Cbetulinus_10531	0	0	0	0	0	0	0	0	0	0	0	0	0	0	0	0	1	0	0	0	0	0	0	0	0	0	0	0	0	0	0	0	0	0	0	0	1	0	0	0	0	0	0	0	0	0	0	0	0
Cbetulinus_10532	0	5	0	0	0	0	1	7	0	0	1	0	0	0	0	0	2	0	0	0	0	0	0	0	0	0	1	0	0	0	2	0	0	0	0	0	2	1	0	0	0	0	0	3	0	0	0	0	0
Cbetulinus_10534	0	1	1	0	0	0	0	2	0	0	0	3	0	0	0	0	3	0	0	0	0	0	0	0	0	0	0	0	0	0	1	0	1	4	0	0	0	0	0	0	0	0	1	0	0	0	0	0	0
Cbetulinus_10535	0	1	0	0	0	0	0	6	0	0	0	1	0	0	0	0	4	0	0	0	1	0	0	0	0	0	0	0	0	0	18	0	0	2	0	1	3	2	0	0	0	0	0	2	0	0	0	0	0
Cbetulinus_10538	0	4	2	1	0	1	0	4	0	0	0	0	0	0	0	0	5	0	0	0	2	0	0	0	0	0	0	0	0	0	5	0	0	1	0	0	5	4	0	0	0	0	2	4	0	0	0	0	0
Cbetulinus_10541	0	0	0	0	0	0	0	1	0	0	0	0	0	0	0	0	0	0	0	0	0	0	0	0	0	0	0	0	0	0	1	0	0	0	0	0	1	0	0	0	0	0	0	0	0	0	0	0	0
Cbetulinus_10543	0	2	1	0	0	1	0	2	0	0	0	0	0	0	0	0	2	0	0	0	0	0	0	0	0	0	0	2	1	0	2	0	0	1	0	0	3	1	0	0	0	0	0	1	0	0	0	0	0
Cbetulinus_10545	0	4	2	0	0	1	0	5	0	0	2	0	0	0	0	0	8	0	0	0	0	0	0	0	0	0	0	0	2	0	0	0	0	2	0	0	3	3	0	0	0	0	1	0	0	0	0	0	0
Cbetulinus_10548	0	1	0	0	0	0	0	0	0	0	0	1	0	0	0	0	1	0	0	0	0	0	0	0	0	0	0	0	0	0	0	0	0	1	1	3	1	0	0	0	0	0	0	0	0	0	0	0	0
Cbetulinus_10549	0	0	0	0	0	0	0	0	0	0	0	0	0	0	0	0	3	0	0	0	0	0	0	0	0	0	0	0	0	0	0	0	0	0	0	0	0	0	0	0	0	0	0	0	0	0	0	0	0
Cbetulinus_1055	0	2	0	0	0	0	0	0	0	0	0	0	0	0	0	0	0	0	0	0	0	0	0	0	0	0	0	0	0	0	0	0	0	0	0	0	0	0	0	0	0	0	0	0	0	0	0	0	0
Cbetulinus_10551	0	0	0	0	0	0	0	0	0	0	0	0	0	0	0	0	0	0	0	0	0	0	0	0	0	0	0	0	0	0	0	0	0	0	0	0	0	0	0	0	0	0	1	0	0	0	0	0	0
Cbetulinus_10552	0	2	0	0	0	0	0	3	0	0	0	0	0	2	0	0	3	0	0	0	0	0	0	0	0	0	0	0	0	0	2	0	0	1	0	0	0	1	0	1	0	0	1	0	0	0	0	1	0
Cbetulinus_10553	0	1	0	0	0	0	0	0	0	0	1	0	0	0	0	0	1	0	0	0	0	0	1	0	0	0	0	1	1	0	3	0	0	0	0	0	0	0	0	0	0	0	0	0	0	0	0	0	0
Cbetulinus_10554	0	0	0	0	0	0	0	0	0	0	2	0	0	0	0	0	0	0	0	0	3	0	0	0	0	0	0	0	0	0	0	0	0	0	0	0	2	1	0	0	2	0	0	0	0	0	0	0	0
Cbetulinus_10557	0	1	0	0	0	0	0	0	0	0	0	0	0	0	0	0	0	0	0	0	0	0	0	0	0	0	0	1	0	0	1	0	0	0	0	0	0	0	0	0	0	0	0	0	0	0	0	0	0
Cbetulinus_10558	2	3	1	0	0	0	0	9	0	0	0	0	0	0	0	0	4	0	0	0	2	0	0	0	0	0	0	0	2	0	1	0	0	0	0	0	3	0	0	0	1	0	1	0	0	0	0	0	0
Cbetulinus_10559	0	5	0	0	0	0	0	0	0	0	0	0	0	2	0	0	3	0	0	0	0	0	0	0	0	0	0	0	0	0	0	0	0	2	0	0	2	1	0	0	0	0	0	0	0	0	0	0	0
Cbetulinus_10560	0	0	1	0	0	0	0	2	0	0	0	0	0	0	0	0	1	0	0	0	0	0	0	0	0	0	0	0	0	0	0	0	0	0	0	0	2	0	0	0	0	0	0	0	0	0	0	0	0
Cbetulinus_10564	0	5	0	0	0	0	0	9	0	0	0	2	0	0	0	0	3	0	0	0	0	0	0	0	0	0	0	0	0	0	3	0	1	1	0	0	2	2	0	0	0	0	2	3	0	0	0	0	0
Cbetulinus_10565	0	0	0	0	0	0	0	0	0	0	0	0	0	0	0	0	0	0	0	0	1	0	0	0	0	0	0	0	0	0	1	0	0	0	0	0	0	0	0	0	0	0	0	0	0	0	0	0	0
Cbetulinus_10566	0	1	0	0	0	0	0	0	0	0	0	0	0	0	0	0	3	0	0	0	0	0	0	0	0	0	0	0	1	0	2	0	0	1	0	1	2	1	0	0	0	0	0	0	0	0	0	0	0
Cbetulinus_10567	1	0	4	0	0	0	0	13	0	0	2	0	0	1	0	0	16	0	0	0	1	0	1	0	0	0	0	0	0	0	1	0	0	2	0	0	3	0	0	2	0	0	2	1	0	1	0	0	0
Cbetulinus_10569	0	1	1	0	0	0	0	0	0	0	0	0	0	0	0	0	1	0	0	0	0	0	0	0	0	0	0	0	0	0	0	0	0	0	0	0	2	0	0	0	0	0	1	0	0	0	1	0	0
Cbetulinus_10575	1	4	0	1	0	0	0	3	1	0	2	0	0	1	0	0	3	0	0	0	1	0	0	2	0	0	0	0	0	0	3	0	0	0	0	0	2	1	0	1	0	0	2	1	0	1	0	0	0
Cbetulinus_10576	0	0	0	0	0	0	0	0	0	0	0	0	0	0	0	0	0	0	0	0	0	0	0	0	0	0	0	0	0	0	0	0	0	0	0	0	0	0	0	0	0	0	0	0	0	0	0	0	0
Cbetulinus_10577	0	0	0	0	0	0	0	0	0	0	0	1	0	0	0	0	1	0	0	0	0	0	0	0	0	0	0	0	0	0	0	0	0	0	0	0	0	0	0	0	0	0	1	0	0	0	0	0	0
Cbetulinus_10578	0	8	0	0	0	2	0	2	0	0	0	0	0	0	0	0	2	0	0	0	3	0	0	0	0	0	0	0	0	0	3	0	0	3	0	4	2	2	0	0	0	0	2	0	0	0	0	2	0
Cbetulinus_10579	0	0	2	0	0	0	0	1	0	0	0	0	0	0	0	0	2	0	0	0	0	0	0	0	0	0	0	0	0	0	0	0	0	0	0	0	0	0	0	0	0	0	1	0	0	0	0	0	0
Cbetulinus_10580	0	3	0	0	0	0	0	0	0	0	0	0	0	0	0	0	3	0	0	0	0	0	0	0	0	0	0	0	0	0	0	0	0	3	0	0	0	0	0	0	0	0	0	0	0	0	0	0	0
Cbetulinus_10581	0	0	0	0	0	0	0	0	0	0	0	0	0	0	0	0	0	0	0	0	0	0	0	0	0	0	0	0	0	0	1	0	0	0	0	0	0	1	0	0	0	0	0	0	0	0	0	0	0
Cbetulinus_10582	0	0	0	0	0	0	0	1	0	0	0	0	0	0	0	0	0	0	0	0	1	0	0	0	0	0	0	0	0	0	0	0	0	0	0	0	0	0	0	0	0	0	0	0	0	0	0	0	0
Cbetulinus_10583	1	6	1	0	0	1	0	4	0	0	0	2	0	0	0	0	3	0	0	0	0	0	0	0	0	0	0	0	0	0	3	0	0	1	0	0	2	0	0	0	0	0	0	0	0	0	0	0	0
Cbetulinus_10585	0	9	5	0	0	0	0	3	0	0	0	0	0	0	0	0	4	0	0	0	1	0	0	0	0	0	0	0	0	0	5	1	0	2	0	3	1	2	0	0	0	0	1	5	0	0	0	0	0
Cbetulinus_10586	0	0	0	0	0	0	0	0	0	0	0	0	0	0	0	0	0	0	0	0	0	0	0	0	0	0	0	0	0	0	1	0	0	0	0	0	0	0	0	0	0	0	0	0	0	0	0	0	0
Cbetulinus_10587	0	3	2	0	0	0	0	3	1	0	0	0	0	0	0	0	11	0	0	0	0	0	0	0	0	0	0	0	0	0	2	0	0	0	0	2	1	2	0	0	3	0	1	3	0	1	0	0	0
Cbetulinus_10588	1	0	0	0	0	0	0	0	0	0	0	0	0	0	0	0	0	0	0	0	0	0	0	0	0	0	0	0	0	0	0	0	0	0	0	0	1	0	0	0	0	0	0	0	3	0	0	0	0
Cbetulinus_10589	0	0	0	0	0	0	0	5	0	0	0	0	0	1	0	0	0	0	0	0	0	0	4	0	0	0	0	0	0	0	19	0	1	0	0	0	1	0	0	0	0	0	1	0	0	1	0	0	0
Cbetulinus_1059	0	0	0	0	3	0	0	0	0	0	0	0	0	0	0	0	6	0	0	0	0	0	0	0	0	0	0	0	0	0	0	0	0	0	0	1	1	0	0	0	0	0	3	0	0	0	0	0	0
Cbetulinus_10591	0	0	0	0	0	0	0	0	0	0	0	0	0	0	0	0	0	0	0	0	0	0	0	0	0	0	0	0	0	0	0	0	0	0	0	0	0	0	0	0	0	0	0	0	0	0	0	0	0
Cbetulinus_10592	0	0	0	0	0	0	0	0	0	0	0	0	0	0	0	0	0	0	0	0	0	0	0	0	0	0	0	0	0	0	0	0	0	0	0	0	0	0	0	0	0	0	0	0	0	0	0	0	0
Cbetulinus_10594	0	0	0	0	0	0	0	0	0	0	0	0	0	0	0	0	0	0	0	0	0	0	0	0	0	0	0	0	0	0	0	0	0	1	0	0	0	0	0	0	0	0	0	0	0	0	0	0	0
Cbetulinus_10596	0	3	0	1	0	0	1	0	0	0	0	3	0	0	0	0	4	0	0	0	0	0	0	0	0	0	0	0	0	0	1	3	0	0	0	0	0	0	0	0	0	0	1	0	0	0	0	0	0
Cbetulinus_10598	1	4	1	0	0	1	0	2	0	0	0	0	0	0	0	0	0	0	0	0	0	0	0	0	0	0	0	1	3	0	2	0	2	1	0	0	1	1	0	0	0	0	0	2	0	0	0	0	0
Cbetulinus_10599	0	0	0	0	0	0	0	9	0	0	0	1	0	0	0	0	3	0	0	0	0	0	0	0	0	0	0	1	0	1	5	0	0	1	0	0	2	0	0	0	0	0	2	0	0	0	0	0	0
Cbetulinus_10600	0	0	0	0	0	0	0	3	0	0	0	0	0	0	0	0	0	0	0	0	0	0	0	0	0	0	0	0	0	0	0	0	0	0	0	0	0	1	0	0	0	0	0	0	0	0	2	0	0
Cbetulinus_10601	0	1	0	0	0	0	0	0	0	0	0	0	0	0	0	0	1	0	0	0	0	0	0	0	0	1	0	0	2	0	0	0	0	0	0	0	0	0	0	0	0	0	0	0	0	1	1	0	0
Cbetulinus_10602	0	1	0	0	0	0	0	0	0	0	0	0	0	0	0	0	0	0	0	0	0	0	0	0	0	0	0	0	0	0	0	0	0	1	0	0	0	1	0	0	0	0	0	0	0	0	0	0	0
Cbetulinus_10604	0	0	0	0	0	0	0	1	0	0	0	0	0	0	0	0	1	0	0	0	0	0	0	0	0	0	3	2	0	0	2	0	0	0	0	0	1	1	0	0	0	0	2	0	0	0	0	0	0
Cbetulinus_10606	0	0	0	0	0	0	0	0	0	0	4	0	0	0	0	0	0	0	0	0	0	0	0	0	0	0	0	0	0	0	1	0	0	0	0	0	0	0	0	0	0	0	1	0	0	0	0	0	0
Cbetulinus_10607	1	0	0	0	0	0	0	0	0	0	0	0	0	0	0	0	2	0	0	0	0	0	0	0	0	0	0	0	0	0	0	0	0	0	0	0	0	0	0	0	0	0	0	1	0	0	0	0	0
Cbetulinus_1061	0	0	0	0	0	0	0	1	0	0	0	0	0	0	0	0	0	0	0	0	0	0	0	0	0	0	0	0	2	0	0	0	0	0	0	0	2	0	0	0	0	0	1	0	0	1	0	0	0
Cbetulinus_10611	0	1	0	0	0	0	0	1	0	0	0	0	0	0	0	0	0	0	0	0	0	0	0	0	0	0	0	0	1	0	0	0	0	0	0	0	0	0	0	0	0	0	0	1	0	0	0	0	0
Cbetulinus_10612	0	0	0	0	0	0	0	0	0	0	0	0	0	0	0	0	0	0	0	0	0	0	0	0	0	0	0	0	0	0	0	0	0	0	0	0	1	0	0	0	0	0	0	0	0	0	0	0	0
Cbetulinus_10613	0	1	0	0	0	0	0	0	0	0	0	0	0	0	0	0	0	0	0	0	0	0	0	0	0	0	4	0	0	0	0	0	0	0	0	0	0	0	0	0	0	0	0	0	0	0	0	0	0
Cbetulinus_10616	0	3	0	0	0	0	0	0	0	0	0	0	0	0	0	0	1	0	0	0	0	0	0	0	0	0	0	0	0	0	0	0	0	2	0	0	0	2	0	0	0	0	1	0	0	0	0	0	0
Cbetulinus_10617	0	0	0	0	0	0	0	0	0	0	2	0	0	0	0	0	0	0	0	0	0	0	0	0	0	0	0	0	0	0	3	0	0	0	0	0	2	0	0	0	0	0	1	0	0	0	0	0	0
Cbetulinus_10618	0	0	0	0	0	0	0	1	0	0	0	0	0	1	0	0	0	0	0	0	0	0	1	0	0	0	0	0	0	0	0	0	0	0	0	0	0	0	0	0	1	0	0	0	0	0	0	0	0
Cbetulinus_10620	1	3	0	0	0	0	0	2	0	0	0	0	0	1	0	0	3	0	0	0	1	0	0	0	0	0	0	1	0	0	0	0	0	1	0	0	0	1	0	0	1	0	0	1	0	0	0	0	0
Cbetulinus_10621	1	0	0	0	0	0	0	6	0	0	0	0	0	0	0	0	1	0	0	0	0	0	0	0	0	0	0	0	0	0	0	0	0	1	0	0	0	0	0	0	0	0	0	0	0	0	0	1	0
Cbetulinus_10622	0	0	0	0	0	0	0	1	0	0	0	0	0	0	0	0	2	0	0	0	0	0	0	0	0	0	0	0	0	0	0	0	0	0	0	0	0	0	0	0	0	0	0	0	0	0	0	0	0
Cbetulinus_10624	0	0	0	0	0	0	0	0	0	0	0	0	0	0	0	0	0	0	0	0	0	0	0	0	0	0	0	0	0	0	0	0	0	0	0	0	2	0	0	0	2	0	1	0	0	0	0	0	0
Cbetulinus_10625	0	0	0	0	0	0	0	0	0	0	0	0	0	0	0	0	2	0	0	0	0	0	0	0	0	0	0	0	0	0	0	0	0	0	0	0	0	0	0	0	0	0	0	0	0	0	0	0	0
Cbetulinus_10626	0	0	0	0	0	0	0	0	0	0	0	0	0	0	0	0	0	0	0	0	0	0	0	0	0	0	0	0	0	0	0	0	0	0	0	0	0	0	0	0	0	0	0	0	0	0	0	0	0
Cbetulinus_10627	1	0	1	0	0	0	0	1	0	0	0	0	0	0	0	0	0	0	0	0	0	0	0	0	0	0	2	0	8	0	2	0	0	1	0	0	1	0	0	0	0	0	7	1	0	0	0	0	0
Cbetulinus_10628	0	0	0	0	0	0	0	0	0	0	1	0	0	0	0	0	0	0	0	0	0	0	0	0	0	0	0	0	0	0	0	0	0	0	0	0	0	1	0	0	0	0	0	0	0	0	0	0	0
Cbetulinus_1063	0	1	0	0	0	0	0	0	0	0	0	0	0	0	0	0	0	0	0	0	0	0	0	0	0	0	0	0	0	0	0	0	0	0	0	0	0	0	0	0	0	0	0	0	0	0	0	0	0
Cbetulinus_10630	0	0	0	0	0	0	0	0	0	0	4	0	0	0	0	0	1	0	0	0	0	0	0	0	0	0	0	0	0	0	1	0	0	3	0	0	0	0	0	0	0	0	0	0	0	0	0	0	0
Cbetulinus_10631	0	2	0	0	0	0	0	0	0	0	0	0	0	0	0	0	0	0	0	0	0	0	0	0	0	0	0	0	0	0	0	0	0	0	0	0	0	1	0	0	0	0	0	4	0	0	0	0	0
Cbetulinus_10632	0	0	0	0	0	0	0	0	0	0	2	0	0	0	0	0	0	0	0	0	0	0	0	0	0	0	0	0	0	0	4	0	2	0	0	0	1	1	0	0	0	0	0	0	0	1	1	0	0
Cbetulinus_10633	0	0	1	0	0	0	0	0	0	0	0	0	0	0	0	0	0	0	0	0	0	0	0	0	0	0	0	0	0	0	1	0	0	2	0	0	1	1	0	0	0	0	0	0	0	1	0	1	0
Cbetulinus_10634	0	0	0	0	0	0	0	1	0	0	0	0	0	0	0	0	1	0	0	0	0	0	0	0	0	0	0	0	0	0	1	0	0	0	0	0	0	0	0	0	0	0	1	0	0	0	0	0	0
Cbetulinus_10635	0	0	0	0	0	0	0	0	0	0	0	0	0	0	0	0	0	0	0	0	0	0	0	0	0	0	0	0	0	0	1	0	0	1	0	0	0	0	0	0	0	0	0	0	0	0	0	0	0
Cbetulinus_10636	0	0	0	0	0	0	0	0	0	0	0	0	0	0	0	0	1	0	0	0	0	0	0	0	0	0	0	0	0	0	0	0	0	0	0	0	0	0	0	0	0	0	0	0	0	0	0	2	0
Cbetulinus_10637	0	0	0	0	0	0	0	4	0	0	0	0	0	0	0	0	1	0	0	0	0	0	0	0	0	0	0	1	0	0	0	0	0	1	0	0	1	0	0	0	0	0	0	0	0	0	0	1	0
Cbetulinus_10638	0	1	0	0	0	0	0	0	0	0	0	0	0	2	0	0	2	0	0	0	0	0	1	0	0	0	0	0	0	0	1	0	0	0	0	0	1	0	0	0	0	0	0	0	0	0	0	0	0
Cbetulinus_10640	1	5	2	0	0	2	0	8	0	0	0	0	0	0	0	0	1	0	0	0	0	0	1	0	0	0	2	0	1	0	0	0	0	3	0	0	2	0	0	2	0	0	0	1	0	0	0	0	0
Cbetulinus_10641	0	1	0	0	0	0	0	0	0	0	0	0	0	0	0	0	3	0	0	0	2	0	0	0	0	0	0	0	0	0	0	0	0	0	0	0	0	0	0	0	0	0	0	0	0	0	0	0	0
Cbetulinus_10642	0	0	0	0	0	0	0	0	0	0	0	0	0	0	0	0	0	0	0	0	0	0	0	0	0	0	0	0	0	0	0	0	0	0	0	0	0	0	0	0	1	0	0	0	0	0	0	0	0
Cbetulinus_10647	0	1	0	0	0	0	0	0	0	0	0	0	0	0	0	0	2	0	0	0	0	0	0	0	0	0	0	1	0	0	3	0	0	0	0	0	3	0	0	0	2	0	9	4	0	0	0	0	0
Cbetulinus_10649	1	3	0	0	0	0	0	2	0	0	0	0	0	0	0	0	0	0	0	0	0	0	0	0	0	0	0	0	0	0	0	0	0	0	0	0	1	0	0	0	0	0	0	1	0	0	0	0	0
Cbetulinus_10653	0	3	0	0	0	0	0	1	0	0	0	0	0	0	0	0	0	0	0	0	0	0	0	0	0	0	0	0	0	0	0	0	0	2	0	0	0	4	0	0	0	0	0	0	0	1	0	0	0
Cbetulinus_10654	0	0	0	0	0	0	0	0	0	0	0	0	0	0	0	0	0	0	0	0	0	0	0	0	0	0	0	0	0	0	1	0	0	0	0	0	0	0	0	0	0	0	0	0	0	0	0	0	0
Cbetulinus_10657	0	0	0	0	0	0	0	0	0	0	0	0	0	0	0	0	0	0	0	0	0	0	0	0	0	0	0	0	0	0	0	0	0	0	0	0	0	0	0	0	0	0	0	0	0	0	0	0	0
Cbetulinus_10658	0	1	0	0	0	0	0	1	0	0	0	0	0	0	0	0	1	0	0	0	0	0	1	0	0	0	0	0	0	0	1	0	0	1	0	0	0	0	0	0	0	0	0	0	0	0	0	0	0
Cbetulinus_10659	0	0	0	0	0	0	0	2	0	0	0	0	0	0	0	0	0	0	0	0	0	0	0	0	0	0	0	0	0	0	0	0	0	0	0	0	0	0	0	0	0	0	0	0	0	0	0	0	0
Cbetulinus_10665	0	0	0	0	0	0	0	0	0	0	0	0	0	0	0	0	0	0	0	0	0	0	0	0	0	0	0	0	0	0	0	0	0	0	0	0	0	0	0	0	0	0	0	0	0	0	0	0	0
Cbetulinus_10666	0	2	0	0	0	0	0	5	0	0	1	0	0	0	0	0	2	0	0	0	0	0	0	0	0	0	0	0	0	0	0	0	1	0	0	2	0	0	0	0	0	0	0	0	0	0	0	0	0
Cbetulinus_10669	0	1	0	0	0	0	0	2	0	0	0	0	0	0	0	0	4	0	0	0	0	0	0	0	0	0	0	0	0	0	1	0	0	4	0	0	0	2	0	0	2	0	1	0	0	0	0	0	0
Cbetulinus_10670	0	0	0	0	0	0	0	0	0	0	0	0	0	0	0	0	0	0	0	0	0	0	0	0	0	0	0	0	0	0	0	0	0	0	0	0	0	0	0	0	0	0	2	0	0	0	0	0	0
Cbetulinus_10671	0	4	2	0	0	0	0	8	0	0	1	1	0	0	0	0	7	0	0	0	1	0	0	0	0	0	0	0	0	0	2	0	2	5	1	0	1	2	0	0	2	0	1	2	0	0	0	0	0
Cbetulinus_10672	0	5	1	0	0	0	0	8	0	0	0	1	0	0	0	0	15	0	0	0	4	0	3	0	0	0	0	0	0	0	0	0	0	5	0	0	2	1	0	1	0	0	1	0	0	0	0	0	0
Cbetulinus_10673	0	1	0	0	0	0	0	0	0	0	0	0	0	0	0	0	0	0	0	0	0	0	0	0	0	0	0	0	0	0	1	0	0	0	0	0	1	0	0	0	2	0	1	0	0	0	0	0	0
Cbetulinus_10674	0	0	0	0	0	0	0	2	0	0	0	0	0	0	0	0	0	0	0	0	0	0	0	0	0	0	0	0	0	0	0	0	0	0	0	0	0	1	0	0	0	0	0	0	0	0	0	0	0
Cbetulinus_10675	1	4	0	0	0	0	0	4	0	0	0	0	0	0	0	0	4	0	0	0	0	0	0	0	0	0	0	0	1	0	0	0	0	2	0	0	5	2	0	0	0	0	1	1	2	0	0	0	0
Cbetulinus_10676	0	3	0	0	0	0	0	1	0	0	0	1	0	0	0	0	3	0	0	0	0	0	0	0	0	0	0	1	0	0	0	0	0	0	0	1	0	1	0	0	0	0	2	0	0	0	0	0	0
Cbetulinus_10677	0	3	3	0	0	4	0	6	0	0	0	2	0	3	0	0	2	0	0	0	1	0	2	0	0	0	0	0	0	0	0	0	0	8	0	2	3	0	0	0	1	0	1	2	0	0	0	1	0
Cbetulinus_10678	4	2	1	0	0	0	0	3	0	0	0	0	0	0	0	0	5	0	0	0	0	0	0	0	0	0	0	0	0	0	0	0	0	1	0	0	3	3	0	0	7	0	2	1	0	0	0	0	0
Cbetulinus_1068	0	2	0	0	0	0	0	0	0	0	0	0	0	0	0	0	0	0	0	0	0	0	0	0	0	0	0	0	0	0	0	0	0	0	0	0	0	0	0	0	0	0	0	0	0	0	0	0	0
Cbetulinus_10680	1	0	0	0	0	0	0	0	0	0	0	0	0	0	0	0	0	0	0	0	0	0	0	0	0	0	0	0	0	0	0	0	0	0	0	2	0	0	0	0	0	0	1	0	0	0	0	0	0
Cbetulinus_10684	0	4	0	0	0	0	0	1	0	0	0	0	0	0	0	0	0	0	0	0	0	0	0	0	0	0	0	2	0	0	0	0	0	1	0	0	2	0	0	0	0	0	0	0	0	0	0	0	0
Cbetulinus_10685	0	1	0	0	0	0	0	0	0	0	0	0	0	0	0	0	4	0	0	0	0	0	0	0	0	0	0	0	0	0	2	0	0	0	0	0	0	0	0	0	0	0	0	0	0	0	0	0	0
Cbetulinus_10686	0	2	1	0	0	0	0	11	0	0	1	0	0	3	0	0	3	0	0	0	0	0	0	0	0	0	0	0	0	1	0	0	1	3	0	0	0	0	0	0	0	0	4	1	0	0	0	0	0
Cbetulinus_10687	0	9	0	0	0	1	0	4	0	0	1	3	0	1	0	0	0	0	0	0	0	0	2	0	0	0	0	0	0	0	3	0	1	4	1	1	1	1	0	0	0	0	1	2	1	1	0	0	0
Cbetulinus_10689	0	0	1	0	0	0	0	1	0	0	0	0	0	0	0	0	0	0	0	0	0	0	0	0	0	0	0	0	0	0	0	0	0	0	0	0	1	0	0	0	0	0	0	0	0	0	0	0	0
Cbetulinus_10695	0	0	1	0	0	0	0	2	0	0	0	0	0	0	0	0	1	0	0	0	1	0	0	0	0	0	0	0	1	0	0	0	0	0	1	0	2	0	0	0	1	0	0	0	0	1	1	0	0
Cbetulinus_10696	0	3	2	0	1	0	0	4	0	0	0	0	0	0	0	0	3	0	0	0	0	0	0	0	0	0	0	0	0	0	3	0	0	7	0	0	0	1	0	0	0	0	3	0	0	1	0	0	0
Cbetulinus_10697	0	0	1	0	0	0	0	2	0	0	0	0	0	0	0	0	2	0	0	0	0	0	0	0	0	0	0	0	0	0	1	0	0	0	0	0	0	1	0	0	0	0	1	0	0	0	2	0	0
Cbetulinus_10698	0	0	0	0	0	0	0	0	0	0	0	0	0	0	0	0	0	0	0	0	0	0	0	0	0	0	0	0	0	0	0	0	0	0	0	0	1	0	0	0	0	0	0	0	0	0	0	0	0
Cbetulinus_10699	1	1	2	0	0	0	0	1	0	0	0	0	0	0	0	0	4	0	0	0	0	0	0	0	0	0	0	0	1	0	0	0	0	0	1	0	0	3	0	0	0	0	3	2	0	1	0	0	0
Cbetulinus_107	1	6	0	0	0	0	0	1	0	0	0	1	0	0	0	0	5	0	0	0	0	0	2	0	0	0	0	1	2	0	6	1	0	1	0	1	0	0	0	0	0	0	1	0	0	2	0	0	0
Cbetulinus_1070	0	0	0	0	0	0	0	0	0	0	0	0	0	0	0	0	0	0	0	0	0	0	0	0	0	0	0	0	0	0	1	0	0	0	0	0	0	0	0	0	0	0	0	0	0	0	0	0	0
Cbetulinus_10701	0	1	0	0	0	0	0	1	0	0	0	0	0	0	0	0	1	0	0	0	1	0	0	0	0	0	0	0	0	0	0	0	0	1	0	0	0	0	0	0	0	0	0	0	0	2	0	0	0
Cbetulinus_10705	0	0	0	0	0	0	1	0	0	0	0	0	0	0	1	0	0	0	0	0	0	0	0	0	0	0	0	0	0	0	0	0	0	0	0	0	0	0	0	0	0	0	0	0	0	0	0	0	0
Cbetulinus_10706	0	0	0	0	0	0	0	0	0	0	0	0	0	0	0	0	0	0	0	0	0	0	0	0	0	0	0	0	0	0	1	0	0	0	0	0	0	0	0	0	0	0	2	0	0	0	0	0	0
Cbetulinus_10707	0	2	0	0	0	0	0	0	0	0	0	0	0	0	0	0	0	0	0	0	0	0	0	0	0	0	0	0	0	0	0	0	0	0	0	0	0	0	0	0	0	0	0	0	0	0	0	0	0
Cbetulinus_10708	0	0	0	0	0	0	0	0	0	0	0	0	0	3	0	0	0	0	0	0	0	0	0	0	0	0	0	0	0	0	0	0	0	0	0	0	0	0	0	0	0	0	0	0	0	0	0	0	0
Cbetulinus_10709	0	7	0	0	0	0	0	9	0	0	0	2	0	0	0	0	5	0	0	0	0	0	0	0	0	0	0	0	0	0	0	0	0	0	0	0	3	0	0	0	0	0	0	0	0	0	0	0	0
Cbetulinus_1071	0	4	0	0	0	0	0	4	0	0	0	0	0	0	0	0	4	0	0	0	0	0	1	0	0	0	0	0	0	0	2	0	0	0	1	4	5	1	0	0	0	0	0	0	0	0	0	1	0
Cbetulinus_10710	0	0	0	0	1	0	0	0	0	0	0	0	0	0	0	0	0	0	0	0	0	0	0	0	0	1	0	0	0	0	0	0	0	0	0	0	0	0	0	0	0	0	0	0	0	0	0	0	0
Cbetulinus_10712	2	1	0	0	0	2	0	4	0	0	0	0	0	0	0	0	3	0	0	0	0	0	0	0	0	0	0	1	0	0	1	1	1	0	0	2	3	2	0	0	3	0	6	0	0	0	0	0	0
Cbetulinus_10714	3	4	0	0	1	0	0	4	0	0	0	0	0	1	0	0	1	0	0	0	1	0	0	0	0	0	0	0	1	0	0	0	0	0	0	0	2	0	0	0	1	0	0	6	1	0	0	0	0
Cbetulinus_10715	1	1	0	0	0	0	0	2	0	0	0	0	0	0	0	0	0	0	0	0	0	0	0	0	1	1	0	0	1	0	0	0	0	2	0	0	0	0	0	0	0	0	0	0	0	0	0	0	0
Cbetulinus_10716	0	0	0	0	0	0	0	0	0	0	0	0	0	0	0	0	0	0	0	0	0	0	0	0	0	0	0	0	1	0	0	0	0	0	0	0	0	0	0	0	0	0	0	0	0	1	0	0	0
Cbetulinus_1072	0	0	0	0	0	0	0	0	0	0	0	0	0	0	0	0	0	0	0	0	0	0	0	0	0	0	0	0	0	0	0	0	0	0	0	0	0	0	0	0	0	0	0	0	0	0	0	0	0
Cbetulinus_10720	0	0	1	1	0	0	0	4	0	0	0	0	0	0	0	0	5	0	0	0	0	0	0	0	0	0	0	0	0	0	0	0	0	1	0	0	4	1	0	0	1	0	2	4	0	0	0	0	0
Cbetulinus_10721	0	2	0	0	0	0	0	1	0	0	0	0	0	0	0	0	0	0	0	0	0	0	0	0	0	0	0	1	0	0	4	0	0	0	0	0	3	0	0	0	0	0	0	0	0	0	2	0	0
Cbetulinus_10722	0	3	0	0	0	0	0	6	0	0	0	1	0	0	0	0	3	0	0	0	0	0	0	0	0	0	0	0	0	0	3	0	0	0	0	0	4	1	0	0	0	0	1	1	0	0	0	0	0
Cbetulinus_10723	0	0	0	0	0	0	0	0	0	0	0	0	0	0	0	0	0	0	0	0	0	0	0	0	0	0	0	0	0	0	0	0	0	0	0	0	0	0	0	0	0	0	0	0	0	0	0	0	0
Cbetulinus_10727	0	0	0	0	0	0	0	0	0	0	0	0	0	0	0	0	0	0	0	0	0	0	0	0	0	0	0	0	0	0	0	0	0	0	0	0	0	0	0	0	0	0	0	0	0	0	0	0	0
Cbetulinus_10728	2	0	0	0	0	0	0	0	0	0	0	0	0	0	0	0	0	0	0	0	0	0	0	0	0	0	0	0	0	0	2	0	0	1	0	0	1	2	0	1	0	0	0	1	0	0	0	0	0
Cbetulinus_1073	0	1	1	0	0	0	0	4	0	0	0	0	0	0	0	0	2	0	0	0	0	0	0	0	0	0	0	0	0	0	0	0	3	3	0	1	1	2	0	1	0	0	5	2	0	1	0	0	0
Cbetulinus_10730	0	1	0	0	0	0	0	0	0	0	0	0	0	0	0	0	2	0	0	0	0	0	0	0	0	0	1	0	0	0	1	0	0	1	0	0	1	1	0	0	0	0	1	0	0	0	0	0	0
Cbetulinus_10731	0	1	1	0	0	0	0	5	0	0	1	0	0	0	0	0	2	0	1	0	0	0	0	1	0	0	4	0	0	0	5	0	0	3	0	0	3	2	0	0	0	0	0	0	0	0	0	0	0
Cbetulinus_10733	0	2	0	0	0	0	0	2	0	0	0	0	0	1	0	0	6	0	0	0	0	0	0	0	0	1	0	0	0	0	1	0	0	3	0	0	4	2	0	0	0	0	1	0	0	0	0	0	0
Cbetulinus_10734	0	3	0	0	0	0	0	0	0	0	0	0	0	0	0	0	0	0	0	0	0	0	0	0	0	0	0	0	0	0	0	0	0	0	0	0	0	0	0	0	0	0	0	0	0	0	0	0	0
Cbetulinus_10737	3	2	1	0	0	0	0	3	0	0	0	1	0	0	0	0	1	0	0	0	0	0	0	0	0	0	0	0	0	1	2	0	0	6	0	1	4	2	0	0	0	0	4	0	1	0	0	0	0
Cbetulinus_10739	0	2	1	0	0	1	0	0	0	0	0	0	0	0	0	0	0	0	0	0	0	0	0	0	0	0	0	0	1	0	0	0	0	0	0	0	0	0	0	0	0	0	1	0	0	0	0	0	0
Cbetulinus_1074	0	0	1	0	0	0	0	0	0	0	0	0	0	0	0	0	0	0	0	0	0	0	0	0	0	0	0	0	0	0	0	0	0	0	0	0	0	0	0	0	0	0	0	0	0	0	0	0	0
Cbetulinus_10740	1	1	0	0	0	0	0	0	0	0	0	0	0	0	0	0	0	0	0	0	0	0	0	0	0	0	0	0	1	0	0	0	0	0	0	0	0	1	0	0	0	0	3	0	0	0	0	1	0
Cbetulinus_10742	0	1	2	0	0	0	0	3	0	0	0	0	0	0	0	0	6	0	0	0	0	0	0	0	0	0	0	0	2	0	0	1	0	3	0	0	2	0	0	0	0	0	3	0	0	0	0	0	0
Cbetulinus_10746	0	1	0	0	0	0	0	2	0	0	0	0	0	0	0	0	0	0	0	0	0	0	0	0	0	0	0	0	0	0	0	0	0	0	0	0	0	0	0	0	0	0	0	0	0	0	0	0	0
Cbetulinus_10747	0	1	0	0	0	0	0	1	0	0	0	0	0	0	1	0	0	0	0	0	0	0	0	0	0	0	0	0	0	0	0	0	0	1	0	0	0	2	0	0	0	0	0	0	0	0	1	0	0
Cbetulinus_10748	1	1	0	0	0	0	0	0	0	0	0	0	0	0	0	0	0	0	0	0	0	0	0	0	0	0	0	0	0	0	0	0	0	0	0	0	0	3	0	0	0	0	2	0	0	0	0	0	0
Cbetulinus_10749	1	1	0	0	0	0	0	1	0	0	0	0	0	0	0	0	2	0	0	0	0	0	0	0	0	0	0	0	0	0	1	0	0	0	0	0	0	0	0	0	0	0	0	0	0	0	0	0	0
Cbetulinus_1075	1	0	0	0	0	1	0	0	0	0	0	0	0	0	0	0	1	0	0	0	0	0	0	0	0	0	0	0	0	0	0	0	0	0	0	0	0	1	0	0	0	0	0	1	0	0	0	0	0
Cbetulinus_10750	0	2	0	0	0	0	0	0	0	0	0	0	0	0	0	0	2	0	0	0	0	0	2	0	0	0	0	0	0	0	0	0	0	0	0	0	0	0	0	0	0	0	0	0	0	0	0	0	0
Cbetulinus_10752	2	2	0	0	0	0	0	1	0	0	0	1	0	0	0	0	3	0	0	0	0	0	1	0	0	0	0	0	0	0	1	0	0	0	0	0	3	4	0	1	0	0	4	2	0	0	0	0	0
Cbetulinus_10753	0	2	0	0	0	1	0	0	0	0	4	0	0	0	0	0	0	0	0	0	0	0	1	0	0	0	3	0	0	0	2	0	0	2	1	5	2	0	0	0	0	0	0	0	0	0	0	0	0
Cbetulinus_10754	0	0	0	0	0	0	0	0	0	0	0	0	0	0	0	0	0	0	0	0	0	0	1	0	0	0	0	0	0	0	0	0	0	0	0	0	0	0	0	0	1	0	0	0	0	0	0	0	0
Cbetulinus_10756	0	3	3	0	0	0	0	3	0	0	0	0	0	0	0	0	0	0	0	0	0	0	1	0	0	0	0	0	1	0	1	0	0	3	0	0	1	0	0	0	0	1	1	0	0	0	0	0	0
Cbetulinus_1076	0	2	3	0	0	0	0	1	0	0	0	0	0	0	0	0	1	0	0	0	0	0	0	0	0	0	0	0	0	0	0	0	0	0	0	0	0	1	0	0	0	0	2	0	0	1	0	0	0
Cbetulinus_10761	0	3	0	0	0	0	0	3	0	0	0	0	0	0	0	0	2	0	0	0	1	0	0	0	0	0	0	0	0	0	0	0	0	5	0	0	3	0	0	1	0	0	0	0	0	0	0	0	0
Cbetulinus_10762	0	0	0	0	0	0	0	1	0	0	0	0	0	0	0	0	0	0	0	0	0	0	0	0	0	0	0	0	0	0	2	0	0	0	0	0	0	0	0	0	0	0	0	0	0	0	0	0	0
Cbetulinus_10763	0	0	0	0	0	0	0	1	0	0	0	0	0	0	0	0	19	0	0	0	0	0	0	0	0	0	0	0	0	0	1	0	0	7	0	0	0	0	0	0	0	0	1	0	0	0	0	0	0
Cbetulinus_10764	0	2	1	0	0	0	0	1	1	0	0	0	0	0	0	0	3	0	0	0	2	0	1	0	0	0	0	0	0	0	0	0	0	1	0	0	1	3	0	0	0	0	3	0	0	1	0	0	0
Cbetulinus_10765	0	0	1	0	0	0	0	2	0	0	0	0	0	0	0	0	0	0	0	0	0	0	0	0	0	0	0	0	0	0	2	0	2	0	0	0	1	0	0	0	0	0	0	0	0	0	0	1	0
Cbetulinus_10767	0	0	0	0	0	0	0	0	0	0	0	0	0	0	0	0	0	0	0	0	0	0	0	0	0	0	0	0	0	0	0	0	0	0	0	0	0	0	0	0	0	0	0	0	0	0	0	0	0
Cbetulinus_10768	3	9	3	0	0	5	0	3	0	0	0	0	0	0	0	0	7	0	0	0	0	0	0	0	0	0	0	0	0	0	3	0	2	1	0	1	4	4	0	1	0	0	0	4	0	0	0	0	0
Cbetulinus_10769	2	11	4	0	1	0	0	7	0	0	0	0	0	0	0	0	2	0	0	0	0	0	0	0	0	0	0	0	0	0	0	0	0	1	0	0	3	2	0	0	1	0	3	4	0	0	0	1	0
Cbetulinus_1077	0	1	1	0	0	0	0	3	0	0	0	0	0	0	0	0	0	0	0	0	0	0	0	0	0	0	0	0	2	0	0	0	0	0	0	1	0	0	0	0	0	0	0	1	0	0	0	0	0
Cbetulinus_10770	1	0	0	0	0	1	0	0	0	0	0	0	0	0	0	0	0	0	0	0	0	0	0	0	0	0	0	0	0	0	0	0	0	0	0	0	1	0	0	1	0	0	0	0	0	0	0	0	0
Cbetulinus_10771	1	2	1	0	0	0	0	9	0	0	0	0	0	0	0	0	3	0	0	0	0	0	1	0	0	0	0	0	0	0	2	0	1	0	0	0	2	2	0	0	0	0	0	0	1	0	0	0	0
Cbetulinus_10773	0	7	0	0	0	0	0	1	0	0	0	0	0	0	0	0	3	0	0	0	0	0	0	0	0	0	0	0	0	0	0	0	0	0	0	0	1	1	0	0	0	0	0	0	0	0	0	0	0
Cbetulinus_10774	0	2	0	0	0	0	0	3	0	0	0	0	0	0	0	0	1	0	0	0	0	0	0	0	0	0	0	1	0	0	0	0	0	1	0	0	0	1	0	0	0	0	0	0	0	0	0	0	0
Cbetulinus_10777	0	0	0	0	0	0	0	0	0	0	0	0	0	0	0	0	0	0	0	0	0	0	0	0	0	0	0	0	0	0	0	0	0	0	0	0	0	0	0	0	0	0	0	0	0	0	0	0	0
Cbetulinus_10778	0	0	0	0	0	0	0	0	0	0	0	0	0	0	0	0	0	0	0	0	0	0	0	0	0	0	0	0	0	0	0	0	0	0	0	0	0	0	0	0	0	0	0	0	0	0	0	0	0
Cbetulinus_1078	0	5	0	0	0	0	0	0	0	0	0	2	0	2	0	0	1	0	0	0	0	0	0	0	0	0	0	0	0	0	1	0	1	3	0	1	0	0	0	0	0	0	0	2	0	0	0	0	0
Cbetulinus_10781	0	6	0	0	0	0	0	10	0	0	0	3	0	0	0	0	1	0	0	0	0	0	0	0	0	0	0	0	0	0	4	0	1	1	0	0	0	0	0	0	0	0	0	0	0	0	0	0	0
Cbetulinus_10782	0	0	0	0	0	0	0	0	0	0	0	0	0	0	0	0	0	0	0	0	0	0	0	0	0	0	0	0	0	0	0	0	0	0	0	0	0	0	0	0	0	0	0	0	0	0	0	0	0
Cbetulinus_10784	0	4	1	0	0	0	0	4	0	0	0	0	0	0	0	0	1	0	0	0	1	0	0	0	0	0	0	0	0	0	5	0	1	0	0	0	0	1	0	0	4	0	2	3	0	0	0	0	0
Cbetulinus_10785	0	1	0	0	0	0	0	0	0	0	0	0	0	0	0	0	0	0	0	0	0	0	0	0	0	0	0	0	0	0	0	0	0	1	0	0	0	0	0	0	0	0	0	0	0	0	0	0	0
Cbetulinus_10786	0	3	0	0	0	0	0	1	0	0	0	0	0	0	0	0	5	0	0	0	1	0	0	0	0	0	0	0	0	2	0	0	0	4	0	1	0	2	0	0	0	0	3	3	0	1	0	0	0
Cbetulinus_10788	0	10	0	0	0	0	0	4	0	0	0	2	0	0	0	0	5	0	0	0	1	0	0	0	0	0	0	0	0	0	1	0	0	4	0	2	2	1	0	0	0	0	1	0	0	0	0	0	0
Cbetulinus_10789	0	1	1	0	0	0	0	7	0	0	3	0	0	0	0	0	4	0	0	0	1	0	1	0	0	0	0	0	0	0	2	0	2	0	0	0	3	3	0	0	0	0	9	0	0	0	3	0	0
Cbetulinus_1079	1	1	0	0	0	0	0	2	0	0	0	1	0	0	0	0	3	0	0	0	0	0	0	0	0	0	0	0	0	0	0	1	0	2	0	0	3	0	0	1	0	0	1	1	2	1	0	0	0
Cbetulinus_10790	0	8	0	0	0	3	0	4	0	0	0	0	0	0	0	0	3	0	0	0	0	0	0	0	0	0	0	1	0	0	1	0	0	0	0	0	0	1	0	0	0	0	0	3	0	0	0	0	0
Cbetulinus_10791	0	0	0	0	0	0	0	1	0	0	0	0	0	0	0	0	0	0	0	0	0	0	0	0	0	0	0	0	0	0	1	0	0	0	0	0	0	0	0	0	0	0	0	0	0	0	0	0	0
Cbetulinus_10792	0	3	0	0	0	0	0	2	0	0	0	0	0	0	0	0	0	0	0	0	0	1	0	0	0	0	0	3	0	0	1	0	0	1	0	3	2	0	0	0	1	0	3	5	0	0	0	0	0
Cbetulinus_10793	3	0	1	0	0	4	0	2	0	0	0	0	0	0	0	0	5	0	0	0	0	0	0	0	0	1	0	0	0	0	1	0	0	2	0	2	1	8	0	0	0	0	0	7	0	1	0	0	0
Cbetulinus_10795	0	5	0	0	0	0	0	1	0	0	6	0	0	1	0	0	0	0	0	0	0	0	0	0	0	0	0	0	0	0	0	0	0	0	0	2	1	1	0	0	1	0	3	0	0	0	1	0	0
Cbetulinus_10796	0	0	0	0	0	0	0	0	0	0	0	0	0	0	0	0	0	0	0	0	0	0	0	0	0	0	0	0	0	0	0	0	0	0	0	0	0	0	0	0	0	0	0	0	0	0	0	0	0
Cbetulinus_10798	0	1	0	0	0	0	0	2	0	0	0	0	0	0	0	0	5	0	0	0	0	0	2	0	0	0	0	0	0	0	1	0	0	0	0	2	0	1	0	0	0	0	0	0	0	0	0	0	0
Cbetulinus_10799	0	0	0	0	0	0	0	1	0	0	0	0	0	0	0	0	1	0	0	0	0	0	0	0	0	0	0	0	0	0	0	0	0	0	0	0	0	0	0	0	0	0	0	0	0	0	0	0	0
Cbetulinus_108	0	8	0	0	0	0	0	2	0	0	0	1	0	0	0	0	6	0	0	0	1	0	0	0	0	0	0	0	2	0	2	0	1	5	0	0	3	0	0	0	0	0	0	0	2	0	0	0	0
Cbetulinus_1080	1	3	0	0	1	1	0	3	0	0	0	3	0	0	0	0	9	0	0	0	0	0	1	0	0	0	0	2	0	0	1	0	0	6	0	0	4	2	0	1	0	0	2	1	1	1	0	0	0
Cbetulinus_10801	2	5	0	0	0	0	0	1	0	0	0	0	0	0	0	0	2	0	0	0	2	0	0	0	0	0	0	0	0	0	2	0	1	1	0	1	1	1	0	1	0	0	4	1	0	1	0	0	0
Cbetulinus_10802	1	10	1	0	0	0	0	3	0	0	0	2	0	0	0	0	18	0	0	0	0	0	0	0	0	0	0	0	0	0	0	0	0	4	0	0	3	1	0	0	0	0	0	3	0	0	0	0	0
Cbetulinus_10803	0	2	0	0	0	0	0	2	0	0	0	0	0	0	0	0	5	0	1	0	0	0	0	1	0	0	0	0	0	2	2	0	0	1	0	0	0	1	0	0	0	0	1	0	0	1	0	0	0
Cbetulinus_10805	0	8	3	0	0	0	0	6	0	0	0	4	0	0	0	0	13	0	0	0	0	0	0	0	0	0	0	0	0	0	6	0	1	4	0	1	1	0	0	0	0	0	0	2	0	0	0	0	0
Cbetulinus_10806	0	4	0	0	0	0	0	5	0	0	0	2	0	0	0	0	1	0	0	0	4	0	0	0	0	0	0	0	5	0	1	0	0	1	0	1	1	4	0	0	5	0	0	1	0	0	0	0	0
Cbetulinus_10809	0	0	0	0	0	0	0	3	0	0	0	0	0	0	0	0	3	0	0	0	1	0	0	0	0	0	0	0	0	0	0	0	0	1	0	0	2	0	0	0	0	0	0	1	0	0	0	0	0
Cbetulinus_10814	0	0	0	0	0	0	0	0	0	0	0	0	0	0	0	0	0	0	0	0	0	0	0	0	0	0	0	0	0	0	2	0	0	0	0	0	0	0	0	0	0	0	0	0	0	0	0	0	0
Cbetulinus_10815	0	0	0	0	0	0	0	0	0	0	0	0	0	0	0	0	0	0	0	0	0	0	0	0	0	0	0	1	0	0	0	0	0	0	0	0	0	1	0	0	0	0	1	0	0	0	0	0	0
Cbetulinus_10817	0	1	0	0	0	0	0	4	0	0	0	0	0	0	1	0	6	0	0	0	0	0	0	0	0	0	0	0	3	0	1	0	2	0	0	0	1	0	0	0	0	0	0	0	0	0	0	0	0
Cbetulinus_10818	0	3	0	0	0	0	0	2	0	0	0	0	0	0	0	0	6	0	0	0	0	0	0	0	0	0	0	0	0	0	1	0	0	1	0	0	6	1	0	0	4	0	4	0	0	0	0	0	0
Cbetulinus_1082	0	3	0	0	0	0	0	5	0	0	0	7	0	0	0	0	10	0	0	0	2	0	1	0	0	0	0	0	0	0	3	0	0	3	0	0	0	0	0	0	0	0	2	0	0	0	0	0	0
Cbetulinus_10821	0	0	0	0	0	0	0	3	0	0	0	1	0	0	0	0	2	0	0	0	0	0	2	0	0	0	0	0	0	0	0	0	0	0	0	0	1	1	0	0	0	0	0	0	0	0	0	1	0
Cbetulinus_10822	0	3	0	0	0	0	0	1	0	0	0	0	0	0	0	0	1	0	0	0	0	0	0	0	0	0	0	0	0	0	0	0	0	0	0	0	0	0	0	0	0	0	0	0	0	0	0	0	0
Cbetulinus_10825	0	4	0	0	0	0	0	0	0	0	0	0	0	0	0	0	1	0	0	0	0	0	0	0	0	0	0	0	0	0	0	0	0	0	0	0	0	0	0	0	0	0	0	0	0	0	0	0	0
Cbetulinus_10826	0	0	0	0	0	0	0	0	0	0	0	0	0	0	0	0	0	0	0	0	0	0	0	0	0	0	0	0	0	0	0	0	0	0	0	0	0	0	0	0	0	0	0	0	0	0	0	0	0
Cbetulinus_10827	0	5	1	3	0	0	0	7	0	0	0	1	0	0	0	0	2	0	0	0	2	0	0	0	0	0	0	0	0	0	3	0	0	4	1	2	0	0	0	0	0	0	0	0	1	0	0	0	0
Cbetulinus_10828	0	6	2	0	0	0	0	1	0	0	0	0	0	0	0	0	2	0	0	0	1	0	0	0	0	0	0	0	2	0	3	0	1	1	0	1	4	0	0	0	0	0	0	1	0	1	0	0	0
Cbetulinus_10829	0	0	0	0	0	0	0	0	0	0	0	0	0	0	0	0	3	0	0	0	0	0	0	0	0	0	0	0	0	0	0	0	0	4	0	0	1	0	0	0	0	0	1	2	0	0	0	0	0
Cbetulinus_1083	0	0	0	0	0	0	0	0	0	0	0	0	0	0	0	0	0	0	0	0	0	0	0	0	0	0	0	0	0	0	0	0	0	0	0	0	0	0	0	0	0	0	0	0	0	0	0	0	0
Cbetulinus_10831	0	0	0	0	0	0	0	2	0	0	0	0	0	0	0	0	1	0	0	0	0	0	0	0	0	0	0	0	1	0	3	0	0	1	0	0	1	0	0	0	22	0	1	0	0	0	0	0	0
Cbetulinus_10833	2	5	3	0	0	0	0	11	0	0	0	1	0	0	0	0	0	0	0	0	0	0	0	0	0	0	0	0	0	0	0	0	0	1	0	2	6	4	0	0	1	0	0	7	0	0	0	0	0
Cbetulinus_10835	0	1	0	0	0	2	0	6	0	0	0	0	0	0	0	0	10	0	0	0	1	0	1	0	0	0	0	0	1	0	3	0	0	1	0	0	3	0	0	0	0	0	0	0	0	0	0	0	0
Cbetulinus_10836	0	0	0	0	0	0	0	0	0	0	0	0	0	0	0	0	0	0	0	0	0	0	0	0	0	0	0	0	0	0	0	0	0	0	0	2	0	0	0	0	0	0	0	0	0	0	0	0	0
Cbetulinus_10838	1	6	0	0	0	0	0	2	0	0	0	0	0	0	0	0	2	0	0	0	1	0	0	0	0	0	0	0	0	0	0	0	0	3	0	0	2	0	0	0	2	0	0	0	0	2	0	0	0
Cbetulinus_10839	0	11	2	0	0	0	0	10	0	0	0	1	0	0	0	0	3	0	0	0	1	0	1	0	0	0	0	0	0	0	1	0	0	2	1	1	4	1	0	1	0	1	1	0	0	0	0	0	0
Cbetulinus_10840	0	2	1	0	0	0	0	7	0	0	0	0	0	1	1	4	7	0	0	0	3	0	1	0	0	0	0	2	0	0	0	0	0	1	1	0	7	3	0	0	1	0	3	0	0	0	0	0	0
Cbetulinus_10842	0	4	0	0	0	0	0	1	0	0	0	0	0	0	0	0	0	0	0	0	0	0	0	0	0	0	0	1	0	0	1	0	0	0	0	0	1	1	0	0	0	0	0	0	0	0	0	0	0
Cbetulinus_10843	0	1	1	0	0	0	0	8	0	0	0	0	0	0	0	0	0	0	0	4	1	0	0	0	0	0	0	0	0	0	2	0	2	0	0	0	1	1	0	0	3	0	0	0	0	0	0	1	0
Cbetulinus_10846	0	4	0	0	0	0	0	7	0	0	0	0	0	1	0	0	6	0	0	0	0	0	0	0	0	0	0	0	0	0	9	0	0	1	1	0	1	1	0	0	0	0	1	1	0	0	1	0	0
Cbetulinus_10847	2	3	0	0	0	0	0	6	0	0	0	0	0	1	0	0	10	0	1	0	0	0	0	1	0	0	0	1	0	0	7	0	0	7	0	0	0	0	0	0	0	0	2	1	0	0	0	0	0
Cbetulinus_10848	3	5	0	0	0	0	0	2	0	0	0	0	0	0	0	0	8	0	0	0	0	0	0	0	0	0	0	0	0	0	1	0	0	5	1	1	3	1	0	0	2	0	2	0	0	0	0	0	0
Cbetulinus_10849	0	3	0	0	0	1	0	4	0	0	0	0	0	0	0	0	2	0	0	0	0	0	0	0	0	0	0	0	0	0	4	0	1	5	0	0	0	4	0	0	0	0	2	0	0	0	0	0	0
Cbetulinus_10850	0	0	0	0	0	0	0	0	0	0	0	0	0	0	0	0	0	0	0	0	0	0	0	0	0	0	0	0	0	0	0	0	0	0	0	0	0	0	0	0	0	0	1	0	0	0	0	0	0
Cbetulinus_10851	0	0	0	0	0	0	0	0	0	0	0	0	0	0	0	0	0	0	0	0	0	0	0	0	0	0	0	0	0	0	0	0	0	0	0	0	1	0	0	0	0	0	0	0	0	0	0	0	0
Cbetulinus_10855	0	0	0	0	0	0	0	2	0	0	0	0	0	0	0	0	5	0	0	0	0	0	0	0	0	0	0	0	0	0	1	0	1	0	0	0	0	0	0	0	0	0	0	0	0	0	0	0	0
Cbetulinus_10856	0	8	1	1	0	2	0	10	0	0	0	1	0	2	0	0	12	0	1	0	0	0	0	0	0	0	0	0	0	0	3	0	0	2	0	3	3	4	0	0	0	0	1	0	0	0	0	0	0
Cbetulinus_10857	1	6	1	0	0	1	0	9	0	0	0	3	0	1	0	0	5	0	0	0	0	0	0	0	0	0	0	0	0	0	0	0	0	3	0	0	1	1	0	0	2	0	1	0	0	1	0	0	0
Cbetulinus_10858	0	0	1	0	0	0	0	1	0	0	0	0	0	1	0	0	1	0	0	0	0	0	0	0	0	0	0	0	0	0	0	0	0	0	0	0	0	0	0	0	0	0	0	0	0	1	0	0	0
Cbetulinus_1086	1	4	1	1	0	0	0	13	1	0	0	0	0	0	0	0	11	0	1	0	1	0	0	0	1	0	0	0	1	0	3	0	0	1	0	0	5	1	0	0	0	0	0	0	0	0	0	0	0
Cbetulinus_10861	1	2	1	1	0	0	0	5	1	0	0	0	0	2	0	0	5	0	0	0	0	0	2	0	0	0	0	0	0	0	0	0	0	0	0	0	3	0	0	0	0	0	0	0	0	0	0	0	0
Cbetulinus_10862	0	5	0	0	0	0	0	3	0	0	0	0	0	1	0	0	5	0	0	0	1	0	1	0	0	0	0	0	0	0	1	0	0	4	0	0	1	1	0	0	0	0	1	0	0	1	0	0	0
Cbetulinus_10864	0	0	0	0	0	0	0	0	0	0	0	0	0	0	0	0	0	0	0	0	0	0	0	0	0	0	0	0	0	0	0	0	0	0	0	0	1	0	0	0	0	0	0	0	0	0	0	0	0
Cbetulinus_10865	2	0	0	0	0	0	0	3	0	0	0	0	0	0	0	0	0	0	0	0	0	0	0	0	0	0	0	0	0	0	0	0	0	0	0	0	1	0	0	1	0	0	5	1	0	0	0	0	1
Cbetulinus_10866	2	0	0	0	0	0	0	4	0	0	0	0	0	0	0	0	1	0	0	0	0	0	0	0	0	0	0	0	0	0	0	0	0	0	0	0	2	0	0	2	0	0	0	0	0	1	0	0	0
Cbetulinus_10868	0	0	0	0	0	0	0	0	0	0	0	0	0	0	0	0	1	0	0	0	0	0	0	0	0	0	0	0	0	0	0	0	0	0	0	0	1	0	0	0	0	0	0	0	0	0	0	0	0
Cbetulinus_10869	0	0	0	0	0	0	0	0	0	0	0	0	0	0	0	0	1	0	0	0	0	0	0	0	0	0	0	0	0	0	0	0	0	3	0	0	0	0	0	0	0	0	2	0	0	0	0	0	0
Cbetulinus_1087	0	0	0	0	0	0	0	1	0	0	0	0	0	0	0	0	0	0	0	0	0	0	0	0	0	0	0	0	0	0	0	0	0	0	0	0	0	0	0	0	0	0	0	0	0	0	0	0	0
Cbetulinus_10870	0	0	0	0	0	0	0	0	0	0	0	0	0	0	0	0	0	0	0	0	0	0	0	0	0	1	0	0	0	0	0	0	0	0	0	0	0	0	0	0	0	0	0	0	0	0	0	0	0
Cbetulinus_10871	0	2	0	1	0	0	0	0	0	0	0	0	0	0	0	0	0	0	0	0	0	0	0	0	0	0	0	0	1	0	0	0	0	1	0	0	0	1	0	0	0	0	1	0	0	0	0	0	0
Cbetulinus_10872	0	0	0	0	0	0	0	0	0	0	0	0	0	0	0	0	0	0	0	0	0	0	0	0	0	0	0	0	0	0	0	0	0	0	0	0	0	0	0	0	0	0	0	0	0	0	0	0	0
Cbetulinus_10876	0	4	1	0	0	0	0	0	0	0	0	0	0	0	0	0	2	0	0	0	0	0	0	0	0	0	0	1	2	0	2	0	0	0	0	1	0	3	0	0	0	0	0	0	0	0	0	0	0
Cbetulinus_10877	0	4	0	0	0	0	0	1	0	0	1	0	0	0	0	0	0	0	0	0	0	0	0	0	0	0	0	0	0	0	19	0	0	2	0	1	7	2	0	0	0	0	2	3	0	0	4	0	0
Cbetulinus_10878	1	0	0	0	0	0	0	0	0	0	0	0	0	0	0	0	0	0	0	0	0	0	0	0	0	0	0	1	1	0	6	0	0	0	0	0	2	0	0	0	0	0	2	1	1	0	0	0	0
Cbetulinus_10880	0	2	0	1	0	0	0	1	0	0	0	0	0	0	0	0	0	0	0	0	1	0	0	0	0	0	0	0	0	0	0	0	0	0	0	0	0	0	0	0	0	0	1	1	0	0	0	0	0
Cbetulinus_10881	1	1	2	0	0	0	0	5	0	0	0	0	0	0	0	0	1	0	0	0	0	0	0	0	0	0	0	0	0	0	1	0	0	1	0	0	0	2	0	0	0	0	0	0	0	0	0	1	0
Cbetulinus_10884	0	0	1	0	0	0	0	0	0	0	0	0	0	0	0	0	0	0	0	0	0	0	0	0	0	0	0	0	0	0	0	0	0	0	0	0	0	0	0	0	0	0	0	0	0	0	0	0	0
Cbetulinus_10886	0	0	0	0	0	0	0	1	0	0	0	0	0	0	0	0	1	0	0	0	0	0	0	0	0	0	0	0	0	0	0	0	0	0	0	0	0	0	0	0	0	0	0	0	0	0	0	0	0
Cbetulinus_10887	0	0	0	0	0	0	0	2	0	0	0	0	0	0	0	0	0	0	0	0	0	0	0	0	0	0	0	0	0	0	0	0	0	0	0	0	0	0	0	0	0	0	0	0	0	0	0	0	0
Cbetulinus_10888	2	3	0	0	0	0	0	5	0	0	0	0	0	0	0	0	5	0	0	0	1	0	0	0	0	0	0	0	0	1	1	0	0	0	0	0	0	2	0	0	2	0	4	1	0	0	1	0	0
Cbetulinus_10889	1	5	0	0	0	0	0	2	0	0	0	0	0	1	0	0	8	0	0	0	0	0	0	0	0	0	0	0	0	0	4	0	1	3	0	1	0	4	0	0	3	0	1	0	0	0	2	0	0
Cbetulinus_10890	0	4	0	0	0	1	0	2	0	0	0	0	0	0	0	0	0	0	0	0	0	0	0	0	0	0	0	0	0	0	0	0	0	2	0	0	0	2	0	0	0	0	0	0	0	0	0	0	0
Cbetulinus_10892	0	1	0	0	0	0	0	1	0	0	1	0	0	0	0	0	4	0	0	0	0	0	0	0	0	0	0	0	0	0	2	0	0	1	0	0	1	2	0	0	0	0	1	0	0	0	0	0	0
Cbetulinus_10894	5	4	4	0	0	0	0	6	0	0	0	1	0	0	0	0	17	0	0	0	0	0	0	0	0	0	0	1	0	0	2	0	0	3	0	0	5	1	0	2	0	0	0	5	3	0	1	0	0
Cbetulinus_10895	1	8	1	0	0	0	0	6	0	0	0	1	0	0	0	0	0	0	0	0	0	0	1	0	0	0	2	0	0	0	0	0	0	2	0	0	2	1	0	1	1	0	1	3	1	1	0	0	0
Cbetulinus_10896	0	0	1	0	0	0	0	0	0	0	0	0	0	0	0	0	0	0	0	0	0	0	0	0	0	0	0	0	0	0	2	0	0	0	0	0	0	0	0	0	0	0	1	0	0	0	0	0	0
Cbetulinus_10897	0	0	0	0	0	0	0	2	0	0	1	0	0	0	0	0	0	0	0	0	0	0	0	0	0	0	0	0	0	0	0	0	0	0	0	0	2	1	0	0	0	0	0	0	0	0	0	0	0
Cbetulinus_10898	0	0	0	0	0	0	0	0	0	0	0	0	0	0	0	0	0	0	0	0	0	0	0	0	0	0	2	0	1	0	0	0	0	0	0	0	0	0	0	0	0	0	0	0	0	0	0	0	0
Cbetulinus_10899	0	0	0	0	0	0	0	4	0	0	0	0	0	0	0	0	2	0	0	0	0	0	0	0	0	0	0	0	0	0	0	0	0	0	0	1	6	0	0	0	0	0	1	0	0	1	0	0	0
Cbetulinus_109	0	0	2	0	0	0	0	8	0	0	0	0	0	0	0	0	3	0	0	0	0	0	0	0	0	0	0	0	0	0	1	0	1	0	1	0	0	0	0	0	0	0	0	0	0	0	0	0	0
Cbetulinus_1090	2	0	0	0	0	0	0	0	0	0	0	0	0	0	0	0	0	0	0	0	0	0	0	0	0	0	0	0	0	0	0	0	0	0	0	2	0	0	0	0	0	0	0	0	0	0	0	0	0
Cbetulinus_10904	0	7	0	0	0	0	0	3	0	0	0	0	0	1	0	0	3	0	0	0	1	0	0	0	0	0	0	0	0	0	0	0	0	2	0	0	1	2	0	0	0	0	0	0	0	1	0	0	0
Cbetulinus_10905	0	1	0	0	0	3	0	0	0	0	0	0	0	0	0	0	0	0	0	0	0	0	0	0	0	0	0	0	0	0	0	0	0	1	0	0	0	0	0	0	0	0	0	1	0	0	0	0	0
Cbetulinus_10906	0	1	0	0	0	0	0	0	0	0	0	0	0	0	0	0	0	0	0	1	0	0	0	0	0	0	0	0	1	0	2	0	0	0	0	0	0	0	0	0	0	0	0	0	0	0	0	0	0
Cbetulinus_10907	1	7	0	0	0	1	0	3	0	0	0	0	0	0	0	0	3	0	0	0	0	0	0	0	0	0	0	0	0	0	7	0	0	0	0	2	2	0	0	0	0	0	2	0	0	1	0	0	0
Cbetulinus_10909	0	1	0	0	0	0	0	0	0	0	0	0	0	0	0	0	4	0	0	0	0	0	0	0	0	0	0	0	0	0	1	0	0	2	0	0	0	0	0	0	0	0	0	1	0	0	0	0	0
Cbetulinus_10911	1	4	0	0	1	0	0	13	0	0	0	0	0	0	0	0	9	0	0	0	0	0	1	0	0	0	0	1	0	0	0	0	0	6	0	0	2	3	0	0	0	0	0	1	0	0	0	1	0
Cbetulinus_10913	0	2	2	0	0	0	0	0	0	0	0	1	0	0	0	0	4	0	0	0	0	0	0	0	0	0	0	0	0	0	1	0	2	1	0	0	3	3	0	0	1	0	0	2	0	0	0	0	0
Cbetulinus_10914	1	5	1	0	0	1	0	3	0	0	0	1	0	0	0	0	0	0	0	0	0	0	0	0	0	0	0	0	0	0	0	0	0	2	0	0	3	0	0	0	0	0	0	0	0	0	3	0	0
Cbetulinus_10918	0	0	1	0	0	0	0	3	0	0	0	0	0	0	0	0	0	0	0	0	1	0	0	0	0	3	0	0	2	0	1	0	0	2	0	0	1	0	0	0	0	0	3	0	0	0	0	0	0
Cbetulinus_10920	0	2	1	0	0	0	0	3	0	0	0	1	0	1	0	0	6	0	0	0	0	0	0	0	0	0	0	0	2	0	2	0	1	0	0	0	2	0	0	0	0	0	0	4	0	0	0	0	0
Cbetulinus_10921	0	0	0	0	0	0	0	0	0	0	0	0	0	0	0	0	0	0	0	0	0	0	0	0	0	0	0	0	0	0	2	0	0	0	0	0	0	0	0	0	0	0	0	3	0	0	0	0	0
Cbetulinus_10922	0	5	0	0	0	0	0	8	0	0	0	0	0	0	0	0	0	0	0	0	0	0	0	0	0	0	0	1	0	0	0	0	0	5	0	0	5	0	0	0	0	0	0	3	0	0	0	0	0
Cbetulinus_10923	0	3	0	0	0	0	0	0	0	0	0	0	0	0	0	0	3	0	0	0	0	0	2	0	0	0	0	1	2	0	3	0	3	3	0	0	2	3	1	0	0	0	4	0	0	0	0	0	0
Cbetulinus_10924	0	4	2	0	0	0	0	6	0	0	0	0	0	0	0	0	2	0	0	0	0	0	0	0	0	0	0	0	0	0	4	0	0	1	0	4	1	1	0	0	2	0	1	7	1	0	0	0	0
Cbetulinus_10925	0	4	2	0	0	0	0	0	0	0	0	0	0	0	0	0	6	0	0	0	0	0	0	0	0	0	0	1	1	0	3	0	0	6	0	2	0	0	0	0	6	0	0	2	0	0	0	0	0
Cbetulinus_10926	0	1	0	0	0	0	0	1	0	0	0	0	0	0	0	0	1	0	0	0	0	0	0	0	0	0	0	0	0	0	0	0	0	0	0	0	0	0	0	0	0	0	0	0	0	0	0	0	0
Cbetulinus_10927	1	4	0	0	0	0	0	7	0	0	0	0	0	0	0	0	8	0	0	0	0	0	0	0	0	1	2	0	0	0	6	0	2	4	0	0	2	2	0	0	0	0	0	0	0	0	0	0	0
Cbetulinus_10928	0	0	0	0	0	0	0	0	0	0	0	0	0	0	0	0	0	0	0	0	0	0	0	0	0	0	0	0	0	0	0	0	0	0	0	0	0	0	0	0	0	0	0	0	0	0	0	0	0
Cbetulinus_10929	0	3	0	0	0	0	0	1	0	0	1	0	0	0	0	0	5	0	0	0	0	0	1	0	0	0	2	0	0	0	0	0	0	2	0	0	3	0	0	0	0	0	1	0	0	0	0	0	0
Cbetulinus_10930	0	0	0	0	0	0	0	1	0	0	0	0	0	0	0	0	1	0	0	0	0	0	0	0	0	0	2	0	0	0	1	0	0	0	0	0	0	0	0	0	0	0	1	0	0	0	0	0	0
Cbetulinus_10931	0	0	0	0	0	0	0	0	0	0	0	0	0	0	0	0	0	0	0	0	0	0	0	0	0	0	0	0	0	0	0	0	0	0	0	2	0	2	0	0	0	0	0	0	0	0	0	0	0
Cbetulinus_10932	0	0	0	0	0	0	0	1	0	0	0	0	0	0	0	0	0	0	0	0	0	0	0	0	0	0	0	0	0	0	0	0	0	0	0	0	0	0	0	0	1	0	0	0	0	0	0	0	0
Cbetulinus_10933	0	1	0	0	0	0	0	0	0	0	0	1	0	0	0	0	2	0	0	0	0	0	0	0	0	0	0	1	0	0	1	0	1	3	0	0	1	0	0	0	0	0	0	0	0	0	0	0	0
Cbetulinus_10934	2	1	1	1	0	0	0	1	0	0	0	0	0	0	0	0	4	0	0	1	0	0	0	0	0	0	0	0	1	0	5	0	0	0	0	0	0	0	0	0	0	0	30	1	0	1	0	0	0
Cbetulinus_10937	0	1	0	0	0	0	0	0	0	0	0	1	0	0	0	0	0	0	0	0	0	0	0	0	0	0	0	0	0	0	0	0	0	1	0	0	0	0	0	0	0	0	0	0	0	0	0	0	0
Cbetulinus_10939	0	0	0	0	0	0	0	1	0	0	0	0	0	0	0	0	1	0	0	0	0	0	0	0	0	0	0	0	0	0	1	0	0	0	0	0	2	0	0	0	0	0	0	0	0	0	0	0	0
Cbetulinus_1094	0	4	4	0	0	0	0	8	0	0	0	1	0	1	0	0	4	0	0	0	1	0	0	0	0	0	0	1	0	0	0	0	0	1	0	4	15	0	0	0	2	0	2	1	0	2	0	0	0
Cbetulinus_10940	0	1	0	0	0	0	0	0	0	0	0	0	0	0	0	0	0	0	0	0	0	0	0	0	0	0	0	0	0	0	0	0	0	0	0	0	0	0	0	0	0	0	0	0	0	0	0	0	0
Cbetulinus_10942	1	3	2	0	0	0	0	2	0	0	0	0	0	0	0	0	1	0	0	0	0	0	0	0	0	0	0	0	0	0	1	0	0	0	0	0	10	2	0	0	0	0	0	0	0	0	0	0	0
Cbetulinus_10945	0	0	1	0	0	0	0	1	0	0	0	0	0	0	0	0	0	0	0	0	0	0	0	0	0	0	0	0	0	0	0	0	0	0	0	0	1	0	0	0	0	0	0	0	0	1	0	0	0
Cbetulinus_10947	0	0	1	0	0	0	0	0	0	0	0	0	0	0	0	0	1	0	0	0	0	0	0	0	0	0	0	0	0	0	0	0	0	0	0	0	0	0	0	0	0	0	0	0	0	0	0	0	0
Cbetulinus_10948	0	0	0	0	0	0	0	0	0	0	0	0	0	0	0	0	0	0	0	0	0	0	0	0	0	0	0	0	0	0	0	0	0	0	0	0	4	0	0	0	0	0	0	1	0	0	0	0	0
Cbetulinus_1095	3	1	0	0	0	0	0	2	0	0	0	0	0	0	0	0	3	0	0	0	1	0	1	0	0	1	0	0	0	0	2	0	0	0	0	1	3	1	0	0	1	0	0	0	0	1	0	0	0
Cbetulinus_10951	0	0	0	1	0	0	0	4	0	0	2	2	0	0	0	0	2	0	0	0	0	0	0	0	0	0	0	0	0	0	1	0	2	0	3	0	2	5	0	0	4	0	1	0	0	0	0	0	0
Cbetulinus_10952	0	0	0	0	0	0	0	1	0	0	0	0	0	0	0	0	0	0	0	0	0	0	0	0	0	0	0	0	0	0	0	0	0	0	0	1	0	0	0	0	0	0	2	0	0	0	0	0	0
Cbetulinus_10953	0	0	3	0	0	0	0	1	0	0	0	1	0	0	0	0	2	0	0	0	0	0	0	0	0	0	0	0	0	0	2	0	0	4	0	0	3	0	0	0	0	0	0	0	0	1	0	0	0
Cbetulinus_10954	0	0	0	0	0	0	0	0	0	0	0	0	0	0	0	0	0	0	0	0	1	0	0	0	0	0	0	0	0	0	0	0	1	1	0	0	0	1	0	0	0	0	0	0	0	0	0	0	0
Cbetulinus_10955	0	0	0	0	0	0	0	1	0	0	0	0	0	0	0	0	0	0	0	0	0	0	0	0	0	0	0	0	0	0	0	0	0	0	0	0	1	0	0	0	0	0	0	0	0	0	0	0	0
Cbetulinus_10956	2	7	2	1	0	0	0	5	0	0	0	1	0	0	0	0	5	0	0	0	0	0	0	0	0	0	0	1	1	0	3	0	0	9	0	0	1	2	0	3	0	0	1	0	1	0	0	0	0
Cbetulinus_10957	0	0	0	0	0	0	0	0	0	0	0	0	0	0	0	0	0	0	0	0	0	0	0	0	0	0	0	0	0	0	0	0	0	0	0	0	0	0	0	0	1	0	0	0	0	0	0	0	0
Cbetulinus_10958	0	4	0	0	0	1	0	1	0	0	0	0	0	0	0	0	2	0	0	0	0	0	0	0	0	0	0	2	0	0	1	0	0	0	0	0	0	0	0	0	1	0	0	0	0	0	0	0	0
Cbetulinus_10960	3	2	1	0	0	0	0	7	0	0	0	0	0	0	0	0	5	0	0	0	0	0	0	0	0	0	0	0	0	0	1	0	0	0	0	0	2	0	0	0	0	0	1	0	0	0	0	0	0
Cbetulinus_10961	0	2	0	0	0	0	0	9	0	0	0	0	0	0	0	0	4	0	0	0	2	0	0	0	0	0	0	0	1	2	4	0	1	0	0	5	0	0	0	0	1	0	2	1	0	0	0	0	0
Cbetulinus_10962	0	0	0	0	0	0	0	0	0	0	0	0	0	0	0	0	0	0	0	0	0	0	0	0	0	0	0	0	0	0	0	0	0	0	0	0	0	0	0	0	0	0	0	0	0	0	0	0	0
Cbetulinus_10964	0	2	0	0	0	0	0	6	0	0	0	0	0	0	0	0	4	0	0	0	0	0	0	0	0	0	0	1	0	0	0	0	0	3	0	0	3	0	0	0	0	0	4	0	0	0	0	0	0
Cbetulinus_10967	2	0	0	0	0	0	0	1	0	0	0	0	0	0	0	0	2	0	0	0	0	0	0	0	0	0	0	0	0	0	0	0	0	2	0	0	0	1	0	0	0	0	2	0	0	0	1	0	0
Cbetulinus_10968	0	1	0	0	0	0	0	0	0	0	0	0	0	0	0	0	0	0	1	0	0	0	1	0	0	0	0	0	0	0	1	0	0	1	0	0	0	0	0	0	0	0	0	0	0	0	0	0	0
Cbetulinus_10970	0	1	1	0	0	1	0	1	0	0	0	0	0	0	0	0	0	0	0	0	0	0	0	0	0	0	0	0	0	0	0	0	0	0	0	0	3	1	0	0	0	0	0	0	0	1	0	0	0
Cbetulinus_10972	2	2	0	0	0	0	0	2	0	0	0	0	0	0	0	0	2	0	0	0	1	0	0	0	0	0	0	0	0	0	2	0	0	0	0	0	2	1	0	0	0	0	0	3	0	0	1	0	0
Cbetulinus_10974	0	2	2	1	1	2	0	4	0	0	0	0	0	0	0	0	2	0	0	0	0	0	0	0	0	0	0	0	0	0	0	0	1	5	0	0	2	1	0	1	0	0	0	3	0	0	0	0	0
Cbetulinus_10975	0	3	0	0	0	0	0	6	0	0	0	0	0	0	0	0	5	0	0	0	0	0	0	0	0	0	0	0	0	0	1	0	0	0	0	0	2	1	0	0	1	0	0	3	0	0	0	0	0
Cbetulinus_10976	0	0	1	2	0	0	0	2	0	0	0	0	0	0	0	0	3	0	0	0	0	0	0	0	0	0	0	0	0	0	0	0	0	1	0	0	6	1	0	0	0	0	1	0	0	0	0	0	0
Cbetulinus_10977	0	0	0	0	0	0	0	0	0	0	0	0	0	0	0	0	0	0	0	0	0	0	0	0	0	0	0	0	0	0	0	0	0	0	0	0	0	2	0	0	0	0	0	0	0	0	0	0	0
Cbetulinus_10978	1	3	0	0	0	1	0	6	0	0	0	0	0	0	1	0	2	0	0	0	0	0	1	0	0	0	0	0	0	0	0	0	0	1	0	1	9	1	0	0	0	0	1	1	0	0	0	0	0
Cbetulinus_10979	0	0	0	0	0	0	0	0	0	0	0	0	0	0	0	0	0	0	0	0	0	0	0	0	0	0	0	0	0	0	0	0	0	0	0	0	0	0	0	0	0	0	0	0	0	0	0	0	0
Cbetulinus_10982	1	1	0	0	0	3	0	3	0	0	0	0	0	0	0	0	7	0	0	0	0	0	0	0	0	0	0	2	0	0	2	0	0	1	0	0	0	2	0	1	0	0	1	0	0	1	0	1	0
Cbetulinus_10984	0	0	1	0	0	0	0	2	0	0	0	2	0	0	0	0	1	0	0	0	0	0	0	0	0	0	0	0	0	0	0	0	0	0	0	0	3	2	0	0	2	0	1	0	0	0	0	0	0
Cbetulinus_10987	0	2	0	0	0	0	0	3	0	0	0	0	0	0	0	0	9	0	0	0	0	0	0	0	0	0	0	1	1	0	0	0	0	1	0	0	2	2	0	0	4	0	0	0	0	0	0	0	0
Cbetulinus_10988	0	0	1	0	0	0	0	0	0	0	0	0	0	0	0	0	0	0	0	0	0	0	0	0	0	0	0	0	3	0	0	0	0	0	0	0	0	2	0	0	0	0	2	0	0	0	0	0	0
Cbetulinus_10989	0	0	0	0	0	0	0	0	0	0	0	0	0	0	0	0	0	0	0	0	0	0	0	0	0	0	0	0	0	0	0	0	0	0	0	0	0	0	0	0	0	0	0	0	0	0	0	0	0
Cbetulinus_10991	0	0	2	0	1	1	0	2	0	0	0	0	0	0	0	0	0	0	0	0	0	0	0	0	0	0	1	1	0	0	1	0	0	2	0	0	0	2	0	0	0	0	2	0	0	0	0	0	0
Cbetulinus_10994	0	2	0	0	0	2	0	2	0	0	0	0	0	0	0	0	0	0	0	0	0	0	0	0	0	0	0	0	0	0	2	0	0	10	0	0	1	2	0	0	0	0	1	1	0	0	0	0	0
Cbetulinus_10996	0	3	0	1	0	0	0	4	0	0	0	0	0	1	0	0	6	0	0	0	0	0	0	0	0	0	0	0	0	0	3	0	0	2	0	0	3	0	0	0	0	0	1	0	0	1	0	0	0
Cbetulinus_10997	0	0	2	0	0	0	0	2	0	0	0	1	0	0	0	0	0	0	0	0	0	0	0	0	0	0	0	0	0	0	0	0	0	0	0	0	0	0	0	0	5	0	0	0	0	0	0	0	0
Cbetulinus_10998	0	2	1	0	0	0	0	1	0	0	0	0	0	0	0	0	0	0	0	0	0	0	0	0	0	0	0	0	0	0	0	0	0	0	0	1	0	0	0	0	0	0	0	0	0	0	0	0	0
Cbetulinus_11	0	2	1	0	0	0	0	2	0	0	0	0	0	0	0	0	5	0	0	0	0	0	0	0	0	0	0	0	0	0	1	0	0	0	0	0	0	2	0	0	0	0	1	0	0	0	0	0	0
Cbetulinus_11003	0	0	0	0	0	0	0	0	0	0	0	0	0	0	0	0	0	0	0	0	0	0	0	0	0	0	0	0	0	0	0	0	0	0	0	0	3	0	0	0	0	0	0	0	0	0	0	0	0
Cbetulinus_11004	0	0	0	0	0	0	0	4	0	0	0	0	0	0	0	0	0	0	0	0	0	0	0	0	0	0	0	0	0	0	1	0	0	0	0	0	0	0	0	0	0	0	1	0	0	0	0	0	0
Cbetulinus_11005	0	4	0	0	0	0	0	3	0	0	0	1	0	0	0	0	3	0	0	0	0	0	0	0	0	0	0	0	0	0	0	0	0	1	0	0	1	1	0	0	0	0	0	0	0	0	0	0	0
Cbetulinus_11007	0	0	0	0	0	1	0	2	0	0	0	0	0	0	0	0	0	0	0	0	0	0	0	0	0	0	0	0	0	0	0	0	0	0	0	0	0	0	0	0	0	0	0	0	0	0	0	0	0
Cbetulinus_1101	0	5	1	0	0	0	0	3	0	0	0	0	0	0	0	0	4	0	0	0	0	0	1	0	0	0	0	0	0	0	1	0	0	1	0	0	1	3	0	0	0	0	6	0	0	0	0	0	0
Cbetulinus_11010	0	4	0	0	0	0	0	3	0	0	0	0	0	0	0	0	6	0	0	0	0	0	0	0	0	0	0	0	0	0	3	0	1	0	0	0	2	1	0	0	0	0	0	0	0	0	0	0	0
Cbetulinus_11011	0	2	3	0	0	1	0	4	0	0	0	0	0	0	0	0	5	0	0	0	0	0	0	0	0	5	0	0	9	0	2	0	0	0	0	0	2	1	0	0	0	0	4	1	0	0	0	4	0
Cbetulinus_11019	0	0	0	0	0	0	0	0	0	0	0	0	0	0	0	0	1	0	0	0	0	0	0	0	0	0	0	0	0	0	0	0	0	0	0	0	2	0	0	0	0	0	0	0	0	0	0	0	0
Cbetulinus_1102	0	0	0	0	0	0	0	0	0	0	0	0	0	0	0	0	0	0	0	0	0	0	0	0	0	0	0	0	0	0	0	0	0	0	0	0	0	0	0	0	0	0	0	0	0	0	0	0	0
Cbetulinus_11020	0	6	3	0	0	0	0	3	0	0	0	0	0	0	0	0	1	0	0	0	0	0	0	1	0	0	0	0	0	0	1	0	0	1	0	0	0	3	0	2	0	0	0	3	0	0	0	0	0
Cbetulinus_11023	0	5	1	0	0	0	0	5	0	0	0	0	0	0	0	0	2	0	0	0	0	0	0	0	0	0	0	0	0	0	1	0	2	1	0	0	2	2	0	0	0	0	1	1	0	0	0	0	0
Cbetulinus_11024	0	0	0	0	0	0	0	0	0	0	0	0	0	0	0	0	0	0	0	0	0	0	0	0	0	0	0	0	0	0	1	0	0	0	0	0	0	0	0	0	0	0	0	0	0	0	0	0	0
Cbetulinus_11026	0	3	0	5	0	0	0	4	0	0	0	0	0	0	0	0	1	0	0	0	0	0	0	0	0	0	0	0	0	0	0	0	0	5	0	0	4	3	0	1	1	0	1	0	0	0	0	0	0
Cbetulinus_11028	0	1	0	0	0	0	0	0	0	0	0	0	0	0	0	0	0	0	0	0	0	0	0	0	0	0	0	0	0	0	2	0	0	0	0	0	1	1	0	0	0	0	0	0	0	0	0	0	0
Cbetulinus_11029	0	3	0	0	0	0	0	2	0	0	0	0	0	0	0	0	0	0	0	0	0	0	0	0	0	0	0	0	0	0	0	0	0	0	0	0	0	0	0	0	0	0	0	0	0	0	0	0	0
Cbetulinus_1103	3	6	1	0	0	0	0	3	0	0	0	0	0	0	0	0	6	0	0	0	0	0	1	0	0	0	0	1	0	0	1	1	2	7	0	0	0	2	0	0	2	0	2	0	1	0	0	0	0
Cbetulinus_11030	0	3	0	0	0	0	0	2	0	0	0	0	0	0	0	0	9	0	0	0	0	0	0	0	0	0	0	0	0	0	0	0	0	1	0	0	1	0	0	0	0	0	0	0	0	0	0	0	0
Cbetulinus_11031	0	0	0	0	0	0	0	3	0	0	0	0	0	0	0	0	4	0	0	0	0	0	0	0	0	0	0	0	0	0	2	0	1	2	0	0	0	0	0	1	0	0	0	0	0	0	0	0	0
Cbetulinus_11032	0	2	0	0	0	0	0	0	0	0	0	0	0	0	0	0	0	0	0	0	0	0	0	0	0	2	0	0	0	0	3	0	0	0	0	0	0	1	0	0	0	0	0	0	0	0	0	0	0
Cbetulinus_11033	0	0	0	0	0	0	0	0	0	0	0	0	0	0	0	0	2	0	0	0	0	0	0	0	0	0	0	0	0	0	0	0	0	0	0	0	0	0	0	0	0	0	0	0	0	0	0	0	0
Cbetulinus_11035	3	2	0	1	0	2	0	3	0	0	0	0	0	0	0	0	4	0	0	0	2	0	0	0	0	0	0	0	0	0	0	0	0	1	0	0	1	0	0	1	2	0	0	1	0	1	0	0	1
Cbetulinus_11036	1	2	0	0	0	0	0	0	0	0	0	0	0	0	0	0	0	0	0	0	0	0	0	0	0	0	0	0	1	0	0	0	0	0	0	0	0	0	0	0	0	0	0	0	0	0	0	0	0
Cbetulinus_11038	0	7	2	0	0	0	0	4	0	0	0	0	0	0	0	0	2	0	0	0	0	0	0	0	0	0	0	0	0	0	1	0	0	3	0	0	1	1	0	0	2	0	0	2	0	0	0	0	0
Cbetulinus_11039	0	8	0	0	0	0	0	3	0	0	0	0	0	0	0	0	4	0	0	0	0	0	0	0	0	0	0	0	0	0	1	0	0	3	0	1	2	3	0	0	0	0	0	2	0	0	0	0	0
Cbetulinus_1104	0	2	0	0	0	0	0	0	0	0	0	0	0	0	0	0	0	0	0	0	0	0	0	0	0	0	0	0	0	0	0	0	0	0	0	0	0	0	0	0	0	0	0	0	0	0	0	0	0
Cbetulinus_11040	1	1	1	0	0	1	0	3	0	0	0	0	0	0	0	0	7	0	1	0	1	0	0	0	0	0	0	1	2	0	1	0	0	1	0	6	1	1	0	0	0	0	0	0	0	0	0	0	0
Cbetulinus_11042	0	7	1	0	0	1	0	6	0	0	0	0	0	0	0	0	9	0	0	0	1	0	0	0	0	0	0	0	1	0	0	0	2	0	0	0	5	0	0	0	1	0	0	1	0	0	0	0	0
Cbetulinus_11043	0	12	0	0	0	0	0	7	1	0	0	0	0	0	0	0	1	0	2	0	4	0	0	0	0	0	0	1	0	0	3	0	0	1	0	0	1	0	0	0	0	0	0	0	0	0	0	0	0
Cbetulinus_11044	3	3	0	0	0	0	0	0	0	0	0	0	0	0	0	0	5	0	0	0	0	0	0	0	0	0	0	1	1	0	1	0	1	2	0	0	0	1	0	0	0	0	0	0	0	0	0	0	0
Cbetulinus_11045	0	0	0	0	0	0	0	0	0	0	2	0	0	0	0	0	1	0	0	0	0	0	0	0	0	0	0	0	0	0	0	0	0	0	0	0	0	0	0	0	0	0	0	0	0	0	0	1	0
Cbetulinus_11046	0	1	0	0	0	0	0	8	0	0	0	0	0	0	0	0	7	0	0	0	0	0	0	0	0	0	0	0	0	0	2	0	1	0	0	0	4	0	0	0	3	0	2	1	0	0	0	0	0
Cbetulinus_11049	0	1	1	0	0	0	0	1	0	0	0	0	0	0	0	0	0	0	0	0	0	0	0	0	0	0	0	0	0	0	0	0	0	0	0	0	0	0	0	0	0	0	0	0	0	0	0	0	0
Cbetulinus_1105	0	2	0	0	0	0	0	1	0	0	0	0	0	0	0	0	3	0	0	0	1	0	0	0	0	0	0	0	0	0	1	0	0	0	1	0	0	0	0	0	0	0	0	1	0	0	0	0	0
Cbetulinus_11050	0	0	0	0	0	0	0	1	0	0	0	0	0	0	0	0	0	0	0	0	0	0	0	0	0	0	0	0	0	0	0	0	0	0	0	0	2	0	0	1	0	0	2	0	0	0	0	0	0
Cbetulinus_11051	0	0	0	0	0	0	0	0	0	0	0	0	0	0	0	0	0	0	0	0	0	0	0	0	0	0	0	0	0	0	0	0	0	0	0	0	0	0	0	0	0	0	0	0	0	0	0	0	0
Cbetulinus_11052	0	3	0	0	0	1	0	2	0	0	0	1	0	0	0	0	1	0	0	0	0	0	0	0	0	0	0	2	0	0	4	0	2	0	0	0	4	2	0	0	0	0	3	0	0	0	0	0	0
Cbetulinus_11056	0	4	0	0	0	0	0	3	0	0	0	0	0	0	0	0	2	0	0	0	0	0	0	0	0	0	0	0	0	0	0	0	0	0	0	0	0	0	0	0	0	0	1	1	0	0	0	0	0
Cbetulinus_11057	0	0	0	0	0	0	0	0	0	0	0	0	0	0	0	0	0	0	0	0	0	0	0	0	0	0	0	0	0	0	2	0	0	0	0	0	0	0	0	0	0	0	0	0	0	0	0	0	0
Cbetulinus_11058	0	2	1	0	0	0	0	4	0	0	0	0	0	0	0	0	0	0	0	0	0	0	0	0	0	0	0	0	0	0	1	0	0	0	0	0	0	0	0	0	0	0	0	0	0	0	0	0	0
Cbetulinus_11059	0	7	0	1	0	0	0	5	0	0	0	0	0	0	0	0	4	0	0	0	1	0	0	0	0	0	0	0	0	0	2	0	0	5	0	0	2	0	0	0	0	0	0	0	0	0	0	0	0
Cbetulinus_1106	0	4	0	0	0	0	0	4	0	0	0	0	0	0	0	0	3	0	0	0	0	0	0	0	0	0	0	0	3	0	4	0	1	0	0	1	2	0	1	0	0	0	2	4	0	0	0	0	0
Cbetulinus_11060	0	3	0	0	0	0	0	4	0	0	0	0	0	0	0	0	0	0	0	0	0	0	0	0	0	0	0	0	0	0	1	0	0	2	0	0	0	0	0	0	0	0	1	0	0	0	0	0	0
Cbetulinus_11061	0	4	0	0	0	0	0	0	0	0	0	0	0	0	0	0	2	0	0	0	0	0	0	0	0	0	0	0	1	0	5	0	2	3	2	4	0	2	0	0	0	0	3	0	0	0	0	0	0
Cbetulinus_11062	0	0	2	0	0	0	0	2	0	0	0	0	0	0	0	0	0	0	0	0	0	0	0	0	0	0	0	1	0	0	2	0	0	0	0	0	1	0	0	0	0	0	0	0	0	0	0	0	0
Cbetulinus_11064	0	2	0	0	0	0	0	5	0	0	0	0	0	0	0	0	2	0	0	0	1	0	0	0	0	0	0	2	0	0	2	0	1	0	0	0	1	0	0	0	0	0	1	0	0	0	0	0	1
Cbetulinus_11066	1	1	2	2	0	0	0	8	0	0	0	0	0	0	0	0	4	0	0	0	1	0	0	0	0	0	0	0	0	1	2	0	0	0	0	1	0	1	0	0	1	0	0	1	0	0	0	0	0
Cbetulinus_11067	0	0	0	0	0	0	0	1	0	0	0	0	0	0	0	0	1	0	0	0	0	0	0	0	0	0	0	0	0	0	0	0	0	0	0	0	0	0	0	0	0	0	0	0	0	0	0	0	0
Cbetulinus_11069	0	0	0	0	0	0	0	0	0	0	0	0	0	0	0	0	0	0	0	0	0	0	0	0	0	0	0	0	0	0	0	0	0	0	0	0	0	2	0	0	0	0	0	0	0	0	0	0	0
Cbetulinus_1107	0	0	0	0	0	0	0	0	0	0	0	0	0	0	0	0	0	0	0	0	0	0	0	0	0	0	0	0	0	0	0	0	0	0	0	0	0	0	0	0	0	0	2	0	0	0	0	0	0
Cbetulinus_11070	2	5	0	0	0	0	0	10	0	0	0	0	0	0	0	0	2	0	0	0	0	0	0	0	0	0	0	1	0	0	0	0	0	2	0	0	2	3	0	0	0	0	10	0	0	0	0	0	0
Cbetulinus_11071	0	0	0	0	0	0	0	0	0	0	0	0	0	0	0	0	0	0	0	0	0	0	0	0	0	0	0	0	0	0	0	0	0	0	0	0	0	0	0	0	0	0	1	0	0	0	0	0	0
Cbetulinus_11073	0	0	0	0	0	0	0	0	0	0	0	0	0	0	0	0	1	0	0	0	0	0	0	0	0	0	0	0	0	0	0	0	0	0	0	0	0	0	0	0	0	0	0	0	0	0	0	0	0
Cbetulinus_11074	0	1	0	0	0	0	0	0	0	0	0	0	0	2	0	0	0	0	0	0	0	0	0	0	0	0	0	0	0	0	1	0	1	0	0	0	0	1	0	0	0	0	0	0	0	0	0	0	0
Cbetulinus_11075	0	0	0	0	0	0	0	1	0	0	0	0	0	0	0	0	0	0	0	0	0	0	0	0	0	0	0	0	0	0	0	0	0	0	0	0	1	0	0	0	0	0	0	0	0	0	0	0	0
Cbetulinus_11076	0	0	0	0	0	0	0	1	0	0	0	0	0	0	0	0	0	0	0	0	0	0	0	0	0	0	0	0	0	0	0	0	0	0	0	0	0	0	0	0	0	0	0	0	0	0	0	0	0
Cbetulinus_11077	0	4	0	0	0	0	0	0	0	0	0	0	0	0	0	0	2	0	0	0	0	0	0	0	0	0	0	0	0	0	0	0	0	0	0	0	3	0	0	0	0	0	0	0	0	0	0	0	0
Cbetulinus_1108	0	3	1	0	0	0	0	1	0	0	0	0	0	0	0	0	2	0	0	0	0	0	0	0	0	0	0	0	3	0	2	0	0	0	0	0	1	0	0	2	0	1	1	2	0	1	0	0	0
Cbetulinus_11081	1	2	0	0	0	0	0	7	1	0	0	1	0	0	0	0	3	0	0	0	1	0	2	0	0	0	2	0	0	0	3	0	0	1	0	2	0	1	0	0	0	0	1	0	0	0	0	0	0
Cbetulinus_11082	2	2	1	0	0	0	0	4	0	0	0	0	0	0	0	0	1	0	0	0	0	0	0	0	0	0	0	1	0	0	2	0	1	0	0	7	1	3	0	0	0	0	0	2	0	0	0	0	0
Cbetulinus_11083	1	0	0	0	0	0	0	0	0	0	0	0	0	0	0	0	0	0	0	0	0	0	0	0	0	0	0	0	0	0	2	0	0	0	0	0	0	0	0	0	2	0	0	0	0	0	0	0	0
Cbetulinus_11085	0	2	2	0	0	0	0	6	0	0	0	0	0	0	0	0	1	0	0	0	0	0	0	0	0	0	0	0	0	0	1	0	0	0	0	2	3	3	0	0	0	0	2	1	0	1	0	0	0
Cbetulinus_11087	1	2	0	0	0	0	0	1	0	0	0	0	0	0	0	0	1	0	0	0	0	0	1	0	0	0	0	0	0	0	2	0	0	2	0	1	1	1	0	0	0	0	0	1	0	0	0	0	0
Cbetulinus_11088	0	0	0	0	1	0	0	4	0	0	0	0	0	0	0	0	4	1	0	0	0	0	0	0	0	0	0	0	1	0	4	0	0	2	0	0	2	4	0	0	0	0	0	0	1	0	0	0	0
Cbetulinus_11090	0	1	0	0	0	0	0	6	0	0	0	0	0	0	0	0	4	0	0	4	0	0	0	0	0	0	0	0	0	0	0	0	0	4	0	0	4	1	0	0	2	0	3	1	0	0	0	0	0
Cbetulinus_11091	0	4	4	0	0	0	0	10	0	0	0	4	0	0	0	0	7	0	0	0	0	0	0	0	0	0	0	0	0	0	0	0	0	0	0	1	4	3	0	0	0	0	6	0	0	0	0	0	0
Cbetulinus_11092	0	4	0	0	0	0	0	2	0	0	0	3	0	0	0	0	8	0	0	0	0	0	0	0	0	0	0	0	0	0	3	0	0	6	0	2	0	1	0	0	0	0	0	0	0	2	0	0	0
Cbetulinus_11093	2	2	0	0	1	0	0	8	0	0	0	0	0	0	0	0	10	0	0	0	0	0	0	0	0	0	0	1	0	0	3	0	0	3	0	0	2	2	0	1	0	0	0	3	0	0	0	0	0
Cbetulinus_11094	0	0	0	0	0	0	0	1	0	0	0	0	0	0	0	0	0	0	0	0	0	0	0	0	0	0	0	0	0	0	0	0	0	0	0	0	0	0	0	0	0	0	1	0	0	0	0	0	0
Cbetulinus_11095	2	9	1	0	0	0	0	11	0	0	0	2	0	1	0	0	8	0	0	0	0	0	0	0	0	0	0	0	3	0	2	0	1	5	0	0	4	2	0	1	0	0	4	1	0	0	0	0	0
Cbetulinus_11096	0	5	0	0	0	1	0	5	0	0	0	1	0	0	0	0	5	0	0	0	0	0	0	0	0	0	0	0	0	0	0	0	0	0	0	0	1	0	0	0	1	0	0	0	0	0	0	0	0
Cbetulinus_11098	0	2	0	0	0	0	0	0	0	0	0	0	0	0	0	0	0	0	2	0	0	0	0	0	0	0	0	0	0	0	0	0	0	3	0	0	0	0	0	0	0	0	1	0	0	1	0	0	0
Cbetulinus_111	1	4	1	0	0	0	0	3	0	0	0	1	0	0	0	0	3	0	0	0	0	0	0	0	0	2	0	0	0	0	2	0	0	3	0	0	0	1	0	0	0	0	1	0	0	0	0	0	0
Cbetulinus_1110	1	3	2	0	0	1	0	2	0	0	0	0	0	0	0	0	3	0	0	0	0	0	1	0	0	0	0	0	1	0	0	0	0	5	0	0	0	1	0	1	0	0	1	1	0	0	0	0	0
Cbetulinus_11100	0	1	0	0	1	0	0	2	0	0	0	0	0	0	0	0	0	0	0	0	0	0	2	0	0	0	0	0	0	0	0	0	0	0	0	0	3	0	0	0	0	0	0	0	0	0	0	0	0
Cbetulinus_11101	0	1	0	0	0	0	0	0	0	0	0	0	0	1	0	0	4	0	0	0	0	0	0	0	0	0	0	0	0	0	0	0	0	0	0	0	0	0	0	0	0	0	0	0	0	0	0	0	0
Cbetulinus_11102	0	8	2	0	1	0	0	7	1	0	0	0	0	1	0	0	12	0	0	0	0	0	0	0	0	0	0	1	0	0	1	0	1	0	0	0	3	1	0	0	0	0	0	0	0	0	0	0	0
Cbetulinus_11103	0	0	0	0	0	0	0	0	0	0	0	0	0	1	0	0	2	0	0	0	0	0	0	0	0	0	0	0	0	0	0	0	0	0	0	0	0	0	0	0	0	0	0	0	0	0	0	0	0
Cbetulinus_11104	4	2	0	0	0	0	0	8	0	0	0	2	0	1	0	0	8	0	0	0	0	0	0	0	0	0	0	0	0	0	1	0	0	4	0	0	3	3	0	0	0	0	1	0	0	0	0	0	0
Cbetulinus_11105	0	0	1	0	0	0	0	1	0	0	0	0	0	0	0	0	3	0	0	0	0	0	0	0	0	2	0	0	0	0	1	2	0	0	0	0	2	2	0	0	1	0	0	0	1	0	0	0	1
Cbetulinus_11106	0	2	0	0	0	0	0	5	0	0	0	0	0	0	0	0	0	0	0	0	0	0	0	0	0	0	0	0	0	0	0	0	0	2	0	0	0	0	0	0	0	0	0	0	0	1	0	0	0
Cbetulinus_11108	0	0	0	0	0	1	0	4	0	0	0	0	0	0	0	0	1	0	0	0	1	0	0	0	0	0	0	0	0	0	0	0	0	0	0	2	2	1	0	0	0	0	0	0	0	0	0	0	0
Cbetulinus_11109	2	3	0	0	0	0	0	8	1	0	0	0	0	0	0	0	2	0	0	0	0	0	0	0	0	0	0	1	0	0	1	0	1	2	0	1	2	0	0	1	0	0	0	9	1	2	0	0	0
Cbetulinus_1111	0	0	0	0	0	0	0	0	0	0	0	0	0	0	0	0	0	0	0	0	0	0	0	0	0	0	0	0	0	0	0	0	0	0	0	0	0	0	0	0	0	0	0	0	0	0	0	0	0
Cbetulinus_11110	0	2	0	0	0	0	0	0	0	0	0	0	0	0	0	0	0	0	0	0	0	0	0	0	0	0	0	0	0	0	0	0	0	0	0	0	0	0	0	0	0	0	0	0	0	0	0	0	0
Cbetulinus_11115	1	1	0	0	0	0	0	8	0	0	0	0	0	0	0	0	8	0	0	0	0	0	0	0	0	0	0	0	0	0	1	0	0	1	0	0	3	2	0	0	0	0	0	0	0	0	0	0	0
Cbetulinus_11116	0	1	0	0	0	0	0	2	0	0	0	1	0	0	0	0	2	0	0	0	0	0	0	0	0	0	0	2	0	0	4	0	0	3	0	0	1	1	0	0	0	0	0	1	1	0	0	0	0
Cbetulinus_11117	0	0	0	0	0	0	0	2	0	0	0	0	0	0	0	0	0	0	0	0	0	0	0	0	0	0	0	0	0	0	0	0	0	0	0	0	0	0	0	0	0	0	0	0	0	0	0	0	0
Cbetulinus_11118	0	0	0	0	0	0	0	2	0	0	0	0	0	0	0	0	1	0	0	0	0	0	0	0	0	0	0	0	0	0	0	0	0	0	0	0	0	1	0	0	0	0	0	0	0	0	0	0	0
Cbetulinus_1112	1	3	2	0	0	0	0	5	0	0	0	0	0	0	0	0	4	0	0	0	0	0	0	0	0	0	0	0	0	0	0	0	0	3	0	3	2	0	0	0	0	0	2	1	0	0	0	0	0
Cbetulinus_11120	4	9	3	0	0	0	0	9	0	0	0	0	0	0	1	0	3	0	0	0	1	0	0	0	0	0	0	0	0	0	5	0	0	2	0	1	0	2	0	0	1	0	0	2	0	0	0	0	0
Cbetulinus_11121	2	10	2	0	0	0	0	7	0	0	0	0	0	1	0	0	3	0	0	0	1	0	0	0	0	0	0	1	0	0	5	0	0	3	0	0	0	3	0	0	0	0	1	0	0	1	0	0	0
Cbetulinus_11123	0	0	1	0	0	0	0	0	0	0	0	0	0	0	0	0	0	0	0	0	0	0	0	0	0	0	0	0	0	0	0	0	0	0	0	0	0	0	0	0	0	0	0	0	0	0	0	0	0
Cbetulinus_11125	0	0	0	0	0	0	0	4	0	0	0	0	0	0	0	0	0	0	0	0	0	0	2	0	0	0	0	0	1	0	2	0	1	0	0	1	2	0	0	0	5	0	3	1	1	3	0	0	0
Cbetulinus_11127	0	2	0	0	0	0	0	1	0	0	1	0	0	0	0	0	0	0	0	0	0	0	0	0	0	0	0	0	0	0	0	0	0	1	0	0	1	3	0	0	0	0	0	0	0	0	1	0	0
Cbetulinus_11129	0	1	1	0	0	0	0	7	0	0	1	1	0	1	0	0	0	0	0	0	1	0	0	0	0	0	0	0	6	0	0	0	0	0	0	0	2	2	0	0	1	0	0	0	0	0	7	0	0
Cbetulinus_11130	0	1	0	0	0	0	0	0	0	0	0	0	0	0	0	0	0	0	0	0	0	0	0	0	0	0	0	0	0	0	1	0	0	1	0	0	0	0	0	0	0	0	0	0	0	0	0	0	0
Cbetulinus_11134	1	4	2	0	0	0	0	2	0	0	0	0	0	0	1	0	5	0	0	0	0	0	0	0	0	0	0	0	0	0	4	0	0	0	0	0	1	1	0	0	0	0	0	1	0	0	0	0	0
Cbetulinus_11135	0	0	0	0	0	0	0	0	0	0	1	0	0	0	0	0	0	0	0	0	0	0	0	0	0	0	0	0	0	0	0	0	0	0	0	0	0	0	0	0	0	0	0	0	0	0	0	0	0
Cbetulinus_11136	0	3	2	0	0	0	0	2	0	0	0	0	0	0	0	0	0	0	0	0	1	0	0	0	0	0	0	1	0	0	0	0	0	2	0	0	2	1	0	0	1	0	0	0	0	0	0	0	0
Cbetulinus_11139	0	5	3	0	0	0	0	8	0	0	0	0	0	0	0	0	0	0	0	0	0	0	0	0	0	0	0	0	2	0	1	0	0	0	0	1	0	2	0	0	0	0	1	5	0	0	0	0	0
Cbetulinus_11140	0	6	1	0	0	1	0	3	0	0	1	0	0	0	0	0	2	0	0	0	1	0	0	0	0	0	0	0	0	0	3	1	0	2	0	0	1	1	0	0	0	0	0	0	0	1	0	0	0
Cbetulinus_11141	0	7	1	0	0	0	0	0	0	0	0	0	0	0	0	0	0	0	0	0	0	0	0	0	0	0	0	1	0	0	1	0	1	2	0	0	0	1	0	0	2	0	1	0	0	0	0	0	0
Cbetulinus_11142	0	1	0	0	0	0	0	1	0	0	0	0	0	2	0	0	1	0	0	0	0	0	0	0	0	5	0	0	0	0	0	0	0	0	0	0	0	0	0	0	0	0	0	0	0	0	0	0	0
Cbetulinus_11144	0	0	0	0	0	0	0	4	0	0	0	0	0	0	0	0	3	0	0	0	0	0	0	0	0	0	0	0	0	0	0	0	0	0	0	0	1	0	0	0	1	0	0	0	0	0	0	0	0
Cbetulinus_11147	0	0	0	0	0	0	0	0	0	0	0	0	0	0	0	0	0	0	0	0	0	0	0	0	0	0	0	0	0	0	0	0	0	0	0	0	0	0	0	0	0	0	0	1	0	0	0	0	0
Cbetulinus_11148	0	0	0	0	0	0	0	0	0	0	0	0	0	0	0	0	1	0	0	0	0	0	0	0	0	0	0	0	0	0	1	0	0	0	0	0	0	0	0	0	0	0	0	0	0	0	0	0	0
Cbetulinus_1115	0	2	0	0	0	0	0	3	0	0	0	0	0	0	0	0	2	0	0	0	0	0	0	0	0	0	0	0	0	0	1	0	0	2	0	2	0	2	0	0	2	0	3	0	0	0	0	0	0
Cbetulinus_11151	0	0	0	0	0	0	0	2	0	0	0	0	0	0	0	0	1	0	0	0	0	0	2	0	0	0	0	0	0	0	0	0	0	2	0	0	1	3	0	0	0	0	2	1	0	0	0	0	0
Cbetulinus_11154	0	0	0	0	0	1	0	5	0	0	0	0	0	0	0	0	1	0	0	0	1	0	0	0	0	0	0	0	0	0	0	0	1	0	0	0	2	2	0	0	0	0	2	0	0	0	0	0	0
Cbetulinus_11155	0	0	0	0	0	0	0	0	0	0	0	0	0	0	0	0	0	0	0	0	0	0	0	0	0	0	0	0	0	0	1	0	0	0	0	0	0	0	0	0	0	0	0	0	0	0	0	0	0
Cbetulinus_11156	0	2	0	1	0	0	0	0	0	0	0	0	0	0	0	0	0	0	0	0	0	0	0	0	0	0	0	1	0	0	3	0	0	1	0	0	0	2	0	0	0	0	0	3	0	0	0	0	0
Cbetulinus_11157	0	11	0	0	0	0	0	6	0	0	0	0	0	0	0	0	10	0	0	0	1	0	0	0	0	0	0	1	0	0	7	0	1	4	1	1	5	1	0	1	0	0	0	1	0	2	0	0	0
Cbetulinus_11158	0	7	1	0	0	0	0	6	0	0	0	0	0	0	0	0	8	0	0	0	0	0	0	0	0	0	0	2	0	0	0	0	0	9	0	0	3	1	0	0	1	0	0	1	0	0	0	0	0
Cbetulinus_11159	0	2	0	0	0	0	0	3	0	0	0	2	0	0	0	0	4	0	0	0	0	0	1	0	0	0	0	0	0	0	3	0	0	2	0	0	3	2	0	0	2	0	2	1	0	0	0	0	0
Cbetulinus_1116	0	0	0	0	0	0	0	0	0	0	0	0	0	0	0	0	3	0	0	0	1	0	0	0	0	0	0	2	0	0	0	0	0	0	0	0	0	0	0	0	0	0	0	1	0	0	0	0	0
Cbetulinus_11160	0	0	0	0	0	0	0	0	0	0	0	0	0	0	0	0	1	0	0	0	0	0	0	0	0	0	0	0	0	0	0	0	0	0	0	0	0	0	0	0	0	0	3	0	0	0	0	0	0
Cbetulinus_11161	0	6	0	0	0	0	0	0	0	0	0	2	0	0	0	0	0	0	0	0	0	0	0	0	0	0	0	0	0	0	0	0	0	0	0	0	0	1	0	0	0	0	0	0	0	0	0	0	0
Cbetulinus_11162	0	1	1	0	0	0	0	6	0	0	0	2	0	0	0	0	4	0	0	0	1	0	0	0	0	0	0	0	0	0	0	0	0	1	0	0	0	3	0	1	0	0	0	1	0	0	0	0	0
Cbetulinus_11163	0	0	0	0	0	0	0	0	0	0	0	0	0	0	0	0	0	0	0	0	0	0	0	0	0	0	0	0	0	0	0	0	0	0	0	0	0	0	0	0	0	0	0	0	0	0	0	0	0
Cbetulinus_11165	2	2	2	0	0	0	0	4	0	0	0	0	0	2	0	0	4	0	0	0	0	0	0	0	0	0	0	1	0	2	2	2	0	0	0	1	4	2	0	0	0	0	1	2	0	0	0	0	0
Cbetulinus_11167	0	3	0	0	0	0	0	2	0	0	0	0	0	0	0	0	4	0	0	0	1	0	0	0	0	0	1	0	0	0	1	0	0	1	0	0	3	1	0	0	0	0	1	1	0	0	0	0	0
Cbetulinus_11169	0	1	1	0	0	0	0	2	0	0	1	1	0	0	0	0	0	0	1	0	0	0	2	0	0	0	0	0	0	0	0	0	0	1	0	1	1	2	0	0	0	0	0	0	0	0	0	0	0
Cbetulinus_1117	0	2	0	0	0	0	0	2	0	0	0	0	0	0	0	0	1	0	0	0	0	0	0	0	0	0	0	1	0	0	3	0	2	0	0	0	0	0	0	0	0	0	0	0	0	0	0	0	0
Cbetulinus_11170	0	2	0	0	0	0	0	1	0	0	0	0	0	0	0	0	0	0	0	0	0	0	0	0	0	0	0	0	0	0	2	0	0	5	0	0	0	0	0	0	0	0	1	3	0	0	0	0	0
Cbetulinus_11171	0	1	0	0	0	0	0	0	0	0	0	0	0	0	0	0	0	0	0	0	0	0	0	0	0	0	0	0	0	0	0	0	0	0	0	0	0	0	0	0	0	0	0	0	0	0	0	0	0
Cbetulinus_11175	1	2	0	2	0	0	0	0	0	0	0	0	0	0	0	0	5	0	0	0	0	0	0	0	0	0	0	0	0	0	0	0	0	0	0	0	0	0	0	0	0	0	1	0	0	0	0	0	0
Cbetulinus_11176	1	3	1	0	0	0	0	3	0	0	0	0	0	0	0	0	1	0	0	0	0	0	0	0	0	0	0	0	0	0	1	0	0	1	0	0	0	1	0	0	0	0	0	0	0	0	0	0	0
Cbetulinus_11177	1	4	1	0	0	0	0	1	0	0	5	0	0	0	0	0	1	0	0	0	0	0	0	0	0	0	0	0	1	0	2	0	0	2	0	0	1	1	0	0	0	0	2	0	0	1	0	0	0
Cbetulinus_11179	0	12	1	0	0	0	0	4	0	0	0	1	0	0	0	0	2	0	0	0	0	0	0	0	0	0	0	0	0	0	2	0	0	7	0	0	1	0	0	0	0	0	0	0	0	0	0	0	0
Cbetulinus_1118	1	0	0	0	0	0	0	0	0	0	0	0	0	0	0	0	2	0	0	0	0	0	0	0	0	0	0	0	2	0	0	0	0	0	0	0	0	1	0	0	0	0	0	3	0	0	0	0	0
Cbetulinus_11180	0	0	1	0	0	0	0	1	0	0	0	3	0	0	0	0	4	0	0	0	0	0	0	0	0	0	0	0	0	0	0	0	0	0	0	0	1	0	0	0	0	0	0	1	0	0	0	0	0
Cbetulinus_11181	0	0	0	0	0	0	0	0	0	0	0	1	0	0	0	0	0	0	0	0	0	0	0	0	0	0	0	0	0	0	0	0	0	0	0	0	0	0	0	0	0	0	1	0	0	0	0	0	0
Cbetulinus_11182	0	0	0	0	0	0	0	0	0	0	0	0	0	0	0	0	0	0	0	0	0	0	0	0	0	0	0	0	0	0	1	0	0	0	0	0	0	0	0	0	0	0	0	0	0	0	0	1	0
Cbetulinus_11183	0	0	0	0	0	0	0	0	0	0	0	0	0	0	0	0	0	0	0	0	0	0	0	0	0	0	0	0	1	0	0	0	0	0	0	0	0	0	0	0	0	0	0	0	0	0	0	0	0
Cbetulinus_11186	1	3	0	1	0	0	0	0	0	0	0	0	0	0	0	0	0	1	0	0	0	0	0	0	0	0	0	0	0	0	0	0	0	0	0	0	1	1	0	0	0	0	1	0	0	0	0	0	0
Cbetulinus_11191	0	0	0	0	0	0	0	0	0	1	0	0	0	0	0	0	0	0	0	0	0	0	0	0	0	0	0	0	0	0	0	0	0	0	0	0	0	0	0	1	0	0	0	0	0	0	0	0	0
Cbetulinus_11192	0	1	0	0	0	1	0	0	0	0	0	0	0	1	0	0	0	0	0	0	0	0	0	0	0	0	0	1	0	0	0	0	0	0	0	0	0	0	0	0	0	0	0	0	0	0	0	0	0
Cbetulinus_11193	0	8	0	0	0	0	0	10	0	0	0	2	0	0	0	0	4	0	0	0	0	0	3	0	0	0	0	0	0	0	0	0	0	1	1	0	3	1	0	0	0	0	3	0	0	1	0	0	0
Cbetulinus_11194	2	2	0	0	0	0	0	5	0	0	0	0	0	0	0	0	4	0	0	0	0	0	0	0	0	0	0	0	0	0	2	0	0	0	0	0	2	0	0	0	2	0	1	4	0	0	0	1	0
Cbetulinus_11195	0	0	0	0	0	0	0	3	0	0	0	0	0	0	0	0	1	0	0	0	0	0	0	0	0	2	4	0	0	0	5	0	0	0	0	0	2	0	0	0	0	0	6	0	0	1	0	0	0
Cbetulinus_112	1	4	0	1	0	1	0	2	0	0	0	8	0	0	0	0	13	0	0	0	0	0	0	0	0	0	0	0	0	0	5	0	0	2	0	0	0	1	0	0	0	0	4	0	0	0	0	0	0
Cbetulinus_11201	0	0	0	0	0	0	0	8	0	0	0	1	0	0	0	0	0	0	0	0	0	0	0	0	0	0	0	0	1	0	0	0	0	2	0	0	1	1	0	0	0	0	0	0	0	0	0	0	0
Cbetulinus_11204	0	8	0	0	0	0	0	0	0	0	0	1	0	1	0	0	4	0	0	0	0	0	0	0	0	0	0	0	0	0	2	0	0	1	0	0	3	1	0	0	0	0	4	0	0	0	0	0	0
Cbetulinus_11206	0	3	0	0	0	0	0	5	0	0	0	2	0	1	0	0	3	0	0	0	1	0	0	0	0	0	0	0	0	0	5	0	0	2	1	1	0	2	0	0	1	0	1	1	0	1	0	0	0
Cbetulinus_11207	0	4	0	0	0	0	0	4	0	0	0	0	0	0	0	0	1	0	0	0	0	0	0	0	0	0	0	0	0	0	1	0	0	1	0	2	0	0	0	0	0	0	1	1	0	0	0	0	0
Cbetulinus_11209	0	0	0	0	0	0	0	1	0	0	0	0	0	0	0	0	0	0	0	0	0	0	0	0	0	0	0	0	0	0	0	0	0	1	0	0	0	0	0	0	0	0	0	0	0	0	0	0	0
Cbetulinus_11213	0	3	3	2	0	0	0	6	0	0	0	0	0	0	0	0	3	0	0	0	0	0	0	1	0	0	0	0	1	0	0	0	0	0	0	0	2	0	0	0	0	0	1	0	0	0	0	0	0
Cbetulinus_11214	0	10	0	0	0	0	0	0	0	0	0	0	0	0	0	0	4	0	0	0	0	0	0	0	0	0	0	0	0	0	1	1	0	0	0	0	6	0	0	0	2	0	1	0	0	0	0	0	0
Cbetulinus_11215	0	3	0	0	0	0	0	3	0	0	0	1	0	0	0	0	3	0	0	0	0	0	0	0	0	0	0	0	0	0	3	0	0	2	0	0	1	0	0	0	0	0	1	1	0	0	0	0	0
Cbetulinus_11216	0	0	0	0	0	0	0	1	0	0	0	0	0	0	0	0	0	0	0	0	0	0	0	0	0	0	0	0	0	0	0	0	0	0	0	0	0	0	0	0	0	0	0	0	0	0	0	0	0
Cbetulinus_11217	0	0	0	0	0	0	0	0	0	0	0	0	0	0	0	0	0	0	0	0	0	0	0	0	0	0	0	0	0	0	0	0	0	0	0	0	0	0	0	0	0	0	0	0	0	0	0	0	0
Cbetulinus_11218	0	0	0	0	0	0	0	0	0	0	0	0	0	0	0	0	1	0	0	0	0	0	0	0	0	0	0	0	0	0	0	0	0	0	0	0	0	0	0	0	0	0	0	0	0	0	0	0	0
Cbetulinus_1122	0	0	0	0	0	0	0	0	0	0	0	0	0	0	0	0	1	0	0	0	0	0	0	0	0	0	0	0	0	0	0	0	0	0	0	0	0	0	0	0	0	0	0	0	0	0	0	0	0
Cbetulinus_11221	0	0	0	0	0	0	0	0	0	0	0	0	0	0	0	0	0	0	0	0	0	0	0	0	0	0	0	0	0	0	0	0	0	2	0	0	0	0	0	0	1	0	0	0	0	0	0	0	0
Cbetulinus_11222	0	0	2	0	0	0	0	5	0	0	0	0	0	0	0	0	3	0	0	0	0	0	1	0	0	0	0	0	1	0	0	0	0	0	0	0	0	1	0	0	0	0	0	0	0	0	0	0	0
Cbetulinus_11224	0	4	1	0	0	0	0	0	0	0	0	1	0	0	0	0	4	0	0	0	0	0	0	0	0	0	0	0	0	0	3	0	0	3	0	0	2	2	0	0	0	0	1	0	0	1	0	0	0
Cbetulinus_11225	0	2	0	0	0	0	0	0	0	0	0	0	0	0	0	0	0	0	0	0	0	0	0	0	0	0	0	0	0	0	0	0	0	0	0	0	0	0	0	0	0	0	0	0	0	0	0	0	0
Cbetulinus_11226	3	2	0	0	0	0	0	4	0	0	0	0	0	0	0	0	1	0	0	0	0	0	0	0	0	0	0	0	0	0	0	0	0	1	0	0	0	0	0	0	0	0	1	0	0	0	0	0	0
Cbetulinus_11227	0	6	4	0	0	0	0	9	0	0	0	0	0	0	0	0	3	0	1	0	0	0	0	2	0	0	0	1	1	0	2	0	0	1	0	0	1	4	0	0	0	0	4	5	0	0	0	0	0
Cbetulinus_11228	0	7	0	0	0	1	0	7	0	0	0	0	0	1	0	0	4	0	0	0	0	0	0	0	0	0	0	0	1	0	0	0	0	5	0	2	1	2	0	0	0	0	0	0	0	0	0	0	1
Cbetulinus_11229	0	0	0	0	0	0	0	1	0	0	0	0	0	0	0	0	3	0	0	0	0	0	0	0	0	0	0	0	0	0	2	0	0	0	0	0	0	0	0	0	0	0	0	1	0	0	0	0	0
Cbetulinus_1123	0	3	0	0	1	0	0	0	0	0	1	0	0	0	0	0	0	0	0	0	0	0	0	0	0	0	0	0	0	0	0	0	0	2	0	0	1	0	0	0	0	0	1	0	0	0	0	0	0
Cbetulinus_11230	0	0	0	0	0	0	0	1	0	0	0	0	0	0	0	0	1	0	0	0	0	0	0	0	0	0	0	0	0	0	0	0	0	0	0	0	0	0	0	0	1	0	0	0	0	0	0	0	0
Cbetulinus_11231	0	0	0	0	0	0	0	0	0	0	0	0	0	0	0	0	0	0	0	0	0	0	0	0	0	0	0	0	0	0	0	0	0	0	0	0	0	0	0	0	0	0	0	1	0	0	0	0	0
Cbetulinus_11232	0	0	0	0	0	0	0	0	0	0	0	0	0	0	0	0	0	0	0	0	1	0	2	0	0	0	0	0	0	0	1	0	0	0	0	0	3	0	0	0	0	0	0	0	0	0	0	0	0
Cbetulinus_11233	0	4	2	0	0	0	0	3	0	0	0	2	0	0	0	0	8	0	0	0	0	0	0	0	0	0	0	0	1	0	0	0	0	4	0	1	4	3	0	0	5	0	3	0	0	0	0	0	0
Cbetulinus_11235	0	1	0	0	0	1	0	2	0	0	0	0	0	0	0	0	6	0	0	0	0	0	0	0	0	0	0	0	0	0	0	0	0	0	0	0	1	1	0	0	0	0	0	0	1	0	0	0	0
Cbetulinus_11236	0	4	0	0	0	0	0	0	0	0	0	1	0	0	0	0	2	0	0	0	0	0	0	0	0	0	0	3	0	0	3	0	0	0	0	0	1	1	0	0	0	0	1	2	0	0	0	0	0
Cbetulinus_11237	0	0	0	0	0	0	0	0	0	0	0	0	0	0	0	0	0	0	0	0	0	0	0	0	0	0	0	0	0	0	0	0	0	0	0	0	1	0	0	0	0	0	0	0	0	0	0	0	0
Cbetulinus_11238	0	5	1	0	0	0	1	1	0	0	0	0	0	0	0	0	0	0	0	0	0	0	0	0	0	0	0	0	0	0	0	0	0	0	0	0	1	1	0	0	3	0	3	0	0	0	0	0	0
Cbetulinus_1124	0	12	4	0	0	0	0	5	0	0	0	0	0	0	0	0	7	0	0	0	0	0	0	0	0	0	0	0	1	0	3	0	0	1	0	0	4	1	0	0	1	0	0	1	0	0	1	0	0
Cbetulinus_11240	0	1	1	0	0	0	0	3	0	0	0	2	0	0	0	0	10	0	0	0	1	0	0	0	0	0	0	2	0	0	3	0	1	1	0	0	2	2	0	0	0	0	0	0	0	0	0	0	0
Cbetulinus_11241	0	0	0	0	0	0	0	0	0	0	0	0	0	0	0	0	0	0	0	0	0	0	0	0	0	0	0	0	0	0	1	0	0	1	0	0	0	0	0	0	0	0	0	0	0	0	0	0	0
Cbetulinus_11244	0	0	0	0	0	0	0	1	0	0	0	0	0	0	0	0	0	0	0	0	0	0	0	0	0	0	0	0	0	0	0	0	0	0	0	0	0	0	0	0	0	0	0	1	0	0	0	0	0
Cbetulinus_11245	1	1	0	0	0	0	0	2	0	0	0	0	0	0	0	0	0	0	0	0	0	0	0	0	0	0	0	0	0	0	1	0	0	1	0	0	0	0	0	0	2	0	0	0	0	0	0	0	0
Cbetulinus_11249	0	2	0	0	0	0	0	6	0	0	0	0	0	1	0	1	8	0	0	0	0	0	0	0	0	0	0	0	0	0	3	0	0	1	0	0	3	0	0	1	0	0	2	1	0	0	1	0	0
Cbetulinus_1125	0	0	0	0	0	0	0	0	0	0	0	0	0	0	0	0	0	0	0	0	0	0	0	0	0	0	0	0	0	0	0	0	0	0	0	0	0	0	0	0	0	0	0	0	0	0	0	0	0
Cbetulinus_11255	1	2	0	0	0	0	0	6	0	0	0	0	0	0	0	0	0	0	0	0	2	0	0	0	0	0	0	1	0	0	2	0	2	1	0	0	0	3	0	0	0	0	2	4	10	0	0	0	0
Cbetulinus_11256	2	0	0	0	0	0	0	0	0	0	0	0	0	0	0	0	0	0	0	0	0	0	0	0	0	0	0	0	0	0	0	0	0	0	0	0	0	1	0	0	3	0	0	0	0	0	0	0	0
Cbetulinus_11259	3	4	3	0	0	0	0	1	0	0	0	0	0	3	0	0	4	0	0	0	0	0	0	0	0	0	0	4	0	0	6	0	1	5	1	3	4	0	0	0	5	0	1	5	6	1	0	0	0
Cbetulinus_11265	0	0	0	0	0	0	0	0	0	0	0	0	0	0	0	0	1	0	0	0	0	0	0	0	0	0	0	0	0	0	0	0	0	0	0	0	0	0	0	0	0	0	0	0	0	0	0	0	0
Cbetulinus_11268	0	0	0	0	0	0	0	0	0	0	0	0	0	0	0	0	0	0	0	0	0	0	0	0	0	0	0	0	0	0	1	0	0	0	0	0	0	1	0	0	0	0	3	0	0	0	0	0	0
Cbetulinus_11269	0	0	0	0	0	0	0	0	0	0	0	0	0	0	0	0	0	0	0	0	0	0	0	0	0	0	0	0	0	0	0	0	0	0	0	0	0	0	0	0	0	0	1	0	0	0	0	0	0
Cbetulinus_1127	0	0	0	0	0	0	0	2	0	0	0	0	0	1	0	0	2	0	0	0	0	0	0	0	0	0	0	0	0	0	6	0	0	1	0	0	0	0	0	0	0	0	3	0	0	0	0	0	0
Cbetulinus_11271	0	0	0	0	0	0	0	0	0	0	0	0	0	0	0	0	0	0	0	0	0	0	0	0	0	0	0	0	0	0	0	0	0	0	0	0	0	0	0	0	0	0	0	4	0	0	0	0	0
Cbetulinus_11272	0	0	0	0	0	0	0	0	0	0	0	0	0	0	0	0	1	0	0	0	0	0	0	0	0	0	0	0	0	0	0	0	0	0	0	0	0	0	0	0	0	0	0	0	0	0	0	0	0
Cbetulinus_11273	0	0	0	0	0	0	0	0	0	0	0	0	0	0	0	0	0	0	0	0	0	0	0	0	0	0	0	0	0	0	0	0	0	0	0	0	0	0	0	0	0	0	0	0	0	0	0	0	0
Cbetulinus_11275	0	0	0	0	0	0	0	0	0	0	0	0	0	0	0	0	0	0	0	0	0	0	0	0	0	0	0	0	0	0	0	0	0	0	0	0	0	1	0	0	0	0	3	1	0	0	0	0	0
Cbetulinus_11276	4	6	4	0	0	0	0	7	0	0	0	2	0	0	0	0	11	0	0	0	0	0	0	0	0	0	0	0	0	0	1	0	0	4	0	0	4	2	0	0	0	0	0	0	0	0	0	0	0
Cbetulinus_11277	1	1	1	0	0	1	0	9	0	0	0	1	0	0	0	0	8	0	0	0	0	0	0	0	0	3	0	0	0	1	5	0	0	1	0	1	2	1	0	0	0	0	0	0	0	0	0	0	0
Cbetulinus_11279	0	0	0	0	0	0	0	1	0	0	0	0	0	0	0	0	0	0	0	0	0	0	0	0	0	0	0	0	0	0	0	0	0	0	0	0	0	0	0	0	0	0	0	0	0	0	1	0	0
Cbetulinus_11281	0	0	0	0	0	0	0	1	0	0	0	0	0	0	0	0	0	0	0	0	0	0	0	0	0	0	0	0	0	0	0	0	0	0	0	0	1	0	0	0	0	0	0	0	0	0	0	0	0
Cbetulinus_11283	0	5	0	0	0	0	0	2	0	0	0	1	0	0	0	0	2	0	0	0	0	0	0	0	0	0	0	0	0	0	2	0	0	3	0	0	0	0	0	0	0	0	0	0	0	0	0	0	0
Cbetulinus_11285	0	2	3	0	0	0	0	9	0	0	0	1	0	0	1	0	4	0	0	0	1	0	0	0	0	0	0	0	3	0	3	0	0	2	0	0	3	3	0	0	0	0	1	0	0	0	0	0	0
Cbetulinus_11286	0	0	0	0	0	0	0	0	0	0	0	0	0	1	0	0	0	0	0	0	0	0	0	0	0	0	0	0	0	0	0	0	1	0	0	0	0	0	0	0	0	0	0	0	0	0	0	0	0
Cbetulinus_11289	0	0	0	0	0	0	0	8	0	0	0	0	0	0	0	0	1	0	0	0	0	0	0	0	0	0	0	0	0	0	0	0	0	1	0	0	2	0	0	0	0	0	0	0	0	0	0	0	0
Cbetulinus_1129	1	0	0	0	0	0	0	4	0	0	0	0	0	0	0	0	4	0	0	0	0	0	1	0	1	0	0	0	0	0	3	0	0	0	0	0	2	0	0	0	0	0	0	0	0	1	0	0	0
Cbetulinus_11290	5	2	2	0	0	1	0	3	1	0	0	1	0	0	0	0	3	0	0	0	1	0	1	0	0	0	0	0	0	0	2	0	0	2	0	0	4	0	0	0	2	0	3	0	0	0	0	0	0
Cbetulinus_11291	1	5	3	0	0	0	0	5	0	0	0	0	0	0	0	0	1	0	0	0	0	0	0	0	0	0	0	1	0	0	0	1	0	0	0	0	0	1	0	0	2	0	1	4	1	1	0	0	0
Cbetulinus_11293	0	0	0	0	0	0	0	2	0	0	0	0	0	0	0	0	5	0	0	0	0	0	0	0	0	0	0	0	0	0	0	0	0	5	0	0	1	0	0	0	0	0	0	0	0	0	0	0	0
Cbetulinus_11294	0	0	0	0	0	0	0	0	0	0	0	0	0	0	0	0	0	0	0	0	0	0	0	0	0	0	0	0	0	0	0	0	0	0	0	0	0	0	0	0	0	0	0	0	0	0	0	0	0
Cbetulinus_11295	0	4	0	0	0	2	0	2	0	0	0	1	0	0	0	0	4	0	0	0	0	0	0	0	0	0	0	0	0	0	2	1	0	3	0	0	0	2	0	0	0	2	0	0	0	1	0	0	0
Cbetulinus_11297	1	6	0	0	0	0	0	7	0	0	0	0	0	0	0	0	7	0	0	0	1	0	0	0	0	0	0	0	0	0	0	1	0	0	0	0	0	3	0	0	0	0	0	1	0	0	0	0	0
Cbetulinus_11298	0	0	0	0	0	0	0	0	0	0	0	0	0	0	0	0	0	0	0	0	0	0	0	0	1	0	2	0	0	0	0	0	0	0	0	0	0	0	0	0	0	0	1	0	0	0	0	0	0
Cbetulinus_11299	0	0	0	0	0	0	0	0	0	0	0	0	0	0	0	0	2	0	0	0	0	0	0	0	0	0	0	0	0	0	1	0	0	0	0	0	0	1	0	0	0	0	0	0	0	0	0	0	0
Cbetulinus_113	0	2	2	0	0	0	0	4	0	0	0	0	0	1	0	0	5	0	0	0	1	0	0	0	0	0	0	0	0	0	10	0	4	3	0	0	3	0	0	0	0	0	2	0	0	0	0	0	0
Cbetulinus_1130	0	4	1	0	0	0	0	0	0	0	0	0	0	1	0	0	4	0	0	0	0	0	0	0	0	0	0	0	0	0	2	0	0	2	0	0	0	1	0	0	0	0	0	1	0	1	0	0	0
Cbetulinus_11301	0	6	1	2	0	0	0	2	0	0	1	0	0	0	0	0	6	0	0	0	2	0	0	0	0	0	0	2	0	0	2	0	1	1	0	0	2	0	0	0	0	0	4	0	1	0	0	5	0
Cbetulinus_11306	0	0	0	0	0	0	0	0	0	0	0	0	0	0	0	0	0	0	0	0	0	0	0	0	0	0	0	0	0	0	0	0	0	0	0	0	0	0	0	0	0	0	0	0	0	0	0	0	0
Cbetulinus_11307	0	0	0	0	0	0	0	1	0	0	1	0	0	0	0	0	0	0	0	0	0	0	0	0	0	0	0	0	4	0	1	0	0	0	0	0	0	1	0	0	0	0	0	0	0	0	0	0	0
Cbetulinus_11309	1	10	0	0	0	0	0	5	0	0	0	0	0	0	0	0	3	0	0	0	0	0	0	0	0	0	0	0	0	1	2	0	0	1	0	0	4	1	0	0	0	0	2	2	0	0	0	0	0
Cbetulinus_11310	1	3	1	0	0	0	0	6	0	0	0	0	0	0	0	0	10	0	0	0	0	0	0	0	0	0	0	0	0	0	0	0	0	0	0	0	2	1	0	0	0	0	1	3	0	0	0	0	0
Cbetulinus_11311	0	0	1	0	0	0	0	1	0	0	0	0	0	0	0	0	3	0	0	0	0	0	0	0	0	0	0	0	0	0	0	0	0	0	0	0	0	0	0	0	0	0	0	1	0	0	0	0	0
Cbetulinus_11313	0	6	0	0	0	0	0	4	0	0	1	0	0	0	0	0	2	0	0	0	0	0	0	0	0	0	0	0	1	0	0	0	0	2	0	0	0	1	0	0	1	0	1	0	0	1	2	0	0
Cbetulinus_11314	1	3	4	0	0	0	0	5	0	0	0	0	0	0	0	0	7	0	0	0	0	0	0	0	0	0	0	0	0	0	2	0	0	1	0	1	1	1	0	0	0	0	2	0	0	0	0	0	0
Cbetulinus_11315	0	0	0	0	0	0	0	1	0	0	0	0	0	0	0	0	0	0	0	0	0	0	0	0	0	0	0	0	0	0	0	0	0	0	0	1	0	1	0	0	1	0	0	0	0	0	5	0	0
Cbetulinus_11316	0	1	0	0	0	0	0	0	0	0	0	0	0	0	0	0	1	0	0	0	0	0	0	0	0	0	0	0	0	0	0	0	0	0	0	1	0	1	0	0	0	0	1	0	0	0	0	0	0
Cbetulinus_11319	0	0	0	0	0	0	0	1	0	0	1	0	0	1	0	0	1	0	0	0	0	0	1	0	0	1	0	0	2	0	0	0	0	0	1	0	0	2	0	0	0	0	0	0	0	0	2	4	0
Cbetulinus_11320	0	0	0	0	0	0	0	1	0	0	2	0	0	0	0	0	0	2	0	0	0	0	0	0	0	1	0	0	0	0	0	0	0	0	0	0	1	1	0	0	0	0	1	0	0	0	1	4	0
Cbetulinus_11321	0	0	2	0	1	0	0	1	0	0	0	0	0	0	0	0	9	0	0	0	0	0	0	0	0	0	0	0	0	0	2	0	1	1	0	0	3	0	0	0	0	0	0	0	0	0	0	0	0
Cbetulinus_11322	0	3	1	0	0	1	0	8	0	0	0	0	0	0	0	0	1	0	0	0	0	0	1	0	0	0	0	0	0	0	0	0	0	2	0	0	3	4	0	0	0	0	0	1	0	2	1	0	0
Cbetulinus_11324	3	4	1	0	0	0	0	4	0	0	0	1	0	0	0	0	0	0	0	0	0	0	0	0	0	0	0	0	0	0	5	0	2	4	0	0	2	1	0	2	0	0	1	1	0	0	0	0	0
Cbetulinus_11326	2	0	0	0	0	0	0	1	0	0	0	1	0	1	0	0	1	0	1	0	0	0	0	0	0	0	0	0	0	0	0	0	0	0	0	0	4	1	0	0	0	0	0	2	0	0	0	0	0
Cbetulinus_11327	0	1	1	1	1	2	0	4	0	0	0	0	0	1	0	0	4	0	0	0	1	0	1	0	0	0	0	0	0	0	0	0	0	0	0	1	7	0	0	0	1	0	1	0	0	0	0	0	0
Cbetulinus_11329	0	8	1	0	0	0	0	10	1	0	0	0	0	3	0	0	6	0	1	0	0	0	0	0	0	0	0	0	0	1	3	0	5	3	0	0	1	0	1	1	1	0	0	1	0	1	0	0	0
Cbetulinus_11332	3	5	1	0	0	0	0	7	0	0	0	0	0	0	0	0	5	0	0	0	0	0	0	0	0	0	0	1	0	0	7	0	0	2	0	0	6	5	0	0	0	0	7	0	0	1	0	0	0
Cbetulinus_11333	0	0	0	0	0	0	0	2	0	0	0	0	0	0	0	0	2	0	0	0	1	0	0	0	0	0	0	0	0	0	1	0	0	0	0	0	0	0	0	0	0	0	0	0	0	0	0	0	0
Cbetulinus_11334	0	3	1	1	0	0	0	5	0	0	0	0	0	0	0	0	1	0	0	0	0	0	0	0	0	0	0	0	0	0	3	0	0	2	0	0	0	2	0	0	1	0	2	2	0	0	0	0	0
Cbetulinus_11335	0	4	0	0	0	0	0	5	0	0	0	1	0	0	0	0	5	0	0	0	0	0	0	0	0	0	0	0	0	0	3	0	0	3	0	0	0	2	0	0	1	0	3	0	0	1	0	0	0
Cbetulinus_11338	0	4	0	0	0	0	0	1	2	0	2	0	0	0	0	0	3	0	0	0	0	0	1	0	0	0	0	0	0	1	2	0	0	2	0	2	3	3	0	0	1	0	2	0	0	0	0	0	0
Cbetulinus_1134	0	5	3	0	0	0	0	2	0	0	0	0	0	2	0	0	1	0	0	0	0	0	0	0	0	0	0	0	0	0	0	0	0	1	0	0	7	2	0	0	0	0	0	0	0	2	0	0	0
Cbetulinus_11340	0	0	0	0	0	0	0	0	1	0	0	0	0	0	0	0	1	0	0	0	0	0	0	0	0	0	0	0	0	0	0	0	0	0	0	0	0	0	0	0	0	0	0	0	0	0	0	0	0
Cbetulinus_11345	2	13	3	0	0	0	1	2	1	0	2	0	0	2	0	0	3	0	0	0	0	0	1	0	0	0	0	1	0	1	3	0	0	2	0	0	1	1	0	0	0	0	0	0	0	0	0	0	0
Cbetulinus_11346	0	1	0	0	0	1	0	1	0	0	0	0	0	0	0	0	0	0	0	2	0	0	0	0	0	0	0	1	0	0	3	0	0	0	0	0	1	3	0	0	0	0	1	0	0	0	1	0	0
Cbetulinus_11347	0	1	0	0	0	0	0	1	0	0	0	0	0	0	0	0	1	0	0	2	0	0	0	1	0	0	0	0	1	0	1	0	0	0	0	0	1	0	0	0	0	0	4	2	2	0	0	0	0
Cbetulinus_11349	0	2	0	0	0	0	0	3	0	0	1	0	0	0	0	0	2	0	0	0	0	0	0	0	0	0	2	1	0	0	3	0	0	1	0	0	0	3	0	0	0	0	1	0	0	0	0	0	0
Cbetulinus_1135	1	7	0	0	0	0	0	6	0	0	0	1	0	0	0	0	5	0	0	0	0	0	0	0	0	0	0	0	0	0	0	0	0	7	0	0	2	0	0	0	0	0	2	1	3	0	0	0	0
Cbetulinus_11350	0	0	0	0	0	0	0	4	0	0	0	0	0	0	0	0	0	0	0	0	0	0	0	0	0	0	5	0	1	0	1	0	0	0	0	0	2	2	0	0	0	0	2	0	0	0	0	0	0
Cbetulinus_11352	0	0	1	0	0	0	0	0	0	0	0	0	0	0	0	0	0	0	0	0	0	0	0	0	0	0	0	0	0	0	2	0	0	0	0	0	3	0	0	0	0	0	0	0	0	0	0	0	0
Cbetulinus_11355	0	0	0	0	0	0	0	0	0	0	0	0	0	0	0	0	0	0	0	0	0	0	0	0	0	0	0	0	0	0	0	0	0	0	0	0	0	0	0	0	0	0	0	0	0	0	0	0	0
Cbetulinus_11356	0	1	0	0	0	0	0	0	0	0	0	0	0	0	0	0	0	0	0	0	0	0	0	0	0	0	0	0	0	0	0	0	0	0	0	0	0	1	0	0	0	0	0	0	0	0	1	0	0
Cbetulinus_11359	0	0	0	0	0	0	0	0	0	0	0	0	0	0	0	0	0	0	0	0	0	0	0	0	0	0	0	0	0	0	0	0	0	0	0	0	0	0	0	0	0	0	1	0	0	0	0	0	0
Cbetulinus_1136	0	3	0	0	0	0	0	6	0	0	0	0	0	0	0	0	1	0	0	0	0	0	0	0	0	0	0	0	0	0	1	0	0	3	0	0	3	1	0	0	0	0	3	1	0	0	0	0	0
Cbetulinus_11360	0	2	0	0	0	0	0	0	0	0	0	0	0	0	0	0	0	0	0	0	0	0	0	0	0	0	0	0	0	0	0	0	0	0	0	0	5	1	0	0	0	0	1	1	0	0	0	0	0
Cbetulinus_11361	0	0	0	0	0	1	0	2	0	0	0	0	0	0	0	0	0	0	0	0	0	0	0	0	0	0	0	0	1	0	0	0	0	0	0	0	0	2	0	0	0	0	0	0	0	0	0	0	0
Cbetulinus_11362	0	0	0	0	0	0	0	0	0	0	0	0	0	0	0	0	0	0	0	0	0	0	0	0	0	0	0	0	0	0	0	0	0	0	0	0	0	0	0	0	1	0	0	0	0	0	0	0	0
Cbetulinus_11363	0	2	1	0	0	0	0	3	1	0	0	0	0	0	0	0	2	0	0	0	0	0	0	0	0	0	0	0	0	0	1	0	0	0	0	0	0	0	0	0	0	0	0	1	0	0	0	0	0
Cbetulinus_11366	0	0	0	0	0	0	0	0	0	0	0	0	0	0	0	0	0	0	0	0	0	0	0	0	0	0	0	0	0	0	0	0	0	0	0	0	0	1	0	0	0	0	0	0	0	0	0	0	0
Cbetulinus_11367	0	0	0	0	0	0	0	0	0	0	0	0	0	0	0	0	0	0	0	0	0	0	0	0	0	0	0	0	0	0	0	0	0	0	0	0	0	0	0	0	0	0	0	2	0	0	0	0	0
Cbetulinus_11369	0	0	0	0	0	0	0	3	0	0	0	0	0	0	0	0	0	0	0	0	0	0	0	0	0	0	0	0	0	0	0	0	0	0	0	0	0	0	0	0	0	0	1	1	0	0	0	0	0
Cbetulinus_1137	0	2	0	0	0	0	0	1	0	0	0	0	0	0	0	0	1	0	0	0	0	0	0	0	0	0	0	2	0	0	0	0	0	0	0	0	0	0	0	0	0	0	0	0	0	0	0	0	0
Cbetulinus_11370	0	13	0	0	0	0	0	10	0	0	1	0	0	0	0	0	3	0	0	0	0	0	0	0	0	0	0	0	0	0	1	0	0	3	0	2	0	2	0	0	2	0	2	0	0	0	0	0	0
Cbetulinus_11376	0	0	0	0	0	0	0	1	0	0	0	0	0	0	0	0	0	0	0	0	2	0	0	0	0	0	0	0	0	0	0	0	0	0	0	0	0	0	0	0	0	0	0	0	0	0	0	0	0
Cbetulinus_11378	2	3	0	0	0	0	0	0	0	0	0	0	0	0	0	0	4	0	0	0	0	0	2	0	0	0	1	0	0	0	1	0	0	0	0	0	1	1	0	0	0	0	0	0	0	0	0	0	0
Cbetulinus_11379	0	2	0	0	0	0	0	0	0	0	0	0	0	0	0	0	4	0	0	0	0	0	0	0	0	0	0	0	0	0	0	0	0	1	0	0	1	0	0	0	0	0	0	0	0	0	0	0	0
Cbetulinus_1138	0	3	0	0	0	3	0	0	0	0	0	0	0	0	0	0	0	0	0	0	0	0	0	0	0	0	0	0	0	0	0	0	0	0	0	0	0	0	0	0	0	0	0	0	0	0	0	0	0
Cbetulinus_11381	0	0	0	0	0	0	0	0	0	0	0	0	0	0	0	0	2	0	0	0	0	0	0	0	0	0	0	0	1	0	0	0	0	0	0	0	0	0	0	0	0	0	0	2	0	0	0	0	0
Cbetulinus_11388	0	6	0	0	1	0	0	7	0	0	2	0	0	0	2	0	1	0	0	0	1	0	0	0	0	0	0	0	0	0	1	0	0	0	0	0	2	0	0	0	0	0	0	0	0	1	0	0	0
Cbetulinus_11389	0	2	0	0	0	0	0	0	0	0	0	0	0	0	0	0	0	0	0	0	0	0	0	0	0	0	0	0	0	0	3	0	0	1	0	0	0	1	0	0	0	0	0	0	0	1	1	0	0
Cbetulinus_1139	0	0	0	0	0	0	0	1	0	0	0	0	0	0	0	0	0	0	0	0	0	0	0	0	0	0	0	0	0	0	0	0	0	0	0	0	0	0	0	0	0	0	0	0	0	0	0	0	0
Cbetulinus_11391	0	1	0	0	0	0	0	1	0	0	0	0	0	0	0	0	2	0	0	0	0	0	0	0	0	0	0	0	0	0	1	0	0	1	0	0	1	0	0	0	5	0	0	0	0	5	0	0	0
Cbetulinus_11392	0	0	0	0	0	0	0	4	0	0	0	0	0	0	0	0	0	0	0	0	2	0	1	0	0	0	0	0	0	0	0	0	0	3	0	0	0	0	0	0	0	0	0	0	0	0	0	0	0
Cbetulinus_11396	0	2	0	0	0	0	0	2	0	0	0	0	0	0	0	0	1	0	0	0	4	0	0	0	0	0	0	1	0	0	4	0	1	6	0	0	2	1	0	0	0	0	7	0	0	0	0	0	0
Cbetulinus_11397	0	1	0	0	0	0	0	1	0	0	0	0	0	0	0	0	0	0	0	0	0	0	0	0	0	0	0	1	0	0	0	0	0	0	0	1	0	0	0	0	0	0	0	0	0	0	0	0	0
Cbetulinus_11398	0	1	0	0	0	0	0	0	0	0	0	0	0	0	0	0	1	0	0	0	0	0	0	0	0	0	0	0	0	0	0	0	0	2	0	0	0	0	0	2	0	0	0	0	0	0	0	0	0
Cbetulinus_11399	1	0	2	0	0	1	0	2	0	0	0	0	0	0	0	0	2	0	0	0	0	0	0	0	0	0	0	0	0	0	3	0	0	2	0	1	3	0	0	2	2	0	0	0	0	0	0	0	0
Cbetulinus_1140	0	0	0	0	0	0	0	0	0	0	0	0	0	0	0	0	1	0	0	0	0	0	0	0	0	0	0	0	0	0	1	0	0	0	0	0	0	2	0	0	1	0	0	0	0	0	0	0	0
Cbetulinus_11400	2	6	0	0	0	0	0	0	0	0	0	0	0	0	0	0	2	0	0	0	0	0	0	0	0	0	0	0	1	0	3	0	0	0	0	3	4	7	0	0	0	0	1	5	0	0	0	0	0
Cbetulinus_11401	0	1	0	0	0	0	0	0	0	0	0	0	0	0	0	0	0	0	0	0	0	0	0	0	0	0	0	0	1	0	2	0	0	1	0	0	1	0	0	0	0	0	0	0	0	0	0	0	0
Cbetulinus_11402	0	2	0	0	0	0	0	2	0	0	2	0	0	0	0	0	0	1	0	0	0	0	1	0	0	0	0	0	0	0	0	0	0	1	1	0	2	1	0	0	0	0	1	0	0	0	0	0	0
Cbetulinus_11403	0	0	0	0	0	0	0	0	0	0	0	0	0	0	0	0	0	0	0	0	0	0	0	0	0	0	0	0	0	0	0	0	0	0	0	0	0	0	0	0	0	0	0	0	0	0	0	0	0
Cbetulinus_11404	0	0	0	0	0	1	0	6	0	0	0	0	0	0	0	0	5	2	0	0	3	0	1	0	0	0	0	0	0	0	1	0	0	0	0	0	4	1	0	0	0	0	3	0	0	0	1	0	0
Cbetulinus_11406	0	1	0	0	0	0	0	2	0	0	0	1	0	1	0	0	1	0	0	0	0	0	1	0	0	0	1	0	0	0	0	0	0	1	0	0	1	0	0	0	0	0	2	0	0	0	0	0	0
Cbetulinus_11408	0	1	0	0	0	0	0	0	0	0	0	0	0	0	0	0	1	0	0	0	0	0	1	0	0	0	0	0	2	0	1	0	0	0	0	0	0	0	0	0	0	0	0	0	0	0	0	0	0
Cbetulinus_1141	0	5	2	0	0	0	0	3	0	0	0	0	0	2	1	0	7	0	0	0	3	0	0	0	0	0	0	0	0	0	4	0	0	3	0	1	2	0	0	0	1	0	1	1	0	0	0	0	0
Cbetulinus_11411	2	1	0	0	0	0	0	0	0	0	0	0	0	0	0	0	3	0	0	0	0	0	3	0	0	0	0	1	0	1	3	0	0	0	0	0	0	0	0	0	0	0	0	0	1	0	0	0	0
Cbetulinus_11412	0	2	0	0	0	0	0	4	0	0	0	0	0	0	0	0	4	0	0	0	0	0	0	0	0	0	0	0	0	0	0	0	0	2	0	0	2	1	0	1	0	0	1	1	0	0	0	0	0
Cbetulinus_11415	0	3	0	0	0	0	0	7	0	0	0	0	0	0	0	0	0	0	0	0	0	0	0	0	0	0	0	0	0	0	2	0	0	1	0	0	1	0	0	0	0	0	0	0	0	0	0	0	0
Cbetulinus_11418	1	0	0	0	0	0	0	3	0	0	0	0	0	0	0	0	13	0	0	0	3	0	0	0	0	0	0	0	1	0	1	0	0	2	0	0	4	0	0	0	0	0	1	2	0	1	0	0	0
Cbetulinus_1142	0	0	0	0	0	0	0	0	0	0	0	0	0	0	0	0	0	0	0	0	0	0	0	0	0	0	0	0	0	0	1	0	0	0	0	0	0	0	0	0	0	0	0	0	0	0	0	0	0
Cbetulinus_11420	0	7	1	0	0	0	0	6	0	0	1	0	0	0	0	0	9	0	0	0	1	0	0	0	0	0	0	0	1	0	22	0	0	7	0	0	2	2	0	0	0	0	1	1	0	0	0	0	0
Cbetulinus_11423	0	0	0	0	0	0	0	1	0	0	0	0	0	0	0	0	0	0	0	0	0	0	0	0	0	0	0	0	0	0	0	0	0	0	0	0	0	0	0	0	0	0	0	0	0	0	0	0	0
Cbetulinus_11424	0	0	1	0	0	0	0	0	0	0	0	0	0	0	0	0	0	0	0	0	0	0	0	0	0	0	0	0	0	0	0	0	0	1	0	0	0	1	0	0	0	0	0	1	0	0	0	0	0
Cbetulinus_11426	0	9	0	0	0	0	0	5	0	0	0	1	0	0	0	0	3	0	0	0	0	0	0	0	0	0	0	0	0	0	2	0	0	4	0	1	1	3	0	0	2	0	8	0	0	0	0	0	0
Cbetulinus_11427	0	0	0	0	0	0	0	0	0	0	0	0	0	0	0	0	0	0	0	0	0	0	0	0	0	0	0	0	0	0	0	0	0	0	0	0	0	0	0	0	0	0	0	0	0	0	0	0	0
Cbetulinus_11428	0	4	2	0	0	0	0	7	0	0	0	1	0	1	0	0	1	0	0	0	0	0	0	0	0	0	0	0	2	0	4	0	0	0	0	0	1	3	0	0	0	0	0	0	0	0	0	0	0
Cbetulinus_11429	0	0	2	0	0	0	0	1	0	0	0	0	0	0	0	0	0	0	0	0	0	0	0	0	0	0	0	0	0	0	1	0	0	0	0	0	0	1	0	0	0	0	0	0	0	0	0	0	0
Cbetulinus_1143	0	4	0	0	0	0	0	0	0	0	0	0	0	0	0	0	0	0	0	0	0	0	0	0	0	0	0	0	0	0	1	0	0	1	0	1	2	0	0	0	0	0	0	0	0	0	0	0	0
Cbetulinus_11430	0	1	0	0	0	0	0	2	0	0	0	0	0	0	0	0	3	0	0	0	0	0	0	0	0	0	0	0	2	0	0	0	0	6	0	0	0	1	0	0	0	0	0	0	0	1	0	0	0
Cbetulinus_11431	2	1	0	0	0	0	0	2	0	0	0	0	0	0	0	0	2	0	0	0	2	0	0	0	0	0	0	0	0	0	2	0	0	0	0	0	0	2	0	0	0	0	0	0	0	0	0	0	0
Cbetulinus_11432	1	1	4	0	0	0	0	2	0	0	0	0	0	0	0	0	1	0	0	0	0	0	0	0	0	0	0	0	0	0	6	0	0	0	0	0	0	0	0	0	1	0	2	2	0	0	0	0	0
Cbetulinus_11433	0	2	0	0	0	0	0	0	0	0	0	1	0	0	0	0	0	0	0	0	0	0	0	0	0	0	0	1	0	0	1	0	0	2	0	2	0	0	0	0	0	0	0	0	0	0	0	1	0
Cbetulinus_11434	1	2	4	0	0	0	0	5	0	0	0	0	0	0	0	0	10	0	0	0	0	0	0	0	0	0	0	0	0	0	0	0	0	1	0	0	10	0	0	0	0	0	0	2	0	0	0	0	0
Cbetulinus_11435	0	0	0	0	0	0	0	0	0	0	0	0	0	0	0	0	2	0	0	0	0	0	0	0	0	0	0	0	0	0	0	0	0	0	0	0	0	0	0	0	0	0	0	0	0	0	0	0	0
Cbetulinus_11436	1	0	0	0	0	0	0	2	0	0	0	0	0	0	0	0	0	0	0	0	0	0	0	0	0	0	0	0	0	0	0	0	0	0	0	0	0	0	0	0	0	0	0	0	0	0	0	0	0
Cbetulinus_11437	2	4	0	0	0	0	0	4	0	0	0	0	0	0	0	0	12	0	0	0	2	0	0	0	0	0	0	0	0	0	0	0	0	1	0	0	4	2	0	0	0	0	2	0	1	0	0	0	0
Cbetulinus_11438	1	2	0	0	0	0	0	0	0	0	0	0	0	0	0	0	3	0	0	0	0	0	0	0	0	0	0	0	0	0	1	0	0	0	0	0	0	0	0	0	4	0	4	0	0	0	0	0	0
Cbetulinus_11439	1	0	0	0	0	0	0	4	0	0	0	0	0	0	0	0	1	0	0	0	1	0	0	0	0	0	0	0	0	0	0	0	0	0	0	0	0	0	0	0	0	0	0	0	0	0	0	0	0
Cbetulinus_1144	0	0	0	0	0	0	0	0	0	0	0	0	0	0	0	0	0	0	0	0	0	0	0	0	0	0	0	0	0	0	0	0	0	0	0	0	0	0	0	0	0	0	0	0	0	0	0	0	0
Cbetulinus_11440	0	4	0	0	0	1	0	0	0	0	0	2	0	0	0	0	0	0	0	0	0	0	0	0	0	0	0	0	0	0	1	0	0	1	0	0	1	1	0	0	0	0	1	0	0	0	0	0	0
Cbetulinus_11441	0	0	0	0	0	0	0	0	0	0	0	0	0	0	0	0	0	0	0	0	0	0	0	0	0	0	0	0	0	0	0	0	0	0	0	0	0	0	0	0	0	0	0	0	0	0	0	0	0
Cbetulinus_11445	0	2	0	0	0	0	0	3	0	0	0	0	0	0	0	0	8	0	0	0	0	0	0	0	0	0	0	0	2	0	11	0	0	6	0	0	0	1	0	0	0	0	3	0	0	1	3	0	0
Cbetulinus_11448	0	0	0	0	0	0	0	2	0	0	0	0	0	0	0	0	1	0	0	0	1	0	0	1	0	0	0	0	3	0	0	0	0	1	0	0	0	0	0	0	0	0	0	0	1	1	5	0	0
Cbetulinus_11452	0	12	0	0	0	0	0	3	0	0	0	1	0	1	0	0	0	0	0	0	0	0	0	0	0	0	0	0	0	0	1	0	2	3	0	0	2	0	0	0	0	0	1	0	0	0	0	0	0
Cbetulinus_11454	0	2	0	0	0	0	0	1	0	0	0	0	0	0	0	0	3	0	0	0	0	0	0	0	0	0	0	0	0	0	0	0	0	0	0	0	0	0	0	0	0	0	0	0	1	0	0	0	0
Cbetulinus_11460	0	3	1	1	0	0	0	3	0	0	0	1	0	0	0	0	6	0	0	0	0	0	0	0	0	0	0	0	1	0	1	0	0	2	0	0	1	0	0	0	0	0	0	0	0	0	0	0	0
Cbetulinus_11461	0	2	0	0	0	0	0	4	0	0	0	0	0	0	0	0	0	0	0	0	0	0	0	0	0	0	0	0	0	0	2	0	0	1	0	0	1	1	0	0	1	0	0	0	0	0	0	0	0
Cbetulinus_11464	2	3	0	0	0	0	0	4	0	0	2	0	0	0	0	0	3	0	0	0	1	0	0	0	0	0	0	0	0	0	2	0	0	6	0	0	1	1	0	0	0	0	2	0	0	0	0	0	1
Cbetulinus_11466	0	6	1	0	0	0	0	1	0	0	0	1	0	0	0	0	3	0	0	0	0	0	0	0	0	0	0	0	2	0	0	0	0	2	0	0	0	4	0	0	1	0	0	3	0	1	0	0	0
Cbetulinus_11467	0	0	1	0	0	0	0	1	0	0	0	1	0	0	0	0	1	0	0	0	0	0	0	0	0	0	0	0	0	0	0	0	0	0	0	0	0	0	0	0	0	0	0	0	0	0	0	0	0
Cbetulinus_11468	0	4	0	0	0	0	0	1	0	0	0	0	0	3	0	0	4	0	0	0	0	0	0	0	0	0	0	2	0	0	4	0	2	0	0	0	1	1	0	0	0	0	2	0	0	1	0	0	0
Cbetulinus_11469	0	1	1	0	0	0	0	4	0	0	0	0	0	0	0	0	5	0	0	0	1	0	0	0	0	0	0	0	0	0	0	0	0	0	0	0	0	0	0	0	0	0	0	0	0	0	0	0	0
Cbetulinus_11472	0	1	0	0	0	0	0	0	0	0	0	0	0	0	0	0	0	0	0	0	0	0	0	0	0	0	0	0	0	0	0	0	0	0	0	0	0	0	0	0	0	0	0	0	0	0	0	0	0
Cbetulinus_11474	0	0	0	0	0	0	0	0	0	0	0	0	0	0	0	0	1	0	0	0	0	0	0	0	0	0	0	0	0	0	0	0	0	0	0	0	0	0	0	0	0	0	0	0	0	0	0	0	0
Cbetulinus_11475	0	0	0	0	0	0	0	2	0	0	0	0	0	0	0	0	0	0	0	0	0	0	0	0	0	0	0	0	0	0	0	0	0	0	0	0	0	0	0	0	0	0	0	0	0	0	0	0	0
Cbetulinus_11478	0	0	0	0	0	0	0	1	0	0	0	0	0	0	0	0	0	0	0	0	0	0	0	0	0	0	0	0	0	0	0	0	0	0	0	0	0	2	0	0	0	0	0	0	0	0	0	0	0
Cbetulinus_1148	0	0	0	0	0	0	0	0	0	0	0	0	0	0	0	0	1	0	0	0	0	0	0	1	0	0	0	0	0	0	0	0	0	0	0	0	0	0	0	0	0	0	0	0	0	0	0	0	0
Cbetulinus_11480	0	0	1	0	0	0	0	0	0	0	0	0	0	0	0	0	0	0	0	0	0	0	0	0	0	0	0	0	0	0	0	0	0	0	0	0	2	0	0	0	0	0	0	0	0	0	0	0	0
Cbetulinus_11481	0	4	2	0	0	0	0	3	0	0	0	0	0	2	0	0	3	0	0	0	0	0	0	0	0	0	0	0	0	0	1	0	0	0	0	0	5	0	0	0	0	0	2	0	0	0	0	0	0
Cbetulinus_11482	0	0	0	0	0	0	0	2	0	0	0	0	0	0	0	0	6	0	0	0	0	0	0	0	0	0	2	0	0	0	0	0	0	0	0	1	0	0	0	0	0	0	0	0	0	0	0	0	0
Cbetulinus_11483	0	1	0	0	0	0	0	5	0	0	0	0	0	0	0	0	1	0	0	0	0	0	0	0	0	0	0	0	0	0	2	0	0	0	1	0	1	3	0	0	0	0	0	0	0	0	1	0	0
Cbetulinus_11484	0	0	0	0	0	0	0	1	0	0	0	0	0	0	0	0	2	0	0	0	0	0	0	0	0	0	0	3	0	0	0	0	0	0	0	0	2	1	0	0	0	0	0	0	0	0	0	0	0
Cbetulinus_11485	0	3	0	0	0	0	0	8	0	0	0	0	0	2	0	0	3	0	0	0	0	0	0	0	0	0	0	1	0	0	0	0	0	2	0	0	2	1	0	0	0	0	1	1	0	0	0	0	0
Cbetulinus_11487	1	6	0	0	0	1	0	2	0	0	0	0	0	0	0	0	1	0	0	0	0	0	0	0	0	0	0	0	0	0	0	0	0	4	0	0	0	2	0	0	0	0	0	0	0	0	0	0	0
Cbetulinus_11489	0	0	2	0	0	0	0	2	0	0	0	4	0	0	0	0	1	0	0	0	0	0	0	0	0	0	0	0	0	0	2	0	0	1	0	0	0	2	0	0	0	0	1	0	0	0	0	0	0
Cbetulinus_1149	0	0	0	0	0	0	0	2	0	0	0	0	0	0	0	0	1	0	0	0	0	0	0	0	0	0	0	0	0	0	0	0	0	0	0	0	0	0	0	0	0	0	0	0	0	0	0	0	0
Cbetulinus_11490	0	8	0	0	0	0	0	5	0	0	0	0	0	0	0	0	0	0	0	0	0	0	0	0	0	0	2	0	0	0	0	0	0	0	0	0	0	0	0	0	1	0	2	0	0	0	0	0	0
Cbetulinus_11491	0	0	1	0	0	0	0	1	0	0	0	0	0	0	0	0	3	0	0	0	0	0	0	0	0	0	0	0	0	0	0	0	0	0	1	4	2	1	0	0	1	0	0	0	1	0	0	0	0
Cbetulinus_11492	0	0	0	0	0	0	0	0	0	0	0	0	0	0	0	0	0	0	0	0	0	0	0	0	0	0	0	0	0	0	1	0	0	0	0	0	0	0	0	0	0	0	0	0	0	0	0	0	0
Cbetulinus_11495	0	3	0	0	0	0	0	6	0	0	0	1	0	0	0	0	4	0	0	0	0	0	0	0	0	0	0	0	0	0	1	0	2	2	0	0	3	2	0	0	0	0	1	0	0	0	0	0	0
Cbetulinus_11496	0	0	0	0	0	0	0	1	0	0	0	0	0	0	0	0	2	0	0	0	0	0	0	0	0	0	0	0	0	0	2	0	0	0	0	0	0	0	0	0	0	0	0	0	0	0	0	0	0
Cbetulinus_11497	0	7	1	0	0	0	0	6	0	0	0	2	0	0	0	0	8	0	0	0	0	0	0	0	0	0	0	0	0	0	1	0	0	0	0	1	0	2	0	4	0	0	0	2	0	1	0	0	0
Cbetulinus_11498	0	0	0	0	0	0	0	3	0	0	0	0	0	0	0	0	0	0	0	0	0	0	0	0	0	0	3	0	0	0	3	1	0	1	0	1	0	0	0	0	0	0	0	0	1	0	0	0	0
Cbetulinus_11499	0	20	0	0	0	0	0	0	0	0	0	0	0	0	0	0	2	0	0	0	0	0	1	0	0	0	1	0	2	0	3	0	0	0	0	0	0	0	0	0	0	0	0	0	0	0	0	0	0
Cbetulinus_115	0	0	0	0	0	0	0	0	0	0	0	0	0	0	0	0	0	0	0	0	0	0	0	0	0	0	0	0	0	0	1	0	0	0	0	0	0	0	0	0	0	0	0	0	0	0	0	0	0
Cbetulinus_1150	0	0	0	0	0	0	0	1	0	0	0	0	0	0	0	0	0	0	0	0	0	0	0	0	0	0	0	0	0	0	0	0	0	0	0	0	0	0	0	0	0	0	0	0	0	0	0	0	0
Cbetulinus_11501	0	3	1	2	0	0	0	4	0	0	0	0	0	0	0	0	3	0	0	0	0	0	0	0	0	0	1	0	0	0	2	0	0	0	0	3	4	2	0	0	3	0	2	0	0	2	0	0	0
Cbetulinus_11503	0	2	2	0	0	0	0	7	0	0	0	0	0	0	0	0	9	0	0	0	1	0	0	0	0	0	0	0	0	0	2	0	0	3	0	0	1	4	0	0	0	0	2	0	0	3	0	0	0
Cbetulinus_11504	0	2	1	1	0	0	0	0	0	0	0	0	0	0	0	0	2	0	0	0	0	0	0	0	0	0	0	0	0	0	0	0	0	0	0	0	0	0	0	0	0	0	2	0	0	0	0	0	0
Cbetulinus_11505	1	2	1	0	0	1	0	6	0	0	0	0	0	0	0	0	7	0	2	0	0	0	0	0	0	0	0	0	0	0	2	0	0	1	0	0	1	1	0	0	0	0	2	2	0	0	0	0	0
Cbetulinus_11509	4	1	0	0	0	0	0	2	0	0	0	0	0	0	0	0	1	0	0	0	0	0	0	0	0	0	0	0	0	0	1	0	0	0	0	1	0	1	0	0	0	0	2	2	0	0	0	0	0
Cbetulinus_11510	0	0	0	0	0	0	0	1	0	0	0	0	0	0	0	0	1	0	0	0	0	0	0	0	0	0	0	0	0	0	0	0	1	2	0	0	0	0	0	0	0	0	0	0	0	0	0	0	0
Cbetulinus_11512	0	2	1	0	0	0	0	3	0	0	0	1	0	0	0	0	3	0	0	0	0	0	0	0	0	0	0	1	0	0	1	0	0	0	0	0	1	1	0	0	0	0	5	0	0	0	0	0	0
Cbetulinus_11513	0	1	0	0	0	0	0	2	0	0	0	0	0	0	0	0	0	0	0	0	0	0	0	0	0	0	0	0	0	0	0	0	0	0	0	0	1	0	0	0	0	0	0	0	0	0	0	0	0
Cbetulinus_11514	0	0	0	0	0	1	0	0	0	0	0	0	0	0	0	0	0	0	0	0	0	0	0	0	0	0	0	0	0	0	1	0	0	0	0	0	0	0	0	0	0	0	0	0	0	0	0	0	0
Cbetulinus_11516	0	4	0	0	0	1	0	2	0	0	0	1	0	1	0	0	4	0	0	0	0	0	3	0	0	0	2	0	0	0	3	0	0	2	0	0	2	0	0	0	0	0	1	0	0	0	0	0	0
Cbetulinus_1152	2	2	0	0	0	0	0	0	0	0	0	0	0	0	0	0	3	0	0	0	0	0	0	0	0	0	0	0	0	0	0	0	0	2	0	0	1	0	0	0	1	0	0	0	0	0	0	0	0
Cbetulinus_11525	0	0	0	0	0	0	0	1	0	0	0	0	0	0	0	0	2	0	0	0	0	0	0	0	0	0	0	0	0	0	0	0	0	0	0	0	2	0	0	0	0	0	0	0	0	0	0	0	0
Cbetulinus_11526	0	0	0	0	0	0	0	0	0	0	0	0	0	0	0	0	0	0	0	0	0	0	0	0	0	0	0	0	0	0	0	0	0	0	0	0	0	0	0	0	0	0	0	0	0	0	0	0	0
Cbetulinus_11527	0	0	1	0	0	0	0	4	0	0	0	0	0	0	0	0	3	0	0	0	0	0	0	0	0	1	3	0	1	0	2	0	0	0	0	0	2	2	0	0	0	0	1	0	0	0	0	0	0
Cbetulinus_11528	0	2	1	0	0	0	0	1	0	0	0	0	0	0	0	0	0	0	0	0	0	0	0	0	0	0	0	0	0	0	1	0	0	0	0	0	0	0	0	0	0	0	1	0	0	0	0	0	0
Cbetulinus_11529	0	0	0	0	0	0	0	2	0	0	0	0	0	0	0	0	3	0	0	0	0	0	0	0	0	0	0	0	0	0	0	0	0	0	0	0	0	1	0	0	0	0	0	0	0	0	0	0	0
Cbetulinus_1153	0	2	0	0	0	0	0	0	0	0	0	0	0	0	0	0	2	0	0	0	0	0	0	0	0	0	0	0	0	0	0	0	0	0	0	0	1	0	0	0	0	0	0	0	0	0	0	0	0
Cbetulinus_11530	0	5	0	0	0	0	0	0	0	0	0	0	0	0	0	0	2	0	0	0	0	0	0	0	0	0	0	0	0	0	3	0	0	2	0	0	0	2	0	0	0	0	0	0	0	0	0	0	0
Cbetulinus_11531	0	0	0	0	0	0	0	0	0	0	0	0	0	0	0	0	5	0	0	0	0	0	0	0	0	0	0	0	0	0	0	0	0	1	0	0	0	0	0	0	0	0	1	0	0	2	0	0	0
Cbetulinus_11532	0	0	0	0	0	0	0	2	0	0	0	0	0	0	0	0	6	0	0	0	0	0	0	0	0	0	0	3	1	0	1	0	0	0	0	0	1	0	0	0	0	0	0	2	0	0	0	0	0
Cbetulinus_11536	0	0	0	0	0	0	0	0	0	0	0	0	0	0	0	0	7	0	0	0	0	0	0	0	0	0	0	0	0	0	1	0	0	2	0	0	0	1	0	0	0	0	1	0	0	0	0	0	0
Cbetulinus_11537	0	0	0	0	0	1	0	0	0	0	0	0	0	0	0	0	0	0	0	0	0	0	0	0	0	0	0	0	0	0	1	0	0	0	0	0	0	0	0	0	0	0	0	0	0	0	0	0	0
Cbetulinus_11539	0	2	0	0	1	0	0	1	0	0	0	0	0	0	0	0	0	0	0	0	0	0	0	0	0	0	0	0	0	0	0	0	0	0	0	0	0	0	0	0	0	0	0	0	0	0	0	0	0
Cbetulinus_1154	0	0	1	0	0	0	0	5	0	0	0	0	0	0	0	0	0	0	0	0	0	0	0	0	0	0	0	0	0	0	1	0	0	0	0	0	1	0	0	0	0	0	0	0	0	0	0	0	0
Cbetulinus_11540	0	0	0	0	0	0	0	1	0	0	0	0	0	0	0	0	0	0	0	0	0	0	0	0	0	0	0	0	0	0	0	0	0	0	0	2	2	0	0	0	0	0	0	0	0	0	0	0	0
Cbetulinus_11541	2	0	0	0	0	0	0	0	0	0	0	0	0	0	0	0	0	0	0	0	0	0	0	0	0	0	0	0	1	0	0	0	1	0	0	0	2	0	0	0	0	0	0	0	0	0	0	0	0
Cbetulinus_11542	0	3	2	0	0	0	0	3	0	0	0	0	0	0	1	0	1	0	0	0	0	0	0	0	1	0	0	0	0	0	1	0	1	7	1	5	4	1	0	0	1	0	0	0	0	0	0	1	0
Cbetulinus_11545	2	1	1	0	0	3	0	5	0	0	0	0	0	0	0	0	2	0	0	0	1	0	0	0	0	0	0	0	0	0	1	0	0	0	0	4	4	2	1	0	1	0	5	1	0	1	3	0	0
Cbetulinus_11548	0	2	0	0	0	0	0	0	0	0	0	0	0	0	0	0	3	0	0	0	1	0	0	0	0	0	0	0	0	0	0	0	0	0	0	1	1	0	0	0	0	0	3	0	0	0	0	0	0
Cbetulinus_11549	0	0	0	0	0	0	0	2	0	0	0	0	0	0	0	0	0	0	0	0	0	0	0	0	0	0	0	0	0	0	0	0	0	0	0	0	0	0	0	0	0	0	0	0	0	0	0	0	0
Cbetulinus_11550	0	0	0	0	0	0	0	2	0	0	0	0	0	0	0	0	0	0	0	0	0	0	0	0	0	0	0	0	0	0	1	0	2	0	0	2	0	0	1	0	0	0	0	0	0	0	0	0	0
Cbetulinus_11551	0	0	0	0	0	0	0	0	0	0	0	0	0	0	0	0	2	0	0	0	0	0	0	0	0	0	0	0	0	0	1	0	0	0	0	0	0	1	0	0	0	0	0	0	0	1	0	0	0
Cbetulinus_11552	2	8	2	0	0	1	0	1	0	0	0	2	0	0	0	0	3	0	0	0	0	0	0	0	0	0	0	0	0	0	0	0	0	1	0	0	2	0	0	0	0	0	2	1	0	0	0	0	0
Cbetulinus_11554	1	1	0	0	0	0	0	3	0	0	0	0	0	1	0	0	0	1	0	0	1	0	3	0	0	0	0	1	0	0	2	0	0	0	0	0	0	0	0	0	0	0	6	0	0	0	0	0	0
Cbetulinus_11555	0	0	0	0	0	0	0	0	0	0	0	0	0	0	0	0	0	0	0	0	0	0	0	0	0	0	0	0	0	0	0	0	0	0	0	0	0	0	0	0	0	0	0	0	0	0	0	0	0
Cbetulinus_11556	1	4	0	0	0	0	0	2	0	0	0	0	0	0	0	0	1	0	0	0	0	0	0	0	0	0	0	0	0	0	1	0	0	0	0	0	2	0	0	3	0	0	1	0	0	0	0	0	0
Cbetulinus_11557	0	0	0	0	0	0	0	0	0	0	0	0	0	0	0	0	0	0	0	0	0	0	0	0	0	0	0	0	0	0	1	0	0	0	0	0	5	0	0	0	0	0	0	0	0	0	0	0	0
Cbetulinus_11558	0	0	0	0	0	0	0	1	0	0	0	0	0	0	0	0	0	0	0	0	0	0	0	0	0	0	0	0	0	0	1	0	0	0	0	0	0	0	0	0	0	0	0	0	0	0	0	0	0
Cbetulinus_1156	0	4	0	0	0	0	0	3	0	0	0	0	0	0	0	0	4	0	0	0	0	0	0	0	0	4	0	0	2	0	5	0	0	0	1	2	0	2	0	0	3	0	0	0	0	2	0	0	0
Cbetulinus_11560	0	4	0	0	1	0	0	7	0	0	0	0	0	1	0	0	2	0	0	0	0	0	1	0	0	0	0	0	0	0	1	0	1	6	2	2	0	2	0	0	0	0	0	1	0	1	0	0	0
Cbetulinus_11561	0	5	1	1	0	0	0	3	0	0	0	0	0	0	0	0	2	0	0	0	0	0	0	0	0	0	0	1	2	0	3	0	1	3	0	0	1	3	0	0	0	0	2	5	0	0	0	0	0
Cbetulinus_11563	0	0	0	0	0	0	0	0	0	0	0	0	0	0	0	0	0	0	0	0	0	0	0	0	0	0	0	0	0	0	0	0	0	0	0	0	1	1	0	0	0	0	0	0	0	0	0	0	0
Cbetulinus_11565	0	1	0	0	0	0	0	1	0	0	0	0	0	0	0	0	0	0	0	0	0	0	0	0	0	0	0	0	0	0	0	0	0	1	0	1	1	0	0	0	0	0	0	2	0	0	0	0	0
Cbetulinus_11568	0	0	0	0	0	0	0	0	0	0	0	0	0	0	0	0	0	0	0	0	0	0	0	0	0	0	0	0	0	0	0	0	0	0	0	0	0	1	0	0	0	0	0	0	0	0	0	0	0
Cbetulinus_1157	0	4	2	0	1	0	0	1	0	0	0	0	0	0	0	0	5	0	0	0	4	0	0	0	0	0	0	0	2	0	0	0	0	0	1	3	1	0	0	0	1	0	2	0	0	0	0	0	0
Cbetulinus_11572	0	0	0	0	0	0	0	0	0	0	0	0	0	0	0	0	0	0	0	0	0	0	0	0	0	0	0	0	0	0	0	0	0	0	0	0	0	0	0	0	0	0	0	0	0	0	0	0	0
Cbetulinus_11574	0	0	0	0	0	0	0	1	0	0	0	0	0	0	0	0	0	0	0	0	0	0	1	0	0	0	0	2	0	0	0	0	0	1	0	3	0	0	0	0	0	0	0	2	0	0	0	0	0
Cbetulinus_11575	0	1	0	0	0	0	0	1	0	0	0	0	0	0	0	0	0	0	0	0	0	0	0	0	0	0	0	0	0	0	0	0	0	0	0	0	1	0	0	0	2	0	0	1	0	0	0	0	0
Cbetulinus_11576	0	6	3	0	0	0	0	10	0	0	0	0	0	0	0	0	3	0	0	0	0	0	0	0	0	0	0	0	0	0	1	0	0	0	0	0	1	2	0	0	0	0	0	2	0	0	1	0	0
Cbetulinus_11578	0	0	0	0	0	0	0	2	0	0	0	1	0	0	0	0	1	0	0	0	0	0	0	0	0	0	1	0	0	0	4	0	0	0	0	0	1	0	0	0	0	0	2	0	0	0	0	0	0
Cbetulinus_11579	0	1	0	0	0	0	0	6	0	2	0	0	0	0	0	0	1	0	0	0	1	0	0	0	0	0	0	0	0	0	0	0	0	0	0	4	4	1	0	0	2	0	2	1	0	0	0	0	0
Cbetulinus_1158	0	0	0	0	0	0	0	0	0	0	0	0	0	0	0	0	0	0	0	0	0	0	0	0	0	0	0	0	0	0	0	0	0	0	0	0	0	0	0	0	1	0	0	0	0	0	0	0	0
Cbetulinus_11580	1	3	0	1	0	0	0	2	0	0	0	0	0	0	0	0	2	0	0	0	3	0	0	0	0	0	0	0	0	0	3	0	1	6	0	2	0	0	0	0	6	0	0	1	0	0	0	0	0
Cbetulinus_11581	0	0	0	0	0	0	0	1	0	0	0	0	0	0	0	0	0	0	0	0	1	0	0	0	0	0	3	0	0	0	1	0	0	0	0	0	1	0	0	0	0	0	0	0	0	0	0	0	0
Cbetulinus_11582	0	2	0	0	0	0	0	3	0	0	0	1	0	0	0	0	2	0	0	0	0	0	1	0	0	0	0	0	1	0	2	0	0	1	0	0	0	1	0	0	1	0	0	0	0	1	0	0	0
Cbetulinus_11584	0	0	0	0	0	0	0	0	0	0	0	0	0	0	0	0	0	0	0	0	0	0	0	0	0	0	0	0	0	0	0	0	0	0	0	0	0	0	0	0	0	0	0	0	0	0	0	0	0
Cbetulinus_11585	0	0	0	0	0	0	0	0	0	0	0	0	0	0	0	0	0	0	0	0	0	0	0	0	0	0	0	0	0	0	0	0	0	0	0	0	0	1	0	0	0	0	0	0	0	0	0	0	0
Cbetulinus_11586	0	10	0	0	0	1	0	3	0	0	0	0	0	0	0	0	8	0	0	0	3	0	0	0	0	0	0	0	0	0	2	0	0	6	0	1	7	3	0	0	0	0	1	1	0	0	0	0	0
Cbetulinus_11587	4	8	2	0	0	0	0	14	0	0	3	0	0	0	0	0	5	1	0	0	1	0	20	0	0	0	0	0	0	0	7	0	0	1	0	0	1	1	0	0	0	0	1	2	0	0	0	0	0
Cbetulinus_11589	0	1	0	0	0	0	0	5	0	0	0	0	0	0	0	0	1	0	0	0	0	0	0	0	0	0	0	0	0	0	1	0	0	0	0	0	2	0	0	0	0	0	1	0	0	0	0	0	0
Cbetulinus_1159	0	3	0	0	0	0	0	0	0	0	0	0	0	0	0	0	0	0	0	0	0	0	0	0	0	0	0	0	0	0	5	0	0	1	0	0	1	1	0	0	0	0	0	0	0	0	0	0	0
Cbetulinus_11591	0	2	0	0	0	0	0	3	0	0	0	0	0	0	0	0	0	0	0	0	0	0	0	0	0	0	0	0	0	0	0	0	0	1	0	0	0	0	0	0	0	0	0	0	0	0	0	0	0
Cbetulinus_11594	0	0	1	0	0	0	0	3	0	0	3	0	0	0	0	0	0	0	0	0	0	0	0	0	0	0	0	0	0	0	0	0	0	0	0	0	0	0	0	0	0	0	1	0	0	0	0	0	0
Cbetulinus_11595	0	0	0	0	0	0	0	0	0	0	0	0	0	0	0	0	0	0	0	0	0	0	0	0	0	0	0	0	0	0	0	0	0	0	0	0	0	0	0	0	0	0	0	1	0	0	0	0	0
Cbetulinus_11596	0	5	1	0	0	0	0	4	0	0	0	1	0	0	0	0	2	0	0	0	0	0	0	0	0	0	0	2	0	0	1	0	1	3	1	0	0	1	0	0	0	0	0	1	0	0	0	0	0
Cbetulinus_11598	0	4	3	0	0	0	0	2	1	0	0	5	0	0	0	0	8	0	0	0	0	0	2	0	0	0	0	0	0	0	1	0	0	1	0	0	1	1	0	0	0	0	1	0	0	0	0	0	0
Cbetulinus_11599	0	5	1	0	0	0	0	1	1	0	0	0	0	0	0	0	6	0	0	0	0	0	0	0	0	1	0	0	0	0	1	0	0	1	0	0	4	2	0	0	0	0	1	2	0	1	0	0	0
Cbetulinus_1160	0	0	1	0	0	0	0	0	0	0	0	0	0	0	0	0	1	0	0	0	0	0	0	0	0	0	0	0	0	0	0	0	0	0	0	0	0	0	0	0	0	0	0	0	0	0	0	0	0
Cbetulinus_11600	0	0	0	0	0	0	0	0	0	0	0	1	0	0	0	0	0	0	0	0	0	0	0	0	0	0	0	0	0	0	0	0	0	0	0	0	0	0	0	0	0	0	0	0	0	0	0	0	0
Cbetulinus_11602	4	0	0	0	0	0	0	3	0	0	0	0	0	0	0	0	0	0	0	0	0	0	0	0	0	0	0	0	2	0	1	0	0	0	0	0	1	0	0	0	0	0	1	0	0	1	0	0	0
Cbetulinus_11604	0	0	0	0	0	0	0	0	0	0	0	0	0	0	0	0	1	0	0	0	0	0	0	0	0	0	0	0	0	0	0	0	0	0	0	0	0	0	0	0	0	0	0	0	0	0	0	0	0
Cbetulinus_11606	0	0	1	0	0	0	0	1	0	0	0	0	0	0	0	0	0	0	0	0	0	0	0	0	0	0	0	0	0	0	0	0	0	0	0	0	0	0	0	0	0	0	0	0	0	0	0	0	0
Cbetulinus_11609	0	2	0	0	0	0	0	2	0	0	0	0	0	0	0	0	7	0	0	0	1	0	0	0	0	0	0	0	0	0	2	0	0	0	0	0	3	0	0	0	1	0	4	0	0	0	0	0	0
Cbetulinus_11611	1	2	0	1	0	0	0	4	0	0	0	0	0	0	0	0	0	0	0	0	0	0	0	0	0	0	0	0	1	0	1	0	0	0	0	0	0	0	0	0	1	0	0	0	0	0	0	0	0
Cbetulinus_11616	0	6	1	0	0	0	0	2	0	0	1	1	0	0	0	0	4	0	0	0	0	0	0	1	0	0	5	0	0	3	1	0	0	0	0	0	1	2	0	0	0	0	1	2	0	2	0	0	0
Cbetulinus_11617	0	2	2	0	0	0	0	10	0	0	0	2	0	0	0	0	2	0	0	0	1	0	1	0	0	0	0	0	1	0	0	0	0	0	0	0	3	2	0	0	1	0	1	0	0	1	0	0	0
Cbetulinus_11618	1	1	0	0	0	0	0	1	0	0	0	0	0	0	0	0	0	0	0	0	0	0	0	0	0	0	0	0	0	0	0	0	0	0	0	0	0	0	0	0	0	0	0	0	0	0	0	0	0
Cbetulinus_11623	0	2	2	0	0	0	0	9	0	0	0	2	0	0	0	0	1	0	0	0	0	0	0	0	0	0	0	0	1	0	0	0	0	0	0	0	1	1	0	0	1	0	0	0	0	1	0	0	0
Cbetulinus_11624	0	5	0	1	0	1	0	6	0	0	0	0	0	2	0	0	7	0	0	0	0	0	0	0	0	0	0	0	0	0	0	0	0	0	1	0	0	8	0	0	2	0	26	2	0	2	0	0	0
Cbetulinus_11625	0	0	0	0	0	0	0	2	0	0	2	0	0	0	0	0	0	0	0	0	0	0	0	2	0	0	0	0	0	0	0	0	0	0	0	0	0	3	0	0	0	0	0	1	0	0	0	0	0
Cbetulinus_11627	0	0	0	0	0	0	0	2	0	0	0	0	0	0	0	0	0	0	0	0	0	0	0	0	0	0	0	0	0	0	1	0	0	0	0	0	2	0	0	0	0	0	1	1	0	0	0	0	0
Cbetulinus_11629	0	2	1	0	0	0	0	2	0	0	0	0	0	0	0	0	2	0	0	0	0	0	0	0	0	0	0	0	0	0	2	0	2	2	0	0	0	0	0	0	0	0	1	2	0	0	0	0	0
Cbetulinus_1163	0	0	0	0	0	0	0	0	0	0	0	0	0	0	0	0	0	0	0	0	0	0	0	0	0	0	0	0	2	0	0	0	0	0	0	0	0	0	0	0	1	0	3	0	0	0	0	0	0
Cbetulinus_11630	0	0	0	0	0	0	0	0	0	0	0	0	0	0	0	0	2	0	0	0	0	0	0	0	0	0	0	0	0	0	1	0	0	0	0	0	2	0	0	0	0	0	0	0	0	0	0	0	0
Cbetulinus_11631	1	1	0	0	0	0	0	5	0	0	0	1	0	1	0	0	9	0	3	0	0	0	2	0	0	0	0	0	0	0	0	0	0	0	0	0	2	0	0	0	0	0	3	2	0	0	0	0	0
Cbetulinus_11633	0	1	0	0	0	0	0	0	0	0	0	0	0	0	0	0	0	0	0	0	0	0	0	0	0	0	0	0	0	0	0	0	0	1	0	0	0	1	0	0	0	0	0	0	0	0	0	0	0
Cbetulinus_11635	0	5	0	0	0	2	0	7	0	0	0	0	0	0	0	0	2	0	0	0	0	0	0	0	0	0	0	0	0	0	2	0	0	0	0	1	4	1	0	0	0	0	1	0	0	0	0	0	0
Cbetulinus_11636	0	0	0	0	0	3	0	0	0	0	0	2	0	1	0	0	6	0	0	0	2	0	0	0	0	0	0	3	0	0	0	0	0	3	0	0	1	0	0	0	0	0	3	0	0	0	0	0	0
Cbetulinus_11637	0	3	0	0	0	1	0	6	0	0	0	0	0	0	0	0	6	0	0	0	1	0	0	0	0	0	0	0	0	0	1	0	0	1	0	3	1	0	0	0	0	0	6	3	0	0	0	0	0
Cbetulinus_11638	0	2	0	0	0	0	0	0	0	2	0	0	0	0	0	0	0	0	0	0	0	0	0	0	0	0	0	0	0	0	0	0	0	0	0	0	0	1	0	0	0	0	0	0	0	0	0	0	0
Cbetulinus_11639	0	9	2	0	0	2	0	9	0	0	0	0	0	0	0	0	2	0	0	0	1	0	0	0	0	0	0	0	0	0	2	0	0	0	0	0	2	2	0	0	0	0	3	0	0	0	0	0	0
Cbetulinus_11641	0	0	4	0	0	0	0	1	0	0	0	0	0	0	0	0	0	0	0	0	0	0	0	0	0	0	0	0	0	0	0	0	0	0	0	0	0	0	0	0	0	0	1	0	0	0	0	0	0
Cbetulinus_11642	1	4	1	1	0	0	0	1	0	0	2	5	0	0	0	0	5	0	0	0	0	0	0	0	0	1	0	1	0	0	3	0	1	1	0	0	0	0	0	0	2	0	2	0	0	0	0	0	0
Cbetulinus_11644	0	3	0	0	0	0	0	2	0	0	0	0	0	1	0	0	7	0	0	0	2	0	0	0	0	0	0	0	0	0	1	0	0	1	0	0	4	0	0	0	0	0	2	1	0	0	0	0	0
Cbetulinus_11646	0	0	0	0	0	0	0	0	0	0	0	2	0	0	0	0	3	0	0	0	0	0	0	0	0	0	0	0	0	0	0	0	3	0	0	0	0	1	0	0	0	0	0	6	0	2	0	0	0
Cbetulinus_11647	2	0	0	0	0	0	0	1	0	0	0	0	0	0	0	0	2	0	0	0	0	0	1	0	0	0	0	0	0	0	2	0	0	0	0	0	2	0	0	0	0	0	1	0	0	2	0	0	0
Cbetulinus_11649	0	2	0	0	0	0	0	9	0	0	0	0	0	0	0	0	6	0	0	0	0	0	0	0	0	0	0	0	0	0	4	0	0	3	0	1	4	1	0	0	0	0	1	0	0	0	0	0	0
Cbetulinus_11650	0	0	0	0	0	0	0	1	0	0	0	0	0	0	0	0	1	0	0	0	0	0	0	0	0	0	0	0	0	0	1	0	0	1	0	1	2	0	0	0	0	0	0	0	0	0	0	0	0
Cbetulinus_11651	1	4	0	0	0	0	0	2	0	0	0	0	0	0	0	0	0	0	0	0	0	0	0	0	0	0	2	3	0	0	2	0	0	2	0	0	1	1	0	0	4	0	1	2	0	1	0	0	0
Cbetulinus_11653	0	0	0	0	0	0	0	0	0	0	0	0	0	0	0	0	0	0	0	0	0	0	0	0	0	0	1	0	0	0	0	0	0	0	0	0	0	0	0	0	0	0	0	0	0	0	0	0	0
Cbetulinus_11654	0	2	0	0	0	0	0	0	0	0	0	0	0	0	0	0	4	0	0	0	0	0	0	0	0	0	0	1	0	0	0	0	0	0	0	0	1	1	0	0	0	0	1	0	0	0	0	0	0
Cbetulinus_11655	0	0	0	0	0	0	0	0	0	0	0	0	0	0	0	0	1	0	0	0	0	0	0	0	0	0	0	0	0	0	0	0	0	0	0	0	0	0	0	0	0	0	1	0	0	0	0	0	0
Cbetulinus_11656	0	0	0	0	0	0	0	2	0	0	0	1	0	0	0	0	3	0	0	0	0	0	1	0	0	0	0	0	0	0	0	0	0	1	0	0	1	0	0	0	0	0	0	0	0	0	0	0	0
Cbetulinus_11658	0	0	0	0	0	0	0	2	0	0	0	0	0	0	0	0	0	0	0	0	0	0	0	0	0	0	0	0	0	0	0	0	0	0	0	0	2	0	0	0	0	0	0	0	0	0	0	0	0
Cbetulinus_11660	0	1	0	0	0	0	0	1	0	0	0	0	0	0	0	0	0	0	0	0	0	0	0	0	0	0	0	0	0	0	0	0	0	2	0	0	0	0	0	0	0	0	0	0	0	0	0	0	0
Cbetulinus_11663	0	4	0	0	0	0	1	4	0	0	0	0	0	1	0	0	9	0	0	0	0	0	0	0	0	0	0	0	0	0	5	0	0	2	1	0	1	1	0	0	0	0	1	1	0	0	0	0	0
Cbetulinus_11665	0	3	0	0	0	0	0	0	0	0	0	2	0	0	0	0	8	0	0	0	0	0	0	0	0	0	0	0	0	0	6	0	0	0	0	0	5	3	0	0	0	0	4	0	0	0	0	0	0
Cbetulinus_11667	0	1	1	0	0	0	0	0	0	0	0	0	0	0	0	0	0	0	0	0	1	0	0	0	0	0	0	0	0	0	0	0	0	1	0	0	0	0	0	0	0	0	0	0	0	0	0	0	0
Cbetulinus_11668	0	2	0	0	0	0	0	3	0	0	0	0	0	0	0	0	1	0	0	0	0	0	0	0	0	0	0	0	1	0	0	0	0	1	0	0	0	1	0	0	0	0	0	0	0	0	0	0	0
Cbetulinus_11669	1	0	0	0	0	0	0	5	0	0	0	1	0	0	0	0	1	0	0	0	1	0	0	0	0	0	0	0	1	0	1	0	1	1	0	1	3	2	0	0	0	0	2	0	0	0	0	0	0
Cbetulinus_11670	0	3	0	0	0	1	0	0	0	0	0	1	0	0	0	0	0	0	0	0	0	0	0	0	0	0	0	0	0	0	1	0	1	0	0	0	0	1	0	0	0	0	0	0	0	0	0	0	0
Cbetulinus_11671	0	0	0	0	0	0	0	0	0	0	0	0	0	0	0	0	1	0	0	0	0	0	0	0	0	0	0	0	0	0	2	0	0	0	0	0	0	0	0	0	0	0	0	1	0	0	0	0	0
Cbetulinus_11672	0	3	1	0	0	0	0	4	0	3	0	2	0	0	0	0	3	0	0	0	0	0	0	0	0	0	0	1	3	0	0	0	1	1	0	0	0	0	0	0	0	0	2	1	0	0	0	0	0
Cbetulinus_11674	0	5	0	0	0	0	0	3	0	0	0	0	0	0	1	0	3	0	0	0	0	1	0	0	0	0	0	0	1	0	0	0	0	0	0	0	1	2	0	0	1	0	1	0	0	4	0	0	0
Cbetulinus_11678	2	1	0	0	0	0	0	0	0	0	0	0	0	0	0	0	2	0	0	0	0	0	0	0	0	0	0	1	2	0	5	0	0	3	1	1	3	2	0	0	5	0	1	0	0	0	0	0	0
Cbetulinus_11679	1	0	0	0	0	0	0	0	0	0	0	0	0	0	0	0	0	0	0	0	0	0	0	0	0	0	0	0	0	0	0	0	0	0	0	0	1	0	0	0	0	0	0	2	0	0	0	0	0
Cbetulinus_11680	0	6	0	1	0	0	0	1	0	0	0	0	1	0	0	0	4	0	0	0	0	0	0	1	0	0	0	0	1	1	0	0	0	7	0	0	2	1	0	0	0	0	0	5	0	0	0	0	0
Cbetulinus_11681	1	5	0	0	0	0	0	1	0	0	2	3	0	1	0	0	14	0	0	0	0	0	0	0	0	0	0	0	0	0	0	0	2	19	0	0	0	0	0	0	0	0	0	2	0	0	0	0	0
Cbetulinus_11682	1	0	0	0	0	0	0	3	0	0	0	1	0	0	0	0	0	0	0	0	0	0	0	0	0	0	0	0	1	0	0	0	0	0	0	0	0	2	0	0	0	0	0	0	0	0	0	0	0
Cbetulinus_11686	0	0	1	0	0	0	0	3	0	0	0	0	0	0	0	0	0	0	0	0	0	0	0	0	0	0	0	2	0	0	0	0	0	1	0	1	1	0	0	0	0	0	0	0	0	0	0	0	0
Cbetulinus_1169	0	2	1	0	0	0	0	2	0	0	0	0	0	0	0	0	1	0	0	0	0	0	0	0	0	0	0	0	0	0	1	0	0	4	0	0	0	0	0	0	0	0	0	0	0	0	0	0	0
Cbetulinus_11691	0	4	0	1	0	0	0	0	0	0	0	0	0	0	0	0	2	0	0	0	0	0	0	0	0	0	2	0	0	0	0	0	0	3	0	1	4	2	0	0	0	0	0	0	0	0	0	0	0
Cbetulinus_11692	0	1	0	0	0	0	0	6	0	0	0	0	0	0	0	0	3	0	0	0	3	0	0	0	0	0	0	0	2	0	1	0	0	4	0	0	5	1	0	0	1	0	1	2	0	0	0	0	0
Cbetulinus_11693	0	0	0	0	0	0	0	1	0	0	0	0	0	0	0	0	1	0	0	0	0	0	0	0	0	0	0	0	0	0	0	0	0	0	0	0	0	0	0	0	2	0	0	0	0	0	0	0	0
Cbetulinus_11694	0	1	0	0	0	0	0	2	0	0	0	0	0	0	0	0	2	0	0	0	0	0	0	0	0	0	0	0	2	0	1	0	0	0	1	0	0	0	0	0	2	0	0	0	0	0	0	0	0
Cbetulinus_117	0	0	0	0	0	0	0	0	0	0	0	0	0	0	0	0	3	0	0	0	0	0	0	0	0	0	0	0	0	0	0	0	0	1	0	0	0	0	0	0	0	0	2	0	0	0	0	0	0
Cbetulinus_11700	0	4	1	0	0	0	0	0	0	0	0	1	0	0	0	0	2	0	0	0	0	0	1	0	0	0	0	0	0	0	1	0	0	0	0	0	2	0	0	0	0	0	1	0	0	0	0	0	0
Cbetulinus_11703	0	2	0	0	0	0	0	2	0	0	0	0	0	0	0	0	2	0	0	0	0	0	0	0	0	0	0	0	2	0	1	0	0	0	1	0	1	0	0	0	2	0	0	0	0	0	0	0	0
Cbetulinus_11705	0	0	0	0	0	0	0	0	0	0	0	0	0	0	0	0	0	0	0	0	0	0	0	0	0	0	0	0	0	0	0	0	0	2	0	0	0	1	0	0	0	0	0	0	0	0	0	0	0
Cbetulinus_11706	0	12	3	0	0	0	0	10	0	0	0	0	0	0	0	0	8	0	0	0	1	0	0	0	0	0	0	0	1	1	1	0	0	3	0	0	3	1	0	0	0	0	0	4	1	3	0	0	0
Cbetulinus_11707	1	7	2	0	0	2	0	5	0	0	0	2	0	0	0	0	8	0	0	0	1	0	1	0	1	0	0	1	1	0	2	0	2	3	0	2	0	3	0	0	1	0	2	3	0	2	0	0	0
Cbetulinus_11708	0	3	0	0	0	0	0	4	0	0	0	0	0	0	0	0	4	0	0	0	0	0	0	0	0	0	0	0	0	0	0	0	0	1	0	0	0	0	0	0	0	0	1	3	0	0	0	0	0
Cbetulinus_1171	0	0	1	0	0	0	0	1	0	0	0	0	0	0	0	0	2	0	0	0	0	0	1	0	0	0	0	0	3	0	0	0	0	2	0	0	0	2	0	0	0	0	0	0	0	0	0	0	0
Cbetulinus_11713	0	2	0	0	0	1	0	5	0	0	0	0	0	0	0	0	0	0	0	0	0	0	0	0	0	0	0	0	0	0	0	0	0	0	0	0	2	1	0	0	2	0	0	3	0	0	0	0	0
Cbetulinus_11714	0	8	0	0	0	0	0	3	0	0	0	0	0	0	0	0	2	0	0	0	1	0	0	0	0	0	0	0	0	0	3	0	0	3	0	1	1	3	0	0	0	0	3	0	0	0	0	0	0
Cbetulinus_11715	0	0	0	0	0	0	0	0	0	0	0	0	0	0	0	0	2	0	0	0	0	0	0	0	0	0	0	0	0	0	0	0	0	0	0	0	0	1	0	0	0	0	0	0	0	0	0	0	0
Cbetulinus_11716	0	0	0	0	0	0	0	5	0	0	0	0	0	0	0	0	1	0	0	0	0	0	0	0	0	0	0	2	0	0	1	0	0	0	0	0	0	1	0	0	0	0	3	0	0	0	0	0	0
Cbetulinus_11717	1	2	1	0	0	0	0	0	0	0	0	0	0	0	0	0	1	0	0	0	0	0	0	0	0	0	0	0	0	0	0	0	0	0	0	0	0	0	0	0	0	0	3	0	0	1	0	0	0
Cbetulinus_11719	0	1	1	0	0	0	0	0	0	0	0	0	0	0	0	0	0	0	0	0	0	0	0	0	0	0	0	0	0	0	0	0	0	0	0	0	2	0	0	0	0	0	1	0	0	1	0	0	0
Cbetulinus_11720	0	8	0	0	0	0	0	5	0	0	0	0	0	1	0	0	6	0	0	0	0	0	0	0	0	0	0	1	0	0	1	0	1	1	0	0	1	2	0	0	2	0	0	0	0	2	8	0	0
Cbetulinus_11722	0	0	0	0	0	0	0	0	0	0	0	0	0	0	0	0	0	0	0	0	0	0	0	0	0	0	0	0	0	0	0	0	0	0	0	0	1	0	0	0	0	0	0	0	0	0	0	0	0
Cbetulinus_11723	0	0	0	0	1	0	0	0	0	0	0	0	0	0	0	0	0	0	0	0	0	0	0	0	0	0	0	0	0	0	0	0	0	0	0	0	0	0	0	0	0	0	0	0	0	0	0	0	0
Cbetulinus_11724	0	0	0	0	0	1	0	3	0	0	2	0	0	0	0	0	1	0	0	0	2	0	0	0	0	0	0	0	1	0	2	0	0	1	0	4	3	0	0	1	0	0	1	0	0	2	0	0	0
Cbetulinus_11725	2	3	0	0	0	0	0	4	0	0	0	1	0	0	0	0	1	0	0	0	0	0	1	0	0	0	1	0	0	0	2	0	0	0	0	0	4	0	0	0	0	0	0	0	0	0	0	0	0
Cbetulinus_11726	0	0	0	0	0	0	0	2	0	0	0	0	0	0	0	0	0	0	0	0	0	0	0	0	0	0	0	0	0	0	0	0	0	0	0	0	0	0	0	0	0	0	0	0	0	0	0	0	0
Cbetulinus_11729	1	0	0	0	0	1	0	2	0	0	0	0	0	0	0	0	1	0	0	0	0	0	0	0	0	0	0	0	1	0	0	0	0	1	0	0	0	1	0	0	0	0	0	0	0	1	0	0	0
Cbetulinus_11732	0	2	0	0	0	0	0	0	0	0	0	1	0	1	0	0	0	2	0	0	0	0	0	0	0	0	0	0	0	0	1	0	0	3	0	0	1	2	0	0	0	0	3	0	0	0	0	0	0
Cbetulinus_11734	0	4	1	0	0	0	0	1	0	0	0	0	0	0	0	0	7	0	0	0	0	0	0	0	0	0	0	0	0	0	2	0	0	2	0	0	1	2	0	0	2	0	0	0	0	1	0	0	0
Cbetulinus_11735	0	0	0	0	0	0	0	2	0	0	0	0	0	0	0	0	0	0	0	0	3	0	0	0	0	0	0	1	0	0	0	0	0	0	0	0	0	0	0	0	0	0	0	0	0	0	0	0	0
Cbetulinus_11736	1	3	1	0	0	0	0	6	0	0	0	0	0	0	1	0	3	0	0	0	1	0	0	0	0	0	0	0	0	0	0	0	2	4	0	2	0	0	0	1	2	0	1	4	0	0	0	0	0
Cbetulinus_11737	1	0	0	0	0	1	0	0	0	0	0	0	0	0	0	0	0	0	0	0	0	0	0	0	0	0	0	0	0	0	0	0	0	0	0	0	0	0	0	0	0	0	0	0	0	0	0	0	0
Cbetulinus_11738	1	6	0	0	0	0	0	10	0	0	0	0	0	0	0	0	2	0	0	0	2	0	2	0	0	0	0	0	0	1	4	0	1	1	0	4	6	2	0	0	0	0	7	4	0	0	0	0	0
Cbetulinus_11739	0	6	1	0	0	0	0	7	0	0	0	1	0	0	0	0	4	0	0	0	0	0	0	0	0	0	0	0	0	0	3	0	0	2	1	0	3	5	0	0	0	0	7	1	0	0	0	0	0
Cbetulinus_1174	0	0	0	0	0	0	0	0	0	0	0	0	0	0	0	0	3	0	0	0	0	0	0	0	0	0	0	1	0	0	0	0	0	0	0	0	0	2	0	0	0	0	0	0	0	1	0	0	0
Cbetulinus_11742	2	0	1	0	0	0	0	2	0	0	0	1	0	0	0	0	0	0	0	0	0	0	0	0	0	0	0	0	0	0	0	0	0	0	0	0	0	0	0	0	0	0	0	4	0	0	0	0	0
Cbetulinus_11743	0	9	2	0	0	0	0	7	0	0	0	0	0	0	0	0	6	0	0	0	0	0	0	0	0	3	0	0	0	0	1	0	0	2	0	2	3	0	0	0	1	0	7	1	0	0	0	0	0
Cbetulinus_11745	1	2	2	0	0	0	0	3	0	0	0	0	0	0	0	0	2	0	0	0	0	0	0	0	0	0	0	0	0	0	1	0	0	0	0	0	1	1	0	1	2	0	1	0	0	0	0	0	0
Cbetulinus_11746	0	2	1	0	0	0	0	4	0	0	2	1	0	0	0	0	6	0	0	0	2	0	0	0	0	4	0	0	1	0	2	0	1	2	0	0	3	0	0	0	1	0	0	0	0	0	0	0	0
Cbetulinus_11748	0	2	0	0	0	0	0	0	0	0	0	0	0	0	0	0	1	0	0	0	0	0	0	0	0	0	0	0	2	0	1	0	1	3	0	0	2	1	0	0	0	0	3	1	0	0	0	0	0
Cbetulinus_1175	1	1	0	0	0	0	0	0	0	0	0	2	0	0	0	0	1	0	0	0	1	0	0	0	0	0	0	0	0	0	0	0	0	5	0	0	0	2	0	0	0	0	0	0	0	0	0	0	0
Cbetulinus_11750	0	2	0	0	0	0	0	1	0	0	0	0	0	0	0	0	3	0	0	0	0	0	0	0	0	0	0	0	0	0	9	0	0	0	0	0	0	0	0	0	0	0	0	0	0	0	0	0	0
Cbetulinus_11753	0	3	0	0	0	0	0	5	0	1	1	0	0	0	0	0	1	0	0	0	0	0	1	0	0	0	0	0	4	0	0	0	0	2	0	1	3	2	0	0	0	0	1	0	0	0	1	0	0
Cbetulinus_11754	0	1	0	0	1	0	0	0	0	0	0	0	0	0	0	0	0	0	0	0	0	0	0	0	0	0	0	0	0	0	0	0	0	0	0	0	0	0	0	0	0	0	0	0	0	0	0	0	0
Cbetulinus_11756	0	3	0	0	0	0	0	2	0	0	0	1	0	1	0	0	3	0	0	0	0	0	0	0	0	0	0	0	4	0	0	0	0	2	0	0	0	1	0	0	0	0	0	0	0	0	0	0	0
Cbetulinus_11759	0	3	0	1	0	0	0	2	0	0	0	2	0	0	0	0	0	0	0	0	0	0	0	0	0	0	0	0	0	0	1	0	0	1	0	1	1	5	0	0	0	0	1	0	0	0	0	0	0
Cbetulinus_11760	1	2	0	0	0	0	0	6	0	0	0	0	0	0	0	0	8	0	0	0	0	0	0	0	0	0	0	0	0	0	2	0	1	0	0	0	0	1	0	0	5	0	1	0	0	0	0	0	0
Cbetulinus_11765	0	2	2	0	0	0	0	9	0	0	0	1	0	0	0	0	2	0	0	0	0	0	0	0	0	0	0	0	1	0	3	0	0	3	0	2	1	0	0	0	0	0	0	0	0	0	0	0	0
Cbetulinus_11767	0	0	0	0	0	0	0	0	0	0	0	0	0	0	0	0	0	0	0	0	0	0	0	0	0	0	0	0	0	0	0	0	0	0	0	0	0	0	0	0	0	0	0	0	0	0	0	0	0
Cbetulinus_11768	0	3	0	0	0	2	0	2	0	0	0	1	0	1	0	0	5	0	0	0	1	0	0	0	0	0	0	0	0	0	1	0	0	1	0	0	3	3	0	0	0	0	4	0	0	1	2	0	0
Cbetulinus_11769	0	0	0	0	0	0	0	0	0	0	0	0	0	0	0	0	1	0	0	0	0	0	0	0	0	0	0	0	0	0	0	0	0	1	0	0	1	0	0	0	0	0	1	0	0	0	0	0	0
Cbetulinus_11771	1	4	1	0	0	0	0	0	0	0	0	0	0	0	0	0	6	0	0	0	0	0	0	0	0	0	0	0	2	0	0	0	0	0	0	0	0	5	0	0	0	0	2	0	0	1	0	0	0
Cbetulinus_11772	0	0	1	0	0	0	0	0	0	0	0	0	0	0	0	0	0	0	0	0	1	0	0	0	0	0	0	0	0	0	0	0	0	0	0	0	2	0	0	0	0	0	0	0	0	0	0	0	0
Cbetulinus_11774	0	0	0	0	0	0	0	0	0	0	0	0	0	0	0	0	0	0	0	0	0	0	0	0	0	0	0	0	0	0	0	0	0	0	0	0	0	0	0	0	0	0	0	0	0	0	0	0	0
Cbetulinus_11775	0	0	0	0	0	0	0	0	0	0	0	0	0	0	0	0	0	0	0	0	0	0	0	0	0	0	0	0	0	0	0	0	0	0	0	0	0	0	0	0	0	0	0	0	0	0	0	0	0
Cbetulinus_11776	0	1	0	0	0	0	0	1	0	0	0	0	0	0	0	0	1	0	0	0	0	0	0	0	0	0	0	0	0	0	0	0	0	0	0	0	1	1	0	0	5	0	0	0	0	0	0	0	0
Cbetulinus_11777	1	0	1	0	0	1	0	4	0	0	0	0	0	0	0	0	0	0	0	0	1	0	0	0	0	0	0	1	0	0	1	0	2	1	0	0	0	1	0	0	0	0	0	1	0	0	0	0	0
Cbetulinus_11778	0	1	0	0	0	0	0	0	0	0	0	1	0	0	0	0	2	0	0	0	0	0	0	0	0	0	0	0	0	0	1	0	0	0	0	0	1	0	0	0	0	0	0	0	2	0	0	0	0
Cbetulinus_11779	0	0	0	0	0	2	0	2	0	0	0	0	0	0	0	0	0	0	0	0	0	0	0	0	0	0	0	0	0	0	0	0	0	0	0	0	2	0	0	0	0	0	0	0	0	0	0	0	0
Cbetulinus_1178	2	5	0	0	0	0	0	8	0	0	0	2	0	0	0	0	5	0	0	0	0	0	0	0	0	0	0	0	0	0	0	0	0	3	0	0	4	2	0	2	0	0	0	0	0	0	0	0	0
Cbetulinus_11780	0	3	0	0	0	0	0	0	0	0	0	0	0	1	0	0	0	0	0	0	0	0	0	0	0	0	0	0	0	0	0	0	0	0	2	3	1	1	0	0	0	0	0	0	0	0	0	0	0
Cbetulinus_11781	0	4	2	0	0	0	0	1	0	0	0	0	0	0	0	0	3	0	0	0	0	0	0	0	0	0	2	0	0	0	2	0	0	4	0	0	2	0	0	0	0	0	0	0	0	0	4	0	0
Cbetulinus_11782	0	3	2	0	0	0	0	2	0	0	0	0	0	0	0	0	0	0	0	0	0	0	0	0	0	2	0	0	0	0	0	0	0	0	0	0	1	1	0	1	0	0	3	0	0	0	0	0	0
Cbetulinus_11784	0	0	0	0	0	0	0	0	0	0	0	0	0	0	0	0	0	0	0	0	0	0	0	0	0	0	0	1	0	0	2	0	0	0	0	0	1	0	0	0	0	0	1	2	0	0	0	0	0
Cbetulinus_11788	0	6	0	0	1	0	0	3	0	0	0	1	0	0	0	0	0	0	0	0	0	0	0	0	0	0	0	0	1	0	1	0	0	1	0	0	1	1	0	0	0	0	0	0	0	0	0	0	0
Cbetulinus_11789	0	1	0	0	0	0	0	5	0	0	0	0	0	1	0	0	3	0	0	0	0	0	0	0	0	0	0	0	5	0	3	0	0	2	1	0	1	0	0	0	0	0	1	0	0	0	0	0	0
Cbetulinus_1179	0	0	0	0	0	0	0	0	0	0	0	0	0	0	0	0	0	0	0	0	0	0	0	0	0	0	0	0	0	0	0	0	0	0	0	0	0	0	0	0	0	0	0	0	0	0	0	0	0
Cbetulinus_11790	1	0	1	0	0	0	0	1	0	0	0	0	0	0	0	0	0	3	0	0	0	0	0	0	0	0	1	1	0	0	0	0	0	0	0	0	0	1	0	0	0	0	0	0	0	1	0	0	0
Cbetulinus_11791	1	1	1	0	0	0	0	3	0	0	0	0	0	0	0	0	0	0	0	0	0	0	0	0	0	0	0	0	0	0	0	0	0	0	0	0	2	0	0	0	0	0	1	0	0	0	0	0	0
Cbetulinus_11792	0	0	1	0	0	0	0	0	0	0	0	0	0	0	0	0	0	0	0	0	0	0	0	0	0	0	0	0	0	0	0	0	0	0	0	0	0	0	0	0	0	0	0	0	0	0	0	0	0
Cbetulinus_11793	0	1	0	0	0	0	0	0	0	0	0	0	0	0	0	0	3	0	0	0	0	0	0	0	0	0	0	0	0	0	0	0	0	0	0	0	0	0	0	0	0	0	0	0	0	0	0	0	0
Cbetulinus_11794	0	5	0	0	0	0	0	6	0	0	0	0	0	0	0	0	7	1	0	0	1	0	0	0	0	0	3	0	0	0	3	1	0	1	0	0	3	5	0	0	0	0	0	0	0	0	0	0	0
Cbetulinus_11798	0	1	0	0	0	0	0	0	0	0	0	0	0	0	0	0	7	0	0	0	0	0	0	0	0	0	0	0	0	0	0	0	0	3	0	0	0	0	0	0	0	0	0	0	0	0	0	0	0
Cbetulinus_118	0	0	0	0	0	0	0	2	0	0	0	0	0	0	0	0	0	0	0	0	0	0	0	0	0	0	0	0	0	0	0	0	0	0	0	0	0	0	0	0	0	0	0	0	0	0	0	0	0
Cbetulinus_11800	0	2	0	0	0	0	0	0	0	0	0	0	0	0	0	0	0	0	0	0	0	0	0	0	0	0	0	0	0	0	0	0	0	1	0	0	0	0	0	0	0	0	0	0	0	0	0	0	0
Cbetulinus_11802	6	0	1	0	0	3	0	5	0	0	0	0	0	0	0	0	0	0	0	0	2	0	0	0	0	0	0	0	0	0	0	0	1	0	0	1	0	2	0	0	0	0	3	0	0	0	0	0	0
Cbetulinus_11804	0	0	0	0	0	0	0	0	0	0	0	0	0	0	0	0	1	0	0	0	0	0	0	0	0	0	0	0	0	0	0	0	0	2	0	0	1	0	0	0	0	0	0	0	0	0	0	0	0
Cbetulinus_11806	0	0	0	0	0	0	0	0	0	0	0	0	0	0	0	0	0	0	0	0	0	0	0	0	0	0	0	0	0	0	2	0	0	0	0	0	0	0	0	0	0	0	0	1	0	0	0	0	0
Cbetulinus_11807	0	0	0	0	0	0	0	1	0	0	0	0	0	0	0	0	0	0	0	0	0	0	0	0	0	0	0	0	0	0	0	0	0	1	0	0	0	0	0	0	0	0	0	0	0	0	0	0	0
Cbetulinus_11808	0	0	0	0	0	0	0	0	0	0	0	0	0	0	0	0	1	0	0	0	0	0	0	0	0	0	0	0	0	0	0	0	0	1	0	0	0	0	0	0	0	0	0	0	0	0	0	0	0
Cbetulinus_11810	0	0	0	0	0	0	0	0	0	0	0	0	0	0	0	0	0	0	0	0	0	0	0	0	0	0	4	0	0	0	0	0	0	0	0	0	1	0	0	0	1	0	0	1	0	0	0	0	0
Cbetulinus_11811	0	0	0	0	0	0	0	0	0	0	0	0	0	0	0	0	0	0	0	0	0	0	0	0	0	0	0	0	0	0	0	0	0	1	0	0	0	2	0	0	0	0	0	0	0	0	0	0	0
Cbetulinus_11813	0	6	1	0	0	0	0	0	0	0	2	0	0	0	0	0	4	0	0	7	0	0	0	0	0	3	0	0	0	0	5	0	0	0	1	1	2	5	0	0	0	0	1	0	0	2	0	0	0
Cbetulinus_11816	0	1	0	0	0	0	0	0	0	0	2	0	0	0	0	0	0	0	0	0	0	0	0	0	0	0	0	0	0	0	0	0	0	2	1	0	0	1	0	0	0	0	0	0	0	0	0	0	0
Cbetulinus_11817	0	0	0	0	0	0	0	0	0	0	0	0	0	0	0	0	0	0	0	0	0	0	0	0	0	0	0	0	0	0	0	0	0	0	0	0	0	0	0	0	0	0	0	0	0	0	0	0	0
Cbetulinus_11818	0	0	0	0	0	0	0	0	0	0	0	0	0	0	0	0	0	0	0	0	0	0	0	0	0	0	0	0	0	0	0	0	0	0	0	0	0	0	0	0	0	0	0	0	0	0	0	0	0
Cbetulinus_1182	0	4	2	0	0	0	0	6	0	0	0	2	0	0	0	0	2	0	0	0	0	0	0	0	0	0	0	0	0	0	0	0	0	1	0	0	0	2	0	0	0	0	0	0	0	0	0	0	0
Cbetulinus_11821	1	5	3	0	0	2	0	6	0	0	0	0	0	1	0	0	11	0	0	0	0	0	0	0	0	0	0	0	0	0	0	0	0	0	0	0	3	0	0	2	3	0	2	0	0	0	0	0	0
Cbetulinus_11822	0	1	0	0	0	0	0	2	0	0	0	0	0	0	0	0	1	0	0	0	0	0	0	0	0	0	0	0	0	0	0	0	0	0	0	0	0	0	0	0	0	0	1	0	0	0	0	0	0
Cbetulinus_11824	0	2	0	0	0	0	0	6	0	0	0	0	0	0	0	0	0	0	0	0	0	0	0	0	0	0	0	0	0	0	0	0	0	0	0	1	1	0	0	0	0	0	2	0	0	0	0	0	0
Cbetulinus_11825	0	0	0	0	0	0	0	0	0	0	0	0	0	0	0	0	3	0	0	0	0	0	0	0	0	0	0	0	0	0	0	0	0	0	0	0	0	1	0	0	0	0	0	1	0	0	0	0	0
Cbetulinus_1183	1	6	1	0	0	0	0	7	0	0	0	2	0	0	0	0	6	0	0	0	1	0	0	0	0	0	0	2	0	0	1	0	0	9	0	0	5	2	0	0	0	0	3	0	0	0	0	0	0
Cbetulinus_11830	0	7	0	0	0	0	0	12	0	0	0	0	0	0	0	0	1	0	0	0	0	0	0	0	0	0	0	0	0	0	1	0	0	3	0	0	1	3	0	1	0	0	0	3	0	0	0	0	0
Cbetulinus_11831	0	0	0	0	0	0	0	1	0	0	0	0	0	0	0	0	0	0	0	0	0	0	0	0	0	0	0	0	0	0	0	0	0	0	0	0	2	0	0	0	0	0	0	0	0	0	0	0	0
Cbetulinus_11832	0	3	0	0	0	1	0	0	0	0	0	0	0	0	0	0	0	0	0	0	0	0	0	0	0	0	0	0	0	0	0	0	0	2	0	0	0	1	0	0	0	0	2	0	0	0	0	0	0
Cbetulinus_11833	0	3	0	0	0	1	0	5	0	0	0	1	0	0	0	0	3	0	0	0	1	0	0	0	0	0	0	1	0	0	4	0	0	0	0	1	3	1	0	0	1	0	1	1	0	0	0	0	0
Cbetulinus_11834	0	0	0	0	0	0	0	0	0	0	0	0	0	0	0	0	0	0	0	0	0	0	0	0	0	0	0	0	0	0	0	0	0	0	0	0	3	0	0	0	0	0	0	0	0	0	0	0	0
Cbetulinus_11839	0	0	0	0	0	0	0	0	0	0	0	0	0	0	0	0	0	0	0	0	0	0	0	0	0	0	0	0	0	0	0	0	0	0	0	0	1	0	0	0	0	0	0	0	0	0	0	0	0
Cbetulinus_1184	0	0	0	0	0	0	0	1	0	0	0	0	0	0	0	0	0	0	0	0	0	0	0	0	0	0	0	0	0	0	0	0	0	0	0	0	0	0	0	0	0	0	0	0	0	0	0	0	0
Cbetulinus_11841	0	2	0	0	0	1	0	2	0	0	0	1	0	0	0	0	1	0	0	0	1	0	0	0	0	0	0	0	0	0	4	0	0	0	0	1	1	0	0	0	1	0	1	1	0	0	0	0	0
Cbetulinus_11842	1	13	0	0	0	0	0	3	0	0	0	0	0	0	0	0	3	0	0	0	0	0	0	0	0	0	0	0	0	0	0	1	0	1	0	0	2	2	0	0	3	0	0	1	0	1	0	0	0
Cbetulinus_11843	0	0	0	0	0	0	0	0	0	0	0	0	0	0	0	0	0	0	0	0	0	0	0	0	0	0	0	0	0	0	0	0	0	1	0	0	0	0	0	0	0	0	0	0	0	0	0	0	0
Cbetulinus_11844	0	0	0	0	0	0	0	0	0	0	0	0	0	0	0	0	0	0	0	0	0	0	0	0	0	0	0	0	0	0	0	0	0	0	0	1	0	0	0	0	0	0	0	0	0	0	0	0	0
Cbetulinus_11845	0	3	1	0	0	0	2	3	0	0	0	0	0	0	0	0	0	0	0	0	0	0	0	0	0	0	0	0	0	0	1	2	0	0	0	0	3	0	0	0	5	0	11	0	1	1	0	0	0
Cbetulinus_11846	0	0	0	0	0	0	0	0	0	0	0	0	0	0	0	0	0	0	0	0	0	0	0	0	0	0	0	0	0	0	0	0	0	0	0	0	0	0	0	0	0	0	0	0	0	0	0	0	0
Cbetulinus_11847	0	0	0	0	0	0	0	0	0	0	0	0	0	0	0	0	0	0	0	0	0	0	0	0	0	0	0	0	0	0	0	0	0	0	1	1	0	0	0	0	0	0	0	0	0	0	0	0	0
Cbetulinus_11848	3	4	0	0	0	1	0	2	0	0	0	1	0	0	0	0	9	0	0	3	0	0	0	0	1	0	0	0	0	0	1	0	0	1	0	0	3	4	0	0	8	0	4	3	0	0	0	0	0
Cbetulinus_11849	0	0	2	0	0	0	0	0	0	0	0	0	0	0	0	0	0	0	0	0	0	0	0	0	0	0	0	0	0	0	1	0	0	0	0	0	0	0	0	0	0	0	0	0	0	0	0	0	0
Cbetulinus_11850	0	2	0	0	0	0	0	0	0	0	0	0	0	0	0	0	0	0	0	0	0	0	0	0	0	0	0	0	0	0	0	0	0	0	0	0	0	2	0	0	0	0	0	0	0	0	0	0	0
Cbetulinus_11852	0	2	1	0	0	0	0	4	0	0	0	1	0	0	0	0	2	0	0	0	0	0	0	0	0	0	0	0	0	0	4	0	0	0	0	0	4	2	0	0	1	0	0	4	0	0	0	0	0
Cbetulinus_11853	3	4	1	0	0	1	0	3	0	0	0	2	0	0	0	0	2	0	0	0	1	0	0	0	0	0	0	1	0	0	3	0	2	1	0	0	4	2	0	0	0	0	17	1	0	0	0	0	0
Cbetulinus_11854	0	3	0	0	0	0	0	0	0	0	0	0	0	0	0	0	0	0	0	0	0	0	0	0	0	0	0	0	0	0	0	0	0	1	0	0	1	0	0	0	0	0	0	0	0	0	0	0	0
Cbetulinus_11856	0	0	0	0	0	0	0	0	0	0	0	0	0	0	0	0	0	0	0	0	0	0	0	0	0	0	1	0	0	0	0	0	0	0	0	0	0	0	0	0	0	0	0	0	0	0	0	0	0
Cbetulinus_1186	0	0	0	0	0	0	0	1	0	0	0	0	0	0	0	0	0	0	0	0	0	0	0	0	0	0	0	0	0	0	0	0	0	0	0	0	0	0	0	0	0	0	0	0	0	1	0	0	0
Cbetulinus_11862	0	3	5	0	0	1	0	4	0	0	0	0	0	0	0	0	4	0	0	0	0	0	0	0	0	0	0	3	0	0	0	0	1	1	0	0	2	1	0	0	0	0	1	0	0	1	0	0	0
Cbetulinus_11863	1	5	0	0	0	0	0	0	0	0	0	0	0	0	0	0	2	0	0	0	0	0	0	0	0	0	0	0	0	0	0	0	0	4	0	0	1	1	0	0	0	0	1	1	0	0	0	0	0
Cbetulinus_11868	0	0	0	0	0	0	0	1	0	0	0	0	0	0	0	0	0	0	0	0	0	0	0	0	0	0	0	0	0	0	0	0	1	0	0	0	0	0	0	0	0	0	0	0	0	0	0	0	0
Cbetulinus_11873	0	2	0	0	0	0	0	3	0	0	0	0	0	0	0	0	4	0	0	0	0	0	0	0	0	0	0	0	0	0	1	0	0	0	0	4	7	1	0	0	5	0	5	1	0	0	2	0	0
Cbetulinus_11876	0	2	0	0	0	1	0	3	0	0	0	0	0	0	0	0	0	0	0	0	0	0	0	0	0	0	0	0	0	0	1	0	0	2	0	0	0	2	0	0	0	0	0	0	0	0	0	0	0
Cbetulinus_11877	0	0	0	0	0	0	0	0	0	0	0	0	0	0	0	0	4	0	0	0	0	0	0	0	0	0	0	0	0	0	0	0	0	0	0	0	0	0	0	0	0	0	0	0	0	0	0	0	0
Cbetulinus_1188	0	0	0	0	0	0	0	0	0	0	0	0	0	0	0	0	0	0	0	0	0	0	0	0	0	0	0	0	0	0	0	0	0	0	0	0	0	0	0	0	0	0	0	0	0	0	0	0	0
Cbetulinus_11880	0	1	2	0	0	1	0	4	0	0	0	0	0	0	0	0	7	0	0	0	0	0	0	0	0	0	0	3	0	0	0	0	0	0	0	0	2	1	0	0	0	0	0	1	0	0	0	0	1
Cbetulinus_11881	1	4	1	0	0	0	0	2	0	0	0	0	0	0	0	0	8	0	0	0	0	0	0	0	0	0	0	1	1	0	0	0	0	5	0	0	0	3	0	0	0	0	2	1	0	0	0	0	0
Cbetulinus_11883	1	2	0	0	0	0	0	7	0	0	0	0	0	0	0	0	9	0	0	0	0	0	1	0	0	0	0	0	0	0	2	0	0	0	0	1	2	1	0	0	1	0	2	1	0	0	1	0	0
Cbetulinus_11884	4	8	0	0	0	0	0	7	0	2	0	0	0	0	0	0	0	0	0	0	0	0	0	0	0	0	0	1	1	0	0	0	0	1	0	0	5	1	0	2	0	0	6	0	0	0	0	0	0
Cbetulinus_11885	0	2	0	0	0	0	0	2	0	0	0	0	0	0	0	0	0	0	0	0	0	0	0	0	0	0	0	0	0	0	1	0	0	1	0	0	1	1	0	0	0	0	0	0	0	0	0	0	0
Cbetulinus_11888	0	0	0	0	0	0	0	0	0	0	0	0	0	0	0	0	0	0	0	0	0	0	0	0	0	0	0	0	0	0	0	0	0	0	0	0	0	0	0	0	0	0	0	0	0	0	0	0	0
Cbetulinus_11889	2	4	0	0	2	0	0	10	0	0	0	2	0	1	0	0	9	0	0	0	0	0	0	0	0	0	0	0	0	0	2	0	0	1	0	0	1	7	0	0	0	0	0	0	0	3	0	0	0
Cbetulinus_11890	3	2	0	0	0	0	0	1	0	0	0	1	0	0	0	0	0	0	0	0	0	0	0	0	0	0	0	0	1	0	0	0	0	0	0	0	0	0	0	0	0	0	0	0	0	0	0	0	0
Cbetulinus_11891	0	0	0	0	0	0	0	2	0	0	0	0	0	0	0	0	3	0	0	0	0	0	0	0	0	0	0	0	0	0	1	0	1	2	0	0	1	0	0	0	0	0	0	0	0	0	0	1	0
Cbetulinus_11892	1	0	0	0	0	3	0	0	0	0	0	0	0	0	0	0	0	0	0	0	0	0	0	0	0	0	0	0	0	0	0	0	0	0	0	0	0	0	0	0	0	0	0	0	0	0	0	0	0
Cbetulinus_11893	0	0	0	0	0	0	0	0	0	0	0	0	0	0	0	0	0	0	0	0	0	0	0	0	0	0	0	0	0	0	0	0	0	0	0	0	0	0	0	0	0	0	0	0	0	0	0	0	0
Cbetulinus_11894	0	0	0	0	0	0	0	0	0	0	0	0	0	0	0	0	1	0	0	0	0	0	0	0	0	0	0	0	0	0	0	0	0	0	0	0	0	0	0	0	0	0	0	0	0	0	0	0	0
Cbetulinus_11896	1	2	1	0	0	0	0	4	0	0	0	1	0	0	0	0	3	0	0	0	2	0	0	0	0	0	0	0	0	0	1	0	0	1	0	0	3	1	0	0	0	0	1	2	0	2	0	0	0
Cbetulinus_11897	0	0	0	0	0	0	0	5	0	0	0	0	0	0	0	0	1	0	0	0	0	0	0	0	0	1	0	0	6	0	2	0	0	1	0	1	0	1	0	0	3	0	1	1	0	0	0	0	0
Cbetulinus_11898	0	0	0	0	0	0	0	0	0	0	0	0	0	0	0	0	0	0	0	0	0	0	0	0	0	0	0	0	0	0	1	0	0	0	0	0	0	0	0	0	0	0	0	0	0	0	0	0	0
Cbetulinus_119	0	3	1	0	0	0	0	3	0	0	0	0	0	0	0	0	1	0	0	0	0	0	0	0	0	0	0	0	0	0	1	0	0	0	0	0	1	1	0	0	2	0	2	0	0	0	0	0	0
Cbetulinus_1190	1	4	0	0	1	1	0	9	0	0	0	0	0	0	1	0	9	0	0	0	0	0	1	0	0	0	0	0	0	0	1	0	1	0	0	0	2	1	0	0	0	0	1	0	0	0	0	0	0
Cbetulinus_11900	0	0	0	0	0	0	0	4	0	0	0	0	0	0	0	0	0	0	0	0	0	0	0	0	0	1	0	0	0	0	0	0	0	1	0	0	1	0	0	0	0	0	0	0	0	0	0	3	0
Cbetulinus_11904	0	3	0	0	0	0	0	4	0	0	0	0	0	0	0	0	2	0	0	0	0	0	0	0	0	0	0	0	0	0	0	0	1	0	0	0	1	1	0	0	0	0	0	0	0	0	0	0	0
Cbetulinus_11909	0	0	0	0	0	0	0	0	0	0	0	0	0	0	0	0	0	0	0	0	0	0	0	0	0	0	0	0	0	0	0	0	0	0	0	0	0	0	0	0	0	0	0	1	0	0	0	0	0
Cbetulinus_11912	1	0	0	0	0	1	0	1	0	0	0	0	0	0	0	0	4	0	0	0	0	0	0	0	0	0	0	0	1	0	0	0	0	0	0	5	2	2	0	1	0	0	3	0	0	1	0	0	0
Cbetulinus_11913	0	0	0	0	0	0	0	0	0	0	0	0	0	0	0	0	2	0	0	0	0	0	0	0	0	0	0	0	0	0	0	0	0	0	0	0	0	2	0	0	0	0	0	0	0	0	0	0	0
Cbetulinus_11914	0	6	1	0	0	0	0	1	0	0	0	2	0	1	0	0	1	0	0	0	0	0	0	0	0	0	0	4	0	0	0	1	0	2	0	1	4	2	0	0	1	0	0	4	0	1	0	0	0
Cbetulinus_11915	0	15	0	0	0	0	0	5	1	0	0	2	0	0	0	0	1	0	0	0	2	0	0	0	0	0	0	0	0	0	1	0	0	1	0	0	0	2	0	0	6	0	0	0	0	0	0	0	0
Cbetulinus_11916	0	0	0	0	0	0	0	1	0	0	0	0	0	0	0	0	0	0	0	0	0	0	0	0	0	0	0	0	0	0	0	0	0	0	0	0	0	0	0	0	0	0	0	0	0	0	0	0	0
Cbetulinus_11917	1	2	0	0	0	0	0	3	0	0	0	0	0	0	0	0	2	0	0	0	0	0	0	0	0	0	0	0	0	0	0	0	0	0	0	0	3	2	0	1	1	0	3	0	0	0	0	0	0
Cbetulinus_11918	2	2	1	0	0	0	0	5	0	0	0	0	0	0	0	0	2	0	0	0	0	0	0	0	0	0	0	0	0	0	0	0	0	0	0	0	2	0	0	0	0	0	0	2	0	0	0	0	0
Cbetulinus_1192	0	0	1	0	0	0	0	0	0	0	0	0	0	0	0	0	0	0	0	0	0	0	0	0	0	0	2	0	0	0	0	0	0	0	1	0	0	0	0	0	0	0	0	0	0	0	0	0	0
Cbetulinus_11920	0	0	1	0	0	0	0	1	0	0	0	0	0	0	0	0	0	0	0	0	0	0	0	0	0	0	0	0	0	0	0	0	0	0	0	0	1	0	0	0	0	0	0	0	0	0	0	0	0
Cbetulinus_11921	0	2	0	0	0	0	0	5	0	0	0	0	0	0	0	0	4	0	0	1	0	0	0	0	0	0	0	0	1	0	0	0	0	2	0	0	2	1	0	0	0	0	2	0	1	0	0	0	0
Cbetulinus_11922	0	0	0	0	0	0	0	3	0	0	0	0	0	0	0	0	0	0	0	0	1	0	0	0	0	0	0	0	0	0	2	0	0	0	0	0	1	0	0	0	0	0	0	0	0	0	0	0	0
Cbetulinus_11923	0	1	0	0	0	0	0	3	0	0	0	0	0	0	0	0	0	0	0	0	0	0	0	0	0	0	0	0	0	0	2	0	0	0	0	0	0	0	0	0	0	0	0	0	0	0	0	0	0
Cbetulinus_11928	0	3	0	0	0	0	0	5	0	0	0	0	0	0	0	0	2	0	0	0	0	0	3	0	0	0	0	0	0	0	0	0	0	0	0	0	1	3	0	0	0	0	0	0	0	0	1	0	0
Cbetulinus_11929	0	4	2	0	0	0	0	3	0	0	0	0	0	0	0	0	2	0	0	0	0	0	0	0	1	0	0	1	4	0	2	0	0	2	0	0	4	0	0	0	2	0	3	0	0	0	0	0	0
Cbetulinus_1193	0	0	0	0	0	0	0	0	0	0	0	0	0	0	0	0	0	0	0	0	0	0	0	0	0	0	0	0	0	0	0	0	0	0	0	0	0	0	0	0	0	0	0	0	0	0	0	0	0
Cbetulinus_11930	0	2	0	0	0	0	0	1	0	0	0	1	0	0	0	0	0	0	0	0	0	0	0	0	0	0	0	0	0	0	0	0	0	5	0	0	0	0	0	0	1	0	0	0	0	0	0	0	0
Cbetulinus_11931	0	1	0	0	0	0	0	5	0	0	0	0	0	0	0	0	0	0	0	0	0	0	0	0	0	0	0	0	0	0	1	0	0	2	0	0	0	0	0	0	0	0	0	0	0	0	0	0	0
Cbetulinus_11934	1	0	0	0	0	1	0	3	0	0	0	0	0	0	0	0	1	0	0	0	1	0	0	0	0	0	0	0	0	0	0	0	0	0	0	0	0	0	0	0	0	0	0	0	0	0	0	0	0
Cbetulinus_11935	1	0	0	0	0	0	0	0	0	0	0	0	0	0	0	0	0	0	0	0	0	0	0	0	0	0	0	0	0	0	0	0	0	0	0	0	0	0	0	0	0	0	0	0	0	0	0	0	0
Cbetulinus_11936	0	0	0	0	0	0	0	2	0	0	0	0	0	0	0	0	0	0	0	0	0	0	1	0	0	0	0	0	0	0	0	0	0	0	0	0	0	0	0	0	0	0	0	1	0	0	0	0	0
Cbetulinus_11937	0	0	0	0	0	0	0	0	0	0	0	0	0	0	0	0	0	0	0	0	0	0	0	0	0	0	0	0	0	0	0	0	0	0	0	0	0	0	0	0	0	0	0	0	0	0	0	0	0
Cbetulinus_11938	0	0	0	0	0	0	0	0	0	0	0	0	0	0	0	0	0	0	0	0	0	0	0	0	0	0	0	0	0	0	0	0	0	0	0	0	0	2	0	0	0	0	0	0	0	0	0	0	0
Cbetulinus_1194	0	0	0	0	0	0	0	1	0	0	0	0	0	0	0	0	1	0	0	0	0	0	0	0	0	0	0	0	0	0	0	0	0	0	0	0	0	0	0	0	0	0	1	0	0	0	0	0	0
Cbetulinus_11940	0	0	0	0	0	0	0	0	0	0	0	0	0	0	0	0	0	0	0	0	0	0	0	0	0	0	0	0	0	0	0	0	0	0	0	1	0	0	0	0	1	0	0	0	0	0	0	0	0
Cbetulinus_11941	0	0	0	0	0	0	0	0	0	0	0	0	0	0	0	0	0	0	0	0	0	0	0	0	0	0	0	0	0	0	0	0	0	0	0	0	0	1	0	0	0	0	0	0	0	0	0	0	0
Cbetulinus_11942	0	0	0	0	0	0	0	0	0	0	0	0	0	0	0	0	0	0	0	0	0	0	0	0	0	0	0	0	0	0	0	0	0	0	0	0	0	0	0	0	0	0	0	0	0	0	0	0	0
Cbetulinus_11943	0	0	0	0	0	0	0	0	0	0	0	1	0	0	0	0	2	0	0	0	0	0	0	0	0	0	0	0	0	0	1	0	0	0	0	0	0	1	0	0	0	0	0	0	0	0	0	0	0
Cbetulinus_11944	0	7	0	0	1	1	0	0	0	0	0	0	0	0	0	0	4	0	0	0	3	0	0	0	0	0	0	0	2	0	0	0	0	1	0	0	1	2	0	0	2	0	0	0	0	0	0	0	0
Cbetulinus_11947	0	0	0	0	0	0	0	0	0	0	0	0	0	0	0	0	0	0	0	0	0	0	0	0	0	0	0	0	0	0	1	0	0	0	0	0	0	0	0	0	0	0	0	0	0	0	0	0	0
Cbetulinus_11948	0	0	0	0	0	0	0	0	0	0	0	0	0	0	0	0	0	0	0	0	0	0	0	0	0	0	0	0	0	0	0	0	0	0	0	1	0	0	0	0	0	0	0	0	0	0	0	0	0
Cbetulinus_11949	1	4	0	0	0	0	0	5	0	0	0	0	0	2	0	0	4	0	1	0	0	0	0	0	0	0	0	0	0	0	0	0	0	5	0	2	3	0	0	0	0	0	5	6	0	0	0	0	0
Cbetulinus_1195	0	1	0	0	0	0	0	0	0	0	0	0	0	0	0	0	0	0	0	0	0	0	0	0	0	0	0	0	0	0	0	0	0	0	0	0	0	1	0	0	0	0	0	2	0	0	0	0	0
Cbetulinus_11950	2	6	2	0	0	0	0	5	0	0	0	0	0	0	0	0	10	0	0	0	0	0	0	0	0	0	0	1	0	0	4	0	0	4	0	0	6	0	0	1	4	0	2	5	0	0	0	0	0
Cbetulinus_11951	0	0	0	0	0	0	0	0	0	0	0	0	0	0	0	0	0	0	0	0	0	0	0	0	0	0	0	0	0	0	0	0	0	0	0	0	0	1	0	0	0	0	0	0	0	0	0	0	0
Cbetulinus_11954	1	4	1	1	0	0	0	4	0	0	0	0	0	0	0	0	3	0	0	0	0	0	0	0	0	0	6	0	0	0	2	0	0	1	0	1	4	1	0	0	2	0	1	0	0	0	0	0	0
Cbetulinus_11955	0	6	1	0	0	0	0	2	0	0	0	0	0	0	0	0	2	0	0	0	1	0	0	0	0	0	0	0	0	0	1	0	0	1	0	1	2	1	0	0	0	0	0	0	0	0	0	0	0
Cbetulinus_11957	2	1	1	0	0	0	0	3	0	0	0	1	0	0	0	0	3	0	0	0	3	0	0	0	0	0	0	0	0	0	2	0	2	0	1	0	3	1	0	0	1	0	0	0	0	0	0	0	0
Cbetulinus_11958	0	0	0	0	0	0	0	2	0	0	0	0	0	0	0	0	1	0	0	0	0	0	0	0	0	0	0	0	0	0	1	0	1	0	0	0	0	0	0	0	0	0	0	0	0	0	0	0	0
Cbetulinus_11959	1	11	0	4	0	1	0	3	0	0	0	0	0	1	0	0	4	0	0	0	0	0	0	0	0	0	0	1	0	0	3	0	0	4	0	0	3	3	0	1	0	1	2	2	0	1	0	0	0
Cbetulinus_1196	0	1	0	0	0	0	0	3	0	0	0	0	0	0	0	0	1	0	0	0	0	0	0	0	0	0	0	0	0	0	3	0	0	1	0	0	0	2	0	0	0	0	1	0	0	1	0	0	0
Cbetulinus_11961	0	0	0	0	0	0	0	0	0	0	0	0	0	0	0	0	0	0	0	0	0	0	0	0	0	0	0	0	0	0	0	0	0	0	0	0	0	0	0	0	0	0	0	0	0	0	0	0	0
Cbetulinus_11964	0	1	0	0	0	0	0	6	0	0	0	0	0	1	0	0	9	0	0	0	1	0	0	0	0	0	0	0	0	0	0	0	0	1	0	0	5	0	0	0	0	0	2	0	0	0	0	0	0
Cbetulinus_11965	0	1	3	0	0	0	0	2	0	0	0	0	0	0	0	0	4	0	0	0	0	0	0	0	0	0	0	0	0	0	1	0	1	4	0	0	2	0	0	0	3	0	1	0	0	0	0	0	0
Cbetulinus_11966	1	1	0	1	0	0	0	3	0	0	0	0	0	0	0	0	2	0	0	0	0	0	0	0	0	0	0	0	0	0	1	0	0	0	0	0	0	0	0	0	1	0	0	0	0	0	0	0	0
Cbetulinus_1197	0	0	2	0	0	0	0	1	2	0	0	0	0	0	0	0	2	0	0	0	0	0	0	0	0	0	0	1	0	0	2	0	0	1	0	0	0	0	0	0	0	0	1	0	0	0	0	0	0
Cbetulinus_11970	0	0	0	0	0	0	0	0	0	0	0	0	0	0	0	0	0	0	0	0	0	0	0	0	0	0	0	0	0	0	0	0	0	0	0	0	0	0	0	0	0	0	0	0	0	0	0	0	0
Cbetulinus_11972	0	0	0	0	0	0	0	1	0	0	0	0	0	0	0	0	1	0	0	0	1	0	0	0	0	0	0	0	0	0	0	0	0	1	0	0	2	0	0	0	0	0	0	0	0	0	0	0	0
Cbetulinus_11973	0	1	0	0	0	0	0	1	0	0	0	0	0	0	0	0	0	0	0	0	1	0	0	0	1	0	0	0	0	0	3	0	0	0	0	0	2	1	0	0	1	0	1	0	0	0	0	0	0
Cbetulinus_11978	0	2	0	0	0	0	0	1	0	0	0	0	0	0	1	0	0	0	0	0	0	0	0	0	0	0	0	1	0	0	0	0	0	0	0	0	0	1	0	0	0	0	0	0	0	0	0	0	0
Cbetulinus_11980	1	2	0	0	0	0	0	1	0	0	0	0	0	0	0	0	0	0	0	0	0	0	0	0	0	0	0	0	0	0	0	0	0	0	0	0	0	0	0	0	0	0	1	0	0	0	0	0	0
Cbetulinus_11981	0	2	0	0	0	0	0	1	0	0	0	0	0	0	0	0	1	0	0	0	0	0	0	0	0	0	0	0	0	0	0	0	0	0	0	0	1	0	0	0	0	0	2	0	0	0	0	0	0
Cbetulinus_11984	0	1	0	0	0	0	0	0	0	0	0	0	0	0	0	0	0	0	0	0	0	0	0	0	0	0	0	0	0	0	0	0	0	0	0	0	0	0	0	0	0	0	0	0	0	0	0	0	0
Cbetulinus_11987	0	4	1	0	0	0	0	0	0	0	2	0	0	1	0	0	2	0	0	0	0	0	0	0	0	0	0	0	0	0	0	0	0	0	0	2	3	2	0	0	0	0	0	0	0	1	0	0	0
Cbetulinus_11989	0	8	2	0	0	0	0	6	0	0	0	0	0	0	0	0	5	0	0	0	1	0	0	0	0	0	0	0	0	0	1	0	0	3	0	0	4	1	0	0	6	0	0	1	0	0	0	0	0
Cbetulinus_1199	0	0	0	0	0	0	0	3	0	0	0	0	0	0	0	0	0	0	0	0	0	0	0	0	0	0	0	0	0	0	1	0	0	0	0	0	0	0	0	0	0	0	0	0	0	0	0	0	0
Cbetulinus_11991	0	0	0	0	0	0	0	0	0	0	0	0	0	0	0	0	0	0	0	0	0	0	0	0	0	0	0	0	0	0	0	0	0	0	0	0	0	0	0	0	0	0	26	0	0	0	0	0	0
Cbetulinus_11992	2	0	2	0	0	0	0	3	0	0	0	0	0	0	0	0	0	0	0	0	0	0	0	0	0	0	0	0	0	0	0	0	0	0	0	0	2	0	0	0	2	0	0	0	0	0	0	0	0
Cbetulinus_11993	0	0	0	0	0	0	0	0	0	0	0	0	0	0	0	0	1	0	0	0	0	0	0	0	0	0	0	0	0	0	0	0	0	2	0	0	0	0	0	0	0	0	0	0	0	0	0	0	0
Cbetulinus_11994	0	4	1	0	0	0	0	2	0	0	0	0	0	0	0	0	5	0	0	0	0	0	0	0	0	0	0	0	0	0	0	0	0	2	0	0	2	2	0	0	0	0	2	0	0	0	0	0	0
Cbetulinus_11996	0	3	0	1	0	0	0	2	0	0	0	1	0	0	0	0	6	0	0	0	0	0	0	0	0	0	0	0	0	0	0	0	0	0	0	0	4	0	0	0	0	0	1	2	0	0	0	0	0
Cbetulinus_11997	0	4	1	0	0	0	0	2	0	0	0	0	0	0	0	0	3	0	0	0	2	0	0	0	0	0	0	0	0	0	2	1	2	1	0	0	6	2	0	0	0	0	0	0	0	0	0	0	0
Cbetulinus_11999	0	6	3	0	2	0	0	6	0	0	0	1	0	0	1	0	5	0	0	0	1	0	0	0	0	0	0	0	0	0	1	0	1	2	0	0	4	0	0	1	0	0	0	0	0	0	0	0	0
Cbetulinus_1200	0	0	0	0	0	0	0	0	0	0	0	0	0	0	0	0	0	0	0	0	0	0	0	0	0	0	0	0	0	0	0	0	0	0	0	0	0	0	0	0	0	0	0	0	0	0	0	0	0
Cbetulinus_12001	2	5	1	0	0	1	0	14	0	0	0	1	0	1	0	0	8	0	0	0	0	0	0	0	0	0	0	0	0	0	0	0	0	1	0	0	4	1	0	1	0	0	0	0	0	0	0	0	0
Cbetulinus_12002	0	0	0	0	0	0	0	0	0	0	0	0	0	0	0	0	1	0	0	0	0	0	0	0	0	0	0	0	0	0	1	0	0	0	0	0	2	1	0	0	0	0	0	0	0	0	0	0	0
Cbetulinus_12003	0	2	1	0	0	0	0	2	0	0	0	0	0	0	0	0	1	0	1	0	1	0	0	0	0	0	0	0	0	0	2	0	0	5	0	0	0	0	0	0	1	0	1	1	0	0	1	0	0
Cbetulinus_12004	0	2	0	0	0	0	0	7	0	0	0	0	0	0	0	0	1	0	0	0	0	0	0	0	0	2	0	0	0	0	0	0	0	0	0	0	1	0	0	0	1	0	0	0	0	1	0	0	0
Cbetulinus_12008	6	3	0	0	0	0	0	11	0	0	0	0	0	0	0	0	4	0	0	0	1	0	1	0	0	0	0	2	0	0	1	0	0	3	0	3	4	1	0	0	0	0	0	1	0	0	0	0	0
Cbetulinus_12009	0	5	0	1	0	0	0	4	0	0	0	2	0	3	0	0	2	0	0	0	0	0	1	0	0	0	0	0	0	1	4	0	0	5	0	1	2	2	0	0	0	0	0	3	0	0	0	0	0
Cbetulinus_1201	0	0	0	0	0	0	0	0	0	0	0	0	0	0	0	0	0	0	0	0	0	0	0	0	0	0	0	0	0	0	0	0	0	0	0	0	0	0	0	0	0	0	0	0	0	0	0	0	0
Cbetulinus_12010	1	6	0	1	0	0	0	0	0	0	0	0	0	0	0	0	1	0	0	0	1	0	0	0	0	1	0	1	0	0	1	0	0	2	0	0	1	0	0	0	3	0	0	0	0	0	0	0	0
Cbetulinus_12012	1	3	4	0	0	0	0	2	0	0	0	0	0	0	0	0	3	0	0	0	0	0	0	0	0	1	0	2	0	0	0	0	1	1	0	0	0	1	0	0	3	0	2	0	0	0	0	0	0
Cbetulinus_12013	0	0	0	0	0	0	0	0	0	0	0	0	0	0	0	0	0	0	0	0	0	0	0	0	0	0	0	0	2	0	0	0	0	2	0	0	2	0	0	0	0	0	1	1	0	0	0	0	0
Cbetulinus_12014	0	0	0	0	0	0	0	1	0	0	0	1	0	0	0	0	0	0	0	0	1	0	0	0	0	0	0	0	0	0	0	0	0	0	0	0	0	0	0	0	0	0	0	0	0	0	1	0	0
Cbetulinus_12016	0	4	2	0	0	0	0	5	0	0	0	0	0	0	0	0	6	0	0	0	0	0	0	0	0	0	0	0	0	0	0	0	0	3	0	0	1	4	0	0	0	0	0	0	0	0	0	0	0
Cbetulinus_12017	0	4	0	0	0	0	0	5	0	0	0	0	0	0	0	0	3	1	0	0	0	0	0	0	0	0	0	0	1	0	6	0	0	2	0	0	4	3	0	0	0	0	3	0	0	0	0	0	0
Cbetulinus_12018	2	3	1	0	0	0	0	1	0	0	2	0	0	1	0	0	1	0	0	0	0	0	0	0	0	0	0	0	2	0	0	0	0	1	0	0	1	3	0	0	1	0	6	0	0	1	0	0	0
Cbetulinus_12019	0	2	1	0	0	0	0	2	0	0	0	0	0	2	0	0	3	0	0	0	0	0	0	0	0	0	0	0	0	0	2	0	0	6	0	0	1	4	0	0	0	0	4	0	0	0	0	0	0
Cbetulinus_12020	0	1	2	0	0	0	0	5	0	0	0	0	0	0	0	0	2	0	0	0	2	0	0	0	0	0	0	4	0	1	0	0	0	0	0	1	1	1	0	0	2	0	0	0	0	0	0	0	0
Cbetulinus_12021	0	0	0	0	0	0	0	0	0	0	0	0	0	1	0	0	1	0	0	0	0	0	0	0	0	0	0	1	0	0	0	0	0	0	0	0	0	0	0	0	0	0	0	0	0	0	0	0	0
Cbetulinus_12023	1	6	2	0	0	1	0	14	0	0	0	1	0	0	0	0	7	0	0	0	1	0	3	0	0	0	0	0	0	0	6	0	0	4	0	0	9	1	0	2	2	0	2	1	0	0	0	0	0
Cbetulinus_12026	2	1	0	0	0	0	0	4	0	0	0	0	0	0	0	0	0	0	0	0	0	0	0	0	0	0	0	0	0	0	2	0	0	0	0	0	1	0	0	2	0	0	0	2	0	0	0	0	0
Cbetulinus_12027	2	7	0	1	0	0	0	3	0	0	0	1	0	0	0	0	7	0	0	0	0	0	0	0	0	0	0	0	0	0	4	0	0	7	0	0	3	3	0	4	2	1	3	1	0	0	0	0	0
Cbetulinus_12028	2	3	3	2	0	3	0	5	0	0	0	7	0	0	0	0	4	0	0	0	0	0	0	0	0	0	0	0	1	0	8	0	2	1	0	1	0	3	0	0	2	0	5	3	0	0	0	0	1
Cbetulinus_12029	0	0	0	0	0	0	0	2	0	0	0	0	0	0	0	0	0	0	0	0	0	0	0	0	0	0	0	0	0	0	1	0	0	2	0	0	0	1	0	0	0	0	0	0	0	0	0	0	0
Cbetulinus_12030	0	4	0	0	0	2	0	1	0	0	0	0	0	0	0	0	3	0	0	0	0	0	0	0	0	0	0	0	0	0	1	0	0	1	0	0	0	3	0	0	1	0	1	0	0	1	0	0	0
Cbetulinus_12032	0	1	0	0	0	0	0	0	0	0	2	4	0	0	0	0	2	0	0	0	0	0	0	0	0	0	0	0	2	0	1	0	0	0	0	0	2	1	0	0	0	0	0	0	0	0	0	0	0
Cbetulinus_12033	0	0	0	0	0	0	0	3	0	0	0	0	0	0	0	0	0	0	0	0	0	0	0	0	0	0	0	0	1	0	1	0	0	0	0	0	0	0	0	0	0	0	0	0	0	0	0	0	0
Cbetulinus_12035	0	0	0	0	0	0	0	0	0	0	0	0	0	0	0	0	0	0	0	0	0	0	0	0	0	0	0	0	0	0	1	0	0	0	0	0	0	0	0	0	0	0	0	0	0	0	0	0	0
Cbetulinus_12036	0	0	0	0	0	0	0	2	1	0	0	0	0	0	0	0	5	0	0	0	0	0	0	0	0	0	0	0	0	0	0	0	0	2	0	0	1	0	0	0	3	0	5	0	0	0	0	0	0
Cbetulinus_12039	0	1	0	0	0	0	0	0	0	0	0	0	0	0	0	0	2	0	0	0	0	0	0	0	0	0	0	0	0	0	0	0	0	3	0	0	0	0	0	0	0	0	0	0	0	0	0	0	0
Cbetulinus_1204	0	0	0	0	0	0	0	0	0	0	0	0	0	0	0	0	0	0	0	0	0	0	0	0	0	0	0	0	0	0	0	0	0	0	0	0	0	0	0	0	1	0	0	0	0	0	0	0	0
Cbetulinus_12040	0	1	0	0	0	0	0	5	0	0	1	0	0	0	0	0	4	0	0	0	0	0	0	0	0	0	2	0	0	0	1	0	0	1	0	0	2	1	0	0	1	0	2	0	0	1	1	0	0
Cbetulinus_12041	0	0	0	0	0	1	0	3	0	0	0	0	0	0	0	0	2	0	0	0	0	0	0	1	0	3	0	0	2	0	7	0	1	2	0	0	1	0	0	0	1	0	2	0	0	0	0	0	0
Cbetulinus_12044	1	5	0	0	0	0	0	0	0	0	0	1	0	0	0	0	3	0	0	0	0	0	0	0	0	0	0	0	0	0	5	0	0	1	0	0	4	0	0	0	1	0	0	1	0	0	0	0	0
Cbetulinus_12046	2	0	0	1	0	0	0	8	4	0	0	0	0	0	0	0	3	0	0	0	2	0	0	0	0	0	0	0	0	0	10	0	0	3	0	0	0	2	0	1	2	0	2	0	0	0	0	0	0
Cbetulinus_12048	0	0	0	0	0	0	0	0	0	0	0	0	0	0	0	0	0	0	0	0	0	0	0	0	0	0	0	0	0	0	0	0	0	0	0	0	0	0	0	0	0	0	0	0	0	0	0	0	0
Cbetulinus_12049	1	1	0	0	0	0	0	1	0	0	0	0	0	0	0	0	2	0	0	0	0	0	0	0	0	0	0	0	0	0	13	0	0	3	0	1	0	1	0	0	0	0	0	1	0	0	0	0	0
Cbetulinus_1205	0	3	0	0	0	0	0	4	0	0	0	0	0	0	0	0	1	0	0	0	0	0	0	0	0	0	0	0	1	0	0	0	0	3	0	0	1	0	0	0	0	0	0	0	0	0	0	0	0
Cbetulinus_12050	0	0	0	0	0	0	0	0	0	0	0	0	0	0	0	0	0	0	0	0	0	0	0	0	0	0	0	0	0	0	0	0	0	0	0	0	0	0	0	0	0	0	0	0	0	0	0	0	0
Cbetulinus_12051	0	0	0	0	0	0	0	0	0	0	0	0	0	0	0	0	0	0	0	0	0	0	0	0	0	0	0	0	0	0	0	0	0	0	0	0	0	0	0	0	0	0	0	0	0	0	0	0	0
Cbetulinus_12053	0	0	1	0	0	0	0	4	0	0	0	0	0	0	0	0	7	0	0	0	0	0	0	1	0	1	0	1	0	0	3	0	0	0	1	0	1	0	0	0	1	0	0	0	0	5	0	0	0
Cbetulinus_12054	2	2	0	0	0	0	0	2	0	0	0	0	0	1	0	0	5	0	0	0	0	0	0	0	0	0	0	1	0	0	0	0	0	0	0	0	2	2	0	0	0	0	3	1	0	0	0	0	0
Cbetulinus_12055	0	1	0	0	0	1	0	0	0	0	0	1	0	0	0	0	0	0	0	0	0	0	0	0	0	0	0	0	0	0	2	0	0	0	0	0	0	0	0	0	0	0	0	0	0	0	0	0	0
Cbetulinus_12056	0	1	0	0	0	0	0	0	0	0	0	0	0	0	0	0	0	0	0	0	0	0	0	0	0	0	0	0	0	0	0	0	0	0	0	0	0	0	0	0	0	0	0	0	0	0	0	0	0
Cbetulinus_12058	0	2	1	0	0	0	0	3	0	0	0	1	0	0	0	0	1	0	0	0	1	0	1	0	0	0	0	0	0	0	1	0	0	0	0	0	5	0	0	0	0	0	1	0	0	0	0	0	0
Cbetulinus_12059	0	1	0	0	0	0	0	3	0	0	0	0	0	0	0	0	6	0	0	0	0	0	0	0	0	0	0	0	0	0	0	0	0	4	0	0	2	0	0	0	0	0	0	0	0	0	0	0	0
Cbetulinus_1206	0	0	0	0	0	0	0	0	0	0	0	0	0	0	0	0	2	0	0	0	0	0	0	0	0	0	0	0	0	0	2	0	0	0	0	0	1	4	0	0	0	0	0	0	0	0	0	0	0
Cbetulinus_12060	1	5	0	0	0	0	0	9	2	0	0	0	0	0	0	0	6	0	0	0	0	0	0	0	0	0	0	1	1	0	1	0	2	1	0	0	9	5	0	0	10	0	5	2	0	0	0	0	0
Cbetulinus_12061	0	6	0	0	0	1	0	5	0	0	0	1	0	0	0	0	8	0	0	0	0	0	0	0	0	0	0	0	0	0	4	0	0	4	1	0	1	2	0	0	1	0	5	0	0	1	0	0	0
Cbetulinus_12062	0	3	0	0	0	0	0	5	0	0	0	0	0	0	0	0	0	0	0	0	0	0	0	0	0	0	0	0	0	0	0	0	0	0	0	1	0	0	0	0	2	0	0	0	0	0	0	0	0
Cbetulinus_12063	0	3	0	0	0	0	0	0	0	0	0	0	0	1	0	0	0	0	0	0	0	0	0	0	0	0	0	0	0	0	2	0	0	2	0	0	0	0	0	0	0	0	2	0	0	0	0	0	0
Cbetulinus_12066	0	6	1	0	0	0	0	6	0	0	0	0	0	0	0	0	5	0	0	0	0	0	1	0	1	0	0	0	0	0	3	0	0	2	0	0	0	4	0	0	0	0	7	1	0	1	0	0	0
Cbetulinus_1207	0	0	0	0	0	0	0	1	0	0	0	0	0	0	0	0	4	0	0	0	1	0	0	0	0	0	0	0	1	0	5	0	0	0	0	0	7	3	0	0	0	0	0	4	0	0	0	0	0
Cbetulinus_12071	0	7	0	0	0	1	0	1	0	0	0	0	0	0	0	0	6	0	0	0	0	0	0	0	0	0	0	1	0	0	4	0	0	7	0	0	0	3	0	1	1	0	2	2	0	0	0	0	0
Cbetulinus_12072	0	5	1	0	0	0	0	2	0	0	0	0	0	0	0	0	8	0	0	0	0	0	0	0	0	0	0	0	1	0	5	0	0	1	0	2	5	1	0	0	1	0	0	0	0	0	0	0	0
Cbetulinus_12073	0	1	0	0	0	0	0	1	0	0	0	0	0	0	0	0	2	0	0	0	0	0	0	0	0	0	0	0	3	0	0	0	0	0	1	0	0	1	0	0	0	0	6	0	0	0	0	0	0
Cbetulinus_12077	0	10	0	1	0	1	0	0	0	0	0	1	0	0	0	0	5	0	0	0	0	1	0	0	0	0	0	1	0	0	2	0	2	5	0	1	0	1	0	0	0	0	1	8	0	0	0	0	0
Cbetulinus_12078	0	4	0	0	0	0	0	3	0	0	1	0	0	0	0	0	2	0	0	0	1	0	0	0	0	0	0	0	0	0	2	0	2	2	0	0	8	1	0	0	1	0	1	1	0	1	0	0	0
Cbetulinus_12079	0	0	0	0	0	0	0	0	0	0	1	0	0	0	0	0	0	0	0	0	0	0	0	0	0	0	0	0	0	0	1	0	0	0	0	0	0	0	0	0	0	0	0	1	0	0	0	0	0
Cbetulinus_1208	1	3	0	0	0	0	0	0	0	0	0	0	0	0	0	0	4	0	0	0	0	0	0	0	0	0	0	0	0	0	2	0	0	1	0	0	0	0	0	0	0	0	0	0	0	0	0	0	0
Cbetulinus_12081	0	1	3	0	0	0	0	4	0	0	0	0	0	0	0	0	7	0	0	0	0	0	1	0	0	0	0	0	0	0	0	0	0	7	0	1	3	5	0	0	0	0	2	0	0	1	0	0	0
Cbetulinus_12082	0	0	0	0	0	0	0	0	0	0	0	0	0	0	0	0	0	0	0	0	0	0	0	0	0	0	0	0	0	0	0	0	0	0	0	0	0	0	0	0	0	0	0	0	0	0	0	0	0
Cbetulinus_12083	0	4	0	0	0	0	0	2	0	0	0	2	0	1	0	0	9	0	0	0	0	0	0	0	0	3	0	1	0	0	2	0	0	0	0	1	0	2	0	0	0	0	3	0	0	2	0	0	0
Cbetulinus_12086	0	0	0	0	0	0	0	1	0	0	0	0	0	0	0	0	0	0	0	0	0	0	0	0	0	0	0	0	0	0	0	0	0	0	0	0	0	0	0	0	0	0	0	0	0	0	0	0	0
Cbetulinus_12087	0	0	0	0	0	0	0	0	0	0	0	0	0	0	0	0	0	0	0	0	0	0	0	0	0	0	0	0	0	0	0	0	0	0	0	0	0	0	0	0	0	0	0	0	0	0	0	0	0
Cbetulinus_12088	0	0	0	0	0	0	0	0	0	0	0	0	0	0	0	0	0	0	0	0	0	0	0	0	0	0	0	0	0	0	0	0	0	0	0	0	0	0	0	0	0	0	0	0	0	0	0	0	0
Cbetulinus_1209	0	2	0	0	2	0	0	3	0	0	0	0	0	1	0	0	1	0	0	0	1	0	0	0	0	0	0	0	0	0	0	0	0	2	0	0	1	1	0	0	0	0	0	0	0	0	0	0	0
Cbetulinus_12090	0	0	1	0	0	0	0	3	0	0	0	0	0	0	0	0	0	0	0	0	0	0	0	0	0	0	0	0	0	0	0	0	0	0	0	0	0	0	0	0	0	0	0	0	0	0	0	0	0
Cbetulinus_12092	0	0	1	0	0	0	0	6	0	0	0	1	0	1	0	0	1	0	1	0	0	0	0	0	0	0	0	0	0	0	2	0	0	1	0	0	2	0	0	0	0	0	2	0	0	0	0	0	0
Cbetulinus_12093	0	3	0	1	0	0	0	2	0	0	0	1	0	0	0	0	4	0	0	1	0	0	2	0	0	0	0	0	0	0	1	0	0	1	1	1	0	3	0	0	0	0	0	0	0	0	0	0	0
Cbetulinus_12094	0	0	0	0	0	2	0	4	0	0	0	0	0	1	0	0	4	0	0	0	2	0	0	0	0	0	0	0	2	0	0	0	0	8	0	0	0	1	0	0	0	0	2	4	0	0	0	0	0
Cbetulinus_121	0	1	2	0	0	0	0	4	0	0	0	0	0	0	0	0	0	0	0	0	1	0	0	0	0	0	0	0	0	0	0	0	0	3	0	0	2	0	0	0	3	0	0	3	0	0	0	0	0
Cbetulinus_1210	0	0	0	0	0	0	0	0	0	0	0	0	0	0	0	0	0	0	0	0	0	0	0	0	0	0	0	0	0	0	0	0	0	0	0	0	0	0	0	0	0	0	0	0	0	0	0	0	0
Cbetulinus_12100	0	0	0	0	0	0	0	1	0	0	0	0	0	0	0	0	4	0	0	0	1	0	0	0	0	0	0	0	0	0	2	0	0	0	0	0	1	1	0	0	1	0	0	5	0	2	0	0	0
Cbetulinus_12103	1	4	0	0	0	0	0	5	0	0	0	0	0	0	0	0	5	0	0	0	1	0	0	0	0	0	0	1	0	0	4	0	0	1	1	0	1	4	0	0	0	0	0	3	0	0	0	0	0
Cbetulinus_12104	0	0	0	0	0	0	0	0	0	0	0	0	0	0	1	0	0	0	0	0	0	0	0	0	0	0	0	0	2	0	0	0	0	0	0	0	0	1	0	0	0	0	1	2	0	0	0	0	0
Cbetulinus_12105	0	0	0	0	0	0	0	0	0	0	0	0	0	0	0	0	0	0	0	0	0	0	0	0	0	0	0	0	0	0	0	0	0	0	0	0	2	0	0	0	0	0	0	0	0	0	0	0	1
Cbetulinus_12106	0	0	0	0	0	0	0	0	0	0	0	0	0	0	0	0	0	0	0	0	0	0	0	0	0	0	0	0	0	0	0	0	0	0	0	0	0	0	0	0	0	0	0	0	0	0	0	0	0
Cbetulinus_1211	0	0	0	0	0	0	0	1	0	0	0	0	0	0	0	0	1	0	0	0	0	0	0	0	0	0	0	0	0	0	0	0	0	0	0	0	1	0	0	1	0	0	0	0	0	0	0	0	0
Cbetulinus_12111	0	5	0	0	0	0	0	4	0	0	0	0	0	0	0	0	0	0	0	0	0	0	0	0	0	0	0	0	0	0	0	0	0	9	0	0	4	2	0	0	0	0	0	0	0	0	0	0	0
Cbetulinus_12113	3	5	0	0	0	0	0	5	0	0	0	0	0	0	0	0	1	0	0	0	1	0	0	0	0	0	4	0	0	0	1	0	0	1	0	0	1	1	0	0	0	0	2	0	0	0	0	0	1
Cbetulinus_12114	0	1	2	0	0	0	0	4	0	0	0	1	0	0	0	0	6	0	0	0	0	0	0	0	0	0	0	0	1	0	1	0	0	0	0	0	4	0	0	0	0	0	1	0	0	0	0	0	0
Cbetulinus_12116	2	3	0	0	2	0	0	3	0	0	0	0	0	0	0	0	1	0	0	0	0	0	0	0	0	0	0	1	0	0	1	0	0	0	0	1	3	1	0	0	0	0	0	1	0	0	0	0	0
Cbetulinus_12117	0	6	2	1	0	0	0	11	0	0	0	0	0	0	0	3	1	0	0	0	0	0	2	0	0	0	0	1	0	0	1	0	1	0	0	1	5	0	0	0	0	0	4	1	0	0	0	0	0
Cbetulinus_12118	1	6	0	0	0	0	0	1	0	0	0	3	0	0	0	0	1	0	0	0	0	1	0	0	0	1	0	0	0	0	4	0	2	2	1	0	2	1	0	0	1	0	3	2	0	0	0	0	0
Cbetulinus_1212	0	3	1	0	0	1	0	6	0	0	2	0	0	0	0	0	2	0	0	4	0	0	0	0	0	0	0	0	1	0	0	0	0	0	0	0	0	0	0	0	0	0	0	0	0	0	0	0	0
Cbetulinus_12120	0	1	0	0	0	0	0	0	0	0	1	0	0	1	0	0	0	0	0	0	0	0	0	0	0	0	0	0	0	0	1	0	0	1	0	0	0	0	0	0	0	0	6	0	0	0	6	0	0
Cbetulinus_12121	0	2	0	0	0	0	0	1	0	0	0	0	0	3	0	0	0	0	0	0	0	0	0	0	0	2	0	0	0	0	4	0	0	2	0	3	1	1	0	0	0	0	1	0	0	1	1	0	0
Cbetulinus_12122	0	2	0	0	0	0	0	1	0	0	1	0	0	0	0	0	0	0	0	0	0	0	0	0	0	0	0	0	0	0	0	0	0	0	0	0	1	0	0	0	0	0	3	0	0	0	0	0	0
Cbetulinus_12123	0	12	0	0	0	0	0	3	0	0	1	0	0	1	0	0	1	0	0	0	0	0	0	0	0	0	0	0	0	0	0	0	1	1	0	0	4	0	0	0	0	0	2	0	0	0	0	0	0
Cbetulinus_12125	0	0	0	0	0	0	0	0	0	0	0	0	0	0	0	0	0	0	0	2	0	0	0	0	0	0	0	0	0	0	1	0	1	1	0	0	0	0	0	0	0	0	0	0	0	0	0	0	0
Cbetulinus_12127	0	5	0	0	0	3	0	2	0	0	0	2	0	0	0	0	2	0	0	0	1	0	0	0	0	0	0	0	2	0	1	0	0	6	0	0	1	2	0	0	0	0	0	2	0	1	0	0	0
Cbetulinus_1213	0	0	0	0	0	0	0	0	0	0	0	0	0	0	0	0	1	0	0	0	0	0	0	0	0	0	0	1	0	0	1	0	0	0	0	0	0	0	0	0	0	0	0	0	0	0	0	0	0
Cbetulinus_12131	0	1	0	0	0	0	0	2	0	0	0	0	0	0	0	0	3	0	0	0	2	1	1	0	0	0	0	1	0	0	2	0	2	2	0	0	3	3	0	0	0	0	2	3	0	0	0	0	0
Cbetulinus_12132	0	0	0	0	0	0	0	0	0	0	0	0	0	0	0	0	0	0	0	0	0	0	0	0	0	0	0	0	0	0	0	0	0	0	0	0	0	0	0	0	0	0	0	0	0	0	0	0	0
Cbetulinus_12135	0	0	1	0	0	2	0	2	0	0	0	1	0	1	0	0	3	0	0	0	0	0	0	0	0	0	0	0	0	0	1	0	0	1	0	0	0	0	0	0	0	0	1	0	0	0	0	0	0
Cbetulinus_12136	0	1	3	1	0	0	0	4	0	0	0	0	0	0	0	0	2	0	0	0	0	0	0	0	0	0	0	0	0	0	2	0	1	2	0	0	10	1	0	0	0	0	0	1	0	0	0	0	0
Cbetulinus_12137	0	0	0	0	0	0	0	0	0	0	0	1	0	0	0	0	0	0	0	0	0	0	0	0	0	0	0	0	0	0	0	0	0	0	0	0	0	0	0	0	0	0	0	0	0	0	0	0	0
Cbetulinus_12138	2	1	0	0	0	1	0	2	0	0	0	0	0	0	0	0	1	0	0	0	0	0	0	0	0	0	0	0	0	0	0	0	0	0	0	0	1	3	0	0	0	0	0	0	0	0	0	0	0
Cbetulinus_12139	0	9	0	0	0	0	0	5	0	0	0	0	0	0	0	0	2	0	0	0	1	0	0	0	0	0	0	1	0	0	0	0	0	2	1	0	0	1	0	0	0	0	1	0	0	0	0	0	0
Cbetulinus_1214	0	0	0	0	0	0	0	0	0	0	0	0	0	0	0	0	0	0	0	0	0	0	0	0	0	0	0	0	0	0	0	0	0	0	0	0	1	0	0	0	0	0	0	0	0	0	0	0	0
Cbetulinus_12141	2	6	0	0	0	0	0	7	0	0	0	0	0	0	0	0	4	0	0	0	0	0	0	0	0	0	0	0	1	0	4	0	0	5	0	0	1	0	0	0	10	0	2	0	0	0	0	0	0
Cbetulinus_12142	0	1	0	0	0	0	0	1	0	0	0	0	0	0	0	0	3	0	0	0	0	0	0	0	0	0	0	0	1	0	0	0	0	0	0	0	1	0	0	0	0	0	0	0	0	0	0	0	0
Cbetulinus_12145	0	8	0	0	0	0	0	13	0	0	0	0	0	0	0	0	3	0	0	0	0	0	0	0	0	0	0	0	0	0	2	0	1	1	0	0	0	6	0	1	0	0	0	0	0	0	0	0	0
Cbetulinus_12146	0	5	0	0	0	0	0	7	0	0	0	2	0	0	0	0	4	0	0	0	0	0	0	0	0	0	0	0	1	0	6	0	0	6	0	0	1	0	0	2	10	0	0	0	0	0	0	0	0
Cbetulinus_12147	0	0	0	0	0	1	0	0	0	0	0	0	0	0	0	0	0	0	0	0	0	0	0	0	0	0	0	0	0	0	2	0	0	2	0	0	0	0	0	0	0	0	1	0	0	0	0	0	0
Cbetulinus_12148	0	0	0	0	0	2	0	4	0	0	0	0	0	0	0	0	0	0	0	0	1	0	0	0	0	0	0	0	0	0	1	0	0	1	1	0	0	2	0	0	0	0	0	2	0	2	0	0	0
Cbetulinus_12149	0	2	2	0	0	0	0	12	0	0	0	0	0	0	0	0	4	0	0	0	0	0	0	0	0	0	0	1	0	0	2	0	1	6	0	0	0	1	1	0	0	0	0	3	0	0	0	0	0
Cbetulinus_1215	0	0	0	0	0	0	0	0	0	0	0	0	0	0	0	0	0	0	0	0	0	0	0	0	0	0	0	0	0	0	0	0	0	0	0	0	0	0	0	0	0	0	1	0	0	1	0	0	0
Cbetulinus_12151	0	0	0	0	0	0	0	1	0	0	0	0	0	0	0	0	0	0	0	0	0	0	0	0	0	0	0	0	0	0	0	0	0	0	0	0	0	0	0	0	0	0	0	0	0	0	0	0	0
Cbetulinus_12153	0	2	5	0	0	0	0	6	0	0	0	0	0	0	0	0	6	0	0	0	0	0	1	0	0	0	0	0	0	0	1	0	0	9	0	1	2	2	0	0	1	0	1	1	1	0	0	0	0
Cbetulinus_12155	0	1	1	0	0	0	0	3	0	0	0	1	0	1	0	0	7	0	0	0	0	0	1	0	0	0	0	0	0	0	3	0	1	2	0	3	3	8	0	0	0	0	5	2	0	0	3	0	0
Cbetulinus_12156	0	0	0	0	0	0	0	3	0	0	0	0	0	0	0	0	1	0	0	0	0	0	0	0	0	0	0	0	0	0	1	0	0	0	0	0	0	0	0	0	0	0	1	0	0	0	0	0	0
Cbetulinus_12158	0	1	0	0	0	0	0	0	0	0	0	0	0	0	0	0	0	0	0	0	0	0	0	0	0	0	0	0	0	0	1	1	1	0	0	4	3	3	0	0	0	0	4	0	0	0	0	0	0
Cbetulinus_12159	0	2	0	0	0	1	0	0	0	0	0	2	0	0	0	0	1	0	0	0	0	0	0	0	0	0	0	1	0	0	0	0	0	0	0	2	1	2	0	0	3	0	0	0	0	0	0	0	0
Cbetulinus_12160	0	3	0	0	0	0	0	1	0	0	0	0	0	0	0	0	1	0	0	0	0	0	0	0	0	0	0	0	0	0	0	0	0	1	0	0	0	0	0	0	1	0	0	0	0	0	0	0	0
Cbetulinus_12161	0	0	0	0	0	0	0	0	0	0	0	0	0	0	0	0	0	0	0	0	0	0	0	0	0	0	0	0	0	0	0	0	0	0	0	0	0	0	0	0	0	0	0	0	0	0	0	0	0
Cbetulinus_12162	0	3	2	0	0	1	0	1	0	0	0	0	0	0	0	0	6	0	0	0	0	0	0	0	0	0	0	0	0	0	0	0	0	0	0	0	4	0	0	0	0	0	0	0	0	2	0	0	0
Cbetulinus_12163	1	3	2	0	0	0	0	4	0	0	0	0	0	0	0	0	0	0	0	0	0	0	0	0	0	0	0	0	0	0	1	0	0	1	0	0	1	1	0	0	0	0	0	0	0	1	0	0	0
Cbetulinus_12164	0	0	0	0	0	0	0	2	0	0	0	0	0	0	0	0	1	0	0	0	1	0	1	0	0	1	0	0	0	0	0	0	0	0	0	0	0	0	0	0	2	0	0	1	0	0	0	0	0
Cbetulinus_12166	0	3	0	0	0	0	0	0	0	0	0	0	0	0	0	0	0	0	0	0	0	0	0	0	0	0	0	0	0	0	0	0	0	0	0	1	0	0	0	0	0	0	0	0	0	0	0	0	0
Cbetulinus_12167	0	0	0	0	0	0	0	0	0	0	0	0	0	0	0	0	2	0	0	0	0	0	0	0	0	0	0	0	0	0	0	0	0	1	0	1	1	0	0	1	0	0	0	0	0	0	0	0	0
Cbetulinus_12168	0	5	0	0	0	0	0	3	0	0	0	0	0	0	0	0	0	0	0	0	0	0	0	0	0	0	0	0	0	0	13	0	0	0	0	1	0	1	0	0	1	0	8	2	0	0	0	0	0
Cbetulinus_12169	0	3	4	0	0	0	0	0	0	0	0	3	0	0	0	0	0	0	0	0	0	0	0	0	0	0	0	0	0	0	2	0	0	1	0	0	0	0	0	0	0	0	0	1	4	0	0	0	0
Cbetulinus_1217	0	0	0	0	0	0	0	2	0	0	0	0	0	0	0	0	0	0	0	0	0	0	0	0	0	0	0	0	0	0	0	0	0	1	0	0	1	1	0	0	0	0	0	0	0	0	0	0	0
Cbetulinus_12173	0	3	0	0	0	0	0	1	0	0	1	0	0	0	0	0	0	0	0	0	0	0	0	0	0	0	0	0	0	0	0	0	0	0	0	0	0	1	0	0	0	0	0	0	0	0	0	0	0
Cbetulinus_12174	0	1	0	0	0	0	0	0	0	0	0	0	0	0	0	0	0	0	0	0	0	0	0	0	0	0	0	0	0	0	0	0	0	0	0	0	0	1	0	0	0	0	0	2	0	0	0	0	0
Cbetulinus_12175	0	0	1	0	0	1	0	0	0	0	0	0	0	0	0	0	0	0	0	0	0	0	0	0	0	0	0	0	0	0	0	0	0	0	0	1	0	0	0	0	0	0	2	0	0	0	1	0	0
Cbetulinus_12178	0	0	1	0	0	0	0	2	0	0	1	0	0	0	0	0	0	0	0	0	0	0	0	0	0	0	0	0	0	0	0	0	0	1	0	0	1	0	0	0	0	0	5	0	0	0	0	0	0
Cbetulinus_1218	0	5	0	0	0	0	0	2	0	0	0	0	0	0	0	0	0	0	0	0	0	0	0	0	0	0	0	0	0	0	0	0	0	0	0	0	0	0	0	0	0	0	0	0	0	0	0	0	0
Cbetulinus_12181	0	1	0	1	0	0	0	4	0	0	2	0	0	0	1	0	5	0	0	0	0	0	0	0	0	0	0	0	0	0	6	0	1	4	0	0	1	3	0	0	1	0	5	3	0	0	0	0	0
Cbetulinus_12182	0	4	0	0	0	0	0	0	0	0	0	0	0	0	0	0	4	0	0	0	0	0	0	0	0	0	0	0	1	0	0	0	0	4	0	0	0	0	0	0	0	0	0	0	0	0	0	0	1
Cbetulinus_12184	1	1	1	0	0	0	0	1	0	0	0	0	0	0	0	0	2	0	0	0	0	0	0	0	0	0	0	0	0	0	0	0	0	2	0	0	0	0	0	0	0	0	0	0	0	0	0	0	0
Cbetulinus_12185	0	5	1	0	0	2	0	3	0	0	0	1	0	0	0	0	4	0	0	0	0	0	2	0	0	0	0	1	0	0	5	0	0	1	0	0	0	3	0	0	0	0	3	3	0	0	0	0	0
Cbetulinus_12186	0	2	0	0	0	0	0	0	0	0	0	0	0	0	0	0	2	0	0	0	0	0	0	0	0	0	0	0	0	0	3	0	0	1	0	0	1	1	0	0	0	0	0	0	0	0	0	0	0
Cbetulinus_12187	0	4	3	0	0	0	0	1	0	0	0	0	0	0	0	0	5	0	0	0	1	0	0	0	0	0	0	1	0	0	1	0	0	1	2	0	1	1	0	0	2	0	1	1	0	1	0	0	0
Cbetulinus_12188	0	0	0	0	0	0	0	2	0	0	0	0	0	0	1	0	0	0	0	0	1	0	0	0	0	0	0	0	0	0	0	0	0	0	0	0	0	0	0	0	0	0	0	0	0	0	0	0	0
Cbetulinus_1219	0	1	0	0	0	0	0	3	0	0	0	0	0	0	0	0	1	0	0	0	0	0	0	0	0	0	0	0	0	0	0	0	0	0	0	0	0	0	0	2	0	0	0	0	0	1	0	0	0
Cbetulinus_12190	0	0	0	0	0	0	0	0	0	0	0	0	0	0	0	0	0	0	0	0	0	0	0	0	0	0	0	0	0	0	0	0	0	0	0	0	1	0	0	0	0	0	0	0	0	0	0	0	0
Cbetulinus_12193	0	4	0	0	0	0	0	4	0	0	0	0	0	0	0	0	6	0	0	0	0	0	0	0	0	0	0	0	0	0	0	0	0	7	0	1	1	5	0	0	0	0	0	0	0	0	0	0	0
Cbetulinus_12194	0	2	1	0	0	0	0	9	0	0	0	1	0	0	0	0	2	0	0	0	0	0	1	0	0	0	0	0	0	0	4	0	0	5	0	2	3	1	0	0	0	0	0	1	0	1	0	0	0
Cbetulinus_122	0	3	0	0	0	0	0	2	0	0	0	0	0	0	0	0	3	0	1	0	0	0	0	0	0	0	0	0	0	0	0	0	0	0	0	0	0	0	0	0	6	0	0	1	0	0	0	0	0
Cbetulinus_1220	1	3	1	0	0	0	0	5	0	0	3	1	0	1	0	0	8	0	0	0	0	0	1	0	0	0	0	0	0	0	1	0	1	0	1	1	0	0	0	0	2	0	0	0	0	0	0	0	0
Cbetulinus_12201	0	3	2	0	0	0	0	2	0	0	0	0	0	0	0	2	3	0	0	0	0	0	0	0	0	0	0	0	0	0	1	0	0	0	0	1	0	3	0	0	1	0	1	0	0	3	0	0	0
Cbetulinus_12202	0	0	0	0	0	0	0	0	0	0	0	0	0	0	0	0	0	0	0	0	0	0	0	0	0	0	0	0	0	0	1	0	0	2	0	0	0	0	0	0	0	0	1	0	0	0	0	0	0
Cbetulinus_12206	0	1	0	0	0	1	0	6	0	0	0	0	0	0	0	0	2	0	0	0	0	0	0	0	0	0	0	2	0	0	2	0	0	1	0	0	0	0	0	0	0	0	3	2	0	0	0	0	1
Cbetulinus_12207	0	2	0	0	0	3	0	0	0	0	0	0	0	0	0	0	9	0	0	0	0	0	0	0	0	0	0	0	0	0	2	0	0	2	0	5	0	1	0	0	0	0	2	1	0	0	0	1	0
Cbetulinus_12209	0	2	0	0	0	0	0	0	0	0	0	0	0	0	0	0	0	0	0	0	0	0	0	0	0	0	0	0	0	0	0	0	0	0	0	0	0	0	0	0	0	0	0	0	0	0	0	0	0
Cbetulinus_1221	0	0	0	0	0	0	0	1	0	0	0	0	0	0	0	0	9	0	0	0	2	0	0	0	0	0	0	0	0	0	2	0	0	2	0	0	0	0	0	0	0	0	0	0	0	0	0	0	0
Cbetulinus_12210	0	3	1	0	0	0	0	6	0	0	0	0	0	0	0	0	4	0	0	0	1	0	0	0	0	0	2	0	2	0	3	0	0	0	0	0	0	2	0	0	0	0	0	0	0	1	0	0	0
Cbetulinus_12211	0	0	0	0	0	0	0	0	0	0	0	0	0	0	0	0	0	0	0	0	0	0	0	0	0	0	0	0	0	0	0	0	0	0	0	0	0	0	0	0	0	0	0	0	0	0	0	0	0
Cbetulinus_12217	0	4	1	0	0	0	0	4	0	0	2	0	0	0	0	0	4	0	0	0	1	0	0	0	0	0	0	0	0	0	1	0	0	4	0	0	7	1	0	1	0	0	0	0	0	0	0	0	0
Cbetulinus_12218	0	0	0	0	0	0	0	0	0	0	0	0	0	0	0	0	1	0	0	0	0	0	0	0	0	0	0	0	0	0	0	0	0	0	0	0	0	0	0	0	0	0	0	0	0	0	0	0	0
Cbetulinus_12219	0	0	0	0	0	0	0	1	0	0	0	0	0	0	0	0	1	0	0	0	0	0	0	0	0	0	0	0	0	0	0	0	0	1	0	2	1	0	0	0	0	0	0	0	0	0	0	0	0
Cbetulinus_12220	0	0	1	0	0	0	0	0	0	0	0	0	0	0	0	0	3	0	0	0	0	0	0	0	0	0	0	0	0	0	0	0	0	0	0	0	2	0	0	0	0	0	0	0	0	0	0	0	0
Cbetulinus_12223	0	4	0	0	0	0	0	2	2	1	0	0	0	5	0	0	4	0	0	0	1	0	1	0	1	0	1	0	0	0	1	0	0	0	0	0	4	0	0	0	0	0	0	0	0	0	0	0	0
Cbetulinus_12224	0	0	0	0	0	0	0	0	0	0	0	0	0	0	0	0	0	0	0	0	0	0	0	0	0	0	0	0	0	0	1	0	0	0	0	0	0	0	0	0	0	0	0	0	0	0	0	0	0
Cbetulinus_12225	0	1	0	0	0	2	0	5	0	0	0	1	0	0	0	0	0	0	0	0	0	0	0	0	0	0	0	1	0	0	2	0	1	1	0	0	1	2	0	0	0	0	0	0	0	0	0	0	0
Cbetulinus_12226	0	3	0	0	0	1	0	1	0	0	0	3	0	0	0	0	0	0	0	0	0	0	0	0	0	0	0	0	0	0	0	0	0	1	0	2	0	1	0	0	0	0	0	0	0	0	0	0	0
Cbetulinus_12227	0	0	0	0	0	0	0	0	0	0	0	0	0	0	0	0	0	0	0	0	0	0	1	0	0	0	0	0	0	0	2	0	0	0	0	1	1	0	0	0	0	0	0	0	0	1	0	0	0
Cbetulinus_12229	0	2	0	0	0	0	0	0	0	0	0	0	0	2	0	0	3	0	0	0	0	0	0	0	0	0	0	0	0	0	0	0	0	4	0	0	0	0	0	0	0	0	0	0	0	0	0	0	0
Cbetulinus_1223	0	4	0	0	0	0	0	2	0	0	0	0	0	0	0	0	2	0	0	0	1	0	0	0	0	0	1	0	0	0	0	0	0	1	0	0	0	0	0	0	0	0	0	0	0	1	0	0	0
Cbetulinus_12232	0	2	0	0	0	0	0	3	0	0	0	0	0	0	0	0	4	0	0	0	0	0	0	0	0	0	0	0	0	0	6	0	0	3	0	0	2	4	0	0	0	0	0	0	0	0	2	0	0
Cbetulinus_12233	0	0	0	0	0	0	0	0	0	0	0	0	0	0	0	0	0	0	0	0	0	0	0	0	0	0	0	0	0	0	0	0	0	0	0	0	0	0	0	0	0	0	0	0	0	0	0	0	0
Cbetulinus_12236	0	0	0	0	0	0	0	0	0	0	2	0	0	0	0	0	1	0	0	0	0	0	0	0	0	0	0	0	0	0	1	0	0	0	0	0	0	1	0	0	0	0	0	0	0	0	0	0	0
Cbetulinus_12237	1	3	0	0	0	0	0	0	0	0	0	0	0	0	0	0	0	0	0	0	0	0	0	0	0	2	0	0	0	0	0	0	0	0	0	0	0	0	0	0	0	0	0	0	0	0	0	0	0
Cbetulinus_12238	0	0	0	0	0	0	0	1	0	0	0	0	0	0	0	0	1	0	0	0	0	0	1	0	0	0	0	0	0	0	1	0	0	0	0	0	0	0	0	0	0	0	0	0	0	0	0	0	0
Cbetulinus_12239	0	1	0	0	0	0	0	3	0	0	0	0	0	0	0	0	0	0	0	0	0	0	0	0	0	0	0	0	0	0	1	0	0	0	0	0	0	0	0	0	0	0	0	0	0	0	0	0	0
Cbetulinus_1224	0	0	0	0	2	0	0	0	0	0	0	2	0	0	0	0	0	0	0	0	2	0	0	0	0	0	0	0	2	0	0	0	0	0	1	0	2	0	0	0	0	0	1	0	0	0	0	0	0
Cbetulinus_12243	2	1	1	0	0	0	0	0	0	0	0	0	0	0	0	0	0	0	0	0	0	0	0	0	0	0	0	0	0	0	0	0	0	0	0	0	0	0	0	0	0	0	1	0	0	0	0	0	0
Cbetulinus_12244	2	0	1	0	0	0	0	6	0	0	0	0	0	0	0	0	4	0	0	0	0	0	0	0	0	0	0	0	0	0	0	0	0	0	1	0	0	0	0	0	0	0	1	2	0	0	0	0	0
Cbetulinus_12245	1	4	0	0	0	0	0	4	0	0	0	2	0	0	0	0	5	0	0	0	0	0	0	0	0	0	0	0	3	2	2	0	2	1	0	0	0	4	0	0	0	0	3	1	0	0	0	0	0
Cbetulinus_12246	0	0	0	0	0	0	0	0	0	0	0	0	0	0	0	0	0	0	0	0	0	0	0	0	0	0	0	0	0	0	0	0	0	0	0	0	0	0	0	0	0	0	0	0	0	0	0	0	0
Cbetulinus_12247	0	0	1	0	0	0	0	2	0	0	0	0	0	0	0	0	0	0	0	0	1	0	0	0	0	0	0	0	0	0	1	0	0	0	0	0	0	2	0	0	1	0	0	0	0	0	0	0	0
Cbetulinus_12248	0	0	0	0	0	0	0	0	0	0	0	0	0	0	0	0	0	0	0	0	0	0	0	0	0	0	0	0	0	0	1	0	0	0	0	0	0	0	0	0	0	0	0	0	0	0	0	0	0
Cbetulinus_1225	0	0	0	0	0	0	0	1	0	0	0	0	0	0	0	0	0	0	0	0	0	0	0	0	0	0	0	0	0	0	0	0	0	0	0	0	0	0	0	0	0	0	1	0	0	0	0	0	0
Cbetulinus_12254	0	1	4	0	0	0	0	1	0	0	0	0	0	0	0	0	3	0	0	0	0	0	0	0	0	0	0	0	2	0	0	0	0	1	0	0	2	2	0	0	1	0	0	3	0	0	0	0	0
Cbetulinus_12255	0	0	0	0	0	0	0	0	0	0	0	0	0	0	0	0	2	0	0	0	0	0	0	0	0	0	0	0	0	0	0	0	0	0	0	0	0	0	0	0	0	0	0	0	0	0	0	0	0
Cbetulinus_12256	1	4	0	0	0	0	0	3	0	0	0	0	0	0	0	0	2	0	0	0	0	0	1	0	0	0	0	0	0	0	0	0	1	0	0	4	2	0	0	0	0	0	0	5	0	0	0	0	0
Cbetulinus_12257	3	1	0	0	0	0	0	1	0	0	0	0	0	0	0	0	0	0	0	0	0	0	0	0	0	0	0	0	0	0	0	0	0	0	0	0	1	0	0	0	0	0	0	1	0	0	0	0	0
Cbetulinus_12258	0	1	0	0	0	0	0	0	0	0	0	0	0	0	0	0	0	0	0	0	0	0	0	0	0	0	0	0	0	0	0	0	0	2	0	0	0	0	0	0	0	0	0	0	0	0	0	0	0
Cbetulinus_12259	0	2	0	0	0	0	0	1	0	0	0	1	0	0	0	0	0	0	0	0	0	0	0	0	0	0	0	0	0	0	0	0	0	0	0	0	0	1	0	0	0	0	1	1	0	0	0	0	0
Cbetulinus_1226	0	3	0	0	0	1	0	5	0	0	0	1	0	0	0	0	4	0	0	0	0	0	0	0	0	0	0	0	1	0	0	0	1	1	0	0	5	0	0	0	2	0	4	0	0	0	0	0	0
Cbetulinus_12261	0	0	0	0	0	0	0	0	0	0	0	0	0	0	0	0	3	0	0	0	0	0	0	0	0	0	0	1	0	0	0	0	0	0	0	0	0	0	0	0	0	0	0	0	0	0	0	0	0
Cbetulinus_12262	1	0	0	0	0	0	0	11	0	0	0	0	0	0	0	0	11	0	0	0	1	0	0	0	0	0	0	0	0	0	0	1	0	3	0	0	3	2	0	0	0	0	0	5	0	0	0	0	2
Cbetulinus_12263	4	6	0	0	0	0	0	5	0	0	0	2	0	2	0	0	10	0	0	0	0	0	0	0	0	0	0	1	0	0	0	0	0	0	1	0	4	2	0	0	0	0	0	0	0	0	0	0	0
Cbetulinus_12264	0	0	0	0	0	0	0	2	0	0	0	0	0	0	0	0	0	0	0	0	0	0	0	0	0	0	0	0	0	0	0	0	0	0	0	0	1	0	0	0	0	0	0	0	0	1	0	0	0
Cbetulinus_12265	0	1	0	0	0	0	0	4	0	0	0	0	0	0	0	0	0	0	0	0	0	0	0	0	0	0	0	0	0	0	0	0	0	0	0	0	4	0	0	0	0	0	0	0	0	0	0	0	0
Cbetulinus_12266	0	2	1	0	0	0	0	1	0	0	0	0	0	0	0	0	5	0	0	0	0	0	0	0	0	0	0	0	0	0	0	0	0	0	0	0	1	2	0	0	0	0	0	0	0	0	0	0	0
Cbetulinus_12267	0	3	1	0	0	0	0	9	0	0	0	0	0	0	0	0	3	0	0	0	2	0	0	0	0	0	0	0	0	0	3	0	0	6	0	0	0	0	0	0	0	0	8	2	0	0	0	0	0
Cbetulinus_12269	3	2	0	0	0	0	0	7	0	0	0	0	0	1	0	0	4	0	0	0	0	0	0	0	0	0	0	0	0	0	2	0	1	2	0	1	4	1	0	2	0	0	1	1	0	0	0	0	0
Cbetulinus_1227	0	2	0	0	0	0	0	0	0	0	0	0	0	0	0	0	0	0	0	0	0	0	0	0	0	0	0	0	0	0	0	0	0	0	0	0	0	0	0	0	0	0	0	0	0	0	0	0	0
Cbetulinus_12270	0	0	0	0	0	0	0	0	0	0	0	0	0	0	0	0	0	0	0	0	0	0	0	0	0	0	0	0	0	0	0	0	0	0	0	0	0	0	0	0	0	0	0	0	0	0	0	0	0
Cbetulinus_12271	1	3	0	0	0	0	0	4	0	0	0	0	0	0	0	0	0	0	0	0	4	0	0	0	0	0	0	0	0	0	0	0	0	0	0	0	0	0	0	0	0	0	1	0	0	0	0	0	0
Cbetulinus_12274	0	0	0	0	0	0	0	0	0	0	0	0	0	0	0	0	0	0	0	0	0	0	0	0	0	0	0	0	0	0	0	0	0	0	0	0	0	0	0	0	0	0	0	0	0	0	0	0	0
Cbetulinus_12277	0	2	0	0	0	0	0	3	0	0	0	3	0	0	1	0	2	0	0	0	0	0	0	1	0	0	0	0	0	0	1	0	0	2	1	0	0	0	0	0	0	0	0	0	0	0	0	0	0
Cbetulinus_12278	0	0	0	0	0	0	0	1	0	0	0	0	0	0	1	0	1	0	0	0	0	0	0	0	0	2	0	0	0	0	1	0	0	0	0	0	0	2	0	0	0	0	0	0	0	0	0	0	0
Cbetulinus_12279	0	3	1	0	0	0	0	3	0	0	0	0	0	0	0	0	2	0	0	0	0	0	0	0	0	0	0	0	1	1	5	0	0	1	1	0	0	6	0	0	0	0	1	0	0	0	0	0	0
Cbetulinus_12281	0	2	0	0	0	0	0	0	0	0	0	1	0	0	0	0	4	0	0	0	0	0	0	0	0	0	0	0	0	0	2	0	0	3	0	0	0	0	0	0	0	0	0	0	0	0	0	0	0
Cbetulinus_12282	0	0	0	0	0	0	0	0	0	0	0	0	0	0	0	0	0	0	0	0	0	0	0	0	0	0	0	0	0	0	0	0	0	0	0	0	2	0	0	0	0	0	0	0	0	0	0	0	0
Cbetulinus_12283	0	0	0	0	0	0	0	0	0	0	0	0	0	0	0	0	0	0	0	0	0	0	0	0	0	0	0	0	0	0	0	0	0	0	0	0	0	0	0	0	0	0	0	0	0	0	0	0	0
Cbetulinus_12284	0	0	0	0	0	0	0	0	0	0	0	0	0	0	0	0	1	0	0	0	0	0	0	0	0	0	0	0	0	0	0	0	0	0	0	0	0	0	0	0	0	0	0	0	0	0	0	0	0
Cbetulinus_12285	0	0	0	0	0	0	0	0	0	0	0	0	0	0	0	0	0	0	0	0	0	0	0	0	0	0	0	0	0	0	0	0	0	0	0	0	2	0	0	0	0	0	0	0	0	0	0	0	0
Cbetulinus_12286	0	2	0	1	0	0	0	0	0	0	0	0	0	0	0	0	3	0	0	0	0	0	0	0	0	0	0	0	0	0	1	0	1	1	0	0	0	0	0	0	0	0	2	0	0	0	0	0	0
Cbetulinus_12287	0	3	0	0	0	0	0	4	0	0	0	0	0	0	0	0	2	0	0	0	0	0	0	0	0	0	0	0	0	0	0	0	0	1	0	1	0	1	0	0	0	0	0	1	0	4	2	0	0
Cbetulinus_12288	0	0	0	0	0	0	0	0	0	0	0	0	0	0	0	0	0	0	0	0	0	0	0	0	0	0	0	0	0	0	1	0	0	0	0	0	0	0	0	0	0	0	0	0	0	0	0	0	0
Cbetulinus_12290	0	0	0	0	0	0	0	0	0	0	0	0	0	0	0	0	0	0	0	0	0	0	0	0	0	0	0	0	0	0	0	0	0	0	0	0	0	0	0	0	0	0	0	0	0	0	0	0	0
Cbetulinus_12291	0	3	2	0	0	0	0	6	0	0	0	0	0	0	0	0	2	0	0	0	2	0	0	0	0	0	0	0	0	0	0	0	0	2	0	0	0	2	0	0	17	0	0	0	0	0	0	0	0
Cbetulinus_12294	0	0	0	0	0	0	0	0	0	0	0	0	0	0	0	0	0	0	0	0	0	0	0	0	0	0	0	0	1	0	0	0	0	0	0	0	0	0	0	0	0	0	0	0	0	0	0	0	0
Cbetulinus_12295	1	3	0	0	0	0	0	1	0	0	0	0	0	0	0	0	0	0	0	0	0	0	0	0	0	0	0	0	1	0	0	0	0	2	0	0	0	1	0	0	0	0	0	0	0	0	0	0	0
Cbetulinus_12296	0	0	0	0	0	0	0	0	0	0	0	0	0	0	0	0	1	0	0	0	0	0	0	0	0	0	0	0	0	0	0	0	0	0	0	0	0	0	0	0	0	0	0	0	0	0	0	0	0
Cbetulinus_12298	0	0	1	0	0	0	0	5	0	0	0	0	0	0	0	0	0	0	0	0	2	0	0	0	0	0	0	0	0	0	0	0	0	1	0	0	0	0	0	0	0	0	0	0	0	0	0	0	0
Cbetulinus_12299	0	0	0	0	1	0	0	0	0	0	0	0	0	0	0	0	0	0	0	0	0	0	0	0	0	0	0	0	0	0	1	0	0	0	0	0	1	0	0	0	1	0	0	0	0	0	0	0	0
Cbetulinus_12301	0	0	0	0	0	0	0	0	0	0	0	0	0	0	0	0	0	0	0	0	0	0	0	0	0	0	0	0	0	0	0	0	0	0	0	0	0	0	0	0	0	0	0	0	0	0	0	0	0
Cbetulinus_12302	0	4	1	0	0	0	0	7	0	0	0	0	0	0	0	0	7	0	0	0	2	0	0	0	0	0	0	0	0	0	2	0	0	0	0	0	3	0	0	0	0	0	1	6	0	0	0	0	0
Cbetulinus_12303	0	3	0	0	0	1	0	0	0	0	0	0	0	0	0	0	1	0	0	0	0	0	0	0	0	0	0	0	0	0	1	0	0	2	0	0	0	0	0	0	0	0	0	0	0	0	0	0	0
Cbetulinus_12304	0	0	0	1	0	0	0	5	0	0	0	0	0	1	0	0	0	0	0	0	1	0	0	0	0	0	0	0	0	0	0	0	0	0	0	0	0	0	0	0	0	0	0	0	0	0	0	0	0
Cbetulinus_12305	0	7	2	0	0	0	0	1	0	0	1	2	0	0	0	0	6	0	0	0	0	0	0	0	0	0	0	0	0	0	0	3	0	5	0	1	3	4	0	0	0	0	2	0	1	0	0	0	0
Cbetulinus_12306	0	3	0	1	0	0	0	1	0	0	0	2	0	0	0	0	2	0	0	0	0	0	2	0	0	0	0	0	0	0	4	0	1	0	0	0	2	3	0	0	0	0	0	0	0	0	0	0	0
Cbetulinus_12307	0	0	0	0	0	0	0	0	0	0	0	0	0	0	0	0	0	0	0	0	0	0	0	0	0	0	0	0	0	0	0	0	0	0	0	0	0	0	0	1	0	0	0	0	0	0	0	0	0
Cbetulinus_1231	0	0	1	0	0	0	0	0	0	0	0	0	0	0	0	0	0	0	0	0	0	0	0	0	0	0	0	0	0	0	1	0	0	0	0	0	0	0	0	0	0	0	0	0	0	0	0	0	0
Cbetulinus_12310	0	2	0	0	0	0	0	0	0	0	1	0	0	0	0	0	0	0	0	0	1	0	0	0	0	0	0	3	1	0	1	0	0	0	0	0	0	0	0	0	0	0	0	1	0	0	0	1	0
Cbetulinus_12311	0	0	0	0	0	0	0	0	0	0	5	0	0	0	0	0	0	0	0	0	0	0	0	0	0	0	0	0	0	0	1	0	0	0	0	0	0	0	0	0	2	0	0	0	0	0	0	0	0
Cbetulinus_12312	0	0	0	0	0	0	0	0	0	0	0	0	0	0	0	0	0	0	0	0	0	0	0	0	0	0	0	0	3	0	0	0	0	0	0	0	1	0	0	0	0	0	1	0	0	0	0	0	0
Cbetulinus_12317	0	0	0	0	0	0	0	0	0	0	0	0	0	0	0	0	0	0	0	0	0	0	0	0	0	0	0	0	0	0	0	0	0	0	0	0	0	0	0	0	0	0	0	0	0	0	0	0	0
Cbetulinus_12318	0	0	0	0	0	0	0	0	0	0	0	0	0	0	0	0	0	0	0	0	0	0	0	0	0	0	0	0	0	0	0	0	0	0	0	0	0	0	0	0	0	0	0	0	0	0	0	0	0
Cbetulinus_12320	0	3	0	0	0	0	0	0	0	0	0	4	0	0	0	0	3	0	0	0	0	0	0	0	0	0	0	0	0	0	0	0	2	0	0	5	0	3	0	0	0	0	1	0	0	0	0	0	0
Cbetulinus_12321	1	6	2	0	0	0	0	7	0	0	0	5	0	0	0	0	4	0	0	0	0	0	0	0	0	0	0	0	1	0	1	0	0	0	0	0	2	1	0	0	0	0	3	0	0	0	0	0	0
Cbetulinus_12322	0	6	0	0	0	0	0	2	0	0	0	1	0	0	0	0	2	0	0	0	0	0	0	0	0	0	0	2	0	0	2	0	1	0	0	0	0	0	0	0	0	0	2	1	0	0	0	0	0
Cbetulinus_12323	0	0	0	0	0	0	0	0	0	0	0	0	0	0	0	0	1	0	0	0	0	0	0	0	0	0	0	0	0	0	0	0	0	0	0	0	0	0	0	0	0	0	0	0	0	0	0	0	0
Cbetulinus_12324	0	0	0	0	0	0	0	0	0	0	0	0	0	0	0	0	0	0	0	0	0	0	0	0	0	0	0	0	0	0	0	0	0	0	0	0	0	0	0	0	0	0	0	0	0	0	0	0	0
Cbetulinus_12325	0	2	0	0	0	0	0	3	0	0	0	0	0	0	0	0	1	0	0	0	0	0	0	0	0	0	0	0	0	0	4	0	4	0	0	0	2	0	0	0	0	0	0	0	0	0	0	0	0
Cbetulinus_12327	1	1	0	0	0	0	0	6	0	0	0	1	0	0	0	0	2	0	0	0	0	0	0	0	0	0	0	2	0	0	1	0	0	0	0	0	2	0	0	2	0	0	0	1	0	0	0	0	0
Cbetulinus_12328	0	5	0	0	0	2	0	2	0	0	0	0	0	0	0	0	6	0	1	0	0	0	1	0	0	0	0	0	0	0	0	0	0	1	1	3	0	0	0	1	0	0	0	0	0	1	0	0	0
Cbetulinus_12329	0	6	0	0	0	0	0	4	0	0	0	0	0	0	0	0	6	0	0	0	0	0	1	0	0	0	0	0	1	0	1	0	0	3	0	0	5	5	0	0	0	0	3	0	0	0	0	0	0
Cbetulinus_12331	1	2	2	0	0	1	0	8	0	0	0	2	0	1	0	0	15	0	0	0	0	0	0	0	0	0	0	2	0	0	1	0	2	0	1	0	2	2	0	0	0	0	8	0	0	0	0	0	0
Cbetulinus_12333	0	3	0	2	0	0	0	0	0	0	0	0	0	0	0	0	7	0	0	0	0	0	0	0	0	2	0	0	0	1	0	0	0	2	0	2	1	0	0	0	1	0	0	1	1	0	0	0	0
Cbetulinus_12334	0	1	0	0	0	0	0	0	0	0	0	0	0	0	0	0	5	0	1	0	0	0	0	0	0	0	0	0	0	0	1	0	0	1	0	0	1	3	0	0	0	0	1	0	0	0	0	0	0
Cbetulinus_12335	1	0	1	0	0	0	0	4	0	0	0	0	0	0	0	0	0	0	0	0	1	0	0	0	0	0	0	0	0	0	2	0	0	1	0	0	1	1	0	0	0	0	0	2	0	0	0	0	0
Cbetulinus_12336	0	0	0	0	0	0	0	0	0	0	0	0	0	0	0	0	1	0	0	0	0	0	0	0	0	0	0	0	0	0	0	0	0	0	0	0	0	0	0	0	0	0	0	0	0	0	0	0	0
Cbetulinus_12337	0	0	0	0	0	0	0	0	0	0	0	0	0	0	0	0	5	0	0	2	0	0	0	0	0	0	0	0	0	0	1	0	0	0	0	0	1	1	0	0	0	0	2	0	0	0	0	0	0
Cbetulinus_12338	0	2	0	0	0	0	0	1	0	0	0	2	0	0	0	0	2	0	0	0	0	0	0	0	0	0	0	0	0	0	0	0	0	0	0	0	0	0	0	0	0	0	0	0	0	0	0	0	0
Cbetulinus_12339	0	0	0	0	0	0	0	0	0	0	0	0	0	0	0	0	2	0	0	0	0	0	0	0	0	0	0	0	0	0	1	0	0	0	0	0	1	0	0	0	0	0	0	0	0	0	0	0	0
Cbetulinus_1234	0	3	0	0	0	0	0	0	0	0	0	0	0	0	0	0	2	0	0	0	0	0	1	0	0	0	0	0	0	0	0	0	0	0	0	0	1	0	0	0	0	0	1	0	0	0	0	0	0
Cbetulinus_12340	0	0	0	0	0	0	0	0	0	0	0	0	0	0	0	0	2	0	0	0	0	0	0	0	0	0	0	0	0	0	0	0	0	0	0	0	0	0	0	0	0	0	0	0	0	0	0	0	0
Cbetulinus_12343	1	0	0	0	0	0	0	1	0	0	0	0	0	0	0	0	1	0	0	0	1	0	0	0	0	0	0	0	0	0	0	0	0	0	0	0	4	0	0	0	0	0	0	0	0	1	0	0	0
Cbetulinus_12344	0	1	0	0	0	0	0	0	0	0	0	0	0	0	0	0	1	0	0	0	0	0	0	0	0	0	0	0	0	0	0	0	0	1	0	0	0	1	0	0	0	0	0	0	0	0	0	0	0
Cbetulinus_12345	0	1	0	1	0	0	0	2	0	0	0	0	0	0	0	0	0	0	0	0	0	0	2	0	0	0	0	0	0	0	0	0	0	0	0	2	0	2	0	0	0	0	0	0	0	0	0	0	0
Cbetulinus_12346	0	0	0	0	0	0	0	0	0	0	0	0	0	0	0	0	0	0	0	0	0	0	0	0	0	0	0	0	0	0	1	0	0	0	0	0	0	0	0	0	0	0	0	0	0	0	0	0	0
Cbetulinus_12347	0	0	1	2	0	0	0	2	0	0	0	0	0	0	0	0	1	0	0	0	3	0	3	0	0	0	0	0	0	1	0	1	1	0	0	0	1	0	0	0	0	0	2	0	0	0	0	0	0
Cbetulinus_12348	0	4	0	0	0	0	0	4	0	0	0	0	0	1	0	0	5	0	0	0	0	0	0	0	0	0	0	1	0	0	1	0	1	3	0	1	0	0	0	0	0	0	0	0	0	0	0	0	0
Cbetulinus_12349	2	4	2	0	0	0	0	8	0	0	4	0	0	0	0	0	5	0	0	0	2	0	0	0	0	0	0	0	1	0	2	0	0	0	0	0	0	2	0	1	1	0	3	1	0	0	0	0	0
Cbetulinus_1235	0	0	3	0	0	0	0	1	0	0	0	0	0	0	0	0	4	0	0	0	2	0	0	0	0	0	0	0	0	0	2	0	0	0	0	0	1	1	0	0	0	0	0	0	0	0	0	0	0
Cbetulinus_12350	0	3	0	0	0	0	0	0	0	0	0	0	0	0	0	0	3	0	0	0	0	0	0	0	0	0	0	0	0	0	0	0	0	1	0	0	0	0	0	0	1	0	0	0	0	0	0	0	0
Cbetulinus_12351	0	1	1	0	0	0	0	0	0	0	0	0	0	0	0	0	1	0	0	0	1	0	0	0	0	0	0	0	0	0	0	0	1	1	0	0	0	0	0	0	0	0	0	0	0	0	0	0	0
Cbetulinus_12353	1	1	0	0	0	0	1	7	0	0	0	0	0	0	0	0	7	0	0	0	0	0	0	0	0	0	0	2	0	0	3	0	0	0	0	0	1	5	0	0	3	0	1	0	0	0	0	0	0
Cbetulinus_12354	0	7	3	0	0	0	0	6	0	0	0	0	0	0	1	0	4	0	0	0	0	0	0	0	0	0	0	0	0	0	1	0	0	3	0	0	1	2	0	0	2	0	0	0	0	1	0	0	0
Cbetulinus_12355	0	1	0	0	0	0	0	0	0	0	0	0	0	0	0	0	1	0	0	0	0	0	0	0	0	0	0	0	0	0	0	0	0	0	0	0	0	0	0	0	0	0	0	0	0	0	0	0	0
Cbetulinus_12356	0	0	0	0	0	0	0	0	0	0	0	0	0	0	0	0	0	0	0	0	0	0	0	0	0	0	0	0	0	0	0	0	0	1	0	0	0	1	0	0	0	0	1	0	0	0	0	0	0
Cbetulinus_12357	0	0	0	0	0	0	0	1	0	0	0	0	0	0	0	0	0	0	0	0	2	0	0	0	0	0	0	0	0	0	0	0	0	0	0	0	1	0	0	0	0	0	0	0	0	0	0	0	0
Cbetulinus_12358	0	3	0	0	0	0	0	1	0	0	0	0	0	0	0	0	2	0	0	0	0	0	0	0	0	0	0	0	0	0	4	0	0	0	0	0	2	1	0	0	1	0	2	0	0	0	0	0	0
Cbetulinus_12359	0	2	0	0	0	0	0	1	0	0	0	0	0	0	0	0	0	0	0	0	0	0	0	0	0	0	0	0	0	0	1	0	0	0	0	0	2	0	0	2	0	0	1	0	0	0	0	0	0
Cbetulinus_1236	0	0	0	0	0	0	0	0	0	0	0	0	0	0	0	0	0	0	0	0	0	0	0	0	0	0	0	0	0	0	0	0	0	0	0	0	0	0	0	0	0	0	0	0	0	0	0	0	0
Cbetulinus_12360	0	2	0	0	0	0	0	1	0	0	0	0	0	0	0	0	0	0	0	0	0	0	0	0	0	0	0	0	0	0	0	0	0	2	0	0	0	0	0	0	0	0	0	0	0	0	0	0	0
Cbetulinus_12362	0	0	0	0	0	0	0	0	0	0	0	0	0	0	0	0	0	0	0	0	0	0	0	0	0	0	0	0	1	0	0	0	0	0	0	0	0	0	0	0	0	0	0	0	0	0	0	0	0
Cbetulinus_12363	0	1	0	0	0	0	0	0	0	0	0	0	0	0	0	0	0	0	0	0	0	0	0	0	0	0	0	1	0	0	3	0	0	0	0	0	0	1	0	0	0	0	8	1	0	1	0	0	0
Cbetulinus_12364	0	0	0	0	0	0	0	1	0	0	0	0	0	0	0	0	1	0	0	0	0	0	0	0	0	0	0	0	2	0	1	0	0	0	0	0	0	0	0	0	0	0	0	0	0	0	0	0	0
Cbetulinus_12365	0	1	0	0	0	0	0	0	0	0	0	0	0	0	0	0	0	0	0	0	0	0	0	0	0	0	0	0	0	0	1	0	0	0	0	0	0	0	0	0	0	0	0	0	0	0	0	0	0
Cbetulinus_12366	0	0	0	0	0	0	0	0	0	0	0	0	0	0	0	0	0	0	0	0	0	0	0	0	0	2	0	0	2	0	0	0	0	0	0	0	0	0	0	0	1	0	0	0	0	0	0	0	0
Cbetulinus_12367	0	10	1	0	0	0	0	0	0	0	0	0	0	0	0	0	4	0	0	0	0	0	0	0	0	0	0	0	0	0	0	0	0	0	0	0	0	3	0	0	0	0	1	0	0	0	0	0	0
Cbetulinus_12368	3	5	1	0	0	0	0	4	0	0	0	0	0	0	0	0	5	0	0	0	1	0	0	0	0	0	0	0	0	0	0	0	0	2	0	0	4	0	0	1	0	0	4	2	0	0	0	0	0
Cbetulinus_12369	1	8	0	0	0	2	0	1	0	0	0	2	0	0	0	0	1	0	0	0	0	0	0	1	0	0	0	0	0	0	3	0	0	0	0	0	1	0	0	0	1	0	0	4	0	0	0	0	0
Cbetulinus_12373	0	2	0	0	0	0	0	3	0	0	3	0	0	0	0	0	0	0	0	0	0	0	0	0	0	3	0	0	0	0	1	0	0	0	0	0	1	0	0	0	0	0	3	0	0	1	1	0	0
Cbetulinus_12374	0	1	0	0	0	0	0	0	0	0	0	0	0	0	0	0	0	0	0	0	0	0	0	0	0	0	0	0	0	0	1	0	0	0	0	0	0	1	0	0	0	0	0	0	0	0	0	0	0
Cbetulinus_12377	0	1	1	0	0	0	0	1	0	0	0	0	0	0	0	0	0	0	0	0	0	0	0	0	0	0	0	0	0	0	0	0	1	0	0	0	1	1	0	0	1	0	1	0	0	0	0	0	0
Cbetulinus_12378	0	1	0	0	0	0	0	2	0	0	0	1	0	0	0	0	5	0	0	0	0	0	0	0	0	0	0	0	0	0	1	0	0	2	0	0	0	0	0	0	0	0	2	1	0	0	0	0	0
Cbetulinus_12379	0	1	1	2	0	0	0	2	0	0	0	0	0	0	0	0	1	0	0	0	1	0	0	0	0	0	0	0	0	0	1	0	0	0	1	0	4	0	0	0	0	0	1	0	0	1	0	0	0
Cbetulinus_12380	0	0	1	0	0	0	0	3	0	0	0	0	0	0	0	0	2	0	0	0	0	0	0	0	0	0	0	0	0	0	1	0	0	0	1	1	4	0	0	0	0	0	2	1	0	0	2	0	0
Cbetulinus_12381	0	1	0	0	0	0	0	0	0	0	0	0	0	0	0	0	0	0	0	0	0	0	0	0	0	0	0	0	0	0	0	0	0	0	0	0	0	0	0	0	0	0	0	0	0	0	0	0	0
Cbetulinus_12382	0	2	0	0	1	0	0	2	0	0	0	0	0	0	1	0	1	0	0	0	0	0	0	0	0	0	0	0	0	0	1	0	0	0	0	0	8	1	0	1	0	0	1	0	0	0	0	0	0
Cbetulinus_12385	0	2	2	0	1	1	0	7	0	0	0	0	0	0	0	0	4	0	0	0	0	0	1	0	0	0	0	2	2	0	2	0	0	5	0	1	3	1	0	0	0	0	1	1	0	0	0	0	2
Cbetulinus_12388	0	3	0	0	0	1	0	4	0	0	0	0	0	3	0	0	5	0	0	0	0	0	1	0	0	0	0	0	1	0	1	0	0	3	0	0	1	1	0	0	3	0	1	0	0	0	0	0	0
Cbetulinus_12389	0	1	0	0	0	0	0	7	0	0	3	1	0	0	0	0	2	0	0	0	0	0	0	0	0	1	0	0	0	0	0	0	0	1	0	0	5	1	0	0	1	0	4	0	0	0	0	0	0
Cbetulinus_1239	0	2	0	0	0	0	0	13	0	0	0	0	0	0	0	0	9	0	0	0	2	0	0	0	0	0	0	0	0	0	3	0	0	0	0	0	5	1	0	0	0	0	0	0	0	0	0	0	0
Cbetulinus_12391	0	3	0	0	0	0	0	0	0	0	0	0	0	0	0	0	0	0	0	0	0	0	0	0	0	0	0	1	2	0	1	0	0	1	0	0	1	0	0	0	0	0	0	0	0	0	1	0	0
Cbetulinus_12392	0	0	0	0	0	0	0	0	0	0	0	0	0	0	0	0	0	0	0	0	0	0	0	0	0	0	0	0	0	0	0	0	0	0	0	0	0	0	0	0	0	0	0	0	0	0	0	0	0
Cbetulinus_12393	0	1	0	0	0	0	0	1	0	0	0	0	0	0	0	0	1	0	0	0	0	0	0	0	0	0	1	0	2	0	2	0	0	0	0	0	0	1	0	0	0	0	1	0	0	0	0	0	0
Cbetulinus_12394	1	0	0	0	0	0	0	1	0	0	0	0	0	0	1	0	1	0	1	0	0	0	0	0	0	0	0	1	3	0	1	0	0	0	0	0	1	0	0	0	1	0	3	0	0	0	0	0	0
Cbetulinus_12395	1	1	0	0	0	0	0	1	0	0	0	0	0	0	0	0	3	0	0	0	0	0	0	0	0	0	0	0	0	0	0	0	0	1	0	0	0	0	0	0	4	0	1	0	0	0	0	0	0
Cbetulinus_12396	0	0	0	0	0	0	0	0	0	0	2	0	0	0	0	0	0	0	0	0	0	0	0	0	0	0	0	0	0	0	0	0	1	0	1	0	0	0	0	0	0	0	0	0	0	0	0	0	0
Cbetulinus_12397	0	0	0	0	0	0	0	0	0	0	0	0	0	0	0	0	0	0	0	0	0	0	0	0	0	0	0	0	0	0	0	0	0	0	0	0	0	0	0	0	0	0	0	0	0	0	0	0	0
Cbetulinus_12398	0	1	0	0	0	0	0	0	0	0	0	0	0	0	0	0	0	0	0	0	0	0	0	0	0	0	0	0	0	0	0	0	0	0	0	0	0	0	0	0	0	0	0	1	0	0	0	0	0
Cbetulinus_12399	0	5	0	0	0	0	0	1	0	0	0	0	0	1	0	0	2	0	0	0	0	0	0	0	0	0	0	0	0	0	1	0	0	0	0	0	0	1	0	0	0	0	0	0	0	0	0	0	0
Cbetulinus_1240	0	0	0	0	0	0	0	0	0	0	0	0	0	0	0	0	5	0	0	0	0	0	0	0	0	0	0	0	0	0	0	0	0	0	0	0	0	0	0	0	0	0	0	0	0	0	0	0	0
Cbetulinus_12401	0	7	1	0	0	0	0	7	0	0	0	2	0	0	0	0	9	0	0	0	0	0	0	0	0	1	0	0	1	0	1	0	0	3	0	0	2	2	0	0	0	0	1	1	0	2	0	0	0
Cbetulinus_12407	0	1	0	0	0	0	0	0	0	0	0	1	0	0	0	0	0	0	0	0	2	0	0	0	0	0	0	0	0	0	0	0	0	0	0	0	0	0	0	0	0	0	0	0	0	0	0	0	0
Cbetulinus_12408	0	0	0	0	0	0	0	0	0	0	0	0	0	0	0	0	2	0	1	0	0	0	0	0	0	0	2	2	1	0	0	0	0	2	0	0	0	1	0	0	0	0	1	0	1	1	0	0	0
Cbetulinus_12409	0	0	0	0	0	0	0	0	0	0	0	0	0	0	0	0	0	0	0	0	0	0	0	0	0	0	0	0	0	0	0	0	0	0	0	0	0	0	0	0	0	0	0	0	0	0	0	0	0
Cbetulinus_1241	0	3	2	0	0	0	0	3	0	0	0	2	0	0	0	0	2	0	0	0	0	0	0	0	0	0	0	2	0	0	3	2	2	1	0	3	3	3	0	1	0	0	1	0	0	0	0	0	0
Cbetulinus_12410	0	0	1	0	0	0	0	1	0	0	0	0	0	0	1	0	2	0	0	0	0	0	0	0	0	0	1	0	0	0	0	0	0	0	0	0	0	2	0	0	0	0	0	0	0	0	0	0	0
Cbetulinus_12411	0	0	0	0	0	0	0	0	0	0	0	0	0	0	0	0	0	0	0	0	0	0	0	0	0	0	0	0	0	0	0	0	0	0	0	0	0	0	0	0	2	0	0	0	0	0	0	0	0
Cbetulinus_12412	0	1	0	0	0	0	0	0	0	0	0	0	0	0	0	0	0	0	0	0	0	0	0	0	0	0	0	0	0	0	0	0	0	0	0	0	0	0	0	0	0	0	0	0	0	0	0	0	0
Cbetulinus_12414	0	2	0	0	0	0	0	2	0	0	0	0	0	0	0	0	3	0	0	0	0	0	0	0	0	0	0	0	0	0	0	0	0	1	0	0	0	0	0	0	0	0	0	0	0	0	0	0	0
Cbetulinus_12416	0	0	0	0	0	0	0	0	0	0	0	0	0	0	0	0	0	0	0	0	0	0	0	0	0	0	0	0	0	0	0	0	0	0	0	0	0	0	0	0	0	0	0	0	0	0	0	0	0
Cbetulinus_12419	0	0	0	0	0	0	0	0	0	0	0	0	0	0	0	0	0	0	0	0	0	0	0	0	0	0	0	0	0	0	0	0	0	0	0	0	0	0	0	0	0	0	1	0	0	0	2	0	0
Cbetulinus_12420	0	0	0	0	0	0	0	0	0	0	0	0	0	0	0	0	0	0	0	0	0	0	0	0	0	0	0	0	0	0	0	0	0	0	0	0	0	0	0	0	0	0	1	0	0	0	0	0	0
Cbetulinus_12421	0	0	0	0	0	0	0	0	0	0	0	0	0	0	0	0	2	0	0	0	0	0	0	0	0	0	0	0	0	0	0	0	0	1	0	0	2	0	0	0	0	0	0	0	0	0	0	0	0
Cbetulinus_12423	0	0	0	0	0	0	0	4	0	0	0	0	0	0	0	0	2	0	0	0	0	0	0	0	0	0	0	0	0	0	0	0	0	0	0	0	2	1	0	0	0	0	0	0	0	0	0	0	0
Cbetulinus_12424	1	0	0	0	0	0	0	0	0	0	0	0	0	0	0	0	1	0	0	0	0	0	0	0	0	0	0	0	0	0	0	0	0	0	0	0	0	0	0	0	0	0	0	0	0	0	0	0	0
Cbetulinus_12425	0	0	0	0	0	0	0	0	0	0	0	0	0	0	0	0	0	0	0	0	2	0	1	0	0	0	0	0	0	0	0	0	0	0	0	2	0	0	0	0	0	0	1	0	0	0	0	0	0
Cbetulinus_12427	0	0	0	0	0	0	0	0	0	0	0	0	0	0	0	0	0	0	0	0	0	0	0	0	0	0	0	0	0	0	0	0	0	0	0	0	0	0	0	0	0	0	0	0	0	0	0	0	0
Cbetulinus_12428	2	0	0	0	0	0	0	1	0	0	0	0	0	0	0	0	2	0	0	0	0	0	0	0	0	0	0	0	0	0	1	0	0	1	0	0	0	2	0	0	0	0	0	0	0	0	0	0	0
Cbetulinus_12430	1	1	0	0	0	0	0	4	0	0	0	1	0	0	0	0	13	0	0	0	0	0	0	0	0	0	0	2	0	0	1	0	1	0	0	0	0	3	0	0	1	0	1	0	0	0	0	0	0
Cbetulinus_12431	0	0	1	0	0	0	0	1	0	0	0	0	0	0	0	0	1	0	0	0	0	0	1	0	0	0	0	0	0	0	0	0	0	1	0	0	0	0	0	0	0	0	3	0	0	0	0	0	0
Cbetulinus_12432	0	4	0	0	0	0	0	3	0	0	0	0	0	0	0	0	1	0	0	0	0	0	0	0	0	0	0	0	0	0	1	0	0	2	0	0	1	1	0	0	0	0	1	0	0	1	0	0	0
Cbetulinus_12433	0	0	0	0	0	0	0	3	0	0	0	0	0	0	0	0	0	0	0	0	0	0	0	0	0	0	0	0	0	0	2	0	0	0	0	0	6	0	0	2	1	0	1	0	0	0	0	0	0
Cbetulinus_12435	0	1	0	1	0	0	0	2	0	0	0	0	0	0	0	0	1	0	0	0	0	0	0	0	0	0	0	0	0	0	6	0	0	1	0	0	0	0	0	0	0	0	0	0	0	0	0	0	0
Cbetulinus_12436	0	2	0	0	0	0	0	0	0	0	0	0	0	0	0	0	1	0	0	0	0	0	1	0	0	0	0	0	0	0	0	0	0	0	0	0	0	0	0	0	0	0	0	0	0	1	0	0	0
Cbetulinus_12440	0	1	0	0	0	0	0	2	0	0	1	0	0	0	0	0	0	0	0	0	0	0	1	0	0	0	0	0	1	0	0	0	0	0	0	0	3	1	0	0	0	0	1	0	0	0	0	0	0
Cbetulinus_12441	0	9	3	0	0	2	0	7	0	0	0	1	0	0	0	0	8	0	0	0	0	0	0	0	0	0	0	3	0	0	1	0	0	0	0	0	2	0	0	0	0	0	1	0	0	0	0	0	1
Cbetulinus_12445	2	8	2	0	0	0	0	4	0	0	0	0	0	0	0	0	6	0	0	0	0	0	1	0	0	0	0	0	1	2	2	0	0	5	0	0	2	1	0	1	0	0	2	0	0	0	0	0	0
Cbetulinus_12446	0	3	0	0	0	0	0	5	0	0	0	0	0	0	0	0	0	0	0	0	1	0	0	0	0	0	0	0	0	0	0	0	0	0	0	0	2	0	0	0	0	0	0	0	0	0	0	0	0
Cbetulinus_12449	1	0	0	0	0	0	0	1	0	0	0	0	0	0	1	0	3	0	0	0	0	0	0	0	0	0	0	0	0	0	0	0	0	0	0	0	1	0	0	0	0	0	0	0	0	0	0	0	0
Cbetulinus_1245	0	3	0	0	0	0	0	5	0	0	2	0	0	0	1	0	4	0	0	0	0	0	0	0	0	0	0	0	2	0	7	1	1	2	0	0	0	1	0	0	1	0	5	0	0	0	1	0	0
Cbetulinus_12451	0	1	0	0	0	0	0	1	0	0	0	0	0	0	0	0	0	0	0	0	0	0	0	0	0	0	0	0	0	0	0	0	0	0	0	0	0	1	0	0	0	0	0	0	0	0	0	0	0
Cbetulinus_12452	0	0	0	0	0	0	0	1	0	0	0	0	0	0	0	0	0	0	0	0	0	0	0	0	0	0	0	0	0	0	1	0	0	0	0	0	0	0	0	0	0	0	0	0	0	0	0	0	0
Cbetulinus_12454	2	9	0	0	0	2	1	10	0	0	0	0	0	0	0	0	6	0	0	0	1	0	1	0	0	0	0	2	0	0	3	0	0	5	1	0	2	0	0	0	0	0	5	4	0	0	0	1	0
Cbetulinus_12455	0	0	0	0	0	0	0	0	0	0	0	1	0	0	0	0	1	0	0	0	0	0	0	0	0	0	0	0	0	0	1	0	0	0	0	0	0	0	0	0	0	0	1	1	0	0	0	0	0
Cbetulinus_12456	0	0	0	0	0	0	0	2	0	0	0	1	0	0	0	0	1	0	0	0	1	0	0	0	0	0	0	0	0	0	0	0	0	0	0	0	0	0	0	0	0	0	0	0	0	0	0	0	0
Cbetulinus_12457	0	2	0	0	0	0	0	3	0	0	0	0	0	0	0	0	0	0	0	0	2	0	0	0	0	0	0	0	0	0	0	0	0	2	0	0	1	0	0	0	0	0	0	0	0	0	0	0	0
Cbetulinus_12458	0	0	1	0	0	0	0	4	0	0	0	0	0	0	0	0	0	0	0	0	0	0	0	0	0	0	0	0	0	0	1	0	0	1	0	0	1	0	0	0	0	0	1	0	0	0	0	0	0
Cbetulinus_12459	0	0	0	0	0	0	0	0	0	0	0	0	0	0	0	0	0	0	0	0	0	0	0	0	0	0	0	0	0	0	0	0	0	0	0	0	0	0	0	0	0	0	0	0	0	0	0	0	0
Cbetulinus_12461	0	0	1	0	0	0	0	0	0	0	0	0	0	0	0	0	0	0	0	0	0	0	0	0	0	0	0	0	4	0	1	0	0	0	0	0	0	1	0	0	0	0	0	0	0	0	0	0	0
Cbetulinus_12462	0	0	0	0	0	0	0	0	0	0	0	0	0	0	0	0	0	0	0	0	0	0	0	0	0	0	0	0	0	0	0	0	0	0	0	0	0	0	0	0	0	0	0	0	0	0	0	0	0
Cbetulinus_12463	0	3	0	0	0	0	0	3	0	0	0	1	0	0	0	0	5	0	0	0	0	0	0	0	0	0	0	0	0	0	0	0	0	4	0	0	1	0	0	1	0	0	0	0	0	0	0	0	0
Cbetulinus_12464	0	4	0	0	0	0	0	3	0	0	0	0	0	0	0	0	0	0	0	0	2	0	0	0	0	0	0	0	0	0	1	0	0	0	1	3	0	2	0	0	2	0	0	0	0	0	0	0	0
Cbetulinus_12467	0	0	0	0	0	0	0	0	0	0	0	0	0	0	0	0	0	0	0	0	0	0	0	0	0	0	0	0	0	0	0	0	0	0	0	0	0	0	0	0	0	0	1	0	0	0	0	0	0
Cbetulinus_12468	1	5	1	0	0	0	0	5	0	0	0	0	0	0	0	0	5	0	0	0	0	0	0	0	0	0	0	0	1	0	1	0	0	1	0	0	1	2	0	0	0	0	1	1	0	0	0	0	0
Cbetulinus_12469	0	1	0	1	0	0	0	1	0	0	0	0	0	0	0	0	1	0	1	0	0	0	0	0	0	0	0	0	0	0	0	0	0	0	0	0	1	1	0	1	0	0	0	0	0	0	0	0	0
Cbetulinus_12471	0	1	0	0	0	0	0	3	0	0	0	0	0	0	1	0	4	0	0	0	0	0	2	0	0	0	0	0	0	0	0	0	0	2	0	0	4	1	0	0	2	0	0	0	0	0	0	0	0
Cbetulinus_12472	0	0	0	0	0	0	0	1	0	0	0	0	0	0	0	0	0	0	0	0	0	0	0	1	0	0	0	0	0	0	0	0	0	0	0	0	0	0	0	0	0	0	0	0	0	0	0	0	0
Cbetulinus_12475	1	0	0	0	0	1	0	1	0	0	0	0	0	0	0	0	2	0	0	0	0	0	0	0	0	0	0	0	0	0	1	0	0	0	0	0	1	0	0	0	0	0	0	0	0	0	0	0	0
Cbetulinus_12476	0	7	3	0	0	0	0	10	0	0	0	2	0	0	0	0	16	0	0	1	1	0	0	0	0	0	0	0	0	0	2	0	0	5	0	0	2	1	0	0	0	0	0	1	0	0	0	0	0
Cbetulinus_12477	0	4	1	0	0	0	0	0	0	0	0	0	0	0	0	0	0	0	0	0	0	0	0	0	0	0	0	0	0	0	0	0	0	0	0	0	0	0	0	0	0	0	0	0	0	0	0	0	0
Cbetulinus_12479	2	9	2	1	0	0	0	2	0	0	0	3	0	0	0	0	1	0	0	0	2	0	0	0	0	0	0	1	0	0	2	0	0	1	0	0	3	0	0	0	3	0	1	21	0	0	0	0	0
Cbetulinus_12481	0	1	0	0	0	0	0	4	0	0	0	0	0	1	0	0	1	0	0	0	0	0	0	0	0	0	0	0	0	0	2	0	0	0	0	0	1	1	0	0	0	0	0	0	3	0	2	0	0
Cbetulinus_12482	0	2	0	0	0	0	0	3	0	0	0	1	0	0	0	0	3	0	0	0	0	0	1	0	0	0	0	0	1	0	5	0	0	2	0	1	6	2	0	0	0	0	1	2	0	1	0	0	0
Cbetulinus_12483	0	0	0	0	0	0	0	0	0	0	0	0	0	0	0	0	0	0	0	0	0	0	0	0	0	0	0	0	0	0	0	0	0	0	0	0	0	0	0	0	0	0	0	0	0	0	0	0	0
Cbetulinus_12484	0	0	0	0	0	0	0	0	0	0	0	3	0	0	0	0	0	0	0	3	0	0	0	0	0	0	0	0	0	0	0	0	0	1	0	0	0	1	0	0	0	0	2	0	0	0	0	0	0
Cbetulinus_12485	3	1	0	0	0	1	0	2	0	0	0	0	0	0	0	0	2	0	0	0	3	0	0	0	0	2	0	0	2	0	2	0	0	0	0	0	2	0	0	1	0	0	4	0	0	0	0	0	0
Cbetulinus_12490	0	1	0	0	0	0	0	0	0	0	0	0	0	0	0	0	0	0	0	0	0	0	1	0	0	0	0	0	0	0	0	0	0	0	0	2	4	1	0	0	0	0	0	0	0	0	0	0	0
Cbetulinus_12491	0	3	1	0	0	2	0	3	0	0	0	0	0	1	0	0	4	0	0	0	0	0	0	0	0	0	0	0	0	0	0	0	0	3	0	0	4	1	0	2	0	0	3	0	0	2	0	0	0
Cbetulinus_12492	0	3	0	0	0	0	0	1	0	0	0	0	0	0	0	0	5	0	0	0	3	0	0	0	0	0	0	0	0	0	0	0	0	3	0	0	4	1	0	0	0	0	2	3	0	1	0	0	0
Cbetulinus_12496	1	0	0	0	0	0	0	4	0	0	0	0	0	0	0	0	5	0	0	0	0	0	1	0	0	0	0	0	0	0	1	0	0	0	0	0	0	0	0	0	0	0	1	0	0	0	0	0	0
Cbetulinus_12497	0	0	0	0	0	0	0	5	0	0	0	0	0	0	0	0	1	0	0	0	0	0	0	0	0	0	0	0	0	2	0	0	0	0	0	0	3	1	0	0	0	0	0	0	0	0	0	0	0
Cbetulinus_12498	0	0	0	1	0	0	0	0	0	0	0	0	0	0	0	0	1	0	0	0	0	0	0	0	0	0	0	0	0	0	0	0	0	0	0	0	0	0	0	0	0	0	0	0	0	0	0	0	0
Cbetulinus_12499	0	4	0	0	0	0	0	0	0	0	0	0	0	0	0	0	5	0	0	0	0	0	0	0	0	0	0	0	0	0	0	0	0	0	0	1	1	0	0	0	0	0	0	0	0	0	0	0	0
Cbetulinus_125	0	3	0	0	0	0	0	0	0	1	0	0	0	0	0	0	1	0	0	0	0	0	1	0	0	0	0	0	0	0	1	0	0	2	0	0	0	0	0	0	0	0	2	1	0	0	2	0	0
Cbetulinus_12500	0	5	0	0	0	0	0	2	0	0	0	1	0	0	0	0	1	0	0	0	3	0	0	0	0	0	0	0	0	0	0	0	0	1	0	0	1	1	0	0	2	0	0	0	0	1	0	0	0
Cbetulinus_12501	0	1	0	0	0	0	0	6	0	0	0	0	0	0	0	0	7	0	0	0	0	0	2	0	0	0	0	2	0	0	1	0	2	1	0	0	2	1	0	0	1	0	0	0	0	1	0	0	0
Cbetulinus_12502	1	0	0	0	0	0	0	2	1	0	0	0	0	0	0	0	0	0	0	0	0	0	1	0	0	0	0	0	0	0	2	0	0	0	0	0	1	0	0	1	0	0	0	1	0	2	0	0	0
Cbetulinus_12503	0	0	1	0	0	0	0	3	0	0	0	0	0	0	0	0	0	0	0	0	0	0	1	0	0	0	0	2	0	0	1	0	0	6	0	0	0	3	0	0	1	0	0	0	0	0	0	0	0
Cbetulinus_12505	0	1	1	0	0	0	0	5	0	0	5	0	0	0	0	0	4	0	0	0	0	0	0	0	0	0	0	0	0	0	1	0	0	1	0	1	2	0	0	0	0	0	0	0	0	0	0	0	0
Cbetulinus_12507	0	0	0	0	0	0	0	1	0	0	0	0	0	0	0	0	0	0	0	0	0	0	0	0	0	0	0	0	0	0	0	0	0	1	0	0	0	0	0	0	0	0	0	0	0	0	0	0	0
Cbetulinus_12509	0	0	0	0	0	0	0	0	0	0	0	0	0	0	0	0	0	0	0	0	0	0	0	0	0	0	0	0	0	0	0	0	0	0	0	0	0	0	0	0	0	0	0	0	0	0	0	0	0
Cbetulinus_1251	0	4	3	0	0	0	0	6	0	0	0	0	0	0	0	0	0	0	0	0	0	0	0	0	0	0	0	0	3	0	1	0	0	0	0	0	2	0	0	0	0	0	0	0	0	0	1	0	0
Cbetulinus_12511	1	3	1	0	0	4	0	6	0	0	0	0	0	0	0	0	8	0	0	0	0	0	0	0	0	0	0	0	0	2	0	0	0	3	0	0	1	0	0	2	1	0	3	0	0	0	0	0	0
Cbetulinus_12512	0	3	1	0	0	3	0	6	0	0	0	0	0	0	0	0	2	0	0	0	3	0	0	1	0	0	0	0	0	0	0	0	0	3	1	0	0	2	0	0	0	0	1	1	0	0	0	0	0
Cbetulinus_12513	0	1	0	0	0	0	0	0	0	0	0	0	0	0	0	0	2	0	0	0	0	0	0	0	0	0	0	0	0	0	0	0	0	2	0	0	1	0	0	0	0	0	0	3	0	0	0	0	0
Cbetulinus_12514	0	0	0	0	0	0	0	0	0	0	0	0	0	0	0	0	0	0	0	0	0	0	1	0	0	0	0	0	0	0	0	0	0	4	0	0	0	0	0	0	0	0	1	0	0	0	0	0	0
Cbetulinus_12516	1	2	0	0	0	2	0	4	0	0	0	0	0	3	1	0	2	0	0	0	0	0	0	0	0	0	0	0	0	0	0	0	0	0	0	0	0	0	0	0	4	0	1	1	0	0	0	0	0
Cbetulinus_12517	0	6	0	0	0	2	0	7	0	0	0	1	0	0	1	0	0	0	0	0	0	0	1	0	0	0	0	0	0	0	4	0	1	2	0	0	1	1	0	0	0	0	0	0	0	1	0	0	0
Cbetulinus_12518	0	0	0	1	0	0	0	4	0	0	0	0	0	0	1	0	1	0	0	0	0	0	1	0	0	0	0	0	3	0	2	0	2	3	0	0	3	4	0	0	0	0	3	0	0	1	0	0	0
Cbetulinus_12519	0	1	2	0	0	0	0	4	0	0	0	0	0	0	0	0	0	0	0	0	1	0	0	0	0	0	2	0	1	0	0	0	0	0	0	0	0	0	0	0	0	0	0	0	0	0	0	0	0
Cbetulinus_1252	2	8	1	0	0	0	0	4	0	0	0	0	0	2	0	0	9	0	0	0	2	0	0	0	0	0	0	1	1	0	0	0	0	6	0	0	0	6	0	3	0	0	0	2	0	0	0	0	0
Cbetulinus_12520	0	0	0	0	0	0	0	0	0	0	0	0	0	0	0	0	1	0	0	0	0	0	0	0	0	0	0	0	0	0	0	0	0	0	0	0	0	0	0	0	0	0	2	0	0	0	0	0	0
Cbetulinus_12521	0	0	0	0	0	0	0	4	0	0	0	0	0	1	0	0	2	0	0	0	0	0	0	0	0	0	3	0	1	0	2	0	0	2	0	0	1	2	0	0	0	0	1	1	0	0	0	0	0
Cbetulinus_12523	0	2	0	0	0	0	0	4	0	0	0	0	0	0	0	0	1	0	0	0	0	0	0	0	0	0	0	0	0	0	0	0	0	0	0	0	2	2	0	0	0	0	3	0	0	0	0	0	0
Cbetulinus_12525	0	0	0	1	0	0	0	1	0	0	0	0	0	0	0	0	1	0	0	0	0	0	1	0	0	0	0	0	2	0	2	0	2	3	0	0	1	1	0	0	0	0	0	0	0	1	0	0	0
Cbetulinus_12526	0	0	0	0	0	0	0	1	0	0	0	2	0	0	0	0	1	0	0	0	0	0	0	0	0	0	0	0	0	0	2	0	0	2	0	0	0	0	0	0	1	0	0	0	0	0	0	0	0
Cbetulinus_12527	0	3	0	0	0	0	0	0	0	0	0	2	0	0	0	0	1	0	0	0	0	0	0	0	0	0	0	0	0	0	0	0	0	1	0	0	0	0	0	1	1	2	0	0	0	0	0	0	0
Cbetulinus_12528	0	0	0	0	0	0	0	0	0	0	0	0	0	0	0	0	0	0	0	0	0	0	0	0	0	0	0	0	0	0	0	0	0	0	0	0	0	0	0	0	0	0	0	1	0	0	0	0	0
Cbetulinus_1253	0	0	0	0	0	0	0	0	0	0	0	0	0	0	0	0	0	0	0	0	0	0	0	0	0	0	0	0	0	0	0	0	0	0	0	0	0	0	0	0	0	0	1	0	0	0	0	0	0
Cbetulinus_12530	0	0	0	0	0	0	0	5	0	0	0	0	0	0	0	0	2	0	0	0	0	0	0	0	0	0	0	0	0	0	0	0	0	0	0	0	1	0	0	0	2	0	2	0	0	1	0	0	0
Cbetulinus_12533	0	3	1	0	0	0	0	5	1	0	0	0	0	0	0	0	2	0	0	0	0	0	0	0	0	0	0	0	0	0	1	0	0	0	1	0	3	1	0	0	1	0	2	0	0	0	0	0	0
Cbetulinus_12535	0	3	0	0	0	0	0	8	0	0	0	0	0	0	0	0	6	0	0	0	0	0	2	0	0	0	0	0	2	1	4	0	0	6	0	0	2	3	0	0	4	0	2	1	1	0	0	0	0
Cbetulinus_12536	0	0	0	0	0	0	0	0	0	0	0	0	0	0	0	0	0	0	0	0	0	0	0	0	0	0	0	0	0	0	0	0	0	0	0	0	0	0	0	0	0	0	0	0	0	0	0	0	0
Cbetulinus_12538	0	2	0	0	0	1	0	3	0	0	0	0	0	0	0	0	5	0	0	0	0	0	1	0	0	0	0	1	0	0	2	0	0	1	0	2	5	2	0	2	0	0	0	0	0	0	0	0	0
Cbetulinus_12539	0	0	0	0	0	0	0	0	0	0	0	0	0	0	0	0	1	0	0	0	0	0	0	0	0	0	0	0	0	0	2	0	0	0	0	0	0	0	0	0	0	0	0	0	0	0	0	0	0
Cbetulinus_12540	0	5	0	0	0	0	0	2	0	0	0	0	0	0	0	0	2	0	0	0	0	0	0	0	0	0	0	0	0	0	1	0	1	1	0	0	2	3	0	0	0	0	1	1	0	1	0	0	0
Cbetulinus_12541	0	0	0	0	0	0	0	1	0	0	3	0	0	0	0	0	1	0	0	0	0	0	0	0	0	0	0	0	0	0	0	0	0	2	0	0	0	0	0	0	0	0	0	0	0	0	0	0	0
Cbetulinus_12542	0	1	0	2	0	0	0	4	0	0	0	0	0	0	0	0	0	0	0	0	0	0	0	0	0	0	0	0	3	0	2	0	0	1	0	2	1	0	0	0	0	0	0	0	0	0	0	0	0
Cbetulinus_12543	0	1	0	0	0	0	0	2	0	0	0	0	0	0	0	0	4	0	0	0	0	0	0	0	0	0	2	0	1	0	0	0	0	0	0	0	2	0	0	0	1	0	1	0	1	0	0	0	0
Cbetulinus_12545	0	0	0	0	0	0	0	0	0	0	0	0	0	0	0	0	0	0	0	0	0	0	0	0	0	0	0	0	0	0	0	0	0	0	0	0	0	0	0	0	1	0	0	0	0	0	0	0	0
Cbetulinus_12546	1	5	1	1	0	0	0	1	0	0	1	1	0	0	0	0	4	0	0	0	0	0	1	0	0	0	0	0	0	0	3	0	1	1	1	1	4	1	0	0	0	0	0	0	0	0	0	0	0
Cbetulinus_12547	0	0	0	0	0	0	0	0	0	0	0	0	0	0	0	0	0	0	0	0	0	0	0	0	0	0	0	0	0	0	0	0	0	0	0	0	0	0	0	0	0	0	0	0	0	0	0	0	0
Cbetulinus_12548	0	0	0	0	0	0	0	0	0	0	0	0	0	0	0	0	0	0	0	0	0	0	0	0	0	0	0	0	2	0	0	0	0	0	0	0	0	0	0	0	0	0	2	0	0	0	0	0	0
Cbetulinus_12549	0	0	0	0	0	0	0	0	0	0	0	0	0	0	0	0	0	0	0	0	0	0	0	0	0	0	0	0	0	0	0	0	0	0	0	0	0	0	0	0	0	0	1	0	0	0	0	0	0
Cbetulinus_1255	0	1	0	0	0	0	0	0	0	0	0	0	0	0	0	0	0	0	1	0	0	0	0	0	0	0	0	0	0	0	0	0	0	0	0	0	0	0	0	0	0	0	2	0	0	0	0	0	0
Cbetulinus_12550	0	0	0	0	0	0	0	0	0	0	0	0	0	0	0	0	1	0	0	0	0	0	0	0	0	0	0	0	0	0	0	0	0	0	0	0	0	0	0	0	0	0	0	0	0	0	0	0	0
Cbetulinus_12551	0	2	0	0	0	0	0	2	0	0	0	0	0	0	0	0	5	0	0	0	0	0	1	0	0	0	0	0	0	0	1	0	0	0	0	0	0	0	0	0	1	0	1	0	0	0	0	0	0
Cbetulinus_12552	1	5	1	0	0	0	0	0	0	0	0	0	0	1	0	0	0	0	0	0	0	0	0	0	1	0	2	0	0	0	0	0	0	2	0	0	2	0	0	0	0	0	1	0	0	0	0	0	0
Cbetulinus_12553	0	1	0	0	0	0	0	0	0	0	0	0	0	0	0	0	1	0	0	0	0	0	0	0	0	0	4	0	1	0	0	0	0	0	0	0	0	0	0	0	0	0	1	0	0	0	0	0	0
Cbetulinus_12554	1	1	0	0	0	0	0	0	0	0	0	0	0	0	0	0	1	0	0	0	0	0	0	0	0	0	0	1	0	0	5	0	0	0	0	0	1	0	0	0	0	0	1	0	0	0	0	0	0
Cbetulinus_12555	0	0	1	0	0	0	0	0	0	0	0	0	0	0	0	0	0	0	0	0	1	0	1	0	0	0	0	0	0	0	1	0	0	0	0	0	0	0	0	0	0	0	0	0	0	0	0	0	0
Cbetulinus_12557	0	0	0	0	0	0	0	0	0	0	0	0	0	1	0	0	0	0	0	0	0	0	0	0	0	0	0	0	0	0	0	0	0	0	0	0	0	0	0	0	0	0	0	0	0	0	0	0	0
Cbetulinus_12558	0	1	0	0	0	0	0	0	0	0	0	0	0	0	0	0	2	0	0	0	0	0	0	0	0	0	0	0	0	0	0	0	0	0	0	1	1	0	0	0	0	0	0	0	0	0	0	0	0
Cbetulinus_12559	0	0	0	0	0	0	0	1	0	0	0	0	0	0	0	0	3	0	0	0	0	0	0	0	0	0	0	0	0	0	0	0	0	0	0	0	0	1	0	0	0	0	0	0	0	0	0	0	0
Cbetulinus_12560	0	0	0	0	0	0	0	0	0	0	0	0	0	0	0	0	2	0	0	0	0	0	0	0	0	0	0	0	0	0	0	0	0	0	0	0	0	0	0	0	0	0	0	0	0	0	0	0	0
Cbetulinus_12562	1	2	0	0	0	0	0	4	0	0	0	1	0	0	0	0	9	0	0	0	0	0	0	0	0	0	0	0	0	0	2	0	0	1	0	1	0	0	0	0	2	0	0	1	0	1	0	0	0
Cbetulinus_12563	0	2	0	0	0	0	0	0	0	0	0	0	0	0	0	0	1	0	0	0	0	0	0	0	0	1	0	0	1	0	1	0	0	1	0	0	1	0	0	0	4	0	0	0	0	0	0	0	0
Cbetulinus_12564	0	1	2	0	0	0	0	11	0	0	0	0	0	0	0	0	7	0	0	0	0	0	0	0	1	0	1	0	4	0	2	0	0	5	0	0	0	4	0	1	0	1	2	2	0	0	0	0	0
Cbetulinus_12565	0	1	0	0	0	0	0	1	0	0	0	2	0	1	0	0	2	0	0	0	0	0	0	0	0	0	0	1	0	0	4	0	0	0	0	0	1	0	0	0	0	0	13	3	0	0	0	0	0
Cbetulinus_12566	0	0	0	0	0	0	0	1	0	0	0	0	0	0	0	0	0	0	0	0	0	0	0	0	0	0	0	0	0	0	0	0	0	0	0	0	0	0	0	0	0	0	0	0	0	0	0	0	0
Cbetulinus_12567	0	0	0	0	0	0	0	0	0	0	0	0	0	0	0	0	0	0	0	0	0	0	0	0	0	0	0	0	0	0	0	0	0	0	0	0	0	0	0	0	0	0	0	0	0	0	0	0	0
Cbetulinus_1257	0	1	0	0	0	1	0	1	0	0	0	0	0	0	0	0	1	0	0	0	0	0	0	0	0	0	0	1	0	0	0	0	0	0	0	0	0	0	0	0	0	0	0	0	0	0	0	0	0
Cbetulinus_12570	1	0	0	0	0	0	0	2	0	0	0	0	0	1	0	0	3	0	0	0	0	0	0	0	0	0	0	0	0	0	0	0	0	0	0	0	0	0	0	0	0	0	0	0	0	0	0	0	0
Cbetulinus_12574	0	13	1	0	0	0	0	2	1	0	0	0	0	0	0	0	3	0	0	0	0	0	0	0	0	0	0	0	1	0	0	0	0	1	0	0	5	0	0	0	0	0	4	0	0	0	0	0	0
Cbetulinus_12575	0	2	0	0	0	0	0	3	0	0	0	0	0	0	0	0	5	0	0	0	0	0	0	0	0	0	0	0	0	0	1	0	1	2	0	1	2	0	0	0	0	0	2	0	0	0	0	0	0
Cbetulinus_12576	0	1	0	0	0	0	0	2	0	0	0	0	0	0	0	0	2	0	0	0	0	0	0	0	0	0	0	0	0	0	1	0	0	4	0	0	0	0	0	0	0	0	0	2	0	0	0	0	0
Cbetulinus_12577	0	0	0	0	0	0	0	0	0	0	0	0	0	0	0	0	0	0	0	0	0	0	0	0	0	0	0	0	0	0	0	0	0	0	0	0	0	0	0	0	0	0	0	0	0	0	0	0	0
Cbetulinus_12578	0	8	4	0	0	0	0	6	0	0	0	1	0	0	0	0	4	0	0	0	0	0	0	0	0	0	0	0	0	0	2	0	1	2	0	0	10	2	0	0	1	0	1	3	0	0	0	0	0
Cbetulinus_12579	0	7	1	0	0	4	0	4	0	0	0	0	0	0	0	0	2	0	0	0	0	0	1	0	0	0	0	0	0	0	4	0	0	1	1	1	3	2	0	0	2	0	0	1	0	0	0	0	0
Cbetulinus_1258	1	0	0	0	0	0	0	0	0	0	0	0	0	0	0	0	2	0	0	0	0	0	0	0	0	0	0	0	0	0	1	0	0	0	0	0	1	0	0	0	0	0	0	0	0	0	0	0	0
Cbetulinus_12584	0	5	0	0	0	1	0	1	0	0	1	0	0	0	0	0	2	0	0	0	0	0	1	0	0	0	0	0	0	2	0	3	1	2	0	3	0	1	0	0	0	0	1	0	1	2	0	0	0
Cbetulinus_12587	0	9	1	0	0	0	0	1	0	0	1	3	0	0	0	0	1	0	0	0	0	0	0	0	0	1	3	0	0	0	6	0	1	2	1	0	6	2	0	0	0	0	1	1	0	1	3	0	0
Cbetulinus_12588	0	0	0	0	0	0	0	0	0	0	0	0	0	0	0	0	0	0	0	0	0	0	0	0	0	0	0	0	0	0	0	0	0	0	0	0	0	0	0	0	0	0	0	0	0	0	1	0	0
Cbetulinus_12589	0	0	0	0	0	0	0	0	0	0	0	0	0	0	0	0	0	0	0	0	0	0	0	0	0	0	0	0	2	0	0	0	0	0	0	0	0	0	0	0	0	0	0	0	0	0	0	0	0
Cbetulinus_1259	0	3	0	0	0	0	0	0	0	0	0	0	0	0	0	0	0	0	0	0	0	0	0	0	0	0	0	0	0	0	0	0	0	0	0	0	0	0	0	0	0	0	0	0	0	0	0	0	0
Cbetulinus_12591	0	0	0	0	0	0	0	0	0	0	0	0	0	0	0	0	0	0	0	0	0	0	0	0	0	0	0	0	0	0	0	0	0	0	0	0	0	0	0	0	0	0	2	0	0	0	0	0	0
Cbetulinus_12592	0	1	0	0	0	0	0	0	0	0	0	0	0	0	0	0	4	0	0	0	0	0	0	0	0	0	0	0	0	0	0	0	0	3	0	0	0	0	0	0	0	0	0	0	0	0	0	0	0
Cbetulinus_12593	7	1	1	0	0	1	0	4	0	0	0	0	0	3	0	0	5	0	0	0	1	0	1	0	0	0	0	0	0	0	2	0	0	1	0	0	0	2	0	2	0	0	12	2	0	0	0	0	0
Cbetulinus_12594	0	0	0	0	1	0	0	0	0	0	0	0	0	0	0	0	4	0	0	0	1	0	2	0	0	0	0	0	0	0	0	0	0	0	0	0	4	0	0	0	0	0	0	0	0	0	0	0	0
Cbetulinus_12595	0	0	0	0	0	0	0	0	0	0	0	0	0	0	0	0	1	0	0	0	0	0	0	0	0	0	0	0	0	0	0	0	0	0	0	0	0	0	0	0	0	0	2	0	0	0	0	0	0
Cbetulinus_12598	0	1	0	0	0	0	0	10	0	0	0	0	0	0	0	0	8	0	0	0	3	0	1	0	0	0	0	0	0	0	1	0	0	0	0	0	5	1	0	0	0	0	0	0	0	1	1	0	0
Cbetulinus_12599	0	6	3	0	0	2	0	4	0	0	0	0	0	0	0	0	12	0	0	0	0	0	0	0	0	0	1	2	0	0	0	0	0	2	0	3	4	2	0	0	0	0	3	0	0	1	0	0	0
Cbetulinus_126	0	2	0	0	0	2	0	2	0	0	0	0	0	0	0	0	1	0	0	0	0	0	0	0	0	0	0	1	0	0	0	0	0	1	0	0	0	0	0	0	0	0	0	0	0	0	0	0	0
Cbetulinus_12601	0	0	0	0	0	0	0	1	0	0	0	0	0	0	0	0	1	0	0	0	0	0	0	0	0	0	0	0	0	0	0	0	0	1	0	0	0	0	0	0	0	0	0	0	0	0	0	0	0
Cbetulinus_12602	0	1	2	0	0	0	0	0	0	0	0	1	0	0	0	0	4	0	0	0	1	0	0	0	0	0	0	0	0	0	1	0	1	2	0	0	0	6	0	0	2	0	3	0	0	0	0	0	0
Cbetulinus_12604	4	9	1	0	0	1	0	4	0	0	0	2	0	0	0	0	1	0	0	0	0	0	0	0	0	0	0	0	0	0	0	0	0	1	0	0	5	1	0	0	0	0	1	2	0	0	0	0	0
Cbetulinus_12605	3	0	0	1	0	0	0	4	0	0	0	0	0	0	0	0	9	0	0	0	0	0	2	0	0	0	0	0	1	1	6	0	0	1	2	0	1	0	0	0	0	0	2	1	0	0	0	0	0
Cbetulinus_12606	1	1	0	0	0	1	0	2	2	0	0	0	0	0	0	0	7	0	0	0	0	0	0	0	0	0	0	0	2	0	1	0	0	3	0	0	1	5	0	0	0	0	1	1	0	3	0	0	0
Cbetulinus_12607	0	1	0	0	0	0	1	2	0	0	0	0	0	0	0	0	2	0	0	0	0	0	0	0	0	0	0	0	1	0	4	0	0	1	0	1	0	6	0	0	0	0	2	2	0	0	0	0	0
Cbetulinus_12608	0	2	1	0	0	0	0	0	0	0	0	1	0	0	0	0	3	0	0	0	0	0	0	0	0	0	0	1	0	0	5	0	0	3	0	0	3	3	0	0	0	0	7	2	0	1	0	0	0
Cbetulinus_12609	0	0	0	0	0	0	0	3	0	0	0	0	0	0	0	0	0	0	0	0	1	0	1	0	0	0	0	0	0	0	1	0	0	0	0	0	1	1	0	0	0	0	0	0	0	0	0	0	0
Cbetulinus_12610	0	0	0	0	0	0	0	0	0	0	0	0	0	0	0	0	0	0	0	0	0	0	0	0	0	0	0	0	0	0	0	0	0	0	0	0	0	0	0	0	0	0	0	0	0	0	0	0	0
Cbetulinus_12611	0	0	0	0	0	0	0	0	0	0	0	0	0	0	0	0	0	0	0	0	0	0	0	0	0	0	0	0	0	0	0	0	0	0	0	0	0	2	0	0	0	0	0	0	0	0	0	0	0
Cbetulinus_12613	2	1	1	0	0	0	0	2	0	0	0	0	0	0	0	0	4	0	0	0	0	0	1	0	0	0	0	0	0	0	0	0	1	1	0	0	2	1	0	0	2	0	0	0	0	0	0	0	0
Cbetulinus_12614	0	0	0	0	0	0	0	2	0	0	0	0	0	0	0	0	3	0	0	0	0	0	0	0	0	0	0	0	0	0	0	0	0	0	0	0	0	0	0	0	0	0	0	0	0	0	0	0	0
Cbetulinus_12615	0	3	0	0	0	0	0	0	0	0	0	0	0	0	0	0	3	0	0	0	0	0	0	0	0	0	0	0	1	0	1	0	0	0	0	0	0	0	0	0	0	0	0	0	0	0	0	0	0
Cbetulinus_12616	0	0	0	0	0	0	0	0	0	0	0	0	0	0	0	0	2	0	0	0	1	0	0	0	0	0	0	0	1	0	0	0	0	1	0	0	0	0	0	0	0	0	0	0	0	0	0	0	0
Cbetulinus_12617	0	2	2	0	0	0	1	3	0	0	0	0	0	0	0	0	4	0	0	0	0	0	0	0	0	0	0	0	0	2	0	0	0	0	0	1	0	0	0	0	0	0	0	0	0	0	0	0	0
Cbetulinus_12619	0	1	1	0	0	0	0	2	0	0	0	4	0	0	0	0	7	0	0	0	0	0	0	0	0	0	0	0	0	0	0	0	0	0	0	0	5	4	0	0	0	0	14	1	0	0	0	0	0
Cbetulinus_1262	0	3	0	0	0	0	0	0	0	0	0	0	0	0	0	0	0	0	0	0	0	0	0	0	0	0	0	0	0	0	1	0	0	0	0	0	0	0	0	0	0	0	0	0	0	0	0	0	0
Cbetulinus_12620	0	11	0	1	0	1	0	11	0	0	0	0	0	0	0	0	12	0	0	0	0	0	0	0	0	0	0	0	1	0	0	0	0	4	0	0	1	0	0	0	0	0	0	0	0	0	0	0	0
Cbetulinus_12621	0	0	0	0	0	0	0	0	0	0	0	0	0	0	0	0	0	0	0	0	0	0	0	0	0	0	0	0	0	0	0	0	0	0	0	0	0	0	0	0	0	0	0	0	0	0	0	0	0
Cbetulinus_12622	0	1	0	0	0	0	0	0	0	0	0	0	0	0	0	0	2	0	0	0	0	0	0	0	0	0	0	0	0	0	0	0	0	0	0	0	0	0	0	0	1	0	0	0	0	0	0	0	0
Cbetulinus_12624	0	0	0	0	0	0	0	0	0	0	0	0	0	0	0	0	0	0	0	0	0	0	0	0	0	0	0	0	0	0	0	0	0	0	0	0	0	0	0	0	0	0	1	0	0	0	0	0	0
Cbetulinus_12625	0	2	0	0	1	0	0	0	0	0	0	0	0	0	0	0	1	0	0	0	0	0	0	0	0	0	0	0	1	0	1	0	0	0	0	0	1	1	0	0	0	0	0	7	0	0	0	0	0
Cbetulinus_12626	1	0	0	0	0	0	0	3	0	0	0	0	0	0	0	0	0	0	0	0	0	0	0	0	0	0	0	0	0	0	0	0	0	0	0	0	1	0	0	0	0	0	0	0	0	0	0	0	0
Cbetulinus_1263	0	1	0	0	0	0	0	3	0	0	0	1	0	0	0	0	6	0	0	0	0	0	0	0	0	0	2	0	0	0	1	0	0	1	0	1	4	0	0	0	1	0	0	1	0	0	0	0	0
Cbetulinus_12630	0	3	0	1	0	0	0	10	0	0	0	0	0	1	0	0	8	0	0	0	1	0	0	0	0	0	0	0	0	0	0	0	0	2	0	1	4	2	0	0	4	0	0	1	0	0	0	0	0
Cbetulinus_12632	0	2	0	0	0	0	0	1	0	0	0	0	0	0	0	0	0	0	0	0	0	0	0	0	0	0	0	0	0	0	0	0	0	0	0	0	1	1	0	0	0	0	1	5	0	0	0	0	0
Cbetulinus_12633	1	4	0	0	0	0	0	2	0	0	0	2	0	0	0	0	5	0	0	0	2	0	0	0	0	0	0	0	0	0	1	0	1	2	0	0	0	1	0	0	2	0	0	0	0	0	0	0	0
Cbetulinus_12635	1	8	0	0	0	0	0	7	0	0	0	0	0	0	0	0	8	0	0	0	0	0	0	0	0	0	0	0	0	0	0	0	0	0	0	0	0	0	0	0	0	0	0	1	0	0	0	0	0
Cbetulinus_12636	0	0	1	0	0	0	0	0	0	0	0	0	0	0	0	0	2	0	0	0	0	1	0	0	0	0	0	0	0	0	0	0	0	0	0	0	0	0	0	0	0	0	0	0	0	0	0	0	0
Cbetulinus_12638	2	5	0	0	0	1	0	4	0	0	0	0	0	0	0	0	8	0	0	0	0	0	0	0	0	0	1	0	0	0	0	0	0	1	0	0	1	0	0	0	0	0	3	0	0	0	0	0	0
Cbetulinus_12639	0	7	1	0	0	2	0	9	0	0	0	2	0	0	0	0	9	0	0	0	1	0	1	0	0	0	0	0	0	0	1	0	0	4	0	0	5	0	0	0	0	0	2	0	0	1	0	0	0
Cbetulinus_12640	0	2	0	0	0	0	0	5	0	0	0	0	0	1	0	0	1	0	0	0	0	0	0	0	0	0	0	0	0	0	3	0	0	0	0	0	0	0	0	0	0	0	0	0	0	0	0	0	0
Cbetulinus_12641	0	0	0	0	0	0	0	0	1	0	0	0	0	0	0	0	1	0	0	0	1	0	0	0	0	0	0	0	0	0	0	0	0	0	0	0	2	0	0	0	0	0	0	0	0	0	0	0	0
Cbetulinus_12644	0	0	0	0	0	0	0	0	0	0	0	0	0	0	0	0	0	0	0	0	0	0	0	0	0	0	0	0	0	0	0	0	0	0	0	0	0	0	0	0	1	0	0	0	0	0	0	0	0
Cbetulinus_12645	0	0	0	0	0	0	0	4	0	0	0	0	0	0	0	0	3	0	0	0	0	0	0	0	0	0	0	0	0	0	0	0	0	0	0	0	1	0	0	0	0	0	1	0	0	0	0	0	0
Cbetulinus_12646	0	0	1	0	0	0	0	2	0	0	0	0	0	0	0	0	0	0	0	0	0	0	0	0	0	0	2	0	1	0	0	0	0	0	0	0	2	0	0	0	0	0	1	0	0	0	0	0	0
Cbetulinus_12647	0	4	0	0	0	0	0	1	0	0	0	0	0	0	0	0	1	0	0	0	0	0	0	0	0	0	1	0	2	0	1	0	0	3	0	0	1	0	0	0	0	0	0	1	0	0	0	0	0
Cbetulinus_12648	1	0	0	0	0	0	0	0	0	0	0	0	0	0	0	0	1	0	0	0	0	0	0	0	0	0	0	0	0	0	0	0	0	0	0	0	0	1	0	0	1	0	0	0	0	0	0	0	0
Cbetulinus_12649	0	2	0	0	0	0	0	1	0	0	0	0	0	0	0	0	0	0	0	0	0	0	0	0	0	0	0	0	0	0	7	0	0	3	0	0	0	0	0	0	0	0	11	1	0	0	0	0	0
Cbetulinus_1265	0	0	2	0	0	0	0	0	0	0	0	0	0	0	0	0	0	0	0	0	0	0	0	0	0	0	0	0	0	0	0	0	0	0	0	0	2	1	0	0	0	0	0	1	0	0	0	0	0
Cbetulinus_12650	0	0	0	0	0	0	0	0	0	0	0	0	0	0	0	0	0	0	0	0	0	0	0	0	0	0	0	0	0	0	0	0	0	0	0	0	0	0	0	0	0	0	0	0	0	0	0	0	0
Cbetulinus_12654	0	8	0	0	0	0	0	3	0	0	0	0	0	0	0	0	4	0	0	0	1	0	0	0	0	0	0	0	0	0	0	0	0	0	0	0	1	1	0	0	0	0	0	0	0	0	0	0	0
Cbetulinus_12655	0	0	0	0	0	0	0	1	0	0	0	0	0	0	0	0	0	0	0	0	0	0	0	0	0	0	0	0	1	0	0	0	0	0	0	0	0	0	0	0	0	0	2	0	0	0	0	0	0
Cbetulinus_12656	0	0	0	0	0	3	0	4	0	0	0	0	0	1	2	0	10	0	0	0	0	0	0	0	0	0	2	0	0	0	3	0	0	3	0	0	3	0	0	0	0	0	1	1	0	0	0	0	0
Cbetulinus_12657	0	0	0	0	0	0	0	1	0	0	0	0	0	0	0	0	0	0	0	0	0	0	0	0	0	0	0	0	1	0	0	0	0	1	0	0	0	0	0	0	0	0	0	0	0	0	0	0	0
Cbetulinus_12659	0	1	1	0	0	0	0	0	0	0	0	0	0	0	0	0	1	0	0	0	0	0	0	0	0	0	1	0	0	0	0	0	0	2	0	1	0	0	0	0	0	0	1	1	1	0	0	0	0
Cbetulinus_1266	2	7	2	0	0	0	0	2	0	0	1	2	0	0	0	0	2	1	0	0	0	0	0	0	0	0	0	0	0	0	4	0	0	0	0	0	2	1	0	1	0	0	0	0	0	0	0	0	0
Cbetulinus_12660	0	3	1	0	0	0	0	5	0	0	0	0	0	0	1	0	5	0	0	0	0	0	0	0	0	0	0	0	0	0	0	0	1	1	0	0	2	0	0	0	1	0	2	0	0	0	0	0	0
Cbetulinus_12661	0	4	0	0	0	0	0	5	0	0	0	0	0	0	0	0	10	0	0	0	0	0	0	0	0	0	0	1	0	0	0	0	0	5	0	0	2	3	0	0	0	0	2	2	0	0	0	0	0
Cbetulinus_12662	0	1	0	0	0	0	0	1	0	0	1	0	0	0	0	0	0	0	0	0	0	0	0	0	0	0	0	0	0	0	0	0	0	0	0	0	0	0	0	0	0	0	0	0	0	0	0	0	0
Cbetulinus_12663	0	1	0	0	0	0	0	0	0	0	0	0	0	0	0	0	2	0	0	0	0	0	0	0	0	0	0	0	0	0	1	0	0	0	0	0	0	1	0	0	1	0	0	0	0	0	0	0	0
Cbetulinus_12665	0	1	0	0	0	0	0	2	0	0	0	0	0	0	0	0	1	0	1	0	0	0	0	0	0	0	0	0	0	0	0	0	0	0	0	0	0	0	0	0	0	0	1	0	0	2	1	0	0
Cbetulinus_12666	0	0	0	0	0	0	0	0	0	0	0	0	0	0	1	0	0	0	0	0	0	0	0	0	0	0	0	0	0	0	0	0	0	0	0	0	1	0	0	0	0	0	1	0	0	0	0	0	0
Cbetulinus_12670	0	4	0	0	0	0	0	10	1	0	0	0	0	0	0	0	1	0	0	0	1	0	0	0	0	0	0	0	0	0	1	0	0	3	0	0	1	1	0	0	0	0	0	0	0	0	0	0	0
Cbetulinus_12671	0	4	0	0	0	0	0	0	0	0	0	0	0	0	0	0	4	0	0	0	0	0	0	0	0	0	0	0	0	1	0	0	0	0	0	0	0	0	0	0	0	0	0	0	0	1	0	0	0
Cbetulinus_12672	1	1	1	0	0	0	0	5	0	0	0	0	0	0	0	0	1	0	0	0	1	0	0	0	0	0	0	1	0	0	2	0	1	1	0	0	1	2	0	0	0	0	1	0	0	0	0	0	0
Cbetulinus_12673	0	1	0	0	0	0	0	0	0	0	0	0	0	0	0	0	0	0	0	0	0	0	0	0	0	0	0	0	0	0	4	0	0	0	0	3	1	0	0	0	0	0	0	0	0	0	0	0	0
Cbetulinus_12676	0	2	2	0	0	3	0	2	0	0	0	0	0	0	1	0	7	0	0	0	0	0	1	0	0	0	2	0	0	0	6	0	1	1	1	1	1	0	0	0	1	0	0	1	2	0	0	0	0
Cbetulinus_12679	0	0	0	0	0	0	0	0	0	0	0	0	0	0	0	0	0	0	0	0	0	0	0	0	0	0	0	0	0	0	0	0	0	0	0	0	0	0	0	0	0	0	0	0	0	0	0	0	0
Cbetulinus_1268	0	0	0	0	0	0	0	0	0	0	2	0	0	0	0	0	0	0	0	0	0	0	0	0	0	0	0	0	0	0	1	0	0	1	1	6	3	1	0	0	0	0	1	0	0	0	0	0	0
Cbetulinus_12680	0	8	1	1	3	0	0	6	0	0	0	0	0	0	0	0	4	0	0	0	0	0	0	0	0	0	0	0	0	0	1	0	2	4	0	0	6	2	0	0	0	0	0	1	0	0	0	0	0
Cbetulinus_12681	1	2	1	0	0	0	0	1	0	0	0	0	0	0	0	0	0	0	0	0	0	0	0	0	0	0	0	0	0	0	1	0	1	1	0	0	1	0	0	0	0	0	0	0	0	0	0	0	0
Cbetulinus_12682	0	0	0	0	0	0	0	0	0	0	0	0	0	0	0	0	0	0	0	0	0	0	0	0	0	0	0	0	1	0	0	0	0	0	0	0	0	0	0	0	0	0	0	0	0	0	0	0	0
Cbetulinus_12683	1	1	0	0	0	0	0	2	0	0	0	0	0	0	1	0	2	0	0	0	0	0	0	0	0	0	0	0	0	0	2	0	0	1	0	0	2	0	0	0	0	0	0	0	0	0	0	0	0
Cbetulinus_12687	0	0	0	0	0	0	0	0	0	0	0	0	0	0	0	0	0	0	0	0	0	0	0	0	0	0	0	0	1	0	0	0	0	1	0	0	0	0	0	0	0	0	0	0	0	0	0	0	0
Cbetulinus_12689	2	3	2	0	0	0	0	5	0	0	0	0	0	0	0	0	4	0	0	0	2	0	0	0	0	0	0	0	0	0	0	0	0	0	0	1	2	3	0	0	1	0	0	0	0	1	0	0	0
Cbetulinus_12690	0	0	0	0	0	0	0	0	0	0	0	0	0	0	0	0	1	0	0	0	0	0	0	0	0	0	0	0	0	0	0	0	0	0	0	0	0	0	0	0	0	0	0	0	0	0	0	0	0
Cbetulinus_12691	0	3	0	0	0	0	0	4	0	0	0	1	0	0	0	0	0	0	0	0	0	0	0	0	0	0	0	1	0	0	0	0	0	0	0	0	3	0	0	1	0	0	1	0	0	0	0	0	0
Cbetulinus_12692	3	1	0	0	0	0	0	13	0	0	0	0	0	1	0	0	8	0	0	0	0	0	0	0	0	0	0	0	0	0	2	0	0	0	0	0	0	2	0	0	4	0	0	1	0	0	0	0	0
Cbetulinus_12693	0	4	0	0	0	0	0	3	0	0	0	0	0	0	0	0	3	0	0	0	0	0	0	0	0	0	0	0	0	0	3	0	1	1	0	0	2	5	0	0	0	0	0	0	0	2	0	0	0
Cbetulinus_12696	0	0	0	0	0	0	0	0	0	0	0	0	0	0	0	0	0	0	0	0	0	0	0	0	0	0	2	0	0	0	0	0	0	0	0	0	0	0	0	0	0	0	0	0	0	0	0	0	0
Cbetulinus_12697	0	0	0	0	0	0	0	1	0	0	0	0	0	0	0	0	0	0	0	0	0	0	0	0	0	0	0	0	0	0	0	0	0	1	0	0	0	0	0	0	0	0	1	0	0	0	0	0	0
Cbetulinus_12698	0	6	0	0	0	1	1	10	0	0	0	0	0	0	0	0	7	0	0	0	0	0	0	0	0	0	0	0	0	0	0	0	0	1	0	5	8	0	0	1	2	0	1	2	0	0	0	0	0
Cbetulinus_127	0	2	0	0	0	0	0	1	0	0	0	0	0	0	0	0	2	0	0	0	0	0	1	0	0	0	0	1	0	0	0	0	0	1	0	0	0	0	0	0	0	0	3	1	0	0	0	0	0
Cbetulinus_1270	0	5	1	0	0	0	0	0	0	0	0	0	0	0	0	0	4	0	0	0	0	0	0	0	0	0	0	0	0	0	0	0	0	2	0	0	0	0	0	0	0	0	0	0	0	0	0	0	0
Cbetulinus_12701	0	0	0	0	0	0	0	2	0	0	0	0	0	0	0	0	0	0	0	0	0	0	0	0	0	0	0	0	0	0	0	0	0	0	0	0	0	0	0	0	0	0	0	0	0	0	0	0	0
Cbetulinus_12702	0	0	0	0	0	0	0	0	0	0	0	0	0	0	0	0	0	0	0	0	0	0	0	0	0	0	0	0	0	0	0	0	0	0	0	0	0	0	0	0	0	0	0	0	0	0	0	0	0
Cbetulinus_12705	0	8	0	0	0	0	0	5	0	0	0	2	0	0	0	0	1	0	0	0	0	0	0	0	0	0	0	2	0	0	1	0	0	1	0	2	0	0	0	0	0	0	0	1	0	0	0	0	0
Cbetulinus_12706	1	1	0	0	0	1	0	3	0	0	0	0	0	0	0	0	0	0	0	0	0	0	0	0	0	0	0	0	0	0	1	0	0	0	0	0	1	0	0	0	0	0	1	0	0	0	0	0	0
Cbetulinus_12707	0	0	0	0	0	0	0	0	0	0	0	0	0	0	0	0	0	0	0	0	0	0	0	0	0	0	0	0	0	0	0	0	0	0	0	0	0	0	0	0	0	0	0	1	0	0	0	0	0
Cbetulinus_1271	0	0	0	0	0	0	0	0	0	0	1	0	0	0	0	0	0	0	0	0	0	0	0	0	0	0	0	0	0	0	0	0	0	0	0	0	0	0	0	0	0	0	0	0	0	0	0	0	0
Cbetulinus_12710	0	10	0	0	0	0	0	1	0	0	2	0	0	0	0	0	1	0	0	0	0	0	0	0	0	0	0	0	1	0	0	0	0	1	0	0	1	1	0	0	1	0	0	0	0	0	0	0	0
Cbetulinus_12712	3	1	0	0	0	1	0	4	0	0	0	0	0	0	0	0	3	0	0	0	0	0	0	0	0	0	0	0	0	0	1	0	0	7	0	0	0	5	0	0	1	0	0	2	2	0	0	0	0
Cbetulinus_12713	2	5	0	0	1	0	0	2	0	0	0	0	0	0	0	0	2	0	0	0	0	0	0	0	0	0	0	2	0	0	0	0	0	7	0	0	0	2	0	0	2	0	1	0	0	0	0	0	0
Cbetulinus_12714	0	0	2	0	0	0	0	0	0	0	0	0	0	0	1	0	4	0	0	0	1	0	0	0	0	0	0	0	0	0	2	0	0	0	0	0	0	0	0	0	0	0	0	0	0	0	0	0	0
Cbetulinus_12716	0	4	3	0	0	0	0	5	0	0	0	0	0	0	0	0	5	0	0	0	0	0	1	0	0	0	0	2	0	0	3	0	0	3	0	0	1	1	0	0	0	0	0	0	0	0	0	0	0
Cbetulinus_12718	0	2	0	0	0	0	0	0	0	0	0	0	0	0	0	0	1	0	0	0	0	0	0	0	0	0	0	0	0	0	0	0	0	0	0	1	2	0	0	0	0	0	1	0	0	0	0	0	0
Cbetulinus_1272	0	0	1	0	0	0	0	1	0	0	0	0	0	0	0	0	2	0	1	0	0	0	0	0	0	0	0	0	0	0	0	0	0	0	1	0	2	1	0	0	0	0	0	0	0	0	0	0	0
Cbetulinus_12720	1	5	1	0	0	0	0	2	0	0	0	1	0	0	0	0	11	0	0	0	0	0	0	0	0	0	0	0	0	0	0	0	0	3	1	0	0	0	0	0	0	0	0	1	0	0	0	0	0
Cbetulinus_12722	1	8	1	0	0	0	0	10	0	0	0	0	0	0	0	0	11	0	0	0	2	0	0	0	0	0	0	0	0	0	7	0	0	1	0	0	2	3	0	0	0	0	1	1	0	0	0	0	0
Cbetulinus_12725	0	0	0	0	0	0	0	2	0	0	0	0	0	0	0	0	0	0	0	0	0	0	0	0	0	0	0	0	0	0	0	0	0	0	0	0	0	0	0	0	0	0	0	0	0	0	0	0	0
Cbetulinus_12726	0	3	0	1	0	0	0	1	0	0	0	0	0	0	0	0	0	0	0	0	2	0	0	0	0	0	0	0	0	0	1	0	0	1	0	0	0	2	0	0	0	0	1	0	0	0	0	0	0
Cbetulinus_12728	0	2	0	0	0	0	0	1	0	0	0	0	0	0	0	0	1	0	0	0	0	0	0	0	0	0	0	2	0	0	0	0	0	0	0	0	0	0	0	0	0	0	0	0	0	0	0	0	0
Cbetulinus_12729	0	3	0	0	0	0	0	8	0	0	0	0	0	1	0	0	2	0	0	0	0	0	1	0	0	0	0	0	1	0	1	0	0	3	1	0	4	1	0	0	2	0	2	3	0	1	0	0	0
Cbetulinus_1273	1	1	0	0	0	0	0	3	0	0	0	0	0	1	0	0	4	0	0	0	1	0	0	0	0	0	0	0	0	0	3	0	1	4	0	4	0	2	0	2	3	0	2	5	0	0	1	0	0
Cbetulinus_12731	0	4	0	0	0	0	0	2	0	0	0	2	0	0	0	0	1	0	0	0	1	0	1	0	0	0	0	0	1	0	4	0	0	0	0	0	0	3	0	2	1	0	2	1	0	1	0	0	0
Cbetulinus_12734	1	2	1	3	0	1	0	0	0	0	0	0	0	0	0	0	2	0	0	0	2	0	0	0	0	0	0	0	0	0	6	0	0	0	0	0	2	3	0	0	0	0	1	0	0	0	0	0	0
Cbetulinus_12735	0	0	0	0	0	0	0	1	0	0	0	0	0	0	0	0	0	0	0	0	0	0	0	0	0	0	0	0	0	0	0	0	0	0	0	0	0	0	0	0	0	0	0	0	0	0	0	0	0
Cbetulinus_12737	0	1	0	0	0	0	0	2	0	0	0	0	0	0	0	0	0	0	0	0	0	0	1	0	0	0	0	0	0	0	0	0	0	0	0	0	0	0	0	0	0	0	0	0	0	0	0	0	0
Cbetulinus_12738	0	0	1	0	0	0	0	0	0	0	0	0	0	0	0	0	1	0	0	0	0	0	0	0	0	0	0	0	0	0	0	0	0	0	0	0	1	0	0	0	0	0	2	0	0	0	0	0	0
Cbetulinus_12739	1	1	0	0	0	0	0	2	0	0	0	0	0	1	0	0	8	0	0	0	0	0	0	0	0	0	0	1	0	0	3	0	0	1	0	0	6	2	0	0	2	0	6	0	0	1	0	0	0
Cbetulinus_12743	1	1	2	0	0	1	0	7	0	0	0	0	0	0	0	0	4	0	0	0	0	0	1	0	0	2	0	0	1	0	2	0	2	4	0	0	3	1	0	0	0	0	2	0	0	0	0	0	0
Cbetulinus_12744	0	2	0	0	0	0	0	0	0	0	0	0	0	0	0	0	0	0	0	0	0	0	0	0	0	0	0	0	0	0	1	0	0	0	0	0	0	1	0	0	0	0	0	0	0	0	0	0	0
Cbetulinus_12747	2	3	1	0	0	0	0	4	0	0	0	1	0	0	0	0	0	0	0	0	4	0	0	0	0	0	0	0	0	0	0	0	0	2	0	0	6	2	0	1	0	0	1	4	0	0	0	0	0
Cbetulinus_12748	0	3	1	0	0	0	0	2	0	0	0	2	0	0	0	0	0	0	0	0	0	0	2	0	0	0	0	0	0	0	3	0	0	0	0	0	3	0	0	0	0	0	0	3	0	0	0	0	0
Cbetulinus_12751	0	2	0	0	0	0	0	0	0	0	0	0	0	0	0	0	0	0	0	0	0	0	0	0	0	0	0	0	0	0	0	0	0	0	0	0	0	0	0	0	0	0	0	0	0	0	0	0	0
Cbetulinus_12752	0	5	1	0	0	0	0	3	0	0	0	0	0	0	0	0	2	0	0	0	0	0	1	0	0	0	0	0	0	0	1	0	0	1	0	0	2	3	0	0	0	0	1	0	0	0	0	0	0
Cbetulinus_12753	0	4	0	0	0	0	0	0	0	0	0	0	0	1	0	0	0	0	0	0	0	0	0	0	0	2	0	0	0	0	1	0	0	1	0	1	0	0	0	0	0	0	0	0	0	0	0	0	0
Cbetulinus_12754	3	0	0	0	0	0	0	0	0	0	0	0	0	0	0	0	3	0	0	0	0	0	0	0	0	0	0	0	0	0	0	0	0	0	0	0	1	1	0	0	0	0	0	5	0	0	0	0	0
Cbetulinus_12755	0	1	0	0	0	0	0	0	0	0	0	1	0	0	0	0	2	0	0	0	0	0	0	0	0	0	0	0	0	0	0	0	0	1	0	0	2	0	0	0	0	0	0	0	0	0	0	0	0
Cbetulinus_12758	0	2	0	0	0	0	0	1	0	0	0	0	0	1	0	0	0	0	0	0	0	0	0	0	0	0	0	0	0	0	2	0	0	0	0	0	0	0	0	0	0	0	0	1	0	0	0	0	0
Cbetulinus_12759	0	0	0	0	0	0	0	1	0	0	0	0	0	0	0	0	1	0	0	0	1	0	0	0	0	0	0	0	0	0	0	0	0	0	0	0	0	1	0	0	0	0	0	0	0	0	0	0	0
Cbetulinus_12760	0	1	0	0	0	0	0	0	0	0	0	1	0	0	0	0	4	0	0	0	0	0	0	0	0	0	0	0	0	0	0	0	0	0	0	2	2	0	0	1	0	0	1	0	0	0	0	0	0
Cbetulinus_12761	0	0	1	0	0	0	0	1	0	0	0	0	0	0	0	0	0	0	0	0	0	0	0	0	0	0	0	0	0	0	0	0	0	0	0	0	0	0	0	0	0	0	0	0	0	0	0	0	0
Cbetulinus_12762	1	1	1	0	0	0	0	7	0	0	0	0	0	0	0	0	0	0	0	0	0	0	0	0	0	0	0	0	1	0	0	0	0	0	0	1	0	0	0	1	0	0	1	0	0	0	0	0	0
Cbetulinus_12763	0	0	0	0	0	0	0	0	0	0	0	0	0	0	0	0	0	0	0	0	0	0	0	0	0	0	0	0	0	0	0	0	0	0	0	0	0	0	0	0	0	0	0	0	0	0	0	0	0
Cbetulinus_12764	0	3	2	0	0	0	0	4	0	0	0	2	0	0	0	0	9	0	0	0	1	0	0	0	0	0	0	0	1	0	1	0	0	2	0	0	5	1	0	0	0	0	0	1	0	2	0	0	0
Cbetulinus_12766	0	5	0	0	0	0	0	4	0	0	0	0	0	0	0	0	1	0	0	0	0	1	0	0	0	0	0	1	0	0	1	0	0	2	0	0	0	0	0	0	0	0	14	2	0	1	0	0	0
Cbetulinus_12767	0	8	0	0	0	2	0	4	0	0	0	0	0	1	0	0	7	0	0	0	0	0	0	0	0	0	0	0	0	0	1	0	1	6	3	0	0	1	0	0	0	0	0	0	0	0	0	0	0
Cbetulinus_12768	1	0	0	0	0	0	0	0	0	0	0	0	0	2	0	0	0	0	0	0	0	0	0	0	0	0	0	0	0	0	0	0	0	0	0	1	1	0	0	0	0	0	0	0	0	0	0	0	0
Cbetulinus_12769	1	5	0	0	0	0	0	2	0	0	0	0	0	2	0	0	0	0	0	0	2	0	1	0	0	0	0	0	0	0	3	0	0	0	0	0	2	0	0	0	0	0	12	1	0	0	0	0	0
Cbetulinus_1277	0	0	1	0	0	0	0	2	0	0	0	1	0	0	0	0	1	0	0	0	0	0	0	0	0	0	0	0	0	0	0	0	0	0	0	0	1	0	0	0	0	0	0	0	0	0	0	0	0
Cbetulinus_12770	0	0	0	0	0	0	0	0	0	0	0	0	0	0	0	0	0	0	0	0	0	0	0	0	0	0	0	0	0	0	2	0	0	0	0	0	1	0	0	0	0	0	0	0	0	0	0	0	0
Cbetulinus_12772	1	0	0	0	0	0	0	0	0	0	0	0	0	0	0	0	0	0	0	0	0	0	0	0	0	0	0	0	0	0	0	0	0	0	1	0	2	0	0	1	0	0	0	0	0	1	0	0	0
Cbetulinus_12775	0	7	0	0	0	0	0	2	0	0	2	2	0	2	0	3	1	0	0	0	0	0	0	0	0	0	1	0	0	0	1	0	0	0	0	0	0	3	0	0	0	0	5	1	0	0	7	0	0
Cbetulinus_12777	2	4	0	0	0	0	0	1	0	0	0	0	0	0	0	0	1	0	0	0	0	0	0	0	0	0	0	0	0	0	0	0	0	2	0	0	2	0	0	0	0	0	2	0	0	0	0	0	0
Cbetulinus_1278	0	1	0	0	0	0	0	0	0	0	0	0	0	0	0	0	0	0	0	0	0	0	0	0	0	0	0	0	0	0	0	0	0	0	0	0	0	1	0	0	0	0	0	0	0	0	0	0	0
Cbetulinus_12782	0	1	0	1	0	0	0	3	0	0	0	0	0	0	0	0	0	0	0	0	0	0	0	0	0	0	0	0	0	0	0	0	0	2	0	1	2	0	0	0	0	0	0	0	0	0	5	0	0
Cbetulinus_12783	0	0	0	0	0	3	0	2	0	0	0	4	0	0	0	0	7	0	0	0	1	0	0	0	0	0	0	0	0	0	3	0	0	1	0	0	1	1	0	0	0	0	0	1	1	2	0	0	0
Cbetulinus_12784	0	0	0	0	0	0	0	0	0	0	0	0	0	0	0	0	1	0	0	0	0	0	0	0	0	0	0	0	0	0	1	0	0	0	0	0	0	0	0	0	0	0	0	1	0	0	0	0	0
Cbetulinus_1279	0	2	0	0	0	0	0	1	0	0	0	0	0	0	0	0	0	0	0	0	0	0	1	0	0	0	0	0	2	0	1	0	0	0	0	0	1	0	0	0	0	0	3	0	0	0	0	0	0
Cbetulinus_12791	1	0	0	1	0	2	0	8	1	0	0	0	0	0	0	0	2	0	2	0	1	0	0	0	0	0	0	0	4	0	1	0	1	1	0	0	2	1	0	0	0	0	2	0	0	1	1	0	0
Cbetulinus_12796	0	0	0	0	0	0	0	0	1	0	0	0	0	0	0	0	0	0	0	0	0	0	0	0	0	0	0	0	0	0	0	0	0	0	0	0	1	0	0	0	0	0	2	0	0	0	0	0	0
Cbetulinus_1280	4	8	0	0	1	0	0	2	0	0	0	0	0	0	0	0	5	0	0	0	0	0	0	0	0	0	0	1	0	0	6	0	0	2	0	0	1	2	0	0	2	0	1	1	0	0	0	0	0
Cbetulinus_12800	0	4	0	0	0	0	0	3	0	0	0	0	0	0	0	0	7	0	0	0	2	0	0	0	0	0	0	0	0	0	2	0	1	1	0	0	1	0	0	0	0	0	0	0	0	0	0	0	0
Cbetulinus_12801	0	2	1	0	0	0	0	0	0	0	0	0	0	0	0	0	2	0	0	0	0	0	0	0	0	0	0	0	0	0	0	0	0	0	0	0	0	0	0	0	0	0	0	0	0	0	0	0	0
Cbetulinus_12802	0	0	0	0	0	0	0	1	0	0	0	0	0	0	0	0	1	0	0	0	0	0	0	0	0	0	0	0	0	0	0	0	0	0	0	0	0	0	0	0	0	0	0	0	0	0	0	0	0
Cbetulinus_12803	0	0	2	0	0	2	0	10	0	0	0	0	0	0	0	0	0	0	0	0	0	0	0	0	0	0	0	0	0	0	0	0	0	1	0	0	0	2	0	1	2	0	1	0	0	1	0	0	0
Cbetulinus_12804	0	2	0	0	0	0	0	3	0	0	0	0	0	0	0	0	2	0	0	0	0	0	0	0	0	0	0	1	1	0	4	0	0	4	0	0	0	2	0	0	0	0	1	0	0	1	0	0	0
Cbetulinus_12805	0	0	0	0	0	0	0	0	0	0	0	0	0	0	0	0	0	0	0	0	0	0	0	0	0	0	0	0	1	0	1	0	0	1	0	0	1	0	0	0	0	0	0	0	0	0	0	0	0
Cbetulinus_12808	0	1	1	0	0	0	0	3	0	0	0	1	0	0	0	0	1	0	0	0	2	0	0	0	0	0	0	0	0	0	1	0	0	0	0	0	0	5	0	0	0	0	0	0	0	0	0	0	0
Cbetulinus_1281	0	0	0	0	0	0	0	2	0	1	0	3	0	0	0	0	2	0	0	0	1	0	0	0	0	0	0	0	1	0	2	0	0	0	0	0	0	0	0	0	3	0	0	1	0	0	0	0	0
Cbetulinus_12810	1	1	0	0	0	0	0	3	0	0	0	0	0	1	0	0	4	0	0	0	0	0	0	0	0	0	0	1	0	0	0	0	0	0	0	0	0	3	0	0	1	0	0	0	0	0	0	0	0
Cbetulinus_12812	1	0	0	0	0	0	0	0	0	0	0	0	0	0	0	0	0	0	0	0	0	0	0	0	0	0	0	1	0	0	2	0	0	1	0	0	0	0	0	0	0	0	0	0	0	0	0	0	0
Cbetulinus_12813	1	0	1	0	0	0	0	0	0	0	0	0	0	0	0	0	0	0	0	0	0	0	0	0	0	0	0	0	0	0	0	0	0	0	0	0	0	2	0	0	0	0	0	0	0	0	0	0	0
Cbetulinus_12814	0	0	0	0	0	0	0	0	0	0	0	0	0	0	0	0	0	0	0	0	0	0	0	0	0	0	0	0	0	0	0	0	0	0	0	0	0	0	0	0	0	0	0	0	0	0	0	0	0
Cbetulinus_12815	0	0	0	0	0	0	0	0	0	0	0	0	0	0	0	0	0	0	0	0	1	0	0	0	0	0	0	0	0	0	0	0	0	0	0	0	0	1	0	0	0	0	0	1	0	0	0	0	0
Cbetulinus_12816	2	4	0	0	0	2	0	4	0	0	0	0	0	0	0	0	2	0	0	0	0	0	0	0	0	0	0	1	0	0	0	0	0	3	0	0	0	0	0	0	0	0	0	0	0	0	0	0	2
Cbetulinus_12817	0	1	0	1	0	0	0	3	0	0	0	0	0	0	0	0	2	0	0	0	0	0	0	0	0	2	0	2	2	0	0	0	0	4	0	0	2	1	0	2	2	0	0	0	0	0	0	0	0
Cbetulinus_1282	1	0	0	0	0	0	0	0	0	0	0	0	0	0	0	0	1	0	0	0	0	0	0	0	0	0	0	0	0	0	0	1	0	0	0	0	0	0	0	0	0	0	0	0	2	0	1	0	0
Cbetulinus_12821	0	1	0	0	0	0	0	0	0	0	0	0	0	0	0	0	0	0	0	0	0	0	0	0	0	0	0	0	0	0	0	0	0	0	0	0	0	0	0	0	0	0	0	0	0	0	0	0	0
Cbetulinus_12822	0	8	2	1	0	0	0	3	0	0	0	0	0	0	0	0	2	0	0	0	1	0	0	0	0	0	0	0	0	0	1	0	0	1	1	0	2	0	0	0	0	0	2	0	0	0	0	0	0
Cbetulinus_12825	0	2	1	0	1	0	0	2	0	0	1	0	0	0	0	0	1	0	0	0	0	0	0	0	0	0	0	0	0	0	1	0	0	0	0	0	1	1	0	0	0	0	0	0	3	0	0	0	0
Cbetulinus_12826	0	2	0	0	0	0	0	0	0	0	0	0	0	0	0	0	3	0	0	0	0	0	0	0	0	0	2	0	2	0	2	0	0	0	0	0	0	1	0	0	1	0	0	2	0	0	0	0	0
Cbetulinus_12827	0	1	0	0	0	0	0	1	0	0	0	0	0	0	0	0	1	0	0	0	0	0	0	0	0	0	0	0	2	0	1	0	0	0	0	0	0	0	0	0	0	0	0	0	0	0	0	0	0
Cbetulinus_12828	0	3	1	0	0	0	0	2	0	0	0	0	0	0	0	0	0	0	0	0	1	0	0	0	0	0	0	0	0	0	1	0	0	0	0	0	3	0	0	0	0	0	2	1	0	0	0	0	0
Cbetulinus_12829	1	12	1	2	0	3	0	2	0	0	0	0	0	0	0	0	2	0	0	0	0	0	0	0	0	0	0	1	0	0	3	0	2	7	0	0	2	1	0	0	0	0	1	6	0	0	0	0	0
Cbetulinus_1283	0	0	0	0	0	0	0	0	0	0	0	0	0	0	0	0	0	0	0	0	0	0	0	0	0	0	0	0	0	0	0	0	0	0	0	0	0	0	0	0	0	0	0	0	0	0	0	0	0
Cbetulinus_12830	5	7	0	1	2	0	0	9	0	0	0	1	0	1	0	0	4	0	0	0	1	0	1	0	0	0	0	0	0	0	7	0	1	3	0	0	0	2	0	0	0	0	1	1	0	0	0	0	0
Cbetulinus_12831	1	3	0	0	0	0	0	3	0	2	0	0	0	0	0	0	0	0	0	0	0	0	0	0	0	0	0	0	0	0	1	0	0	0	0	0	0	0	0	0	0	0	0	0	0	0	0	0	0
Cbetulinus_12832	0	5	0	0	0	0	0	3	0	0	0	0	0	0	0	0	0	0	0	0	0	0	0	0	0	0	0	0	0	0	0	0	0	1	0	0	2	0	0	0	0	0	0	0	0	1	0	0	0
Cbetulinus_12833	0	2	0	0	0	0	0	0	0	0	0	0	0	0	0	0	0	0	0	0	0	0	0	0	0	0	0	1	0	0	0	0	0	1	0	0	0	0	0	0	0	0	0	0	0	0	0	0	0
Cbetulinus_12838	0	1	1	0	0	2	0	2	0	0	0	0	0	0	0	0	0	0	0	0	0	0	0	0	0	0	0	0	0	0	2	0	0	0	2	0	0	0	0	0	0	0	0	0	0	0	0	0	0
Cbetulinus_12839	0	0	0	0	0	0	0	2	0	0	0	0	0	0	0	0	0	1	0	0	0	0	0	2	0	8	4	0	1	0	2	0	0	0	0	0	0	1	0	0	0	0	0	0	0	1	0	0	0
Cbetulinus_12840	2	2	1	0	0	0	0	3	0	0	0	0	0	0	0	0	2	0	0	0	0	0	0	0	0	0	0	0	0	0	2	0	0	0	0	0	1	2	0	0	4	0	4	1	0	0	0	0	0
Cbetulinus_12841	0	0	0	0	0	0	0	0	0	0	0	0	0	0	0	0	2	0	0	0	0	0	0	0	0	0	0	0	0	0	0	0	0	0	0	0	2	0	0	0	0	0	0	0	0	0	0	0	0
Cbetulinus_12842	0	3	0	0	0	0	0	2	0	0	0	0	0	0	0	0	4	0	0	0	0	0	0	0	0	0	0	0	0	0	0	0	0	0	0	0	2	0	0	0	0	0	0	0	0	0	0	0	0
Cbetulinus_12844	2	8	1	0	0	0	0	6	0	0	0	1	0	1	0	0	6	0	0	0	2	0	0	0	0	0	0	3	0	0	2	0	0	2	0	0	0	2	0	0	0	0	0	0	0	0	0	0	0
Cbetulinus_12847	0	1	0	0	0	0	0	0	0	0	0	1	0	0	0	0	0	0	0	0	0	0	0	0	0	0	0	0	0	0	0	0	0	1	0	0	0	0	0	0	0	0	0	0	0	0	0	0	0
Cbetulinus_12849	0	0	0	0	0	0	0	1	0	0	0	0	0	0	0	0	0	0	0	0	0	0	1	0	0	0	0	0	0	0	0	0	0	3	0	0	0	1	0	0	0	0	0	0	0	0	0	0	0
Cbetulinus_12850	0	5	1	0	0	0	0	4	0	0	0	0	0	0	0	0	9	0	0	0	0	0	0	0	0	0	0	0	0	0	1	3	0	4	0	1	6	0	0	0	0	0	2	2	1	1	0	0	0
Cbetulinus_12851	1	5	2	0	0	0	0	5	0	0	0	0	0	0	0	0	6	0	0	0	0	0	0	0	0	0	0	0	0	0	1	0	1	5	0	2	0	3	0	0	1	0	2	1	0	2	0	0	0
Cbetulinus_12852	0	0	0	0	0	0	0	0	0	0	0	0	0	0	0	0	1	0	0	0	0	0	0	0	0	0	0	0	0	0	0	0	0	0	0	0	1	0	0	0	0	0	1	0	0	0	0	0	0
Cbetulinus_12853	0	0	0	0	0	0	0	0	0	0	0	0	0	0	0	0	0	0	0	0	0	0	0	0	0	0	0	0	0	0	0	0	0	0	0	0	0	0	0	0	0	0	1	0	0	0	0	0	0
Cbetulinus_12854	0	2	0	0	0	0	0	5	0	0	1	0	0	0	0	0	1	0	0	0	0	0	0	0	0	0	0	1	0	0	3	1	0	1	0	0	1	1	0	0	1	0	2	10	1	6	0	0	0
Cbetulinus_12857	0	2	1	0	0	0	0	5	0	0	0	0	0	1	0	0	5	0	0	0	0	0	0	0	0	0	0	0	0	0	2	0	0	1	0	2	1	2	0	0	1	0	0	1	0	3	0	0	0
Cbetulinus_12858	2	6	1	0	0	0	0	3	0	0	1	1	0	0	0	0	4	0	0	0	1	0	0	0	0	0	0	2	0	1	0	0	0	2	0	0	2	5	0	0	0	0	0	3	0	0	0	0	0
Cbetulinus_1286	0	3	3	0	0	0	0	1	0	0	0	0	0	0	0	0	2	0	0	0	0	0	0	0	0	0	0	2	3	0	4	0	0	0	0	0	4	0	0	0	4	0	1	0	0	0	2	0	0
Cbetulinus_12861	1	12	0	1	0	0	0	11	0	0	0	0	0	0	0	0	12	0	0	0	1	0	2	0	0	0	0	1	0	0	1	0	1	8	0	2	4	4	0	0	0	0	2	1	0	0	0	0	0
Cbetulinus_12863	0	3	1	0	0	0	0	6	0	0	0	0	0	0	0	0	8	0	0	0	2	0	0	0	0	0	0	0	0	0	8	0	1	2	0	0	3	3	0	0	0	0	1	2	0	0	1	0	0
Cbetulinus_12867	0	3	0	0	0	0	0	2	0	0	0	0	0	0	0	0	5	0	0	0	0	0	0	0	0	0	2	0	0	0	2	0	0	0	1	4	4	4	0	0	0	0	0	0	2	0	0	0	0
Cbetulinus_12869	0	8	3	0	2	1	0	1	0	0	1	0	0	1	0	0	13	0	0	0	0	0	0	0	0	0	0	0	0	1	2	0	1	0	0	0	0	4	0	0	1	0	0	0	0	0	0	0	0
Cbetulinus_12870	1	11	2	0	1	0	0	8	0	0	0	0	0	0	0	0	5	0	0	0	2	0	0	0	0	0	0	0	0	0	4	0	0	0	0	0	4	1	0	0	0	0	0	2	0	1	0	0	0
Cbetulinus_12872	0	5	0	0	0	0	0	2	0	0	0	1	0	0	0	0	6	0	0	0	0	0	0	0	0	0	0	0	0	0	1	0	1	1	0	1	4	2	0	0	0	0	1	0	0	0	0	0	0
Cbetulinus_12874	1	0	0	1	0	0	0	3	0	0	0	1	0	0	0	0	4	0	0	0	0	0	1	0	0	2	0	0	0	0	2	0	0	1	1	2	1	1	0	1	0	0	1	0	0	0	0	1	0
Cbetulinus_12875	0	4	0	0	0	0	0	4	0	0	0	1	0	0	0	0	2	0	0	0	0	0	0	0	0	0	0	0	0	0	5	0	0	3	0	0	7	2	0	0	0	0	2	0	0	0	0	0	0
Cbetulinus_12879	4	0	1	0	0	0	0	5	0	0	0	0	0	0	0	0	0	0	0	0	0	0	0	0	0	0	0	0	0	0	0	0	0	0	0	0	0	0	0	0	0	0	0	0	1	0	0	0	0
Cbetulinus_12884	0	1	2	0	0	0	0	0	0	0	0	0	0	0	0	0	1	0	0	0	0	0	0	0	0	0	2	0	0	0	2	2	0	2	0	1	1	0	0	0	6	0	0	0	1	0	1	0	0
Cbetulinus_12885	0	3	0	0	0	0	0	5	0	0	2	0	0	0	0	0	1	0	0	0	1	0	0	0	0	0	0	0	0	0	6	0	0	0	0	0	3	0	0	0	2	0	4	0	0	1	0	0	0
[truncated: 15,122 more rows]
[truncated: 15 more columns]

## Sheet: non-conotoxin genes downstream
Supplemental material Table S4: The content of major transposon elements in the upstream and downstream flanking regions (100 kb) of protein-coding genes in the reassembled C. betulinus genome
GeneID	Major classes of transposon elements
	DNAs																											LINEs																		LTRs
	DNA	DNA/CMC-EnSpm	DNA/Ginger	DNA/Kolobok-T2	DNA/MULE-MuDR	DNA/Maverick	DNA/Merlin	DNA/Novosib	DNA/PIF-Harbinger	DNA/PIF-Spy	DNA/PiggyBac	DNA/Sola-1	DNA/Sola-2	DNA/Sola-3	DNA/TcMar-Fot1	DNA/TcMar-Mariner	DNA/TcMar-Tc1	DNA/TcMar-Tc2	DNA/TcMar-Tc4	DNA/TcMar-Tigger	DNA/Zisupton	DNA/hAT	DNA/hAT-Ac	DNA/hAT-Blackjack	DNA/hAT-Charlie	DNA/hAT-Tip100	DNA/hAT-hAT5	LINE	LINE/CR1	LINE/CR1-Zenon	LINE/I	LINE/I-Jockey	LINE/I-Nimb	LINE/Jockey	LINE/L1	LINE/L1-Tx1	LINE/L2	LINE/Penelope	LINE/R1	LINE/R2	LINE/R2-Hero	LINE/R2-NeSL	LINE/RTE-BovB	LINE/RTE-X	LINE/Rex-Babar	LTR/Copia	LTR/DIRS	LTR/ERV1	LTR/ERVK
Cbetulinus_10	0	0	0	0	0	0	0	1	0	0	0	0	0	0	0	0	0	0	0	0	0	0	0	0	0	0	0	0	0	0	0	0	0	0	0	0	0	1	0	0	0	0	0	0	1	0	0	0	0
Cbetulinus_1000	0	0	0	0	0	0	0	0	0	0	0	0	0	0	0	0	0	0	0	0	0	0	0	0	0	0	0	0	0	0	0	0	0	0	0	1	0	0	0	0	0	0	0	0	0	0	0	0	0
Cbetulinus_10001	0	0	0	0	0	0	0	0	0	0	1	0	0	0	0	0	0	0	0	0	0	0	0	0	0	0	0	0	0	0	2	0	0	0	0	0	1	0	0	0	2	0	0	0	0	0	0	0	0
Cbetulinus_10002	0	6	0	0	0	0	0	3	0	0	1	0	0	0	1	0	2	0	0	0	0	0	0	0	0	0	0	0	2	0	4	0	0	0	0	0	1	0	0	0	0	0	1	1	0	0	0	1	0
Cbetulinus_10003	0	4	0	0	0	0	0	4	0	0	2	0	0	0	0	0	1	0	0	0	0	0	0	0	0	0	0	0	0	0	0	0	0	0	0	0	3	0	0	0	1	0	0	0	0	0	0	0	0
Cbetulinus_10004	0	1	0	0	0	0	0	0	0	0	0	0	0	0	2	0	6	0	0	0	0	0	2	0	0	0	0	0	0	0	0	0	0	1	2	2	0	1	0	0	0	0	0	0	0	0	0	0	0
Cbetulinus_10005	0	2	2	0	0	0	0	2	0	0	0	0	0	0	0	0	2	0	0	0	0	0	1	0	0	0	0	0	0	0	2	0	0	0	0	0	0	4	0	0	0	0	2	1	0	0	0	0	0
Cbetulinus_10006	0	7	0	1	0	0	0	10	0	0	0	0	0	1	0	0	8	0	0	14	0	0	0	0	0	0	0	0	0	0	5	0	0	2	0	1	3	4	0	0	0	0	0	0	0	1	1	1	0
Cbetulinus_10007	1	4	1	0	0	0	0	3	0	0	0	0	0	0	0	0	3	0	0	0	0	0	0	0	0	0	0	0	2	0	1	0	0	1	0	0	2	1	0	0	0	0	0	2	0	0	0	0	0
Cbetulinus_10009	0	0	0	0	0	0	0	0	0	0	0	0	0	0	0	0	0	0	0	0	0	0	0	0	0	0	0	0	0	0	0	0	0	0	0	0	0	0	0	0	0	0	0	0	0	0	0	0	0
Cbetulinus_1001	3	5	0	0	0	1	0	3	0	0	0	1	0	0	0	0	5	0	0	0	0	0	0	0	0	0	0	0	0	0	1	1	1	1	0	0	2	1	0	1	0	0	3	4	1	2	0	0	0
Cbetulinus_10010	0	2	0	0	0	0	0	0	0	0	0	0	0	1	0	0	0	0	0	0	0	0	0	0	0	0	0	0	0	0	0	0	0	0	0	0	0	1	0	0	0	0	0	0	0	0	0	0	0
Cbetulinus_10011	0	0	0	0	0	0	0	1	0	0	0	0	0	0	0	0	0	0	0	0	0	0	0	0	0	0	0	0	0	0	0	0	0	0	0	0	0	0	0	0	1	0	0	0	0	0	0	0	0
Cbetulinus_10012	0	0	0	0	0	0	0	0	0	0	0	0	0	2	0	0	0	0	0	0	0	0	0	0	0	0	0	0	0	0	0	0	0	1	0	0	0	0	0	0	0	0	0	0	0	0	0	0	0
Cbetulinus_10013	7	11	2	0	0	0	0	5	0	0	1	0	0	0	0	0	5	0	0	0	0	0	0	0	0	0	0	2	0	0	3	0	1	4	0	1	1	1	0	0	0	0	8	0	0	0	0	0	0
Cbetulinus_10014	0	0	0	0	0	0	0	0	0	0	0	0	0	0	0	0	0	0	0	0	0	0	0	0	0	0	0	0	0	0	0	0	0	1	0	0	1	1	0	0	0	0	1	0	0	0	0	0	0
Cbetulinus_10015	1	5	2	0	0	0	0	4	0	0	0	1	0	0	0	0	5	0	0	0	0	0	0	0	0	0	0	1	2	0	1	0	0	2	0	0	0	3	0	2	1	0	3	0	2	1	0	0	0
Cbetulinus_10017	0	0	0	0	0	2	0	1	0	0	0	0	0	0	0	0	2	0	0	0	0	0	0	0	0	0	0	2	0	0	0	0	0	0	0	2	2	0	0	0	0	0	0	7	0	0	0	0	0
Cbetulinus_10018	0	3	0	0	0	0	0	6	0	0	0	0	0	1	0	0	0	0	0	0	0	0	0	0	0	0	0	0	0	0	0	0	0	0	0	0	4	3	0	0	0	0	1	0	0	0	0	0	0
Cbetulinus_10019	0	0	1	0	0	0	0	2	0	0	0	0	0	0	0	0	0	0	0	0	0	0	0	0	0	0	0	0	0	0	0	0	0	0	0	0	3	0	0	0	0	0	0	0	0	0	0	0	0
Cbetulinus_1002	2	0	0	0	0	0	0	4	0	0	0	0	0	0	0	0	0	0	0	0	0	0	0	0	0	0	0	0	0	0	0	0	0	0	0	0	3	0	0	0	1	0	0	0	0	0	0	0	0
Cbetulinus_10020	0	0	0	0	0	0	0	0	0	0	0	0	0	0	0	0	0	0	0	0	0	0	0	0	0	0	0	0	0	0	0	0	0	0	0	0	0	0	0	0	0	0	1	1	0	0	0	0	0
Cbetulinus_10021	0	0	1	0	0	0	0	0	0	0	0	0	0	0	0	0	0	0	0	0	0	0	0	0	0	0	0	0	0	0	0	0	0	0	0	0	0	2	0	0	0	0	0	0	0	0	0	0	0
Cbetulinus_10024	0	1	0	0	0	0	0	1	0	0	0	0	0	0	0	0	1	0	0	0	0	0	0	0	0	0	0	1	0	0	0	0	0	0	0	0	2	1	0	0	0	0	0	0	0	0	0	0	0
Cbetulinus_10025	0	2	0	0	0	0	0	3	0	0	0	1	0	0	0	0	4	0	0	0	0	0	0	0	0	0	0	0	2	0	1	0	0	1	0	0	2	0	0	0	0	0	0	0	0	1	0	0	0
Cbetulinus_10026	0	1	2	0	0	0	0	2	0	0	0	2	0	0	0	0	4	0	0	0	3	0	0	0	0	0	0	2	0	0	1	0	0	3	0	0	2	4	0	0	0	0	1	0	0	1	0	0	0
Cbetulinus_10027	0	2	3	0	0	0	0	5	0	0	0	0	0	0	0	0	0	0	0	0	2	0	1	0	0	0	0	0	0	0	0	0	0	1	0	0	4	0	0	0	0	0	0	0	0	0	0	0	0
Cbetulinus_10028	0	1	0	0	0	0	0	0	0	0	0	0	0	0	0	0	0	0	0	0	0	0	0	0	0	0	0	0	0	0	0	0	0	0	0	0	0	0	0	0	0	0	0	0	0	0	0	0	0
Cbetulinus_10029	0	0	0	0	0	0	0	0	0	0	0	0	0	0	0	0	0	0	0	0	0	0	0	0	0	0	0	0	0	0	0	0	0	0	0	0	0	1	0	0	0	0	0	0	0	0	0	0	0
Cbetulinus_10030	1	0	0	0	0	1	0	0	0	0	0	0	0	0	0	0	0	0	0	0	0	0	0	0	0	0	0	0	0	0	0	0	0	0	0	0	0	0	0	0	2	0	0	0	0	0	0	0	0
Cbetulinus_10031	0	1	0	0	0	0	0	0	0	0	0	0	0	1	0	0	4	0	0	0	0	0	0	0	0	0	0	0	0	0	2	0	0	2	0	0	0	0	0	0	0	0	0	0	0	0	0	0	0
Cbetulinus_10032	0	0	0	0	0	1	0	0	0	0	0	0	0	0	0	0	0	0	0	0	0	0	0	0	0	0	0	0	0	0	0	0	0	0	0	0	1	0	0	1	0	0	0	0	0	0	0	0	0
Cbetulinus_10033	0	0	0	0	0	0	0	0	0	0	0	0	0	0	0	0	0	0	0	0	0	0	0	0	0	0	0	0	0	0	0	0	0	0	0	0	0	0	0	0	0	0	0	3	0	0	0	0	0
Cbetulinus_10035	0	0	0	0	0	1	0	1	0	0	0	0	0	0	0	0	2	0	0	0	0	0	0	0	0	0	0	0	0	0	1	0	0	0	0	0	1	0	0	1	0	0	0	3	0	0	0	0	0
Cbetulinus_10036	0	0	0	0	0	0	0	2	0	0	0	0	0	0	0	0	2	0	0	0	0	0	0	0	0	0	0	0	0	0	1	0	0	1	0	0	0	0	0	0	0	0	0	0	0	0	0	0	0
Cbetulinus_10038	0	1	0	0	0	0	0	0	0	0	0	0	0	0	0	0	2	0	0	0	0	0	0	0	0	0	0	0	0	0	0	0	0	0	0	0	0	1	0	0	0	0	0	0	0	0	0	0	0
Cbetulinus_10039	0	0	0	0	0	0	0	2	0	0	0	0	0	0	0	0	2	0	0	0	0	0	0	0	0	0	0	0	0	1	0	0	0	0	0	0	1	0	0	0	0	0	4	0	0	0	0	0	0
Cbetulinus_1004	0	0	0	0	0	0	0	0	0	0	0	0	0	0	0	0	0	0	0	0	0	0	0	0	0	0	0	0	0	0	0	0	0	0	0	0	0	0	0	0	0	0	0	0	0	0	0	0	0
Cbetulinus_10040	0	0	0	0	0	0	0	0	0	0	0	0	0	0	0	0	0	0	0	0	0	0	0	0	0	0	0	0	0	0	0	0	0	0	0	0	0	0	0	0	1	0	0	0	0	0	0	0	0
Cbetulinus_10041	0	0	0	0	0	0	0	0	0	0	0	0	0	0	0	0	0	0	0	0	0	0	0	0	0	0	0	0	0	0	0	0	0	0	0	0	0	0	0	0	0	0	1	0	0	0	0	0	0
Cbetulinus_10042	0	0	0	0	0	0	0	1	0	0	0	0	0	0	0	0	0	0	0	0	0	0	0	0	0	1	0	0	0	0	0	0	0	0	0	0	0	0	0	0	0	0	0	0	0	0	0	0	0
Cbetulinus_10044	1	1	1	0	0	2	0	6	0	0	2	1	0	0	0	0	7	0	0	0	0	0	0	0	0	0	0	0	0	0	2	0	2	1	0	0	1	0	0	0	0	0	3	0	0	0	0	0	0
Cbetulinus_10046	0	0	0	0	0	0	0	0	0	0	0	0	0	0	0	0	0	0	0	0	0	0	0	0	0	0	0	0	0	0	0	0	0	0	0	0	0	0	0	0	0	0	0	0	0	0	0	0	0
Cbetulinus_10048	2	5	0	0	0	0	0	2	0	0	0	1	0	1	0	0	6	0	0	0	0	0	0	0	0	0	0	0	3	0	0	0	0	2	0	0	3	2	0	0	0	0	1	0	0	0	0	0	0
Cbetulinus_10049	1	0	0	0	0	2	0	7	0	0	2	1	0	0	0	0	11	0	0	0	0	0	0	0	0	0	0	0	0	1	2	0	2	1	0	0	2	0	0	0	0	0	3	0	0	0	0	0	0
Cbetulinus_1005	0	0	0	0	0	0	0	2	0	0	0	0	0	0	0	0	0	0	0	0	0	0	0	0	0	0	0	0	0	0	1	0	0	0	0	0	1	1	0	0	0	0	0	0	0	0	0	0	0
Cbetulinus_10050	0	2	0	0	0	0	0	1	0	0	0	0	0	0	0	0	6	0	0	0	0	0	0	0	0	0	0	0	0	0	1	0	0	1	0	0	1	0	0	0	0	0	0	0	0	0	0	0	0
Cbetulinus_10051	0	0	1	0	0	0	0	0	0	0	0	0	0	0	0	0	0	0	0	0	0	0	0	0	0	0	0	0	0	0	0	0	0	0	0	0	0	0	0	0	0	0	0	0	0	0	0	0	0
Cbetulinus_10052	0	0	0	0	0	0	0	1	0	0	0	0	0	0	0	0	0	0	0	0	0	0	0	0	0	0	0	0	0	0	0	0	0	0	0	0	0	0	0	0	0	0	0	2	0	0	0	0	0
Cbetulinus_10053	0	0	0	0	0	0	0	0	0	0	0	0	0	0	0	0	0	0	0	0	0	0	0	0	0	0	0	0	0	0	0	0	0	0	0	0	0	0	0	0	0	0	0	0	0	0	0	0	0
Cbetulinus_10054	0	0	0	0	0	0	0	0	0	0	2	0	0	0	0	0	1	0	0	0	0	0	0	0	0	2	0	0	0	0	0	0	0	1	0	0	1	0	0	0	1	0	0	0	0	0	0	0	0
Cbetulinus_10055	0	4	0	0	0	1	0	1	0	0	0	0	0	0	0	0	1	0	0	0	0	0	0	0	0	0	0	0	2	0	0	0	0	0	0	0	0	0	0	0	2	0	1	1	0	0	0	0	0
Cbetulinus_10056	1	2	0	0	0	2	0	0	0	0	0	0	0	0	0	0	0	0	0	0	0	0	0	0	0	0	0	0	0	0	0	0	0	0	0	0	1	0	0	0	0	0	0	0	0	0	0	0	0
Cbetulinus_10058	0	0	0	0	0	0	0	0	0	0	0	0	0	0	0	0	1	0	0	0	0	0	0	0	0	0	0	0	0	0	0	0	0	0	0	0	0	0	0	0	0	0	0	0	0	0	0	0	0
Cbetulinus_1006	0	1	0	0	0	0	0	0	0	0	0	0	0	0	0	0	2	0	0	0	0	0	0	0	0	0	0	0	0	0	0	0	0	0	0	0	0	2	0	0	0	0	0	0	0	0	0	0	0
Cbetulinus_10062	1	5	1	0	0	0	0	3	0	0	4	0	0	0	0	0	9	0	0	0	0	0	0	0	0	0	0	0	2	0	0	0	0	1	0	0	2	1	0	0	1	0	0	0	0	1	0	0	0
Cbetulinus_10063	0	3	0	0	0	0	0	0	0	0	0	0	0	0	0	0	1	0	0	0	0	0	0	0	0	0	0	0	0	0	0	0	0	0	0	0	0	0	0	0	0	0	0	0	0	0	0	0	0
Cbetulinus_10064	0	2	1	0	0	0	0	2	0	0	0	1	0	0	0	0	0	0	0	0	0	0	1	0	0	0	0	0	2	0	1	0	0	0	0	0	2	3	0	0	2	0	1	2	0	0	0	0	0
Cbetulinus_10067	0	0	0	0	0	0	0	1	0	0	0	0	0	0	0	0	1	0	0	0	0	0	0	0	0	0	0	0	0	0	0	0	0	0	0	0	0	0	0	0	0	0	0	0	0	0	0	0	0
Cbetulinus_10068	0	0	0	0	0	0	0	0	0	0	0	0	0	2	0	0	2	0	0	0	1	0	0	0	0	0	0	1	0	0	0	0	0	0	0	10	3	0	0	0	0	0	2	2	0	0	0	0	0
Cbetulinus_10069	1	1	2	0	0	0	0	6	0	0	0	0	0	0	0	0	4	0	0	0	0	0	0	0	0	0	0	0	0	1	2	0	0	3	0	0	1	0	0	0	5	0	0	4	0	0	0	0	0
Cbetulinus_10070	0	0	0	0	0	0	0	6	0	0	0	0	0	0	0	0	0	0	0	0	0	0	0	0	0	0	0	0	0	0	1	0	0	0	0	0	0	0	0	0	0	0	0	0	0	0	0	0	0
Cbetulinus_10071	0	2	0	0	0	0	0	1	0	0	0	0	0	0	0	0	1	0	0	0	0	0	0	0	0	0	0	1	0	0	2	0	0	3	0	0	2	2	0	0	0	0	0	3	0	0	0	0	0
Cbetulinus_10072	0	0	0	0	0	0	0	1	0	0	0	0	0	0	0	0	0	0	0	0	0	0	0	0	0	0	0	0	0	0	0	0	0	0	0	0	0	0	0	0	0	0	0	0	0	0	0	0	0
Cbetulinus_10073	0	4	0	0	0	0	0	2	0	0	0	0	0	0	0	0	0	0	0	0	0	0	0	0	0	0	0	0	1	0	3	0	0	0	0	0	1	7	0	0	0	0	0	1	0	1	0	0	0
Cbetulinus_10077	1	3	0	0	0	0	0	3	0	0	0	1	0	0	0	0	2	0	0	0	0	0	2	0	0	0	0	0	3	0	1	0	0	3	0	0	0	0	0	0	0	0	22	0	0	0	0	0	0
Cbetulinus_10078	0	0	0	0	0	0	0	0	0	0	1	0	0	0	0	0	0	0	0	0	0	0	0	0	0	1	0	0	0	0	0	0	0	0	0	0	0	1	0	0	0	0	0	0	0	0	0	0	0
Cbetulinus_10079	0	0	0	0	0	0	0	2	0	0	0	0	0	0	0	0	3	0	0	0	0	0	0	0	0	0	0	0	0	0	0	0	0	1	0	0	0	3	0	0	0	0	0	0	0	0	0	0	0
Cbetulinus_10080	0	3	0	0	0	0	0	0	0	0	0	0	0	0	0	0	0	0	0	0	1	0	0	0	0	0	0	1	0	0	2	0	0	0	0	0	0	0	0	0	0	0	0	0	0	0	0	0	0
Cbetulinus_10081	0	2	0	0	0	0	0	1	0	0	0	0	0	0	0	0	2	0	0	0	0	0	0	0	0	0	0	0	0	0	0	0	0	0	0	0	0	0	0	0	0	0	2	0	0	0	0	0	0
Cbetulinus_10082	0	1	0	1	0	0	0	3	0	0	0	0	0	0	0	0	7	0	0	0	0	0	0	0	0	0	0	0	0	0	0	0	0	0	1	0	5	1	0	0	0	0	2	0	0	0	0	0	0
Cbetulinus_10083	0	0	0	0	0	0	0	0	0	0	0	0	0	0	0	0	2	0	0	0	0	0	0	0	0	0	0	0	0	0	1	0	1	2	0	2	1	0	0	0	0	0	0	0	0	0	0	0	0
Cbetulinus_10084	3	3	0	1	0	0	0	7	0	0	0	0	0	1	0	0	8	0	0	0	1	0	2	0	0	0	0	0	0	0	0	0	0	2	0	2	3	0	0	0	0	0	2	4	0	0	0	0	0
Cbetulinus_10085	2	4	0	0	0	1	0	2	0	0	0	2	0	0	0	0	7	0	0	0	0	0	0	0	0	0	0	0	0	0	1	0	0	2	0	0	2	1	0	0	0	0	1	0	0	0	0	0	0
Cbetulinus_10086	0	0	0	0	0	0	0	0	0	0	0	0	0	0	0	0	1	0	0	0	0	0	0	0	0	0	0	0	0	0	0	0	0	0	0	0	0	0	0	0	0	0	0	0	0	0	0	0	0
Cbetulinus_10087	0	0	2	0	0	0	0	2	0	0	0	0	0	0	0	0	0	0	0	0	0	0	0	0	0	0	0	0	0	0	0	0	0	0	0	0	0	0	0	0	0	0	0	0	0	0	0	0	0
Cbetulinus_1009	0	1	0	0	0	0	0	0	0	0	0	0	0	0	0	0	3	0	0	0	0	0	0	0	0	0	0	0	0	0	1	0	0	0	0	0	1	4	0	0	0	0	2	0	0	0	0	0	0
Cbetulinus_10090	0	8	0	0	0	0	0	3	0	0	0	0	0	0	1	0	1	0	0	0	0	0	0	0	0	3	0	0	0	0	2	0	0	2	0	0	2	1	0	0	0	0	6	1	0	0	0	0	0
Cbetulinus_10091	3	3	0	1	0	0	0	5	0	0	0	0	0	0	0	0	2	0	0	0	0	0	2	0	0	0	0	0	0	0	0	0	0	0	0	2	3	0	0	0	0	0	1	2	0	1	0	0	0
Cbetulinus_10092	0	5	0	0	0	0	0	0	0	0	0	1	0	0	0	0	4	0	0	0	0	0	0	0	0	0	0	0	0	0	1	0	0	2	0	0	1	0	0	1	1	0	0	1	0	0	0	0	0
Cbetulinus_10093	1	4	0	0	0	1	0	2	0	0	0	1	0	1	0	0	2	0	0	0	1	0	0	0	0	0	0	0	0	0	0	0	0	1	0	0	0	1	0	0	0	0	0	0	0	0	0	0	0
Cbetulinus_10094	2	9	0	0	0	3	0	9	0	0	0	1	0	0	0	0	7	0	0	0	1	0	0	0	0	0	0	0	0	0	1	1	0	9	0	3	3	1	0	2	0	0	3	1	1	0	0	0	0
Cbetulinus_10095	0	0	0	0	0	0	0	0	0	0	0	0	0	0	0	0	1	0	0	0	0	0	0	0	0	0	0	0	0	0	0	0	0	0	0	0	0	0	0	0	0	0	1	0	0	0	0	0	0
Cbetulinus_10096	6	8	0	0	0	0	0	6	0	0	0	1	0	2	1	0	2	0	0	0	1	0	0	0	0	0	0	2	0	0	7	0	0	4	2	2	4	2	0	0	0	0	0	4	0	1	0	0	0
Cbetulinus_10099	0	1	0	0	0	0	0	0	0	0	0	0	0	0	0	0	2	0	0	0	0	0	0	0	0	0	0	0	0	0	0	0	0	1	0	0	0	0	0	0	0	0	0	0	0	0	0	0	0
Cbetulinus_101	0	3	0	0	0	1	0	2	0	0	0	0	0	0	0	0	1	0	0	0	0	0	0	0	0	0	0	0	0	0	1	0	0	0	0	0	1	0	0	0	0	0	1	0	0	0	0	0	0
Cbetulinus_1010	1	0	0	0	0	0	0	2	0	0	0	0	0	1	0	0	3	0	0	0	0	0	0	0	0	0	0	0	0	0	0	0	0	0	0	2	1	0	0	1	0	0	1	1	0	1	0	0	0
Cbetulinus_10100	0	1	0	0	0	0	0	0	0	0	0	0	0	0	0	0	0	0	0	0	0	0	0	0	0	0	0	0	0	0	0	0	0	0	0	0	0	0	0	0	0	0	0	0	0	0	0	0	0
Cbetulinus_10101	0	0	0	0	0	0	0	0	0	0	1	0	0	0	0	0	0	0	0	0	0	0	0	0	0	0	0	0	0	0	0	0	0	0	0	0	0	0	0	0	0	0	0	0	0	0	0	0	0
Cbetulinus_10102	0	9	2	0	0	1	0	4	0	0	0	1	0	0	0	0	1	0	0	0	0	0	2	0	0	0	0	0	0	0	5	0	0	5	0	0	0	2	0	0	2	0	1	0	0	0	0	0	0
Cbetulinus_10104	1	5	1	0	0	0	0	7	0	0	0	0	0	1	0	0	2	0	0	0	2	0	0	0	0	0	0	0	0	0	3	0	2	1	0	12	7	3	0	1	0	1	3	1	0	0	0	0	0
Cbetulinus_10105	0	0	0	0	0	0	0	0	0	0	0	0	0	0	0	0	1	0	0	0	0	0	0	0	0	0	0	0	0	0	0	0	0	0	0	0	1	0	0	0	0	0	0	0	0	0	0	0	0
Cbetulinus_10106	0	1	0	0	0	0	0	4	0	0	0	0	0	0	0	0	1	0	0	0	0	0	0	0	0	0	0	0	0	0	0	0	1	0	0	0	3	0	0	0	0	0	0	0	0	0	0	0	0
Cbetulinus_10107	0	1	0	0	0	1	0	2	0	0	0	0	0	0	0	0	0	0	0	0	0	0	0	0	0	0	0	1	0	0	1	0	0	0	0	0	2	0	0	0	3	0	0	1	0	0	0	0	0
Cbetulinus_10108	0	2	0	0	0	0	0	0	0	0	0	1	0	0	0	0	3	0	0	0	0	0	0	0	0	0	2	0	2	0	1	0	0	1	1	2	4	1	0	0	3	0	0	0	0	1	0	0	0
Cbetulinus_10109	0	4	0	0	0	0	0	2	0	0	0	0	0	0	0	0	1	0	0	0	0	0	0	0	0	0	0	0	0	0	0	0	0	2	0	0	0	3	0	0	0	0	1	1	0	0	0	0	0
Cbetulinus_10110	3	4	2	0	0	0	0	6	1	0	0	0	0	0	0	0	3	0	0	0	0	0	0	0	0	0	0	0	0	0	4	0	0	2	0	1	1	1	0	0	0	0	1	1	0	0	0	0	0
Cbetulinus_10113	0	0	0	0	0	0	0	0	0	0	0	0	0	0	0	0	0	0	0	0	0	0	0	0	0	0	0	0	0	0	0	0	0	0	0	0	0	0	0	0	0	0	0	0	0	0	0	0	0
Cbetulinus_10114	5	1	0	0	0	3	0	6	0	0	0	0	0	1	0	0	3	0	0	0	0	0	0	0	0	0	0	0	0	0	3	0	0	0	0	0	0	0	0	5	0	0	0	0	0	0	0	0	0
Cbetulinus_10115	0	0	0	0	0	0	0	0	0	0	0	0	0	0	1	0	1	0	0	0	0	0	0	0	0	0	0	0	0	0	0	0	0	1	0	0	3	0	0	0	0	0	0	2	0	0	0	0	0
Cbetulinus_10117	1	2	3	0	0	0	0	9	0	0	0	0	0	0	0	0	2	0	0	0	0	0	2	0	0	0	0	0	0	0	0	0	0	3	0	0	3	1	0	0	0	0	4	1	0	1	0	0	0
Cbetulinus_10118	0	6	0	0	0	2	0	5	0	0	0	0	0	0	0	0	2	0	2	0	1	0	3	0	0	0	0	0	1	0	0	0	0	0	0	0	4	1	0	0	0	0	1	1	0	1	0	0	0
Cbetulinus_10126	0	2	1	0	0	0	0	1	0	0	0	0	0	0	0	0	6	0	0	0	0	1	0	0	0	0	0	0	1	0	0	0	0	4	0	0	4	2	0	0	0	0	0	1	0	0	0	0	0
Cbetulinus_10127	3	3	1	0	0	0	0	4	0	0	0	1	0	1	0	0	1	0	0	0	0	0	0	0	0	0	0	0	1	0	3	0	0	0	0	1	3	0	0	0	3	0	0	1	0	0	0	0	0
Cbetulinus_10128	1	2	0	0	0	1	0	4	0	0	2	0	0	0	1	0	1	0	0	0	0	0	0	0	0	0	0	0	2	0	2	0	0	0	0	0	0	1	0	0	0	0	0	0	0	0	0	0	0
Cbetulinus_10129	0	0	0	0	0	0	0	2	0	0	0	0	0	0	0	0	0	0	0	0	0	0	0	0	0	1	0	0	0	0	0	0	0	3	0	0	0	0	0	0	0	0	0	0	0	0	0	0	0
Cbetulinus_1013	0	3	0	0	0	0	0	0	0	0	0	0	0	0	0	0	5	0	0	0	0	0	0	0	0	0	0	0	0	0	0	0	0	3	0	0	3	0	0	0	0	0	0	0	0	0	0	0	0
Cbetulinus_10130	0	0	0	0	0	0	0	0	0	0	0	0	0	0	0	0	0	0	0	0	0	0	0	0	0	0	0	0	0	0	0	0	0	0	0	0	0	0	0	0	0	0	0	0	0	0	0	0	0
Cbetulinus_10131	1	0	1	0	0	0	0	1	0	0	0	0	0	1	0	0	0	0	0	0	0	0	0	0	0	0	0	0	0	0	1	0	0	0	1	2	0	0	0	0	1	0	0	0	0	0	0	0	0
Cbetulinus_10133	0	3	0	0	0	0	0	0	0	0	0	0	0	0	0	0	1	0	0	0	0	0	0	0	0	0	0	0	1	0	1	0	1	1	0	0	0	1	0	0	0	0	2	0	0	0	0	0	0
Cbetulinus_10134	0	0	0	0	0	0	0	0	0	0	0	0	0	0	0	0	0	0	0	0	0	0	0	0	0	0	0	0	0	0	0	0	0	0	0	0	0	1	0	0	0	0	0	0	0	0	0	0	0
Cbetulinus_10135	2	7	2	0	0	0	0	6	0	0	0	1	0	0	0	0	8	0	0	0	0	0	0	0	0	0	0	2	0	0	5	0	0	3	0	4	1	2	0	0	7	0	4	0	0	0	0	0	0
Cbetulinus_10136	0	7	1	0	1	0	0	7	0	0	0	0	0	0	0	0	6	0	0	0	0	0	0	0	0	0	0	1	1	0	6	1	0	3	0	3	4	3	0	0	1	0	0	2	0	0	0	0	0
Cbetulinus_10137	0	0	0	0	0	0	0	1	0	0	0	0	0	0	0	0	3	0	0	0	0	0	0	0	0	0	0	0	0	0	3	0	1	0	0	0	0	0	0	0	0	0	4	0	0	0	0	0	0
Cbetulinus_10138	0	5	1	0	0	0	0	2	0	0	0	0	0	0	0	0	3	1	0	0	0	0	1	0	0	0	0	0	0	0	1	0	0	2	0	1	0	1	0	0	0	0	1	0	0	0	1	0	0
Cbetulinus_1014	0	4	2	0	0	0	0	0	0	0	0	0	0	0	1	0	0	0	0	0	0	0	0	0	0	0	0	1	0	0	0	0	1	0	0	0	0	0	0	0	1	0	0	1	0	0	0	0	0
Cbetulinus_10140	0	0	0	0	0	0	0	3	0	0	0	0	0	0	0	0	3	0	0	0	0	0	0	0	0	0	0	0	0	0	0	0	0	1	0	0	0	0	0	0	0	0	0	0	0	0	0	0	0
Cbetulinus_10141	0	5	2	0	0	2	0	18	0	0	0	0	0	0	0	0	10	0	0	2	1	0	3	0	0	0	0	0	0	0	1	0	0	3	0	0	1	0	0	0	0	0	0	0	0	1	0	1	0
Cbetulinus_10142	0	0	0	0	0	0	0	0	0	0	0	0	0	0	0	0	0	0	0	0	0	0	0	0	0	0	0	0	0	0	0	0	0	0	0	0	0	0	0	0	0	0	4	0	0	0	0	0	0
Cbetulinus_10143	0	0	0	0	0	0	0	0	0	0	0	0	0	0	0	0	1	0	0	0	0	0	0	0	0	0	0	0	0	0	3	0	0	1	0	0	0	0	0	0	0	0	2	0	0	0	0	0	0
Cbetulinus_10145	0	9	0	0	0	4	0	7	1	0	0	0	0	0	0	0	16	0	0	0	1	0	0	0	0	0	0	0	0	0	1	0	1	5	0	0	1	0	0	2	2	0	1	2	0	1	0	0	0
Cbetulinus_10146	0	12	3	2	1	0	0	4	0	0	0	1	0	0	0	0	8	0	0	0	0	0	2	0	0	0	0	0	0	0	4	0	0	15	0	0	2	4	0	0	0	0	1	0	0	0	0	0	0
Cbetulinus_10147	0	1	1	0	0	0	0	5	0	0	0	0	0	0	0	0	1	0	0	0	0	0	0	0	0	0	0	0	0	0	0	0	0	2	0	2	0	0	0	0	1	0	0	0	0	0	0	0	0
Cbetulinus_10148	0	0	0	1	0	0	0	2	0	0	0	0	0	0	0	0	0	0	0	0	0	0	0	0	0	0	0	0	0	0	0	0	0	0	0	0	0	0	0	0	0	0	0	0	0	0	0	0	0
Cbetulinus_10149	3	3	3	0	0	0	0	10	0	0	0	0	0	0	0	0	2	0	0	0	1	0	2	0	0	0	0	0	0	0	0	0	0	0	0	2	8	1	0	0	0	0	3	1	0	0	0	0	0
Cbetulinus_1015	0	0	0	0	0	0	0	1	0	0	0	0	0	0	0	0	0	0	0	0	0	0	0	0	0	0	0	0	0	0	0	0	0	0	0	0	0	0	0	0	0	0	0	0	0	0	0	0	0
Cbetulinus_10151	0	1	1	0	0	0	0	5	0	0	0	0	0	0	0	0	0	0	0	0	0	0	0	0	0	0	0	0	0	0	0	0	0	2	0	2	0	1	0	0	3	0	0	0	0	0	0	0	0
Cbetulinus_10153	0	1	1	1	0	0	0	5	0	0	0	0	0	0	0	0	0	2	0	0	0	0	0	0	0	0	0	0	0	0	0	0	0	0	0	0	0	1	0	0	2	0	0	0	0	0	0	0	0
Cbetulinus_10154	0	0	0	0	0	0	0	2	0	0	1	0	0	0	0	0	1	0	0	0	0	0	0	0	0	0	0	0	0	0	0	0	0	1	0	0	0	0	0	0	0	0	0	0	0	0	0	0	0
Cbetulinus_10155	0	0	0	0	0	0	0	1	0	0	0	0	0	0	0	0	0	0	0	0	0	0	0	0	0	0	3	0	0	0	0	0	0	0	0	0	0	0	0	0	0	0	0	0	0	0	0	0	0
Cbetulinus_10156	0	2	0	0	0	0	0	0	0	0	0	1	0	0	0	0	0	0	0	0	0	0	0	0	0	0	0	0	0	0	0	0	0	1	0	0	1	0	0	0	0	0	0	0	0	0	0	0	0
Cbetulinus_10157	1	1	0	0	0	0	0	2	0	0	0	1	0	0	0	0	1	0	0	0	0	0	0	0	0	0	0	0	0	0	0	0	2	2	0	0	0	1	0	0	0	0	0	0	0	0	0	0	0
Cbetulinus_10159	0	3	1	0	0	0	0	5	0	0	0	1	0	0	0	0	1	0	0	0	0	0	0	0	0	0	0	0	0	0	0	0	0	0	0	4	4	0	0	0	0	0	2	0	0	0	0	0	0
Cbetulinus_1016	0	3	0	0	0	1	0	1	0	0	0	0	0	0	0	0	0	0	0	0	0	0	1	0	0	0	0	0	0	0	0	0	0	0	0	0	2	0	0	0	0	0	0	0	0	0	0	0	0
Cbetulinus_10161	1	3	0	0	0	1	0	5	0	0	0	1	0	0	0	0	7	0	0	0	1	0	0	0	0	0	0	0	0	0	1	0	0	2	0	1	2	1	0	0	0	0	0	1	0	0	0	0	0
Cbetulinus_10163	0	7	0	1	0	0	0	0	0	0	0	0	0	0	0	0	3	0	0	0	1	0	0	0	0	0	0	0	0	0	0	0	0	0	0	0	0	0	0	0	0	0	0	3	0	0	0	0	0
Cbetulinus_10164	0	0	0	0	0	0	0	0	0	0	0	0	0	0	0	0	0	0	0	0	0	0	0	0	0	0	0	0	0	0	0	0	0	0	0	0	0	2	0	0	0	0	1	0	0	0	0	0	0
Cbetulinus_10165	0	1	0	1	0	0	0	5	0	0	0	0	0	0	0	0	2	0	0	0	0	0	0	0	0	0	0	1	0	0	1	0	0	0	1	0	0	1	0	0	1	0	2	1	0	0	0	0	0
Cbetulinus_10166	1	0	0	0	0	0	0	3	0	0	0	0	0	0	0	0	0	0	0	0	0	0	4	0	0	0	0	0	0	0	0	0	0	0	0	0	0	0	0	0	0	0	1	0	0	0	0	0	0
Cbetulinus_10167	0	2	0	0	0	0	0	0	0	0	0	0	0	0	0	0	1	0	0	0	0	0	0	0	0	0	0	0	0	0	2	0	0	22	0	0	5	1	0	0	0	0	0	0	0	0	0	0	0
Cbetulinus_10169	0	1	0	0	0	0	0	5	0	0	0	0	0	0	0	0	5	0	0	0	0	0	0	0	0	0	0	0	0	0	1	0	0	0	0	0	0	1	0	0	1	0	0	0	0	1	0	0	0
Cbetulinus_1017	0	2	1	0	0	0	0	6	0	0	0	0	0	0	0	0	3	0	0	0	0	0	1	0	0	0	0	0	0	1	0	0	0	2	0	0	3	0	0	0	0	0	0	1	0	0	0	0	0
Cbetulinus_10170	0	0	1	0	0	1	0	2	0	0	0	1	0	0	0	0	1	0	0	0	0	0	0	0	0	0	0	0	0	0	0	0	1	1	0	0	1	1	0	0	0	0	1	0	0	0	0	0	0
Cbetulinus_10172	5	3	4	0	0	0	0	4	0	0	0	1	0	0	0	0	6	0	0	0	0	0	0	0	0	0	0	1	0	0	3	0	2	5	0	0	0	3	0	0	0	0	0	2	0	0	0	0	1
Cbetulinus_10173	0	0	0	0	0	0	0	1	0	0	0	0	0	1	0	0	0	0	0	0	0	0	0	0	0	0	0	0	0	0	1	0	0	0	0	0	0	0	0	0	0	0	0	0	0	0	0	0	0
Cbetulinus_10174	0	4	0	0	0	2	0	3	0	0	0	0	0	0	0	0	2	0	0	0	0	0	0	0	0	0	0	0	0	0	0	0	0	0	0	0	1	0	0	0	0	0	2	0	0	0	0	0	0
Cbetulinus_10175	0	0	0	0	0	0	0	0	0	0	0	0	0	0	0	0	0	0	0	0	0	0	0	0	0	0	0	0	0	0	0	0	0	0	0	0	0	0	0	0	0	0	0	0	0	0	0	0	0
Cbetulinus_10176	0	0	0	0	0	0	0	0	0	0	0	0	0	0	0	0	0	0	0	0	0	0	0	0	0	0	0	0	0	4	0	0	0	0	0	0	0	4	0	0	0	0	0	0	0	0	0	0	0
Cbetulinus_10177	0	0	0	0	0	0	0	0	0	0	0	0	0	0	0	0	0	0	0	0	0	0	0	0	0	0	0	0	0	0	0	0	0	0	0	0	0	0	0	0	0	0	0	0	0	0	0	0	0
Cbetulinus_10178	1	2	2	0	0	0	0	2	0	0	0	0	0	0	0	0	0	0	0	0	0	0	0	0	0	0	0	0	0	0	0	0	0	1	0	0	2	1	0	0	0	0	0	0	0	0	0	0	0
Cbetulinus_1018	0	0	2	0	0	1	0	2	0	0	0	0	0	0	0	0	0	0	0	0	0	0	0	0	0	0	0	0	0	0	0	0	0	0	0	0	0	0	0	0	1	0	0	0	0	0	0	0	0
Cbetulinus_10180	0	0	1	0	0	0	0	1	0	0	0	0	0	0	0	0	1	0	0	0	0	0	0	0	0	0	0	0	1	0	1	0	0	0	0	0	1	0	0	0	0	0	0	0	0	0	0	1	0
Cbetulinus_10182	1	8	0	0	0	0	0	6	0	0	0	1	0	0	0	0	6	0	0	0	0	0	0	0	0	0	0	0	0	0	1	0	1	6	0	0	3	0	0	0	0	0	1	1	0	0	0	1	0
Cbetulinus_10183	0	5	0	0	0	0	0	12	1	0	0	0	0	0	0	0	3	0	0	0	0	0	2	0	1	0	0	0	0	0	2	0	0	0	1	0	1	1	0	0	0	0	1	2	0	1	0	0	0
Cbetulinus_10185	0	11	3	0	0	0	0	8	0	0	0	0	0	0	0	0	6	0	0	0	0	0	0	0	2	1	1	1	0	0	4	0	1	3	0	0	2	1	0	0	0	0	1	2	0	0	0	1	0
Cbetulinus_10187	0	0	0	0	0	0	0	0	0	0	2	0	0	0	0	0	0	0	0	0	0	0	0	0	0	0	0	0	0	0	0	0	0	0	0	0	1	0	0	0	0	0	1	0	0	0	0	0	0
Cbetulinus_10188	0	8	4	0	0	0	0	6	0	0	0	2	0	0	1	0	1	0	0	0	0	0	0	0	0	0	0	0	0	0	0	0	0	5	0	2	4	0	0	1	1	0	2	0	0	0	2	0	0
Cbetulinus_10189	0	4	0	0	0	0	0	11	1	0	0	0	0	0	0	0	1	0	0	0	0	0	2	0	1	0	0	0	0	0	2	0	0	0	1	0	1	1	0	0	0	0	1	2	0	1	0	0	0
Cbetulinus_10191	0	5	0	0	0	0	0	12	1	0	0	0	0	0	0	0	3	0	0	0	0	0	2	0	1	0	0	0	0	0	2	0	0	0	1	0	1	1	0	0	0	0	1	2	0	1	0	0	0
Cbetulinus_10192	0	0	0	0	0	0	0	1	0	0	0	0	0	0	0	0	2	0	0	0	0	0	0	0	0	0	0	2	0	0	1	0	0	0	0	0	0	0	0	0	0	0	1	0	0	0	0	0	0
Cbetulinus_10194	1	0	1	0	0	0	0	0	0	0	1	0	0	0	0	0	1	0	0	0	0	0	0	0	0	0	0	0	0	0	0	0	0	0	0	0	0	0	0	0	0	0	0	0	0	0	0	0	0
Cbetulinus_10195	0	0	0	0	0	0	0	0	0	0	0	0	0	0	0	0	0	0	0	0	0	0	0	0	0	0	0	0	0	0	0	0	0	0	0	0	0	0	0	0	0	0	0	0	0	0	0	0	0
Cbetulinus_10196	2	0	0	0	0	1	0	7	0	0	0	0	0	0	0	0	2	0	0	0	0	0	0	0	0	0	0	0	0	0	0	0	0	0	0	0	0	0	0	0	0	0	0	0	0	0	0	0	0
Cbetulinus_10197	0	0	0	0	0	0	0	0	0	0	0	0	0	0	0	0	0	0	0	0	0	0	0	0	0	0	0	0	0	0	0	0	0	0	0	0	0	0	0	0	0	0	0	0	0	0	0	0	0
Cbetulinus_10198	0	0	0	0	0	0	0	0	0	0	0	0	0	0	0	0	0	0	0	0	0	0	0	0	0	0	0	0	0	0	0	0	0	0	0	0	0	0	0	0	0	0	0	0	0	0	0	0	0
Cbetulinus_10199	0	0	0	0	0	1	0	0	0	0	0	0	0	1	0	0	1	0	0	0	0	0	0	0	0	0	0	1	0	0	2	0	0	3	0	0	2	0	0	0	0	0	0	0	0	0	0	0	0
Cbetulinus_102	0	0	0	0	0	0	0	0	0	0	0	0	0	0	0	0	0	0	0	0	0	0	0	0	0	0	0	0	0	0	0	0	0	0	0	0	0	0	0	0	0	0	0	0	0	0	0	0	0
Cbetulinus_10201	0	5	1	0	0	0	0	3	0	0	0	0	0	0	0	0	2	0	0	0	0	0	0	1	0	0	0	0	0	0	1	0	1	3	0	0	2	0	0	0	2	0	0	0	0	0	1	0	0
Cbetulinus_10203	0	3	2	0	0	0	0	3	0	0	0	0	0	0	0	0	3	0	0	0	0	0	0	0	0	0	0	0	0	0	1	0	0	4	0	0	3	1	0	0	0	0	0	0	0	0	0	0	0
Cbetulinus_10205	0	0	0	0	0	0	0	0	0	0	0	0	0	0	0	0	0	0	0	0	0	0	0	0	0	0	0	0	0	0	0	0	0	0	0	0	0	0	0	0	0	0	0	0	0	0	0	0	0
Cbetulinus_10206	0	0	1	0	0	1	0	0	0	0	0	0	0	0	0	0	0	0	0	0	0	0	0	0	0	0	0	0	0	0	2	0	1	1	0	0	0	0	0	0	0	0	0	0	0	0	0	0	0
Cbetulinus_10207	0	7	1	0	0	0	0	3	0	0	0	0	0	0	0	0	6	0	0	0	0	0	0	0	0	0	0	0	0	0	1	0	0	5	0	0	1	0	0	0	0	0	0	0	0	0	0	1	1
Cbetulinus_10209	0	0	0	0	0	0	0	1	0	0	0	0	0	0	0	0	0	0	0	0	0	0	0	0	0	0	0	0	0	0	0	0	0	0	0	0	0	1	0	0	0	0	0	0	0	0	0	0	0
Cbetulinus_1021	0	0	0	0	0	0	0	1	0	0	0	0	0	0	0	0	2	0	0	0	0	0	0	0	0	0	0	0	0	0	0	0	0	1	0	0	1	0	0	0	0	0	0	0	0	0	0	0	0
Cbetulinus_10210	0	2	1	0	0	0	0	5	0	0	0	1	0	0	0	0	1	0	0	0	0	0	0	0	0	0	0	2	0	0	3	0	0	1	0	0	1	2	0	0	0	0	1	1	0	0	0	1	0
Cbetulinus_10211	0	4	0	0	0	0	0	1	0	0	0	0	0	1	0	0	3	0	0	0	0	0	0	0	0	0	0	1	0	0	2	0	0	7	0	0	1	1	0	0	0	0	0	0	0	0	0	0	0
Cbetulinus_10212	0	0	0	0	0	0	0	0	0	0	0	0	0	0	0	0	0	0	0	0	0	0	0	0	0	0	0	0	0	0	0	0	3	0	0	0	0	0	0	0	0	0	0	0	0	0	0	0	0
Cbetulinus_10213	0	0	0	0	0	1	0	1	0	0	0	1	0	0	0	0	0	0	0	0	0	0	0	0	0	0	0	0	0	0	0	0	0	0	0	0	0	7	0	0	0	0	0	0	0	0	1	0	0
Cbetulinus_10214	0	3	0	0	0	0	0	3	0	0	0	0	0	0	0	0	7	0	0	0	1	0	0	0	0	0	0	2	0	0	2	0	0	2	0	2	0	3	0	0	0	0	0	0	2	0	0	0	0
Cbetulinus_10215	0	2	5	0	0	2	0	5	0	0	0	0	0	0	0	0	4	0	1	0	0	0	0	0	0	0	0	1	0	1	6	0	0	2	0	3	2	6	0	0	0	0	0	1	0	0	0	0	0
Cbetulinus_10217	1	14	0	0	0	1	0	6	0	0	0	2	0	1	0	0	7	0	0	4	0	0	0	0	1	0	2	0	0	1	3	0	0	2	1	2	1	2	0	0	0	0	0	2	0	0	0	0	0
Cbetulinus_10218	0	0	1	0	0	0	0	1	0	0	0	0	0	0	0	0	1	0	0	0	0	0	0	0	0	0	0	0	0	0	0	0	0	0	0	0	0	0	0	0	0	0	0	0	0	0	0	0	0
Cbetulinus_10219	0	0	0	0	0	0	0	0	0	0	0	0	0	0	0	0	0	0	0	0	0	0	0	0	0	0	0	0	0	0	0	0	0	1	0	0	1	1	0	0	0	0	0	0	0	0	0	0	0
Cbetulinus_1022	0	0	2	0	0	1	0	4	0	0	0	0	0	0	1	0	2	0	0	0	0	0	2	0	0	0	0	0	0	0	0	0	0	2	0	0	0	0	0	1	1	0	0	0	0	3	0	4	0
Cbetulinus_10221	0	0	0	0	0	0	0	0	0	0	0	0	0	0	0	0	0	0	0	0	0	0	0	0	0	0	0	0	0	0	0	0	0	0	0	0	1	0	0	0	0	0	0	0	0	0	0	0	0
Cbetulinus_10222	0	0	0	0	0	3	0	4	0	0	0	0	0	0	0	0	2	0	0	0	0	0	0	0	0	0	0	0	0	0	4	0	1	0	0	2	2	2	0	0	1	0	7	3	0	0	0	0	0
Cbetulinus_10223	0	1	0	0	1	0	0	3	0	0	0	0	0	0	0	0	1	0	0	0	0	0	0	0	0	0	0	2	1	0	2	0	1	0	0	4	0	3	0	0	4	0	5	1	0	0	0	0	0
Cbetulinus_10224	0	7	2	0	0	0	0	2	0	0	0	0	0	0	0	0	3	0	0	0	0	0	0	0	0	0	0	0	0	0	2	0	0	2	0	0	1	0	0	0	0	0	1	0	0	0	1	0	0
Cbetulinus_10226	0	1	0	0	0	0	0	0	0	0	0	0	0	0	0	0	0	0	0	0	0	0	0	0	0	0	0	0	0	0	0	0	0	0	0	0	0	2	0	0	0	0	1	0	0	0	0	0	0
Cbetulinus_10228	0	0	0	0	0	0	0	1	0	0	0	0	0	0	0	0	0	0	0	0	0	0	0	0	0	0	0	0	0	0	0	0	0	0	0	0	0	0	0	0	0	0	0	0	0	0	0	0	0
Cbetulinus_10229	0	2	0	0	0	0	0	0	0	0	0	0	0	0	0	0	3	0	0	0	0	0	0	0	0	0	0	0	0	0	1	0	0	0	0	0	0	0	0	0	0	0	0	0	0	0	0	0	0
Cbetulinus_10230	0	3	1	0	0	0	0	2	0	0	0	0	0	1	0	0	4	0	0	0	0	0	0	0	0	0	0	0	0	0	2	0	0	4	0	1	2	0	0	0	6	0	0	0	0	0	0	0	0
Cbetulinus_10231	0	0	0	0	0	0	0	0	0	0	0	0	0	0	0	0	0	0	0	0	0	0	0	0	0	0	0	0	2	0	0	0	0	0	0	0	0	0	0	0	0	0	0	1	0	0	0	0	0
Cbetulinus_10232	0	6	2	0	0	0	0	0	0	0	0	0	0	0	0	0	0	0	0	0	0	0	0	0	0	0	0	0	0	0	0	0	0	0	0	0	0	3	0	0	0	0	2	0	0	0	0	0	0
Cbetulinus_10233	3	0	0	0	0	0	0	0	0	0	0	0	0	0	0	0	0	0	0	0	0	0	0	0	0	0	0	0	0	0	0	0	0	0	0	0	0	0	0	0	0	0	0	0	0	0	0	0	0
Cbetulinus_10235	1	3	3	0	0	0	0	0	0	0	1	2	0	0	0	0	3	0	0	0	0	0	0	0	0	0	0	0	0	0	1	0	0	5	0	0	0	5	0	0	2	0	3	0	0	0	0	0	0
Cbetulinus_10236	0	2	0	0	0	0	0	0	0	0	0	0	0	0	0	0	0	0	0	0	0	0	0	0	0	0	0	0	0	0	1	0	0	0	0	0	0	0	0	0	0	0	0	0	0	0	0	0	0
Cbetulinus_10237	4	8	2	0	0	0	0	2	0	0	0	0	0	0	0	0	7	0	0	0	0	0	1	0	0	0	0	0	2	2	1	0	0	2	0	0	4	3	0	0	0	0	2	4	0	0	0	0	0
Cbetulinus_10238	1	4	1	0	0	0	0	3	0	0	0	2	0	0	0	0	1	0	0	0	0	0	0	0	0	0	0	0	0	0	0	0	0	2	0	0	1	0	0	0	0	0	2	0	0	0	0	0	0
Cbetulinus_10239	0	2	1	0	0	0	0	2	0	0	0	0	0	0	0	0	2	0	0	0	0	0	0	0	0	0	0	1	0	0	0	0	0	0	0	3	3	1	0	0	0	0	0	1	0	0	0	0	0
Cbetulinus_1024	1	0	1	0	0	0	0	2	0	0	0	0	0	0	0	0	5	0	2	0	0	0	0	0	0	0	0	1	0	0	1	0	0	0	0	0	0	1	0	0	0	0	3	1	0	3	0	0	0
Cbetulinus_10240	0	2	0	1	0	0	0	0	0	0	0	0	0	0	0	0	0	0	0	0	0	0	0	0	0	2	0	0	3	0	0	0	0	0	0	0	0	0	0	0	0	0	0	0	0	0	0	0	0
Cbetulinus_10241	0	0	1	0	0	0	0	2	0	0	0	0	0	0	0	0	2	0	0	0	0	0	0	0	0	0	0	0	1	0	0	0	0	0	0	1	1	1	0	0	1	0	0	1	0	7	0	0	0
Cbetulinus_10242	0	0	1	0	0	0	0	1	0	0	0	0	0	0	0	0	1	0	0	0	0	0	0	0	0	0	0	0	0	0	0	0	0	0	0	0	1	1	0	0	0	0	0	0	0	0	0	0	0
Cbetulinus_10243	0	0	0	0	0	0	0	0	0	0	0	0	0	0	0	0	0	0	0	0	1	0	0	0	0	0	0	0	0	0	0	0	0	0	0	1	0	0	0	0	0	0	0	0	0	0	0	0	0
Cbetulinus_10244	0	2	0	0	0	0	0	1	0	0	0	0	0	0	0	0	3	0	0	0	0	0	0	0	0	0	0	0	0	0	1	0	0	0	0	0	0	1	0	0	1	0	0	0	0	0	0	0	0
Cbetulinus_10245	1	0	2	0	0	0	0	4	0	0	0	0	0	0	0	0	2	0	0	0	0	0	0	0	0	0	0	0	0	0	1	0	0	0	0	0	0	0	0	0	0	0	0	0	0	0	0	0	0
Cbetulinus_10246	0	1	1	0	0	0	0	3	0	0	0	0	0	0	0	0	1	0	0	0	0	0	0	0	0	1	0	0	0	0	1	0	0	0	0	0	0	1	0	1	3	0	1	0	0	0	0	0	0
Cbetulinus_10247	0	1	0	0	0	0	0	0	0	0	0	1	0	0	0	0	2	0	0	0	0	0	0	0	0	0	0	0	1	0	1	0	0	0	0	0	0	0	0	0	0	0	0	0	0	0	0	0	0
Cbetulinus_10248	0	2	0	0	0	0	0	5	0	0	0	2	0	0	0	0	8	0	0	0	0	0	0	0	0	0	0	0	0	0	0	0	0	3	0	0	1	5	0	1	5	0	5	0	0	0	0	0	0
Cbetulinus_10249	0	5	1	0	0	0	0	13	0	0	0	0	0	1	0	0	7	0	0	0	1	0	0	0	0	0	0	5	0	0	4	0	0	4	0	0	3	1	0	0	1	0	7	0	0	0	0	0	0
Cbetulinus_10251	0	2	0	0	0	0	0	0	0	0	0	0	0	0	0	0	0	0	0	0	0	0	0	0	0	0	0	0	0	0	0	0	0	1	0	0	0	0	0	0	0	0	0	0	0	0	0	0	0
Cbetulinus_10252	0	1	0	0	0	1	0	3	0	0	1	0	0	0	0	0	4	0	0	0	0	0	0	0	0	0	0	0	0	0	2	0	1	1	1	0	0	1	0	0	0	0	1	1	0	1	0	0	0
Cbetulinus_10253	0	1	0	0	0	0	0	0	0	0	0	0	0	0	0	0	0	0	0	0	0	0	0	0	0	0	0	0	0	0	0	0	0	0	0	0	0	0	0	0	0	0	0	0	0	0	0	0	0
Cbetulinus_10254	0	1	0	0	0	0	0	1	0	0	0	0	0	0	0	0	0	0	0	0	0	0	0	0	0	0	0	1	0	0	2	0	0	4	0	0	0	0	0	0	0	0	3	0	0	0	0	0	0
Cbetulinus_10255	0	1	0	0	0	0	0	3	0	0	0	0	0	0	0	0	2	0	0	0	0	0	0	0	0	0	0	0	0	0	0	0	0	6	0	0	0	1	0	0	0	0	0	0	0	0	0	0	0
Cbetulinus_10258	0	3	0	0	0	0	0	5	0	0	0	0	0	0	0	0	3	0	0	0	1	0	0	0	0	0	0	0	0	0	1	0	1	0	0	0	1	1	0	0	0	0	0	1	0	0	0	0	0
Cbetulinus_1026	0	0	0	0	0	0	0	0	0	2	0	0	0	0	0	0	1	0	0	0	0	0	0	0	0	0	0	0	0	0	0	0	0	0	0	0	0	0	0	0	0	0	0	0	0	0	0	0	0
Cbetulinus_10260	0	0	0	0	0	0	0	3	0	0	0	0	0	0	0	0	1	0	0	0	0	0	0	0	0	0	0	1	0	0	0	0	0	0	0	0	0	0	0	0	0	0	0	1	0	0	0	0	0
Cbetulinus_10261	1	1	0	0	0	0	0	1	0	0	3	0	0	0	0	0	1	0	0	0	0	0	0	0	0	1	0	1	0	0	2	0	0	3	0	0	0	1	0	0	3	0	1	0	0	0	0	0	0
Cbetulinus_10262	0	2	2	0	0	0	0	1	0	0	0	0	0	0	0	0	0	0	0	0	0	0	0	0	0	0	2	0	0	0	1	0	0	0	0	0	0	2	0	0	0	0	0	0	0	0	0	0	0
Cbetulinus_10263	0	0	0	0	0	0	0	0	0	0	0	0	0	0	0	0	1	0	0	0	0	0	0	0	0	0	0	0	0	0	1	0	0	0	0	2	1	0	0	0	0	0	0	0	0	0	0	0	0
Cbetulinus_10264	0	4	1	0	0	0	0	6	0	0	0	0	0	0	0	0	3	0	2	0	0	0	0	0	0	0	0	0	2	0	4	0	0	1	1	0	1	7	0	0	0	0	9	0	0	3	0	0	0
Cbetulinus_10268	0	6	2	0	0	0	0	0	0	0	0	0	0	0	0	0	0	0	0	0	0	0	0	0	0	0	0	0	0	0	2	0	0	2	0	0	0	0	0	0	0	0	0	0	0	0	0	0	0
Cbetulinus_10269	2	0	0	0	0	0	0	0	0	0	0	1	0	0	0	0	0	0	0	0	1	0	0	0	0	0	0	0	0	0	1	0	0	2	0	0	1	1	0	0	1	0	2	1	0	0	0	0	0
Cbetulinus_1027	0	3	0	0	0	0	0	0	0	0	0	0	0	0	0	0	0	0	0	0	1	0	0	0	0	0	0	0	0	0	0	0	0	0	0	1	3	0	0	0	0	0	0	0	0	0	0	0	0
Cbetulinus_10270	0	11	0	0	0	1	0	5	0	0	0	0	0	0	0	0	1	0	0	0	0	0	0	0	0	1	0	1	0	0	2	0	1	1	1	1	2	2	0	0	0	0	1	0	0	0	0	0	0
Cbetulinus_10271	0	2	0	0	0	0	0	0	0	0	1	0	0	0	0	0	2	0	0	0	0	0	0	0	0	0	0	0	0	0	0	0	0	0	0	0	1	2	0	0	1	0	2	0	0	0	0	0	0
Cbetulinus_10272	0	8	0	0	0	0	0	4	0	0	0	6	0	0	0	0	3	0	0	0	0	0	0	0	0	0	0	0	0	0	6	0	1	9	0	0	0	2	0	0	0	0	0	1	0	0	0	0	0
Cbetulinus_10273	0	2	0	0	2	0	0	5	0	0	1	0	0	0	0	0	6	2	0	0	0	0	0	1	0	1	0	0	1	0	1	0	0	0	0	0	1	1	0	0	2	0	4	0	0	2	0	0	0
Cbetulinus_10274	0	1	0	0	1	0	0	0	0	0	0	0	0	0	0	0	0	0	0	0	0	0	0	0	0	0	0	0	1	0	0	0	0	1	0	0	0	0	0	0	0	0	0	0	1	0	0	0	0
Cbetulinus_10276	0	3	0	0	0	0	0	2	0	0	0	1	0	0	0	0	7	0	0	0	0	0	0	0	0	0	0	1	0	0	6	0	0	4	0	0	0	2	0	0	0	0	4	0	1	0	0	0	0
Cbetulinus_10277	1	2	0	0	0	0	0	0	0	0	0	0	0	0	0	0	0	0	0	0	0	0	0	0	0	0	0	0	0	0	0	0	0	0	0	0	3	0	0	0	0	0	0	1	0	0	0	0	0
Cbetulinus_10278	1	6	0	0	1	0	0	8	0	0	0	0	0	0	0	0	10	0	0	0	1	0	0	0	0	0	0	0	0	0	2	0	1	2	0	0	0	0	0	0	0	0	0	0	0	0	0	0	0
Cbetulinus_10279	0	0	2	0	0	0	0	1	0	0	0	0	0	0	0	0	1	0	0	0	0	0	0	0	0	0	0	0	0	0	0	0	0	0	0	0	0	0	0	0	0	0	0	0	0	0	0	0	0
Cbetulinus_1028	2	2	0	0	0	0	0	0	0	0	0	0	0	0	0	0	0	0	0	0	0	0	0	0	0	0	0	0	0	0	0	0	0	0	1	0	0	0	0	2	0	0	1	0	0	3	0	0	0
Cbetulinus_10280	1	3	2	0	0	0	0	1	0	0	0	1	0	0	0	0	1	0	0	0	1	0	0	0	0	0	0	1	0	0	3	0	0	2	0	5	4	4	0	0	0	0	3	3	0	0	0	0	2
Cbetulinus_10281	0	0	0	0	0	0	0	0	0	0	0	0	0	0	0	0	0	0	0	0	0	0	0	0	0	0	0	0	0	0	0	0	0	0	0	0	0	0	0	0	0	0	1	0	0	0	0	0	0
Cbetulinus_10282	0	3	0	0	0	1	0	1	0	0	0	0	0	0	0	0	4	0	0	0	0	0	1	0	0	0	0	0	2	0	0	0	0	0	0	1	2	0	0	0	0	0	2	1	0	2	0	0	0
Cbetulinus_10284	4	5	0	0	0	2	0	5	0	0	0	0	0	0	0	0	4	0	0	0	0	0	0	0	0	0	0	0	0	0	2	0	1	0	0	0	0	1	0	0	0	0	6	4	0	0	0	0	0
Cbetulinus_10285	0	0	0	0	0	0	0	0	0	0	0	0	0	0	0	0	0	0	0	0	0	0	0	0	0	0	0	0	0	0	0	0	0	0	0	0	0	0	0	0	0	0	0	0	0	0	0	0	0
Cbetulinus_10287	1	5	0	0	0	1	0	4	0	0	0	1	0	1	0	0	6	0	0	0	0	0	0	0	0	0	0	0	0	0	2	2	0	2	0	0	7	1	0	0	0	0	5	2	1	0	0	0	0
Cbetulinus_10288	0	2	0	0	0	0	0	2	0	0	0	0	0	0	0	0	2	0	0	0	1	0	0	0	0	0	0	0	0	0	1	0	0	3	1	2	1	1	0	2	0	2	0	0	0	0	0	0	0
Cbetulinus_10290	2	6	1	0	0	0	0	5	0	0	0	0	0	0	0	0	6	0	0	0	0	0	1	0	0	0	0	2	0	0	2	0	0	0	0	0	0	2	0	0	0	0	7	0	0	0	0	0	0
Cbetulinus_10291	0	5	0	0	0	1	0	2	0	0	1	0	0	1	0	0	5	0	0	0	0	0	0	0	0	0	0	0	1	0	4	0	0	0	0	0	1	2	0	0	2	0	2	0	0	0	0	0	0
Cbetulinus_10292	0	0	0	0	0	0	0	0	0	0	0	0	0	0	0	0	0	0	0	0	0	0	0	0	0	0	0	0	0	0	0	0	0	0	0	0	1	1	0	0	0	0	0	0	0	0	0	0	0
Cbetulinus_10293	0	2	1	0	0	0	0	1	0	0	0	0	0	0	0	0	1	0	0	0	0	0	0	0	0	0	0	0	0	0	2	0	0	1	0	1	0	0	0	0	0	0	0	0	0	0	0	0	0
Cbetulinus_10294	0	6	1	0	0	0	0	8	0	0	0	0	0	1	0	0	2	0	0	0	0	0	0	0	0	0	0	0	0	0	4	0	0	3	0	1	3	3	0	0	1	0	2	0	0	0	0	1	0
Cbetulinus_10295	0	0	0	0	0	0	0	0	0	0	0	0	0	0	0	0	0	0	0	0	0	0	0	0	0	0	0	0	0	0	0	0	0	1	0	0	0	1	0	0	0	0	0	0	0	0	0	0	0
Cbetulinus_10298	0	4	0	0	0	0	0	4	0	0	0	0	0	0	0	0	5	0	0	0	0	0	0	0	0	0	0	0	0	0	0	0	1	0	1	0	1	0	0	0	0	0	5	2	2	0	0	0	0
Cbetulinus_10299	0	0	0	0	0	0	0	0	0	0	0	0	0	0	0	0	0	0	0	0	0	0	0	0	0	0	0	0	0	0	0	0	0	6	0	0	0	2	0	0	0	0	0	0	0	0	0	0	0
Cbetulinus_1030	0	5	0	0	0	0	0	3	0	0	0	1	0	0	0	0	4	0	0	0	1	0	0	0	0	0	0	0	0	0	0	0	0	3	0	2	6	1	0	0	0	0	0	0	0	0	0	0	0
Cbetulinus_10300	0	0	0	0	1	0	0	0	0	0	0	0	0	0	0	0	0	0	0	0	0	0	0	0	0	0	0	0	0	0	0	0	0	0	1	0	0	0	0	0	0	0	0	0	0	0	0	0	0
Cbetulinus_10301	1	0	0	0	0	0	0	2	0	0	0	0	0	0	0	0	2	0	0	0	1	0	0	0	0	0	0	0	0	0	3	0	1	3	0	1	3	1	0	0	1	0	4	1	0	0	0	0	0
Cbetulinus_10302	0	1	0	0	0	0	0	0	0	0	0	0	0	0	0	0	0	0	0	0	0	0	0	0	0	0	0	0	3	0	0	0	0	0	0	0	0	0	0	0	0	0	0	0	0	0	0	0	0
Cbetulinus_10303	0	3	0	4	0	0	0	1	0	0	0	1	0	0	0	0	2	0	0	0	0	0	0	0	0	0	0	0	0	0	4	0	0	0	0	0	3	2	0	0	0	0	7	0	0	0	0	0	0
Cbetulinus_10307	0	3	0	0	2	0	0	0	0	0	0	0	0	0	0	0	0	0	0	0	0	0	0	0	0	0	0	3	0	0	0	0	0	2	0	3	2	0	0	0	0	0	0	1	0	0	0	0	0
Cbetulinus_10308	2	7	2	0	0	0	0	0	0	0	0	0	0	0	0	0	1	0	0	0	1	0	0	0	0	0	0	0	0	0	0	0	0	0	0	0	3	2	0	0	0	0	0	0	0	2	0	0	0
Cbetulinus_10310	0	5	1	0	0	0	0	5	0	0	0	0	0	0	0	0	5	0	0	0	3	0	0	0	0	0	0	0	0	0	2	0	0	6	1	0	6	6	0	0	1	0	4	1	0	0	0	0	0
Cbetulinus_10311	0	0	0	0	0	0	0	1	0	0	0	0	0	0	0	0	0	0	0	0	0	0	0	0	0	0	0	0	0	0	0	0	0	0	0	0	0	0	0	0	3	0	0	0	0	0	0	0	0
Cbetulinus_10312	0	5	3	0	0	0	0	4	0	0	0	0	0	0	0	0	0	0	0	0	2	0	0	0	0	0	0	0	0	0	0	0	0	0	0	0	0	1	0	0	0	0	0	0	0	0	0	0	0
Cbetulinus_10313	0	1	0	1	0	0	0	1	0	0	0	0	0	0	0	0	0	0	0	0	0	0	0	0	0	0	0	0	0	0	0	0	0	0	0	0	0	0	0	0	0	0	0	0	0	0	0	0	0
Cbetulinus_10314	0	1	0	0	0	0	0	0	0	0	0	0	0	0	0	0	0	0	0	0	0	0	0	0	0	0	0	0	0	0	0	0	0	0	0	0	0	1	0	0	0	0	0	0	0	0	0	0	0
Cbetulinus_10315	0	1	1	0	0	0	0	0	0	0	0	0	0	0	0	0	0	0	0	0	0	0	0	0	0	0	0	0	2	0	1	0	0	0	0	0	2	1	0	0	3	0	0	0	0	0	0	0	0
Cbetulinus_10316	0	0	0	0	0	0	0	1	0	0	0	0	0	0	0	0	0	0	0	0	0	0	0	0	0	0	2	0	0	0	2	0	0	0	0	0	1	1	0	0	0	0	0	0	0	0	1	0	0
Cbetulinus_10318	0	0	1	0	0	0	0	1	0	0	0	0	0	0	0	0	3	0	0	0	0	0	0	0	0	0	0	0	0	0	0	0	0	0	0	0	2	0	0	0	0	0	0	0	0	0	0	0	0
Cbetulinus_10319	0	2	0	0	0	0	0	0	0	0	0	0	0	0	0	0	1	0	0	0	0	0	0	0	0	0	0	0	1	0	0	0	0	0	0	0	0	0	0	0	1	0	0	0	0	0	0	0	0
Cbetulinus_1032	2	3	1	0	0	3	0	7	0	0	0	0	0	0	0	0	1	0	0	0	2	0	1	0	0	0	0	1	0	0	1	0	0	1	0	3	4	1	0	0	2	0	1	0	0	0	0	0	0
Cbetulinus_10320	0	0	0	0	0	0	0	0	0	0	0	0	0	0	0	0	0	0	0	0	0	0	0	0	0	0	0	0	0	0	0	0	1	0	0	0	0	0	0	0	0	0	0	0	0	0	0	0	0
Cbetulinus_10321	0	0	0	0	0	0	0	0	0	0	0	0	0	0	0	0	0	0	0	0	0	0	0	0	0	0	0	0	1	0	0	0	0	0	0	0	1	1	0	0	0	0	0	0	0	0	0	0	0
Cbetulinus_10322	0	0	0	0	0	0	0	0	0	0	0	1	0	0	0	0	0	0	0	0	0	0	1	0	0	0	0	0	0	0	0	0	0	1	0	0	0	2	0	0	0	0	1	0	0	3	0	0	0
Cbetulinus_10323	1	2	0	0	0	0	0	1	0	0	0	0	0	0	0	0	0	0	0	0	0	0	0	0	0	1	1	0	5	0	0	0	0	1	0	0	0	1	0	0	0	0	2	1	0	0	0	1	0
Cbetulinus_10326	0	2	1	0	0	0	0	3	0	0	3	0	0	0	0	0	1	0	0	0	0	0	0	0	0	0	2	0	0	0	4	0	0	0	0	7	2	2	0	0	0	0	0	0	0	1	0	0	0
Cbetulinus_10327	0	0	0	0	0	0	0	1	0	0	0	0	0	0	0	0	6	0	0	0	0	0	0	0	0	0	0	0	0	0	1	0	0	2	0	0	1	0	0	0	0	0	0	0	0	0	0	0	0
Cbetulinus_10328	0	4	0	0	0	0	0	2	0	0	0	1	0	0	1	0	1	0	0	0	0	0	0	0	0	0	0	1	0	0	1	0	0	1	0	0	3	0	0	0	0	0	2	0	0	0	0	0	0
Cbetulinus_1033	0	0	0	0	0	0	0	0	0	0	0	0	0	0	0	0	0	0	0	0	0	0	0	0	0	0	0	0	0	0	0	0	0	0	0	0	0	0	0	0	0	0	0	0	0	0	0	0	0
Cbetulinus_10330	0	4	0	0	0	1	0	5	0	0	1	1	0	0	0	0	2	0	0	0	0	0	0	0	0	0	0	0	0	0	0	0	0	1	0	1	0	0	0	0	0	0	0	0	0	1	0	0	0
Cbetulinus_10333	1	0	1	2	0	0	0	2	0	0	5	0	0	0	0	0	0	0	0	0	0	0	0	0	0	0	0	0	4	0	2	0	0	0	0	0	3	3	0	0	3	0	4	1	0	0	0	0	0
Cbetulinus_10334	0	0	0	0	0	0	0	0	0	0	0	0	0	0	0	0	0	0	0	0	0	0	0	0	0	0	0	0	2	0	0	0	0	0	0	0	0	0	0	0	0	0	0	1	0	0	0	0	1
Cbetulinus_10335	0	0	0	0	0	0	0	0	0	0	0	0	0	0	0	0	0	0	0	0	0	0	0	0	0	0	0	0	0	0	0	0	0	0	0	0	0	0	0	0	0	0	0	0	0	0	0	0	0
Cbetulinus_10336	0	0	0	0	0	0	0	1	0	0	0	0	0	0	0	0	0	0	0	0	0	0	0	0	0	0	0	0	0	0	0	0	0	0	0	0	0	0	0	0	0	0	0	0	0	0	0	0	0
Cbetulinus_1034	2	9	2	0	0	0	0	0	0	0	0	1	0	0	0	0	8	0	0	0	2	0	0	0	0	0	0	1	0	0	4	0	0	6	0	0	1	2	0	0	0	0	0	1	0	0	0	0	0
Cbetulinus_10340	1	0	1	2	0	0	0	2	0	0	3	0	0	0	0	0	0	0	0	0	0	0	0	0	0	0	0	0	4	0	2	0	0	0	0	0	3	3	0	0	3	0	4	1	0	0	0	0	0
Cbetulinus_10343	0	0	0	0	0	0	0	0	0	0	0	0	0	0	0	0	0	0	0	0	0	0	0	0	0	0	0	0	0	0	0	0	0	0	0	0	0	1	0	0	0	0	0	0	0	0	0	0	0
Cbetulinus_10344	0	8	1	0	0	0	0	4	0	0	0	0	0	0	0	0	2	0	0	0	0	0	0	0	0	0	3	0	2	0	0	0	0	0	0	0	0	0	0	0	0	0	2	0	0	1	1	0	0
Cbetulinus_10345	0	5	3	0	0	0	0	4	0	0	0	0	0	0	1	0	2	0	0	0	0	0	0	2	0	0	4	2	0	0	3	0	0	2	0	0	2	3	0	0	0	0	3	0	0	1	0	0	0
Cbetulinus_10346	0	5	1	0	0	0	0	4	0	0	0	0	0	0	0	0	6	0	0	0	1	0	0	0	0	0	0	0	2	0	1	0	0	0	0	0	1	2	0	0	0	0	2	0	0	2	0	0	2
Cbetulinus_10348	0	2	3	0	0	0	0	1	0	0	2	0	0	0	0	0	1	0	0	0	1	0	0	0	0	0	0	0	1	0	2	0	0	2	0	1	1	0	0	0	0	0	6	1	2	0	0	0	0
Cbetulinus_10349	0	0	0	0	0	0	0	0	0	0	0	0	0	0	0	0	0	0	0	0	0	0	0	0	0	0	0	0	0	0	0	0	0	0	0	0	1	0	0	0	0	0	0	0	0	1	0	0	0
Cbetulinus_1035	0	0	0	0	0	0	0	0	0	0	0	0	0	0	0	0	2	0	0	0	0	0	0	0	0	0	0	0	0	0	0	0	0	0	0	0	0	0	0	0	0	0	1	0	0	2	0	0	0
Cbetulinus_10351	0	0	0	0	0	0	0	0	0	0	0	0	0	0	0	0	2	0	0	0	0	0	0	0	0	0	1	0	0	0	1	0	0	2	0	0	0	1	0	0	0	0	0	2	0	0	0	0	0
Cbetulinus_10352	0	2	0	0	0	0	0	3	0	0	0	0	0	0	0	0	2	0	0	0	1	0	0	0	0	0	0	0	0	0	0	0	0	0	0	1	1	1	0	0	1	0	0	0	0	0	0	0	0
Cbetulinus_10354	0	3	2	0	0	0	0	9	0	0	0	0	0	1	0	0	5	0	0	0	0	0	0	0	0	0	0	0	0	0	5	0	2	2	0	3	0	2	0	0	4	0	6	0	0	1	0	0	0
Cbetulinus_10356	0	0	0	0	0	0	0	0	0	0	0	0	0	0	0	0	0	0	0	0	0	0	0	0	0	0	0	0	0	0	0	0	0	0	0	0	0	0	0	0	0	0	0	0	0	0	0	0	0
Cbetulinus_10358	0	5	0	0	0	0	0	1	0	0	0	0	0	2	0	0	3	0	0	0	0	0	1	0	0	0	0	2	0	0	0	0	0	6	0	0	6	1	0	0	0	0	0	3	1	0	0	0	0
Cbetulinus_10359	1	1	1	0	0	2	0	2	0	0	0	0	0	0	0	0	5	0	0	0	0	0	0	0	0	0	0	1	0	0	2	0	1	1	0	0	1	2	0	0	3	0	0	1	0	0	0	0	0
Cbetulinus_1036	0	0	0	0	0	0	0	0	0	0	0	0	0	0	0	0	2	0	0	0	0	0	0	0	0	0	0	0	0	0	1	0	0	0	0	0	0	1	0	0	1	0	0	0	0	0	0	0	0
Cbetulinus_10360	0	0	0	0	0	0	0	2	0	0	0	0	0	0	0	0	1	0	0	0	0	0	0	0	0	0	0	0	0	0	0	0	0	0	0	0	0	0	0	0	0	0	0	0	0	0	0	1	0
Cbetulinus_10361	0	6	0	0	0	0	0	6	0	0	0	0	0	0	0	0	4	0	0	0	0	0	0	0	0	0	0	1	0	0	2	0	0	1	2	6	1	6	0	0	3	0	2	2	0	0	0	0	0
Cbetulinus_10362	0	4	2	0	0	0	0	6	0	0	0	0	0	0	0	0	1	0	0	0	0	0	0	0	0	0	0	0	0	0	0	0	0	1	0	0	0	0	0	0	0	0	0	0	0	0	0	0	0
Cbetulinus_10363	0	0	0	0	0	0	0	0	0	0	0	0	0	0	0	0	0	0	0	0	0	0	0	0	0	0	0	0	0	0	0	0	0	0	0	0	2	0	0	0	0	0	0	0	0	0	0	0	0
Cbetulinus_10364	0	0	0	0	0	0	0	0	0	0	0	0	0	0	0	0	0	0	0	0	0	0	0	0	0	0	0	0	2	0	0	0	0	0	0	0	0	0	0	0	0	0	0	0	0	0	0	0	0
Cbetulinus_10365	0	0	0	0	0	0	0	0	0	0	0	0	0	1	0	0	2	1	0	0	0	0	1	0	0	0	1	0	0	0	0	0	0	0	0	0	1	0	0	0	0	0	0	0	0	1	0	0	0
Cbetulinus_10366	1	3	2	0	0	0	0	11	0	0	0	0	0	0	0	0	0	0	0	0	0	0	0	0	0	0	0	0	0	0	0	0	0	5	0	0	1	1	0	0	0	0	0	0	0	0	0	0	0
Cbetulinus_10368	0	6	0	0	0	0	0	3	0	0	0	0	0	0	0	0	3	0	0	0	0	0	0	0	0	0	0	0	0	0	0	0	0	3	0	4	3	0	0	0	3	0	0	0	0	0	0	0	0
Cbetulinus_1037	0	0	0	0	0	0	0	2	0	0	0	0	0	0	0	0	0	0	0	0	0	0	0	0	0	0	0	1	0	0	1	0	0	0	0	2	0	0	0	0	0	0	0	0	0	0	0	0	0
Cbetulinus_10370	0	3	1	0	0	2	0	0	0	0	0	1	0	0	0	0	4	0	0	0	0	0	0	0	0	3	0	1	0	0	4	0	0	0	0	0	1	2	0	0	1	0	3	0	0	0	0	0	1
Cbetulinus_10373	2	0	3	0	0	4	0	1	0	0	0	0	0	0	0	0	6	0	0	0	0	0	0	0	0	0	0	0	0	3	1	0	0	1	2	0	0	0	0	0	1	0	1	0	0	0	0	1	0
Cbetulinus_10374	0	1	0	0	0	0	0	5	0	0	0	0	0	0	0	0	2	0	0	0	0	0	0	0	1	0	0	0	0	0	0	0	0	0	1	2	5	1	0	0	5	0	6	0	0	0	1	0	0
Cbetulinus_10375	1	2	0	1	0	0	0	2	0	0	0	0	0	0	0	0	1	0	0	0	0	0	0	0	0	0	0	0	0	0	1	0	0	3	0	0	1	1	0	0	1	0	0	2	0	0	0	0	0
Cbetulinus_10376	0	0	0	0	0	0	0	0	0	0	0	0	0	0	0	0	1	0	0	0	0	0	0	0	0	0	0	0	0	0	0	0	0	0	0	0	0	0	0	0	2	0	1	0	0	1	0	0	0
Cbetulinus_10378	0	2	0	0	0	0	0	1	0	0	0	1	0	0	0	0	0	0	0	0	0	0	0	0	0	0	0	0	0	0	1	0	0	2	0	0	0	0	0	0	0	0	5	0	0	0	0	0	0
Cbetulinus_10379	0	3	0	0	0	0	0	1	0	0	0	0	0	0	0	0	0	0	0	0	0	0	0	0	0	0	0	0	0	0	0	0	0	0	0	0	0	0	0	0	0	0	0	0	0	0	0	0	0
Cbetulinus_1038	0	4	0	0	0	0	0	4	0	0	0	0	0	1	0	0	1	0	0	0	0	0	0	0	0	0	0	3	0	0	0	0	0	3	0	0	2	2	0	0	0	0	0	0	0	0	0	0	0
Cbetulinus_10380	0	10	0	0	0	0	0	2	0	0	0	0	0	0	0	0	8	0	0	0	0	0	0	0	0	0	0	0	0	0	2	0	2	5	0	0	4	0	0	0	0	0	0	0	0	0	0	0	0
Cbetulinus_10381	0	1	0	0	0	0	0	0	0	0	0	0	0	0	0	0	0	0	0	0	0	0	0	0	0	0	0	0	0	0	1	0	0	1	0	2	0	0	0	0	0	0	3	0	0	0	0	0	0
Cbetulinus_10383	0	0	0	0	0	0	0	1	0	0	2	0	0	0	0	0	0	0	0	0	0	0	0	0	0	0	0	0	1	0	0	0	0	0	0	0	0	0	0	0	0	0	0	0	0	0	1	0	0
Cbetulinus_10388	0	3	0	0	0	0	0	3	0	0	0	0	0	0	1	0	4	0	0	0	0	0	0	0	0	0	0	0	1	0	3	0	0	2	0	0	0	2	0	1	0	0	0	0	0	0	0	0	0
Cbetulinus_1039	0	0	0	0	0	0	0	0	0	0	0	0	0	0	0	0	0	0	0	0	0	0	0	0	0	0	0	0	0	0	0	0	0	0	0	0	0	0	0	0	0	0	0	0	0	0	0	0	0
Cbetulinus_10390	0	3	1	1	0	0	0	2	0	0	0	0	0	0	0	0	0	0	0	0	1	0	0	0	0	1	0	0	2	0	0	0	0	2	1	0	1	1	0	0	0	0	1	0	0	0	2	0	0
Cbetulinus_10393	0	0	0	0	0	0	0	0	0	0	0	0	0	0	0	0	1	0	0	0	0	0	0	0	0	0	0	0	0	0	0	0	0	0	0	0	0	0	0	0	0	0	0	0	0	0	0	0	0
Cbetulinus_10394	0	9	1	0	0	1	0	11	0	0	0	0	0	0	0	0	6	0	0	1	1	0	0	0	0	0	0	2	0	0	2	0	1	1	0	1	3	1	0	2	2	0	1	0	0	1	0	0	0
Cbetulinus_10398	0	2	1	0	0	0	0	3	0	0	0	0	0	0	0	0	10	0	0	0	0	0	0	0	0	0	0	0	0	0	1	0	0	4	0	2	1	2	0	0	0	0	0	1	1	0	0	0	0
Cbetulinus_104	1	8	2	0	0	0	0	3	0	0	0	2	0	0	0	0	7	0	0	0	0	0	2	0	0	0	0	1	2	0	6	1	0	1	0	1	0	0	0	0	0	0	1	0	0	2	0	0	0
Cbetulinus_1040	0	0	0	0	0	0	0	0	0	0	0	1	0	0	0	0	1	0	0	0	0	0	0	0	0	0	0	0	0	0	0	0	0	0	0	0	0	0	0	0	0	0	0	0	0	0	0	0	0
Cbetulinus_10400	1	5	1	0	0	0	0	0	0	0	0	0	0	0	0	0	9	0	0	0	1	0	0	0	0	0	0	0	0	0	4	0	0	0	0	2	1	1	1	1	0	0	0	0	0	0	0	0	0
Cbetulinus_10402	0	0	0	0	0	0	0	1	0	0	0	0	0	0	0	0	0	0	0	0	0	0	0	0	0	1	0	0	2	0	1	0	0	0	0	0	0	0	0	0	0	0	1	0	0	0	0	0	0
Cbetulinus_10403	0	4	0	0	0	0	0	2	0	0	0	0	0	0	0	0	0	0	0	0	0	0	0	0	0	2	0	0	0	0	1	0	0	1	0	0	0	0	0	0	0	0	2	0	0	0	0	0	0
Cbetulinus_10404	1	3	1	0	0	0	0	4	0	0	0	0	0	0	1	0	1	0	0	0	0	0	1	0	0	0	0	0	0	0	0	0	1	3	0	2	4	1	0	0	0	0	1	0	0	0	0	0	0
Cbetulinus_10405	0	1	2	0	0	0	0	2	0	0	0	0	0	0	0	0	0	0	0	0	1	0	0	0	0	0	0	0	0	0	0	0	0	0	0	0	2	0	0	0	0	0	0	0	0	0	0	0	0
Cbetulinus_10407	0	4	0	1	0	3	0	3	0	0	0	0	0	0	0	0	3	0	0	0	1	0	0	0	0	0	0	0	0	0	0	0	1	1	0	2	1	2	0	0	1	0	11	1	0	2	0	0	0
Cbetulinus_10409	0	0	0	0	0	0	0	4	0	0	0	0	0	0	0	0	0	3	0	0	0	0	0	0	0	0	0	0	0	0	0	0	0	0	1	1	0	1	0	0	1	0	0	2	0	0	1	0	0
Cbetulinus_1041	0	0	0	0	0	0	0	0	0	0	0	0	0	0	0	0	0	0	0	0	0	0	0	0	0	0	0	0	0	0	0	0	0	0	0	0	0	0	0	0	0	0	0	0	0	0	0	0	0
Cbetulinus_10412	0	1	1	0	0	0	0	4	0	0	0	2	0	0	0	0	0	4	0	0	0	0	0	0	0	0	1	0	0	0	0	0	0	0	1	1	0	1	0	0	1	0	0	4	0	0	1	0	0
Cbetulinus_10413	0	4	2	0	0	0	0	5	1	0	0	2	0	1	0	0	6	0	0	0	1	0	2	0	0	0	0	0	0	0	5	0	0	0	0	0	3	3	0	0	0	0	20	0	0	0	0	0	0
Cbetulinus_10414	2	6	1	0	1	0	0	5	0	0	0	1	0	0	0	0	4	0	0	0	1	0	0	0	0	0	0	0	0	0	3	0	0	5	0	0	5	3	0	0	0	0	0	1	0	0	0	0	0
Cbetulinus_10415	0	2	0	0	0	0	0	0	0	0	0	0	0	0	0	0	0	0	0	0	0	0	0	0	0	0	0	0	0	0	0	0	0	0	0	0	2	0	0	0	0	0	0	0	0	0	0	0	0
Cbetulinus_10416	0	0	0	0	0	0	0	0	0	0	0	0	0	0	0	0	1	0	0	0	0	0	0	0	0	0	0	0	0	0	0	0	0	0	0	0	1	0	0	0	0	0	0	0	0	0	0	0	0
Cbetulinus_10417	0	0	2	0	0	0	0	3	0	0	0	0	0	0	0	0	2	0	0	0	0	0	0	0	0	0	0	0	0	0	0	0	0	0	0	0	2	0	0	0	0	0	0	0	0	0	0	0	0
Cbetulinus_10418	0	1	0	0	0	0	0	0	0	0	0	0	0	0	0	0	2	0	0	0	0	0	0	0	0	0	0	0	0	0	0	0	0	4	0	0	0	1	0	0	1	0	0	0	0	0	0	0	0
Cbetulinus_10419	0	0	0	0	0	0	0	0	0	0	0	0	0	0	0	0	0	0	0	0	0	0	0	0	0	0	0	0	0	0	0	0	0	0	0	0	0	0	0	0	0	0	0	0	0	0	0	0	0
Cbetulinus_1042	0	0	0	0	0	0	0	0	0	0	0	0	0	0	0	0	0	0	0	0	0	0	0	0	0	0	0	0	0	0	0	0	0	0	0	0	0	0	0	0	0	0	0	0	0	0	0	0	0
Cbetulinus_10420	0	0	0	0	0	0	0	0	0	0	0	0	0	0	0	0	2	0	0	0	0	0	0	0	0	0	0	0	0	0	0	0	0	0	0	0	0	0	0	0	0	0	3	0	0	0	0	0	0
Cbetulinus_10421	0	0	0	0	0	0	0	0	0	0	0	0	0	0	0	0	3	0	0	0	0	0	0	0	0	0	0	0	0	0	1	0	0	1	0	0	0	0	0	0	0	0	0	0	0	1	0	0	0
Cbetulinus_10422	0	0	0	0	0	0	0	0	0	0	0	0	0	0	0	0	4	0	0	0	0	0	0	0	0	0	0	0	0	0	0	0	0	0	0	0	0	0	0	0	0	0	0	0	0	0	0	0	0
Cbetulinus_10424	1	10	1	1	0	2	0	2	0	0	0	0	0	0	0	0	8	0	0	0	5	0	2	0	0	0	0	2	0	0	1	0	0	0	0	1	6	1	0	0	0	0	0	0	0	0	0	0	0
Cbetulinus_10425	1	6	1	0	0	0	0	3	0	0	0	0	0	0	0	0	7	0	0	0	0	0	0	0	0	0	0	0	0	0	5	1	0	2	0	0	0	1	0	0	0	0	4	0	1	0	0	0	0
Cbetulinus_10426	5	2	2	0	0	0	0	1	0	0	0	0	0	0	0	0	5	0	0	0	1	0	0	0	0	0	0	16	0	0	3	0	0	4	3	0	0	1	0	2	0	0	2	1	0	0	0	0	0
Cbetulinus_10427	0	0	0	0	0	0	0	0	3	0	0	0	0	0	0	0	1	0	0	0	0	0	0	0	0	0	0	0	0	0	2	0	0	0	0	0	0	0	0	0	0	0	0	0	0	0	0	0	0
Cbetulinus_10429	0	0	1	0	0	0	0	0	0	0	0	0	0	0	0	0	1	0	0	0	0	0	0	0	0	0	0	0	0	0	0	0	0	1	0	0	0	0	0	0	0	0	0	0	0	0	0	0	0
Cbetulinus_1043	0	3	0	0	0	0	0	1	0	0	0	0	0	0	0	0	3	0	0	0	0	0	0	0	0	0	0	0	2	0	1	0	0	3	0	0	0	0	0	0	0	0	0	0	0	0	0	0	0
Cbetulinus_10431	0	0	0	0	0	0	0	3	0	0	0	0	0	0	0	0	0	0	0	0	0	0	0	0	0	0	0	0	0	0	3	0	0	0	0	0	0	0	0	0	0	0	0	0	0	0	0	0	0
Cbetulinus_10433	0	5	1	0	2	0	0	10	0	0	0	0	0	0	0	0	2	0	0	0	0	0	0	0	0	0	0	1	0	0	6	0	3	1	1	0	1	5	0	0	0	0	0	0	0	0	0	0	0
Cbetulinus_10434	4	10	2	0	0	0	0	3	0	0	0	0	0	0	0	0	10	0	0	0	1	0	0	0	0	0	0	16	0	0	3	0	0	4	3	0	0	1	0	2	0	0	0	0	0	0	0	0	0
Cbetulinus_10437	0	6	1	0	0	1	0	5	1	0	0	0	0	0	0	0	8	0	0	0	1	0	0	0	0	0	0	0	0	0	1	0	0	3	0	0	3	0	0	0	0	0	0	6	0	0	0	0	0
Cbetulinus_10438	0	0	0	0	0	0	0	2	0	0	0	0	0	0	0	0	4	0	0	0	0	0	0	0	0	0	0	0	0	0	0	0	0	2	0	1	1	1	0	0	0	0	0	0	0	0	0	0	0
Cbetulinus_10439	0	4	0	0	0	0	0	6	0	0	0	1	0	0	1	0	3	0	0	0	0	0	0	0	0	0	0	2	0	0	0	0	0	1	0	0	4	0	0	0	0	0	1	3	0	0	0	0	0
Cbetulinus_1044	0	7	3	0	0	2	1	5	0	0	0	0	0	0	0	0	7	0	0	0	0	0	1	0	0	0	0	0	3	0	0	0	0	1	0	2	3	1	0	0	0	0	4	3	0	1	0	0	0
Cbetulinus_10440	0	8	1	0	0	0	0	3	0	0	0	0	0	0	0	0	1	0	0	0	2	0	0	0	0	0	0	0	0	0	0	0	0	2	0	0	1	3	0	0	0	0	2	0	0	0	0	0	0
Cbetulinus_10441	0	0	0	0	0	0	0	0	0	0	0	0	0	0	0	0	0	0	0	0	0	0	0	0	0	0	0	0	0	0	0	0	0	0	0	0	0	0	0	0	0	0	0	0	0	0	0	0	0
Cbetulinus_10442	0	5	0	0	0	1	0	5	0	0	0	0	0	1	0	0	3	0	0	0	0	0	0	0	0	0	0	0	0	0	0	0	0	3	0	0	4	1	0	0	0	0	0	0	0	0	0	0	0
Cbetulinus_10443	0	0	0	0	0	0	0	0	0	0	0	0	0	0	0	0	0	0	0	0	0	0	0	0	0	0	0	0	0	0	0	0	0	0	0	0	0	0	0	0	0	0	0	0	0	0	0	0	0
Cbetulinus_10444	0	0	0	0	0	2	0	0	0	0	0	0	0	0	0	0	0	0	0	0	0	0	0	0	0	0	0	0	0	0	1	0	0	0	0	0	0	0	0	0	0	0	0	0	0	0	0	0	0
Cbetulinus_10445	0	5	1	0	0	0	0	2	1	0	0	1	0	0	0	0	2	0	0	0	0	0	0	0	0	0	0	2	0	0	0	0	1	1	0	3	4	1	0	0	8	0	2	5	0	1	0	0	0
Cbetulinus_10446	1	5	1	0	0	0	0	1	1	0	0	0	0	0	0	0	7	0	0	0	0	0	0	0	0	0	0	0	2	0	0	0	0	1	0	3	4	3	0	1	0	0	2	3	0	0	0	0	0
Cbetulinus_10447	1	0	0	0	0	1	0	0	0	0	0	0	0	0	0	0	0	0	0	0	0	0	0	0	0	0	0	0	0	0	0	0	0	0	0	1	0	0	0	0	0	0	0	0	0	1	0	0	0
Cbetulinus_10448	0	0	0	0	0	0	0	0	0	0	0	0	0	0	0	0	0	0	0	0	0	0	0	0	0	0	0	0	0	0	0	0	0	2	0	0	0	0	0	0	0	0	0	0	0	0	0	0	0
Cbetulinus_10449	0	4	0	0	0	0	0	2	0	0	0	1	0	0	0	0	3	0	0	0	1	0	0	0	0	0	0	0	0	0	1	0	0	1	0	0	1	0	0	0	0	0	0	0	0	0	0	0	0
Cbetulinus_1045	0	1	0	0	0	1	0	1	0	0	0	0	0	0	0	0	0	0	0	0	0	0	0	0	0	0	0	0	0	0	0	0	0	0	0	0	0	2	0	0	0	0	0	0	0	0	0	0	0
Cbetulinus_10450	5	1	0	0	0	0	0	2	0	0	1	0	0	0	1	0	3	0	0	0	0	0	1	0	0	0	0	0	0	0	1	0	0	3	0	0	2	0	0	0	0	0	1	1	0	0	0	0	0
Cbetulinus_10452	0	2	0	0	0	0	0	1	0	0	0	0	0	0	0	0	0	0	0	0	0	0	0	0	0	0	0	0	0	0	0	0	0	0	0	1	2	0	0	0	0	0	0	0	0	0	0	0	0
Cbetulinus_10453	2	3	0	0	0	0	0	6	0	0	0	0	0	0	0	0	6	0	0	0	1	0	0	0	0	0	1	0	3	0	1	0	0	1	0	0	2	0	0	0	0	0	0	0	0	0	0	0	0
Cbetulinus_10454	0	0	0	0	0	0	0	0	0	0	0	0	0	0	0	0	0	0	0	0	0	0	0	0	0	0	0	0	0	0	0	0	0	0	0	0	0	0	0	0	0	0	2	0	0	0	1	0	0
Cbetulinus_10455	0	3	0	0	0	0	0	7	0	0	0	0	0	0	0	0	9	0	0	0	0	0	0	0	0	0	2	2	0	0	7	0	1	1	0	0	7	4	0	0	0	0	1	0	0	2	0	0	0
Cbetulinus_10456	0	2	1	0	0	0	0	3	0	0	0	0	0	0	0	0	1	0	0	0	0	0	3	0	0	2	0	0	0	0	0	0	0	3	0	0	1	2	0	0	0	0	0	1	0	0	0	0	0
Cbetulinus_10459	0	1	0	0	0	0	0	0	0	0	0	1	0	0	0	0	0	0	0	0	0	0	0	0	0	0	0	0	0	0	4	0	0	0	0	0	7	1	0	0	0	0	2	0	0	0	0	1	0
Cbetulinus_10460	0	1	0	0	0	0	0	0	0	0	0	0	0	0	0	0	0	0	0	0	0	0	0	0	0	0	0	0	0	0	0	0	0	0	0	0	0	0	0	0	0	0	0	0	0	0	0	0	0
Cbetulinus_10461	0	4	1	0	0	0	0	4	0	0	0	0	0	0	0	0	1	0	0	0	0	0	3	0	0	2	0	0	0	0	2	0	0	3	0	0	2	2	0	0	0	0	1	1	0	0	0	0	0
Cbetulinus_10463	0	0	0	0	0	0	0	1	0	0	0	0	0	0	0	0	0	0	0	0	0	0	0	0	0	0	0	0	0	0	1	0	0	0	0	0	0	0	0	0	0	0	0	0	0	0	0	0	0
Cbetulinus_10464	0	1	0	0	0	0	0	1	0	0	0	0	0	0	0	0	2	0	0	0	0	0	0	0	0	1	4	1	1	0	0	0	0	0	0	0	0	0	0	0	0	0	1	0	0	0	1	0	0
Cbetulinus_10465	0	0	0	0	0	0	0	2	0	0	0	0	0	0	0	0	0	0	0	0	0	0	0	0	0	0	0	0	0	0	0	0	0	0	0	1	1	0	0	0	1	0	1	0	0	0	0	0	0
Cbetulinus_10467	0	0	0	0	0	0	0	0	0	0	0	0	0	1	0	0	0	0	0	0	0	0	0	0	0	0	0	0	0	0	0	0	0	0	0	0	2	0	0	0	0	0	0	0	0	0	0	0	0
Cbetulinus_10468	0	2	0	0	0	0	0	4	0	0	0	0	0	0	0	0	4	0	0	0	0	0	0	0	0	0	0	0	0	0	0	0	0	0	0	0	1	0	0	0	0	0	0	0	0	0	0	0	0
Cbetulinus_10469	0	0	0	0	0	0	0	0	0	0	0	0	0	0	0	0	0	0	0	0	0	0	0	0	0	0	0	0	0	0	0	0	0	0	0	0	1	0	0	0	0	0	0	0	0	0	0	0	0
Cbetulinus_10472	0	2	0	0	0	0	0	1	0	0	0	0	0	0	0	0	2	0	0	0	0	0	1	0	0	0	0	0	0	0	0	0	0	5	1	0	1	0	0	0	0	0	0	0	0	1	0	0	0
Cbetulinus_10473	0	0	0	0	0	0	0	0	0	0	0	0	0	0	0	0	2	0	0	0	0	0	0	0	0	0	0	0	0	0	2	0	0	0	0	0	0	1	0	0	0	0	0	0	0	0	0	0	0
Cbetulinus_10474	0	0	0	0	0	0	0	0	0	0	0	0	0	0	0	0	0	0	0	0	1	0	0	0	0	0	0	0	0	0	0	0	0	0	0	0	0	0	0	0	0	0	0	0	0	0	0	0	0
Cbetulinus_10475	1	6	1	2	0	0	0	2	0	0	0	1	0	0	0	0	4	0	0	0	0	0	1	0	0	0	0	0	0	0	4	0	1	3	0	0	3	2	0	0	3	0	25	0	0	2	0	0	0
Cbetulinus_10477	0	0	0	0	0	2	0	0	0	0	0	0	0	0	0	0	0	0	0	0	0	0	0	0	0	0	0	0	0	0	0	0	0	0	0	0	0	0	0	0	0	0	0	0	0	0	0	0	0
Cbetulinus_10480	3	3	0	0	0	0	0	3	0	0	0	0	0	0	0	0	2	0	0	0	0	0	0	0	0	0	0	0	0	0	0	0	0	1	0	1	0	1	0	0	1	0	1	0	0	0	0	0	0
Cbetulinus_10483	0	0	0	0	0	0	0	0	0	0	0	0	0	0	0	0	0	0	0	0	0	0	0	0	0	0	0	0	0	0	0	0	0	0	0	0	0	0	0	0	0	0	0	0	0	0	0	0	0
Cbetulinus_10484	0	4	0	0	0	0	0	9	0	0	0	0	0	0	0	0	0	0	3	0	0	0	0	0	0	0	0	0	0	0	0	0	0	0	0	0	1	0	0	0	0	0	0	0	0	1	0	0	0
Cbetulinus_10487	0	13	1	0	0	0	0	3	0	0	0	0	0	0	0	0	2	0	0	0	0	0	0	0	0	0	0	0	0	0	0	0	0	1	0	0	0	1	0	0	3	0	1	1	0	0	0	0	0
Cbetulinus_10488	0	10	1	0	0	0	0	8	0	0	1	1	0	1	0	0	3	0	0	0	0	0	0	0	0	0	0	0	0	0	1	0	0	1	0	0	8	2	0	0	0	0	0	1	0	0	0	0	0
Cbetulinus_1049	1	1	0	0	0	0	0	0	0	0	1	1	0	0	0	0	0	0	0	0	0	0	0	0	0	0	0	0	1	0	0	0	0	2	0	2	1	1	0	0	0	0	0	0	0	0	0	0	0
Cbetulinus_10491	0	6	1	0	0	0	0	3	0	0	0	0	0	0	0	0	1	0	0	0	0	0	0	0	0	0	0	0	0	0	0	0	0	2	0	0	0	3	0	0	0	0	0	0	0	1	0	0	0
Cbetulinus_10492	0	2	0	0	0	0	0	8	0	0	0	0	0	0	0	0	2	0	0	0	0	0	0	0	0	0	0	0	1	0	1	0	0	1	0	0	0	0	0	0	0	0	0	0	0	0	0	0	0
Cbetulinus_10493	0	0	0	0	0	0	0	0	0	0	0	0	0	0	0	0	0	0	0	0	0	0	0	0	0	0	0	0	0	0	1	0	0	0	0	0	1	0	0	0	0	0	0	0	0	0	0	0	0
Cbetulinus_10494	0	5	1	0	1	1	0	7	0	0	0	0	0	0	0	0	1	0	0	0	0	0	0	0	0	0	0	0	0	0	4	0	3	0	0	0	2	0	0	0	0	0	2	2	0	0	0	0	0
Cbetulinus_10495	1	0	2	0	0	0	0	1	0	0	0	0	0	0	0	0	0	0	0	0	0	0	0	0	0	0	0	0	0	0	0	0	0	0	0	0	0	0	0	1	2	0	0	0	0	0	0	0	0
Cbetulinus_10496	0	1	2	0	0	0	0	0	0	0	2	0	0	0	0	0	0	0	0	0	0	0	0	0	0	0	1	0	0	0	0	0	0	1	0	0	0	0	0	0	0	0	0	0	0	0	0	0	0
Cbetulinus_10497	0	0	0	0	0	0	0	1	0	0	0	0	0	0	0	0	0	0	0	0	0	0	0	0	0	0	0	0	0	0	0	0	0	0	0	0	0	0	0	0	0	0	0	0	0	0	0	0	0
Cbetulinus_10498	0	0	0	0	0	0	0	0	0	0	0	0	0	0	0	0	0	0	0	0	0	0	0	0	0	0	0	0	0	0	0	0	0	0	0	0	0	0	0	0	0	0	0	0	0	0	0	0	0
Cbetulinus_10499	0	0	0	0	0	0	0	0	0	0	0	0	0	0	0	0	0	0	0	0	0	0	0	0	0	0	0	0	0	0	0	0	0	0	0	0	2	0	0	0	0	0	0	0	0	0	0	0	0
Cbetulinus_1050	2	6	2	0	0	0	0	5	0	0	0	1	0	0	0	0	3	0	0	0	1	0	1	0	0	0	0	0	0	0	2	0	0	0	0	0	1	1	0	0	5	0	2	0	0	0	0	0	0
Cbetulinus_10500	0	0	0	0	0	0	0	0	0	0	0	0	0	0	0	0	0	0	0	0	0	0	0	0	0	0	0	0	0	0	1	0	0	0	0	0	0	0	0	0	0	0	0	0	0	0	0	0	0
Cbetulinus_10503	0	2	0	0	0	0	0	2	0	0	0	0	0	0	0	0	0	2	0	0	2	0	0	0	0	0	0	0	2	0	2	0	0	0	0	0	0	0	0	0	0	0	0	0	0	0	0	0	0
Cbetulinus_10504	0	6	3	1	0	0	0	6	0	0	4	0	0	0	0	0	10	0	0	0	0	0	0	0	0	0	1	0	0	0	4	0	1	0	0	1	4	1	0	0	3	0	2	0	0	3	0	0	0
Cbetulinus_10505	2	4	2	0	0	0	0	11	0	0	0	0	0	0	0	0	9	0	0	0	0	0	0	0	0	0	0	1	2	0	2	0	0	0	0	0	4	3	0	0	3	0	4	0	0	0	0	0	0
Cbetulinus_10507	0	5	2	0	0	0	0	2	0	0	2	0	0	2	0	0	0	0	0	0	0	0	0	0	0	0	1	0	1	0	2	0	0	4	0	1	1	0	0	0	0	0	0	0	0	0	0	0	0
Cbetulinus_1051	0	1	0	0	0	0	0	0	0	0	0	0	0	0	0	0	0	0	0	0	0	0	0	0	0	0	0	0	1	0	0	0	0	0	0	0	0	0	0	0	0	0	0	0	0	0	0	0	0
Cbetulinus_10510	0	0	0	0	0	0	0	0	0	0	0	0	0	0	0	0	0	0	0	0	0	0	0	0	0	0	0	0	0	0	0	0	0	0	0	0	0	0	0	0	0	0	0	0	0	0	0	0	0
Cbetulinus_10511	0	0	1	0	0	0	0	1	0	0	0	0	0	0	0	0	1	0	0	0	0	0	0	0	0	0	0	0	0	0	1	0	0	0	0	0	3	1	0	0	0	0	0	3	0	0	1	0	0
Cbetulinus_10512	0	0	1	0	0	0	0	3	0	0	0	1	0	0	0	0	1	0	0	0	1	0	0	0	0	0	0	0	0	0	1	0	0	1	0	0	2	3	0	0	0	0	0	0	0	0	0	0	0
Cbetulinus_10513	0	10	1	0	0	2	0	3	0	0	0	0	0	0	0	0	10	0	0	0	0	0	0	0	0	0	0	0	1	0	3	0	0	0	0	0	2	3	0	0	0	0	4	0	0	1	0	0	0
Cbetulinus_10514	1	0	0	0	0	0	0	6	0	0	1	0	0	1	0	0	1	0	0	0	2	0	0	0	0	0	0	0	0	0	1	0	0	0	0	1	1	1	0	0	0	0	0	1	0	0	0	0	0
Cbetulinus_10517	0	0	0	0	0	0	0	3	0	0	0	0	0	0	0	0	2	0	0	0	0	0	1	0	0	0	0	1	0	0	0	0	0	2	0	0	0	1	0	0	0	0	0	1	0	0	0	0	0
Cbetulinus_10518	0	0	0	0	0	0	0	0	0	0	0	0	0	0	0	0	0	0	0	0	0	0	0	0	0	0	0	0	0	0	0	0	0	0	0	0	0	0	0	0	0	0	0	0	0	0	0	0	0
Cbetulinus_10519	0	0	0	0	0	0	0	0	0	0	0	0	0	0	0	0	0	0	0	0	0	0	0	0	0	0	0	0	0	0	0	0	0	0	0	0	0	0	0	0	0	0	0	0	0	0	0	0	0
Cbetulinus_1052	1	6	0	0	0	0	0	6	0	0	0	0	0	1	0	0	0	0	0	0	0	0	1	0	0	0	0	0	0	0	2	0	0	1	0	1	1	1	0	0	3	0	2	0	0	0	1	0	0
Cbetulinus_10522	0	0	0	0	0	1	0	1	0	0	0	0	0	0	0	0	0	0	0	0	0	0	0	0	0	0	0	0	0	0	0	0	0	0	0	0	0	0	0	1	0	0	0	0	0	0	0	0	0
Cbetulinus_10524	1	5	0	0	0	0	0	5	0	0	0	0	0	2	0	0	5	0	0	0	0	0	1	0	0	0	0	1	0	0	2	0	0	6	0	0	5	0	0	0	0	0	8	0	0	0	0	0	0
Cbetulinus_10526	2	7	0	0	0	0	0	6	0	0	0	0	0	0	0	0	3	0	0	0	0	0	1	0	0	0	0	3	0	0	2	0	0	0	0	0	0	2	0	0	1	0	2	0	0	1	0	0	0
Cbetulinus_10527	0	4	0	0	0	0	0	0	0	0	0	0	0	0	0	0	4	0	0	0	0	0	0	0	0	0	0	0	0	0	2	0	2	0	0	0	3	0	0	0	0	0	0	0	0	0	0	0	0
Cbetulinus_10528	0	1	0	1	0	0	0	2	0	0	0	0	0	0	0	0	1	0	0	0	1	0	0	1	0	0	0	0	0	0	1	0	0	3	0	0	4	0	0	0	0	0	2	3	0	0	0	0	0
Cbetulinus_10530	0	0	0	0	0	0	0	0	0	0	0	0	0	0	0	0	1	0	0	0	0	0	0	0	0	0	0	0	0	0	0	0	0	0	0	0	1	0	0	0	0	0	0	0	0	0	0	0	0
Cbetulinus_10531	0	0	0	0	0	0	0	2	0	0	0	0	0	0	0	0	0	0	0	0	2	0	0	0	0	0	0	0	0	0	0	0	0	0	0	0	0	0	0	0	0	0	1	0	0	0	0	0	0
Cbetulinus_10532	0	0	2	0	0	0	0	2	0	0	0	2	0	5	1	0	2	0	0	0	0	0	0	0	0	0	0	0	0	0	3	0	1	1	0	0	1	1	0	0	0	0	1	1	0	0	0	0	0
Cbetulinus_10535	0	4	4	1	0	1	0	4	0	0	1	0	0	0	0	0	11	0	0	0	4	0	0	0	0	0	0	1	0	0	0	0	0	2	0	0	7	3	0	0	0	0	2	3	0	0	0	0	0
Cbetulinus_10538	0	0	0	0	0	0	0	0	0	0	0	0	0	0	0	0	0	0	0	0	0	0	0	0	0	0	0	0	0	0	0	0	0	0	0	0	1	0	0	0	0	0	0	0	0	0	0	0	0
Cbetulinus_1054	0	0	0	0	0	0	0	0	0	0	0	0	0	0	0	0	0	0	0	0	0	0	0	1	0	3	0	0	0	0	0	0	0	0	0	0	0	0	0	0	0	0	0	0	0	0	0	0	0
Cbetulinus_10540	0	0	0	0	0	0	0	1	0	0	0	0	0	0	0	0	0	0	0	0	0	0	0	0	0	0	0	0	0	0	1	0	0	0	0	0	1	0	0	0	0	0	0	0	0	0	0	0	0
Cbetulinus_10541	0	10	1	0	0	0	0	8	0	0	0	0	0	0	0	0	7	0	0	0	0	0	0	0	0	0	0	2	0	0	1	0	0	3	0	2	3	0	0	0	0	0	3	0	0	1	0	0	0
Cbetulinus_10544	0	1	0	0	0	0	0	2	0	0	4	0	0	0	0	0	0	0	0	0	1	0	1	0	0	0	0	0	1	0	1	0	0	0	0	0	0	1	0	0	0	0	0	0	0	0	0	0	0
Cbetulinus_10546	0	1	0	0	0	0	0	0	0	0	0	1	0	0	0	0	1	0	0	0	0	0	0	0	0	0	0	0	0	0	0	0	0	1	1	3	1	0	0	0	0	0	0	0	0	0	0	0	0
Cbetulinus_10548	0	0	0	0	0	0	0	0	0	0	0	0	0	0	0	0	0	0	0	0	0	0	0	0	0	0	0	0	0	0	0	0	0	1	0	0	0	1	0	0	0	0	0	0	0	0	0	0	0
Cbetulinus_1055	0	1	4	0	0	0	0	1	0	0	0	0	0	0	0	0	1	0	0	0	0	0	0	0	0	0	0	0	0	0	0	0	0	0	0	0	0	0	0	0	0	0	1	0	0	0	0	0	0
Cbetulinus_10550	0	0	0	0	0	0	0	0	0	0	0	0	0	0	0	0	0	0	0	0	0	0	0	0	0	0	0	0	0	0	0	0	0	0	0	0	0	0	0	0	0	0	1	0	0	0	0	0	0
Cbetulinus_10551	0	1	0	0	0	0	0	0	0	0	1	0	0	0	0	0	1	0	0	0	0	0	1	0	0	0	0	1	1	0	3	0	0	0	0	0	0	0	0	0	0	0	0	0	0	0	0	0	0
Cbetulinus_10552	1	6	1	0	0	0	0	1	0	0	0	0	0	0	0	0	1	0	0	0	0	0	1	0	0	0	0	0	0	0	0	0	0	7	0	3	1	1	0	0	0	0	2	1	0	1	0	0	0
Cbetulinus_10553	2	1	1	0	0	0	0	6	0	0	0	0	0	0	0	0	1	0	0	0	0	0	1	0	0	0	0	0	0	0	0	0	1	2	0	0	6	0	0	1	0	0	1	2	0	0	0	0	0
Cbetulinus_10554	0	4	0	0	0	0	1	2	0	0	0	0	0	0	0	0	2	0	0	0	0	0	0	0	0	0	0	0	0	0	0	0	0	1	0	0	0	0	0	0	0	0	0	1	0	0	0	0	0
Cbetulinus_10556	0	1	0	0	0	0	0	0	0	0	0	0	0	0	0	0	0	0	0	0	0	0	0	0	0	0	0	1	0	0	1	0	0	0	0	0	0	0	0	0	0	0	0	0	0	0	0	0	0
Cbetulinus_10557	0	5	0	0	0	0	0	0	0	0	0	0	0	2	0	0	3	0	0	0	0	0	0	0	0	0	0	0	0	0	0	0	0	2	0	0	2	1	0	0	0	0	0	0	0	0	0	0	0
Cbetulinus_10558	0	0	1	0	0	0	0	2	0	0	0	0	0	0	0	0	1	0	0	0	0	0	0	0	0	0	0	0	0	0	0	0	0	0	0	0	2	0	0	0	0	0	0	0	0	0	0	0	0
Cbetulinus_10559	2	7	0	0	0	0	0	8	0	0	0	4	0	0	0	0	2	0	0	0	0	0	0	0	0	0	0	2	0	0	2	0	0	4	0	0	6	1	0	0	0	0	0	2	0	0	0	0	0
Cbetulinus_10560	0	1	1	0	0	0	0	6	0	0	0	0	0	0	0	0	13	0	0	0	0	0	1	0	0	0	0	1	0	0	1	0	0	0	0	2	0	2	0	0	1	0	1	0	0	0	0	0	0
Cbetulinus_10564	0	0	0	0	0	0	0	0	0	0	0	0	0	0	0	0	0	0	0	0	1	0	0	0	0	0	0	0	0	0	1	0	0	0	0	0	0	0	0	0	0	0	0	0	0	0	0	0	0
Cbetulinus_10565	0	1	0	0	0	0	0	0	0	0	0	0	0	0	0	0	3	0	0	0	0	0	0	0	0	0	0	0	1	0	2	0	0	1	0	1	2	1	0	0	0	0	0	0	0	0	0	0	0
Cbetulinus_10566	0	1	1	0	0	0	0	0	0	0	0	0	0	0	0	0	1	0	0	0	0	0	0	0	0	0	0	0	0	0	0	0	0	0	0	0	2	0	0	0	0	0	1	0	0	0	1	0	0
Cbetulinus_10567	0	0	0	0	0	0	0	0	0	0	0	0	0	0	0	0	0	0	0	0	0	0	0	0	0	0	0	0	0	0	2	0	0	1	0	0	0	1	0	0	2	0	1	0	0	0	0	0	0
Cbetulinus_10569	0	0	1	0	0	0	0	0	0	0	0	0	0	0	0	0	1	0	0	0	0	0	0	0	0	0	0	0	0	0	0	0	0	0	0	0	1	0	0	0	0	0	0	1	0	0	1	0	0
Cbetulinus_10574	0	4	0	0	0	0	0	7	0	0	0	2	0	0	0	0	1	0	0	0	0	0	0	0	0	0	0	0	1	0	3	0	1	0	0	0	0	2	0	0	0	0	0	3	0	0	0	0	0
Cbetulinus_10575	0	0	0	0	0	0	0	2	0	0	0	0	0	0	0	0	0	0	0	0	0	0	0	0	0	0	0	0	0	0	0	0	0	0	0	0	3	0	0	0	0	0	0	1	2	0	0	0	0
Cbetulinus_10576	0	0	0	0	0	0	0	0	0	0	0	0	0	0	0	0	0	0	0	0	0	0	0	0	0	0	0	0	0	0	0	0	0	0	0	0	0	0	0	0	0	0	0	0	0	0	0	0	0
Cbetulinus_10577	0	0	2	0	0	0	0	1	0	0	0	0	0	0	0	0	2	0	0	0	0	0	0	0	0	0	0	0	0	0	0	0	0	0	0	0	0	0	0	0	0	0	1	0	0	0	0	0	0
Cbetulinus_10578	3	9	1	0	0	2	0	8	0	0	0	0	0	1	0	0	4	0	0	0	0	0	0	0	0	0	0	1	0	0	4	0	0	0	0	0	0	1	0	5	0	0	1	0	0	0	0	1	0
Cbetulinus_10579	0	3	0	0	0	0	0	0	0	0	0	0	0	0	0	0	3	0	0	0	0	0	0	0	0	0	0	0	0	0	0	0	0	3	0	0	0	0	0	0	0	0	0	0	0	0	0	0	0
Cbetulinus_1058	2	1	1	1	0	0	0	0	0	0	1	0	0	5	1	0	3	0	0	0	1	0	0	0	0	1	0	0	0	0	1	0	0	0	1	0	1	0	0	0	2	0	4	0	0	0	0	0	0
Cbetulinus_10580	0	0	0	0	0	0	0	0	0	0	0	0	0	0	0	0	0	0	0	0	0	0	0	0	0	0	0	0	0	0	1	0	0	0	0	0	0	1	0	0	0	0	0	0	0	0	0	0	0
Cbetulinus_10581	0	8	1	0	1	0	0	7	0	0	0	0	0	0	0	0	4	0	0	0	0	0	0	0	0	0	0	0	0	1	1	0	1	2	1	0	5	3	0	0	0	0	9	9	0	0	0	0	0
Cbetulinus_10582	0	2	0	0	0	0	0	1	0	0	0	0	0	0	0	0	0	0	0	0	0	0	0	0	0	0	0	0	0	0	0	0	0	0	0	0	0	0	0	0	0	0	0	0	0	0	0	0	0
Cbetulinus_10583	0	0	0	0	0	0	0	0	0	0	0	0	0	0	0	0	0	0	0	0	0	0	0	0	0	0	0	0	0	0	1	0	0	0	0	0	0	0	0	0	0	0	0	0	0	0	0	0	0
Cbetulinus_10584	0	10	4	0	0	0	0	4	0	0	0	0	0	0	0	0	6	0	0	0	1	0	0	0	0	0	0	0	0	0	5	1	0	2	0	3	1	2	0	0	0	0	1	5	0	0	0	0	0
Cbetulinus_10586	0	0	0	0	0	0	0	5	0	0	0	0	0	1	0	0	0	0	0	0	0	0	4	0	0	0	0	0	0	0	19	0	1	0	0	0	1	0	0	0	0	0	1	0	0	1	0	0	0
Cbetulinus_10587	1	0	0	0	0	0	0	0	0	0	0	0	0	0	0	0	0	0	0	0	0	0	0	0	0	0	0	0	0	0	0	0	0	0	0	0	1	0	0	0	0	0	0	0	3	0	0	0	0
Cbetulinus_10588	0	0	0	0	0	0	0	1	0	0	0	0	0	1	0	0	0	0	0	0	0	0	0	0	0	0	0	1	0	0	0	0	0	0	0	0	0	0	0	0	0	0	0	0	0	0	0	0	0
Cbetulinus_10589	0	0	0	0	0	0	0	0	0	0	0	0	0	0	0	0	0	0	0	0	0	0	0	0	0	0	0	0	0	0	0	0	0	0	0	0	0	0	0	0	0	0	0	0	0	0	0	0	0
Cbetulinus_1059	0	3	0	0	0	0	0	0	0	0	2	0	0	0	0	0	1	0	0	0	1	0	0	0	0	0	0	0	0	0	2	0	0	1	0	0	0	1	0	0	2	0	0	0	0	0	0	0	0
Cbetulinus_10591	0	0	0	0	0	0	0	0	0	0	0	0	0	0	0	0	0	0	0	0	0	0	0	0	0	0	0	0	0	0	0	0	0	0	0	0	0	0	0	0	0	0	0	0	0	0	0	0	0
Cbetulinus_10593	0	0	0	0	0	0	0	0	0	0	0	0	0	0	0	0	0	0	0	0	0	0	0	0	0	0	0	0	0	0	0	0	0	1	0	0	0	0	0	0	0	0	0	0	0	0	0	0	0
Cbetulinus_10594	0	0	0	0	0	0	0	0	0	0	0	0	0	2	0	0	0	0	0	0	0	0	0	0	0	0	0	0	0	0	0	0	0	0	0	0	0	0	0	0	0	0	0	0	0	0	0	0	0
Cbetulinus_10595	1	0	0	0	0	0	0	4	0	0	0	0	0	1	0	0	0	0	0	0	0	0	0	0	0	0	0	1	0	0	0	0	0	0	0	0	3	0	0	0	0	0	0	0	3	0	0	0	0
Cbetulinus_10596	0	3	0	2	0	0	0	0	0	0	0	0	0	0	0	0	1	0	0	0	0	0	0	0	0	0	0	0	0	1	0	0	0	0	0	0	2	0	0	0	0	0	1	0	0	0	0	0	0
Cbetulinus_10598	0	3	0	0	0	0	0	1	0	0	0	3	0	0	0	0	3	0	0	0	0	0	0	0	0	0	0	0	0	0	0	0	0	4	0	0	0	1	0	0	0	0	0	0	0	0	0	0	0
Cbetulinus_10599	0	0	0	0	0	0	0	3	0	0	0	0	0	0	0	0	0	0	0	0	0	0	0	0	0	0	0	0	0	0	0	0	0	0	0	0	0	1	0	0	0	0	0	0	0	0	2	0	0
Cbetulinus_106	0	8	0	0	0	0	0	2	0	0	0	1	0	0	0	0	6	0	0	0	1	0	0	0	0	0	0	0	2	0	2	0	1	5	0	0	3	0	0	0	0	0	0	0	2	0	0	0	0
Cbetulinus_10600	0	1	0	0	0	0	0	0	0	0	0	0	0	0	0	0	1	0	0	0	0	0	0	0	0	1	0	0	2	0	0	0	0	0	0	0	0	0	0	0	0	0	0	0	0	1	1	0	0
Cbetulinus_10601	0	1	0	0	0	0	0	0	0	0	0	0	0	0	0	0	0	0	0	0	0	0	0	0	0	0	0	0	0	0	0	0	0	1	0	0	0	1	0	0	0	0	0	0	0	0	0	0	0
Cbetulinus_10602	0	4	0	0	0	0	0	2	0	0	2	0	0	0	0	0	1	0	0	0	0	0	1	0	0	0	0	0	1	0	0	0	0	0	0	0	1	1	0	0	0	0	0	0	0	0	3	0	0
Cbetulinus_10604	0	0	0	0	0	0	0	0	0	0	4	0	0	0	0	0	0	0	0	0	0	0	0	0	0	0	0	0	0	0	1	0	0	0	0	0	0	0	0	0	0	0	1	0	0	0	0	0	0
Cbetulinus_10606	1	0	0	0	0	0	0	0	0	0	0	0	0	0	0	0	2	0	0	0	0	0	0	0	0	0	0	0	0	0	0	0	0	0	0	0	0	0	0	0	0	0	0	1	0	0	0	0	0
Cbetulinus_10607	0	4	3	1	0	0	0	7	0	0	0	1	0	1	0	0	5	0	0	0	1	0	0	0	0	0	0	2	0	0	6	0	0	3	0	0	7	0	0	0	3	0	2	5	0	0	0	0	0
Cbetulinus_10610	0	0	0	1	0	0	0	7	0	0	0	1	0	0	0	0	6	0	0	0	0	0	0	0	0	0	0	1	0	1	5	0	0	0	0	0	2	0	0	0	2	0	2	2	0	0	0	0	0
Cbetulinus_10611	0	4	0	0	0	0	0	1	1	0	0	0	0	0	0	0	1	0	0	0	0	0	0	0	0	0	0	0	0	0	5	0	1	2	0	0	0	2	0	1	0	0	0	0	0	1	0	0	0
Cbetulinus_10613	0	3	0	0	0	0	0	0	0	0	0	0	0	0	0	0	1	0	0	0	0	0	0	0	0	0	0	0	0	0	0	0	0	2	0	0	0	2	0	0	0	0	1	0	0	0	0	0	0
Cbetulinus_10615	0	4	1	0	0	0	0	1	0	0	0	0	0	0	0	0	10	0	0	0	0	0	0	0	0	0	0	0	0	0	4	1	0	0	0	2	3	1	0	0	0	0	2	3	1	0	1	0	0
Cbetulinus_10616	0	0	0	0	0	0	0	0	0	0	2	0	0	0	0	0	0	0	0	0	0	0	0	0	0	0	0	0	0	0	3	0	0	0	0	0	2	0	0	0	0	0	1	0	0	0	0	0	0
Cbetulinus_10617	0	3	2	0	0	0	0	2	0	0	0	1	0	0	0	0	2	0	0	0	1	0	0	0	0	0	0	1	0	0	8	0	0	2	0	1	1	1	0	0	2	0	0	0	0	0	0	0	0
Cbetulinus_10619	0	0	0	0	0	0	0	0	0	0	2	0	0	0	0	0	0	0	0	0	0	0	0	0	0	0	0	0	0	0	3	0	0	0	0	0	0	0	0	0	0	0	0	0	0	0	0	0	0
Cbetulinus_1062	1	4	1	1	0	2	0	1	0	0	0	1	0	0	0	0	1	0	0	0	1	0	0	0	0	0	0	0	0	0	7	0	1	1	2	1	3	5	0	0	0	0	0	3	0	0	0	0	0
Cbetulinus_10620	1	3	1	0	0	0	0	2	0	0	0	1	0	0	0	0	3	0	0	0	0	0	1	0	0	0	0	0	0	0	2	0	1	0	0	0	0	0	0	0	0	0	0	0	1	0	0	0	0
Cbetulinus_10621	2	2	0	2	0	0	0	2	0	0	0	0	0	0	0	0	3	0	0	0	0	0	0	0	0	0	0	0	0	0	1	0	0	1	2	2	3	1	0	1	1	0	3	2	0	0	0	0	0
Cbetulinus_10622	0	1	0	0	0	0	0	1	0	0	0	0	0	0	0	0	2	0	0	0	0	0	0	0	0	0	0	0	1	0	0	0	0	1	0	0	0	0	0	0	0	0	0	0	0	0	0	0	0
Cbetulinus_10624	0	0	0	0	0	0	0	0	0	0	0	0	0	0	0	0	2	0	0	0	0	0	0	0	0	0	0	0	0	0	0	0	0	0	0	0	0	0	0	0	0	0	0	0	0	0	0	0	0
Cbetulinus_10625	0	0	0	0	0	0	0	0	0	0	0	0	0	0	0	0	0	0	0	0	0	0	0	0	0	0	0	0	0	0	0	0	0	0	0	0	0	0	0	0	0	0	0	0	0	0	0	0	0
Cbetulinus_10626	0	7	1	0	0	0	0	4	0	0	0	0	0	0	0	0	3	0	0	0	0	0	0	0	0	0	0	0	0	0	2	0	1	5	0	0	0	3	0	0	1	0	2	1	0	0	0	0	0
Cbetulinus_10627	0	0	0	0	0	0	0	0	0	0	0	0	0	0	0	0	0	0	0	0	0	0	0	0	0	0	0	0	0	0	0	0	0	0	0	0	0	1	0	0	0	0	0	0	0	0	0	0	0
Cbetulinus_10628	1	4	0	1	0	0	0	3	0	0	3	3	0	0	0	0	4	0	0	0	0	0	0	0	0	0	0	0	0	0	2	0	0	2	0	0	4	1	0	0	0	0	1	4	0	1	0	0	0
Cbetulinus_10630	0	2	0	0	0	0	0	0	0	0	0	0	0	0	0	0	0	0	0	0	0	0	0	0	0	0	0	0	0	0	0	0	0	0	0	0	0	1	0	0	0	0	0	4	0	0	0	0	0
Cbetulinus_10631	0	0	0	0	0	0	0	0	0	0	2	0	0	0	0	0	0	0	0	0	0	0	0	0	0	0	0	0	0	0	4	0	2	0	0	0	1	1	0	0	0	0	0	0	0	1	1	0	0
Cbetulinus_10632	0	0	0	0	0	0	0	0	0	0	0	1	0	0	0	0	1	0	0	0	0	0	0	0	0	0	0	0	0	0	1	0	0	0	0	0	0	0	0	0	0	0	0	0	0	0	0	0	0
Cbetulinus_10633	0	0	0	0	0	0	0	0	0	0	0	0	0	0	0	0	0	0	0	0	0	0	0	0	0	0	0	0	0	0	1	0	0	1	0	0	0	0	0	0	0	0	0	0	0	0	0	0	0
Cbetulinus_10634	0	4	0	0	0	0	1	4	0	0	0	0	0	0	0	0	8	0	0	0	0	0	0	0	0	0	0	1	1	0	3	0	0	0	1	1	3	2	0	0	0	0	2	0	0	0	0	0	0
Cbetulinus_10635	0	0	0	0	0	0	0	0	0	0	0	0	0	0	0	0	1	0	0	0	0	0	0	0	0	0	0	0	0	0	0	0	0	0	0	0	0	0	0	0	0	0	0	0	0	0	0	2	0
Cbetulinus_10636	0	0	0	0	0	0	0	4	0	0	0	0	0	0	0	0	1	0	0	0	0	0	0	0	0	0	0	1	0	0	0	0	0	1	0	0	1	0	0	0	0	0	0	0	0	0	0	1	0
Cbetulinus_10637	0	1	0	0	0	0	0	0	0	0	0	0	0	2	0	0	2	0	0	0	0	0	1	0	0	0	0	0	0	0	1	0	0	0	0	0	1	0	0	0	0	0	0	0	0	0	0	0	0
Cbetulinus_10638	0	5	1	0	0	0	0	7	0	0	0	0	0	0	0	0	15	0	0	0	2	0	0	0	0	0	0	0	0	0	2	0	0	3	0	0	0	3	0	0	2	0	5	0	0	0	0	0	0
Cbetulinus_10640	0	0	0	0	0	0	0	0	0	0	0	0	0	0	0	0	0	0	0	0	0	0	0	0	0	0	0	0	0	0	0	0	0	0	0	0	0	0	0	0	1	0	0	0	0	0	0	0	0
Cbetulinus_10642	0	2	2	0	0	1	0	4	0	0	0	0	0	0	0	0	4	0	0	0	0	0	0	0	0	0	0	0	0	0	1	0	0	2	0	1	0	1	0	0	3	0	1	6	0	0	0	0	0
Cbetulinus_10643	0	4	0	0	0	0	0	3	0	0	0	1	0	0	0	0	6	0	0	1	0	0	0	0	0	0	0	0	2	0	0	0	0	1	0	0	3	0	0	0	2	0	6	0	0	1	0	0	0
Cbetulinus_10644	0	4	0	0	0	0	0	6	0	0	0	0	0	1	0	0	3	0	0	0	0	0	1	0	0	0	0	0	3	0	0	0	0	2	0	0	6	0	0	0	0	0	1	1	0	0	0	0	0
Cbetulinus_10647	0	6	0	0	0	5	0	12	0	0	0	2	2	0	0	0	7	0	0	0	1	0	0	0	0	0	0	0	1	0	3	0	6	4	0	8	4	2	0	0	0	0	7	0	0	2	0	1	0
Cbetulinus_10649	0	0	0	0	0	0	0	0	0	0	0	0	0	0	0	0	0	0	0	0	0	0	0	0	0	0	0	0	0	0	2	0	0	0	0	0	0	0	0	0	0	0	1	2	0	0	0	0	0
Cbetulinus_10652	0	1	0	0	0	0	0	1	0	0	0	0	0	0	0	0	1	0	0	0	0	0	1	0	0	0	0	0	0	0	1	0	0	1	0	0	0	0	0	0	0	0	0	0	0	0	0	0	0
Cbetulinus_10653	0	0	0	0	0	0	0	0	0	0	0	0	0	0	0	0	0	0	0	0	0	0	0	0	0	0	0	0	0	0	1	0	0	0	0	0	0	0	0	0	0	0	0	0	0	0	0	0	0
Cbetulinus_10654	0	0	0	0	0	0	0	0	0	0	0	0	0	0	0	0	0	0	0	0	0	0	0	0	0	0	0	0	0	0	0	0	0	0	0	0	0	0	0	0	0	0	0	0	0	0	0	0	0
Cbetulinus_10656	0	0	0	0	0	0	0	0	0	0	0	0	0	0	0	0	0	0	0	0	0	0	0	0	0	0	0	0	0	0	0	0	0	0	0	0	0	0	0	0	0	0	0	0	0	0	0	0	0
Cbetulinus_10657	0	5	1	0	0	0	0	2	0	0	0	0	0	0	0	0	5	0	0	0	0	0	0	0	0	0	0	0	1	0	0	0	0	2	0	1	0	2	0	0	0	0	0	0	0	0	0	0	0
Cbetulinus_10658	0	0	0	0	0	0	0	2	0	0	0	0	0	0	0	0	0	0	0	0	0	0	0	0	0	0	0	0	0	0	0	0	0	0	0	0	0	0	0	0	0	0	0	0	0	0	0	0	0
Cbetulinus_1066	3	5	0	0	0	0	0	3	0	0	0	1	0	0	0	0	11	0	0	0	0	0	2	0	0	0	0	2	4	0	1	1	0	0	0	2	5	0	0	0	1	0	0	2	0	0	0	0	0
Cbetulinus_10660	0	2	1	0	0	0	0	3	0	0	0	0	0	0	0	0	0	0	0	0	1	0	0	0	0	0	2	0	0	0	6	0	0	1	0	1	3	2	0	0	0	0	0	1	0	0	1	0	0
Cbetulinus_10665	0	1	0	0	0	0	0	5	0	0	0	0	0	0	0	0	0	0	0	0	0	0	0	0	0	0	0	0	0	0	0	0	0	0	0	2	3	0	0	0	0	0	1	1	0	0	0	0	0
Cbetulinus_10668	0	1	0	0	0	0	0	1	0	0	0	2	0	0	0	0	0	0	0	0	0	0	0	0	0	0	0	2	1	0	6	0	3	0	0	0	1	0	0	0	1	0	3	0	0	0	0	0	0
Cbetulinus_10669	0	0	0	0	0	0	0	0	0	0	0	0	0	0	0	0	0	0	0	0	0	0	0	0	0	0	0	0	0	0	0	0	0	0	0	0	0	0	0	0	0	0	1	0	0	0	0	0	0
Cbetulinus_1067	0	9	2	1	0	0	0	6	0	0	0	0	0	0	0	0	15	0	0	0	3	0	1	0	0	0	0	0	0	0	4	0	0	2	0	0	1	0	0	0	0	0	3	1	0	1	0	0	1
Cbetulinus_10670	0	3	0	0	0	0	0	2	0	0	0	0	0	0	0	0	6	0	0	0	0	0	0	0	0	0	0	0	2	0	4	2	0	0	0	0	0	0	0	0	0	0	1	0	0	1	0	0	0
Cbetulinus_10671	0	1	0	0	0	0	0	0	0	0	0	0	0	0	0	0	0	0	0	0	0	0	0	0	0	0	0	0	0	0	1	0	0	0	0	0	1	0	0	0	2	0	1	0	0	0	0	0	0
Cbetulinus_10672	0	4	1	0	0	0	0	3	0	0	0	0	0	0	0	0	3	0	0	0	0	0	0	0	0	0	0	0	0	0	3	0	0	2	0	0	3	1	0	0	0	0	2	0	2	1	0	0	0
Cbetulinus_10673	0	0	0	0	0	0	0	2	0	0	0	0	0	0	0	0	0	0	0	0	0	0	0	0	0	0	0	0	0	0	0	0	0	0	0	0	0	1	0	0	0	0	0	0	0	0	0	0	0
Cbetulinus_10674	1	3	4	0	0	0	0	6	0	0	0	0	0	2	0	0	3	0	0	0	0	0	0	0	0	0	0	1	0	0	1	0	0	0	0	2	1	0	0	0	1	0	1	0	0	0	0	1	0
Cbetulinus_10675	0	3	0	0	0	0	0	1	0	0	0	1	0	0	0	0	3	0	0	0	0	0	0	0	0	0	0	1	0	0	0	0	0	0	0	1	0	1	0	0	0	0	2	0	0	0	0	0	0
Cbetulinus_10676	0	3	0	0	0	0	0	6	0	0	0	0	0	0	0	0	5	0	0	0	0	0	0	0	0	0	0	0	0	0	0	0	0	0	1	1	0	1	0	0	0	0	0	0	0	1	0	0	0
Cbetulinus_10677	0	1	0	0	0	0	0	4	0	0	0	2	0	0	0	0	0	0	0	0	0	0	2	0	0	0	0	0	0	0	0	0	1	1	0	0	0	1	0	0	0	0	0	0	0	1	0	0	0
Cbetulinus_10678	1	3	1	0	0	0	0	12	0	0	0	0	0	1	0	0	11	0	0	0	1	0	0	0	0	0	0	0	2	0	1	0	0	0	0	0	2	0	0	1	5	0	0	0	0	0	0	0	0
Cbetulinus_10681	0	3	2	0	0	2	0	6	0	0	0	0	0	0	0	0	3	0	0	0	0	0	0	0	0	0	0	0	0	1	2	0	0	0	0	0	3	2	0	0	0	0	2	1	0	0	0	0	0
Cbetulinus_10684	1	3	0	0	0	0	0	5	0	0	0	0	0	0	0	0	3	0	0	0	0	0	0	0	0	0	0	2	0	0	1	0	0	3	0	0	1	0	0	1	2	0	4	3	0	1	0	0	0
Cbetulinus_10685	0	4	0	0	0	0	0	4	0	0	0	0	0	0	0	0	0	0	0	0	0	0	0	0	0	0	0	0	0	0	0	0	0	3	0	0	0	0	0	0	0	0	0	0	0	0	0	0	0
Cbetulinus_10687	0	0	1	0	0	0	0	1	0	0	0	0	0	0	0	0	0	0	0	0	0	0	0	0	0	0	0	0	0	0	0	0	0	0	0	0	1	0	0	0	0	0	0	0	0	0	0	0	0
Cbetulinus_10689	0	0	0	0	0	0	0	0	0	0	0	0	0	0	0	0	0	0	0	0	0	0	0	0	0	0	0	0	0	0	1	0	0	0	0	0	0	0	0	0	0	0	0	0	0	0	0	0	0
Cbetulinus_1069	0	0	0	0	0	0	0	0	0	0	0	0	0	0	0	0	0	0	0	0	0	0	0	0	0	0	0	0	0	0	0	0	0	0	0	0	0	0	0	0	0	0	0	0	0	0	0	0	0
Cbetulinus_10693	0	8	1	0	0	0	0	5	0	0	1	1	0	1	0	0	0	0	0	0	0	0	2	0	0	0	0	0	0	0	4	0	1	2	1	4	2	1	0	0	0	0	1	2	0	1	0	0	0
Cbetulinus_10694	2	2	1	0	0	0	0	7	0	0	0	0	0	2	0	0	7	0	0	0	0	0	0	0	0	0	0	0	1	1	1	0	0	2	0	1	1	1	0	0	0	0	3	1	0	0	0	0	0
Cbetulinus_10695	0	3	0	0	0	2	0	3	0	0	0	0	0	0	0	0	0	0	0	0	0	0	0	0	0	0	0	0	0	0	2	0	0	4	0	0	2	1	0	0	7	0	1	0	0	0	0	0	0
Cbetulinus_10696	0	0	1	0	0	0	0	2	0	0	0	0	0	0	0	0	2	0	0	0	0	0	0	0	0	0	0	0	0	0	1	0	0	0	0	0	0	1	0	0	0	0	1	0	0	0	2	0	0
Cbetulinus_10697	0	0	0	0	0	0	0	0	0	0	0	0	0	0	0	0	0	0	0	0	0	0	0	0	0	0	0	0	0	0	0	0	0	0	0	0	1	0	0	0	0	0	0	0	0	0	0	0	0
Cbetulinus_10698	0	1	0	0	0	0	0	1	0	0	0	0	0	0	0	0	1	0	0	0	1	0	0	0	0	0	0	0	0	0	0	0	0	1	0	0	0	0	0	0	0	0	0	0	0	2	0	0	0
Cbetulinus_107	0	2	0	0	0	0	0	6	0	0	0	0	0	0	0	0	7	0	0	0	0	0	0	0	0	0	0	0	0	0	0	0	0	4	0	0	2	3	0	0	1	0	1	0	0	0	0	0	0
Cbetulinus_1070	0	0	0	0	0	0	0	0	0	0	0	0	0	0	0	0	0	0	0	0	0	0	0	0	0	0	0	0	0	0	0	0	0	0	0	0	0	0	0	0	0	0	0	0	0	0	1	0	0
Cbetulinus_10701	0	0	0	0	0	0	0	0	0	0	0	0	0	0	0	0	0	0	0	0	0	0	0	0	0	0	0	0	0	0	0	0	0	0	0	0	0	0	0	0	0	0	0	0	0	1	0	0	0
Cbetulinus_10703	0	2	0	0	0	0	0	1	0	0	0	0	0	0	0	0	4	0	0	0	0	0	0	0	0	0	1	0	0	0	4	0	0	1	0	0	0	1	0	0	0	0	4	0	0	0	0	0	0
Cbetulinus_10704	0	1	0	0	0	0	0	1	0	0	0	0	0	0	0	0	0	0	0	0	1	0	0	0	0	0	0	0	1	0	1	0	0	0	0	0	0	0	0	0	1	0	0	0	0	0	0	0	0
Cbetulinus_10705	0	2	0	0	0	0	0	0	0	0	0	0	0	0	0	0	0	0	0	0	0	0	0	0	0	0	0	0	0	0	0	0	0	0	0	0	0	0	0	0	0	0	0	0	0	0	0	0	0
Cbetulinus_10706	0	0	0	0	0	0	0	0	0	0	0	0	0	3	0	0	0	0	0	0	0	0	0	0	0	0	0	0	0	0	0	0	0	0	0	0	0	0	0	0	0	0	0	0	0	0	0	0	0
Cbetulinus_10707	0	7	0	0	0	0	0	9	0	0	0	2	0	0	0	0	5	0	0	0	0	0	0	0	0	0	0	0	0	0	0	0	0	0	0	0	3	0	0	0	0	0	0	0	0	0	0	0	0
Cbetulinus_10708	0	3	0	0	0	0	0	8	0	0	0	0	0	0	0	0	8	0	0	0	0	0	0	0	0	0	0	0	0	0	1	0	0	3	0	0	4	2	0	0	0	0	0	2	0	0	0	0	0
Cbetulinus_10709	0	9	0	0	0	1	0	8	0	0	0	0	0	1	0	0	3	0	0	0	0	0	0	0	0	0	0	0	0	0	0	0	0	2	1	1	2	0	0	0	1	0	1	0	0	0	0	0	0
Cbetulinus_1071	0	0	0	0	0	0	0	0	0	0	0	0	0	0	0	0	0	0	0	0	0	0	0	0	0	0	0	0	0	0	0	0	0	0	0	0	0	0	0	0	0	0	0	0	0	0	0	0	0
Cbetulinus_10711	1	1	1	0	0	1	0	4	0	0	0	0	0	0	0	0	0	0	0	0	0	0	1	0	0	0	0	0	0	0	2	0	0	1	0	1	0	1	0	0	0	0	0	1	0	0	0	0	0
Cbetulinus_10713	1	1	0	0	0	0	0	2	0	0	0	0	0	0	0	0	0	0	0	0	0	0	0	0	1	1	0	0	1	0	0	0	0	2	0	0	0	0	0	0	0	0	0	0	0	0	0	0	0
Cbetulinus_10714	0	0	0	0	0	0	0	0	0	0	0	0	0	0	0	0	0	0	0	0	0	0	0	0	0	0	0	0	1	0	0	0	0	0	0	0	0	0	0	0	0	0	0	0	0	1	0	0	0
Cbetulinus_10715	1	1	0	0	1	0	0	4	0	0	0	0	0	0	0	0	4	0	0	0	0	0	0	2	0	0	0	0	0	0	0	0	0	0	0	2	1	0	0	0	8	0	1	0	0	0	0	0	0
Cbetulinus_10717	3	1	1	0	0	2	0	2	1	0	0	1	0	0	0	0	1	0	0	0	0	0	0	0	0	0	0	0	0	0	1	0	2	1	0	1	2	0	0	0	0	0	1	0	0	1	0	0	0
Cbetulinus_10719	0	8	1	0	1	0	0	9	0	0	0	1	0	1	0	0	14	0	0	0	0	0	1	0	1	0	0	2	1	0	1	0	0	2	0	1	3	2	0	0	0	0	0	0	0	0	0	0	0
Cbetulinus_1072	0	0	1	0	0	0	0	0	0	0	0	0	0	0	0	0	0	0	0	0	0	0	0	0	0	0	0	0	0	0	0	0	0	0	0	0	0	0	0	0	0	0	0	0	0	0	0	0	0
Cbetulinus_10720	0	0	1	0	0	0	0	6	0	0	2	0	0	0	0	0	1	0	0	0	0	0	0	0	0	0	0	0	0	0	3	0	0	0	0	1	1	1	0	1	0	0	1	1	0	0	1	0	0
Cbetulinus_10721	0	1	0	0	2	0	0	4	0	0	0	0	0	0	0	0	6	0	0	0	0	0	0	0	0	0	0	0	0	0	0	0	0	3	0	0	0	0	0	0	0	0	0	5	0	0	0	0	0
Cbetulinus_10722	0	0	0	0	0	0	0	0	0	0	0	0	0	0	0	0	0	0	0	0	0	0	0	0	0	0	0	0	0	0	0	0	0	0	0	0	0	0	0	0	0	0	0	0	0	0	0	0	0
Cbetulinus_10723	0	2	0	0	0	0	0	0	0	0	0	0	0	0	0	0	0	0	0	0	0	0	0	0	0	0	0	0	0	0	0	0	0	0	0	0	0	0	0	0	0	0	0	0	0	0	0	0	0
Cbetulinus_10725	0	7	1	0	0	0	0	0	0	0	0	1	0	0	0	0	6	0	0	0	0	0	0	0	0	0	0	2	1	0	0	1	0	1	0	1	1	0	0	1	1	0	1	0	0	1	0	0	0
Cbetulinus_10726	0	8	3	0	0	0	0	4	0	0	0	1	0	0	0	0	2	0	0	0	0	0	0	0	0	0	0	0	0	0	4	0	0	2	2	1	5	1	0	0	3	0	2	1	0	0	0	0	0
Cbetulinus_10727	0	5	0	0	0	0	0	0	0	0	0	1	0	0	0	0	0	0	0	0	0	0	0	0	0	0	0	0	0	0	0	0	1	2	0	0	2	1	0	0	0	0	0	0	0	0	0	0	0
Cbetulinus_10728	0	4	0	0	0	4	0	4	0	0	0	0	0	0	0	0	1	0	0	0	0	0	0	0	0	0	0	0	0	0	0	0	0	1	2	0	1	3	0	0	1	0	1	1	0	0	0	0	0
Cbetulinus_1073	0	3	0	0	0	0	0	2	0	0	0	0	0	2	0	0	0	0	0	0	0	0	0	0	0	0	0	0	0	0	0	0	0	3	0	0	4	0	0	0	0	0	0	0	0	0	0	5	0
Cbetulinus_10730	0	0	3	0	0	0	0	8	0	0	2	1	0	0	0	0	2	0	0	0	0	0	2	0	0	0	0	0	0	0	1	0	0	1	0	0	2	0	0	0	1	0	2	1	0	1	0	0	0
Cbetulinus_10731	0	2	0	0	0	0	0	2	0	0	0	0	0	1	0	0	6	0	0	0	0	0	0	0	0	1	0	0	0	0	1	0	0	3	0	0	4	2	0	0	0	0	1	0	0	0	0	0	0
Cbetulinus_10733	0	3	0	0	0	0	0	0	0	0	0	0	0	0	0	0	0	0	0	0	0	0	0	0	0	0	0	0	0	0	0	0	0	0	0	0	0	0	0	0	0	0	0	0	0	0	0	0	0
Cbetulinus_10734	0	1	0	0	0	0	0	0	0	0	0	0	0	1	0	0	1	0	0	0	0	0	0	0	0	0	0	0	0	0	0	0	0	1	0	0	1	1	0	0	0	0	0	0	0	0	0	0	0
Cbetulinus_10738	1	7	1	0	0	0	0	3	0	0	0	0	0	0	0	0	7	0	0	0	0	0	0	0	1	0	0	1	0	0	2	0	0	6	0	0	2	0	0	3	0	0	19	2	1	0	0	0	0
Cbetulinus_10739	0	5	0	0	0	0	0	6	0	0	0	2	0	0	0	0	8	0	0	0	3	0	0	0	0	0	0	1	1	0	0	0	0	6	1	1	6	1	0	0	0	0	1	4	0	0	0	0	0
Cbetulinus_1074	0	0	0	0	0	0	0	0	0	0	0	0	0	0	0	0	0	0	0	0	0	0	0	0	0	0	0	0	0	0	0	0	0	0	0	0	0	0	0	0	0	0	0	0	0	0	0	0	0
Cbetulinus_10741	0	4	0	0	0	0	0	5	0	0	0	0	0	0	0	0	6	0	0	0	0	0	0	0	0	0	0	1	0	11	2	0	1	7	0	0	1	1	0	0	0	0	8	1	0	0	0	0	0
Cbetulinus_10744	0	1	0	0	0	0	0	1	0	0	0	0	0	0	1	0	0	0	0	0	0	0	0	0	0	0	0	0	0	0	0	0	0	1	0	0	0	2	0	0	0	0	0	0	0	0	1	0	0
Cbetulinus_10745	0	1	0	0	0	0	0	2	0	0	0	0	0	0	0	0	0	0	0	0	0	0	0	0	0	0	0	0	0	0	0	0	0	0	0	0	0	0	0	0	0	0	0	0	0	0	0	0	0
Cbetulinus_10746	0	2	2	0	0	0	0	3	0	0	0	0	0	0	0	0	3	0	0	0	0	0	0	0	0	0	0	0	1	0	1	1	0	3	0	0	3	0	0	0	0	1	5	0	0	0	0	0	0
Cbetulinus_10747	0	5	0	0	0	0	0	2	0	0	0	0	0	0	0	0	4	0	0	0	0	0	0	0	0	0	0	0	0	0	1	0	0	0	1	0	0	2	0	0	2	0	3	0	0	0	0	0	0
Cbetulinus_10748	0	0	0	0	0	0	0	2	0	0	0	0	0	0	0	0	0	0	0	0	0	0	0	0	0	0	0	0	0	0	0	0	0	0	0	1	0	0	0	0	0	0	0	0	0	0	4	0	0
Cbetulinus_10749	2	6	1	0	0	0	0	4	0	0	0	0	0	0	0	0	0	0	0	0	0	0	0	0	0	0	0	0	0	0	5	1	0	2	0	1	3	1	0	0	1	0	0	2	1	1	0	0	0
Cbetulinus_1075	0	0	0	0	0	0	0	2	0	0	0	0	0	0	0	0	0	0	0	0	0	0	0	0	0	0	0	0	0	0	0	0	0	0	0	0	0	0	0	0	0	0	0	0	0	0	0	0	0
Cbetulinus_10750	0	2	0	0	0	0	0	10	0	0	1	0	0	1	0	0	0	0	0	0	3	0	0	0	0	1	0	0	0	1	2	0	0	0	0	0	0	0	0	0	1	0	4	0	2	1	2	0	0
Cbetulinus_10752	6	6	0	0	0	0	0	2	0	0	1	0	0	0	0	0	18	0	0	0	0	0	1	0	0	0	0	0	0	0	0	0	0	0	0	2	0	0	0	0	1	0	1	3	0	0	0	0	0
Cbetulinus_10753	0	0	0	0	0	0	0	0	0	0	0	0	0	0	0	0	0	0	0	0	0	0	1	0	0	0	0	0	0	0	0	0	0	0	0	0	0	0	0	0	1	0	0	0	0	0	0	0	0
Cbetulinus_10754	0	2	0	0	0	0	0	0	0	0	2	0	0	0	0	0	1	0	0	0	0	0	0	0	0	0	0	0	0	0	4	0	0	0	0	1	1	4	0	0	0	0	0	0	3	1	1	0	0
Cbetulinus_10756	0	0	0	0	0	0	0	0	0	0	0	0	0	0	0	0	4	0	0	0	3	0	0	0	0	0	0	0	1	0	0	0	0	0	0	3	2	2	0	0	0	0	4	0	0	1	0	0	0
Cbetulinus_1076	0	0	0	0	0	0	0	0	0	0	0	0	0	0	0	0	0	0	0	0	0	0	0	0	0	0	0	0	0	0	0	0	0	0	0	0	0	0	0	0	0	0	0	0	0	0	0	0	0
Cbetulinus_10761	0	0	0	0	0	0	0	1	0	0	0	0	0	0	0	0	0	0	0	0	0	0	0	0	0	0	0	0	0	0	2	0	0	0	0	0	0	0	0	0	0	0	0	0	0	0	0	0	0
Cbetulinus_10762	1	2	0	0	0	0	0	1	0	0	0	1	0	1	0	0	0	0	0	0	0	0	0	0	0	0	0	0	1	0	3	0	0	1	0	1	3	0	0	0	0	0	2	0	0	0	0	0	0
Cbetulinus_10763	0	1	0	0	0	0	0	0	0	0	0	2	0	0	0	0	2	0	0	0	0	0	0	0	0	0	0	1	0	0	1	0	0	2	0	3	2	3	0	0	0	0	0	1	0	0	0	0	0
Cbetulinus_10764	0	0	0	2	0	0	0	4	0	0	1	0	0	0	0	0	2	0	0	0	0	0	0	0	0	0	0	0	0	0	0	0	0	0	1	5	2	0	0	0	0	0	0	0	0	0	0	0	0
Cbetulinus_10765	0	0	0	0	0	0	0	0	0	0	0	0	0	0	0	0	0	0	0	0	0	0	0	0	0	0	0	0	0	0	0	0	0	0	0	0	0	0	0	0	0	0	0	0	0	0	0	0	0
Cbetulinus_10767	0	3	0	0	0	0	0	8	0	0	0	0	0	0	0	0	1	0	0	6	2	0	0	0	0	0	0	0	0	0	0	0	0	0	0	0	2	0	0	0	0	0	1	2	0	1	3	0	0
Cbetulinus_10768	0	0	0	0	0	0	0	0	0	0	0	2	0	0	0	0	1	0	0	0	0	0	0	0	0	0	0	0	0	0	0	0	0	0	0	0	1	0	0	0	0	0	0	0	0	0	0	0	0
Cbetulinus_10769	0	1	1	0	0	0	0	5	0	0	0	0	0	1	0	0	0	0	0	0	1	0	0	0	0	0	0	0	0	0	0	0	0	0	0	0	0	0	0	0	0	0	0	0	0	0	0	0	0
Cbetulinus_1077	0	1	0	0	0	0	0	4	0	0	0	0	0	0	0	0	1	0	0	0	0	0	0	0	0	0	0	0	0	0	0	0	0	0	0	0	3	1	0	0	0	0	0	0	0	0	0	0	0
Cbetulinus_10770	0	4	1	0	0	0	0	5	0	0	0	0	0	0	0	0	5	0	0	0	1	0	0	0	0	1	0	0	0	0	0	1	0	0	0	0	4	1	0	0	0	0	1	1	0	0	0	0	0
Cbetulinus_10771	2	1	0	0	0	0	0	0	0	0	0	0	0	0	0	0	4	0	0	0	0	0	0	0	0	0	0	0	0	0	0	0	0	1	0	0	0	3	0	0	0	0	0	0	0	0	0	0	0
Cbetulinus_10776	0	0	0	0	0	0	0	0	0	0	0	0	0	0	0	0	0	0	0	0	0	0	0	0	0	0	0	0	0	0	0	0	0	0	0	0	0	0	0	0	0	0	0	0	0	0	0	0	0
Cbetulinus_10777	0	0	0	0	0	0	0	0	0	0	0	0	0	0	0	0	0	0	0	0	0	0	0	0	0	0	0	0	0	0	0	0	0	0	0	0	0	0	0	0	0	0	0	0	0	0	0	0	0
Cbetulinus_10778	0	6	0	0	0	0	0	10	0	0	0	3	0	0	0	0	1	0	0	0	0	0	0	0	0	0	0	0	0	0	4	0	1	1	0	0	0	0	0	0	0	0	0	0	0	0	0	0	0
Cbetulinus_10780	0	4	1	0	0	0	0	13	0	0	0	0	0	0	0	0	3	0	0	0	0	0	0	0	0	0	0	1	0	0	0	0	0	1	0	0	0	2	0	0	0	0	0	0	0	0	0	0	0
Cbetulinus_10781	0	0	0	0	0	0	0	2	0	0	0	0	0	0	0	0	0	0	0	0	0	0	0	0	0	0	0	1	0	0	1	0	0	0	0	4	0	0	0	0	0	0	0	0	0	0	0	0	0
Cbetulinus_10783	0	4	1	0	0	0	0	14	0	0	0	0	0	0	0	0	4	0	0	0	0	0	0	0	0	0	0	1	0	0	0	0	0	1	0	0	0	2	0	0	0	0	0	0	0	0	0	0	0
Cbetulinus_10784	0	1	0	0	0	0	0	0	0	0	0	0	0	0	0	0	0	0	0	0	0	0	0	0	0	0	0	0	0	0	0	0	0	1	0	0	0	0	0	0	0	0	0	0	0	0	0	0	0
Cbetulinus_10785	1	6	0	0	0	0	0	1	0	0	0	0	0	0	0	0	0	0	0	0	0	0	0	0	0	0	0	0	0	0	0	0	0	1	0	0	1	0	0	0	0	0	0	0	0	0	0	0	0
Cbetulinus_10788	0	3	2	0	0	0	0	3	0	0	0	1	0	0	0	0	3	0	0	0	2	0	0	0	0	0	1	0	2	0	1	0	0	0	0	0	10	2	0	0	0	0	0	3	0	0	0	0	0
Cbetulinus_10789	0	8	3	0	0	0	0	4	0	0	0	0	0	1	0	0	4	0	0	0	3	0	0	0	0	0	0	0	1	0	3	0	0	0	0	1	4	3	0	1	0	0	6	0	0	0	1	0	0
Cbetulinus_1079	0	0	0	0	0	0	0	0	0	0	0	0	0	0	0	0	0	0	0	0	0	0	0	0	0	0	0	0	0	0	2	0	0	2	0	0	0	0	0	0	0	0	0	1	0	0	0	0	0
Cbetulinus_10790	0	0	0	0	0	0	0	1	0	0	0	0	0	0	0	0	0	0	0	0	0	0	0	0	0	0	0	0	0	0	1	0	0	0	0	0	0	0	0	0	0	0	0	0	0	0	0	0	0
Cbetulinus_10791	0	3	0	1	0	0	0	4	0	0	0	0	0	0	0	0	9	0	0	0	0	0	1	0	0	0	0	1	0	0	2	0	0	0	0	1	0	0	0	0	0	0	0	0	0	0	0	0	0
Cbetulinus_10792	4	1	1	0	0	1	0	2	0	0	0	1	0	0	0	0	2	0	0	0	0	0	1	0	0	0	0	0	0	0	2	0	0	0	0	2	0	2	0	0	0	0	0	10	0	0	0	0	0
Cbetulinus_10793	0	2	2	0	0	0	0	0	0	0	0	0	0	0	0	0	1	0	0	0	0	0	0	0	0	0	0	0	0	0	1	0	0	2	0	3	0	3	0	0	0	0	5	2	0	0	0	0	0
Cbetulinus_10795	0	0	0	0	0	2	0	1	0	0	0	0	0	0	0	0	2	0	0	0	0	0	0	0	0	0	0	0	1	0	0	0	0	4	0	3	0	1	0	0	0	0	1	0	1	0	0	0	0
Cbetulinus_10797	0	0	0	0	0	0	0	0	0	0	0	0	0	0	0	0	0	0	0	0	0	0	0	0	0	0	0	0	0	0	0	0	0	0	0	0	0	0	0	0	0	0	0	0	0	0	0	0	0
Cbetulinus_10798	0	0	0	0	0	0	0	1	0	0	0	0	0	0	0	0	1	0	0	0	0	0	0	0	0	0	0	0	0	0	0	0	0	0	0	0	0	0	0	0	0	0	0	0	0	0	0	0	0
Cbetulinus_10799	1	5	0	0	0	2	0	4	0	0	1	0	0	0	0	0	5	0	0	0	0	0	0	0	0	1	0	1	0	0	0	0	0	2	0	0	3	1	0	1	0	0	2	0	0	0	0	0	0
Cbetulinus_108	0	4	1	0	0	0	0	5	0	0	0	0	0	0	0	0	7	0	0	3	0	0	0	0	0	0	0	0	0	0	4	0	1	2	0	0	2	1	0	0	0	0	0	0	0	0	0	0	0
Cbetulinus_1080	0	0	0	0	0	0	0	1	0	0	0	0	0	0	0	0	4	0	0	0	0	0	1	0	0	0	0	0	0	2	0	0	0	0	0	0	2	0	0	0	0	0	0	0	0	0	0	0	0
Cbetulinus_10801	0	0	0	0	0	0	0	1	0	0	0	0	0	0	0	0	0	0	0	0	0	0	0	0	0	0	0	0	0	0	0	0	0	0	0	0	0	0	0	0	0	0	0	0	0	0	0	0	0
Cbetulinus_10802	0	2	0	0	0	0	0	2	0	0	0	0	0	0	0	0	5	0	1	0	0	0	0	1	0	0	0	0	0	2	2	0	0	1	0	0	0	1	0	0	0	0	1	0	0	1	0	0	0
Cbetulinus_10803	0	1	0	0	0	0	0	5	0	0	0	0	0	0	0	0	3	0	0	0	0	0	0	0	0	0	0	1	0	0	4	0	1	0	0	0	1	0	0	0	0	0	1	0	0	1	0	0	0
Cbetulinus_10805	1	3	0	0	0	1	0	15	0	0	0	0	0	0	0	0	9	0	0	2	0	0	0	0	0	0	0	0	0	0	0	0	0	5	0	3	0	2	0	0	0	0	1	2	0	0	0	0	0
Cbetulinus_10806	1	6	1	1	0	2	0	6	0	0	0	0	0	0	0	0	1	0	0	0	1	0	0	0	0	0	0	0	0	0	4	0	2	2	1	3	1	1	0	0	2	0	29	1	1	0	0	0	0
Cbetulinus_10811	0	4	0	0	0	0	0	1	0	0	0	0	0	0	0	0	0	0	0	0	0	0	0	0	0	0	0	0	0	0	0	0	0	2	0	0	3	0	0	0	0	0	0	0	0	0	0	0	0
Cbetulinus_10813	0	0	0	0	0	0	0	0	0	0	0	0	0	0	0	0	0	0	0	0	0	0	0	0	0	0	0	0	0	0	2	0	0	0	0	0	0	0	0	0	0	0	0	0	0	0	0	0	0
Cbetulinus_10814	0	0	0	0	0	0	0	1	0	0	0	0	0	0	0	0	6	0	0	0	0	0	0	0	0	0	0	0	0	0	0	0	0	0	0	0	2	0	0	0	0	0	0	0	0	0	0	0	0
Cbetulinus_10815	0	4	0	0	0	1	0	2	0	0	0	1	0	0	1	0	2	0	0	0	0	0	0	0	0	0	0	0	0	0	0	1	0	2	0	1	0	1	0	0	0	0	1	0	0	1	0	0	0
Cbetulinus_10818	0	4	0	0	0	0	0	4	0	0	0	0	0	1	0	0	8	0	0	0	2	0	0	0	0	0	0	0	0	0	0	0	0	0	0	2	1	5	0	0	2	0	12	2	0	0	0	0	0
Cbetulinus_1082	0	0	0	0	0	0	0	0	0	0	0	0	0	0	0	0	0	0	0	0	0	0	0	0	0	0	0	0	0	0	0	0	0	0	0	0	0	0	0	0	0	0	0	0	0	0	0	0	0
Cbetulinus_10821	0	2	2	0	0	2	0	1	0	0	0	1	0	1	0	0	1	0	0	0	0	0	0	0	0	0	0	0	0	0	0	0	0	1	0	0	0	5	0	0	0	0	2	0	0	0	0	0	0
Cbetulinus_10823	0	0	0	0	0	0	0	1	0	0	0	0	0	0	0	0	1	0	0	0	0	0	0	0	0	0	0	0	0	0	0	0	0	0	0	0	0	0	0	0	0	0	0	0	0	0	0	0	0
Cbetulinus_10825	0	0	0	0	0	0	0	0	0	0	0	0	0	0	0	0	0	0	0	0	0	0	0	0	0	0	0	0	0	0	0	0	0	0	0	0	0	0	0	0	0	0	0	0	0	0	0	0	0
Cbetulinus_10827	1	4	2	0	0	0	0	12	0	0	0	1	0	2	0	0	3	0	0	0	0	0	1	0	0	0	0	1	0	0	5	0	0	1	0	0	2	3	0	0	1	0	0	0	0	0	0	0	0
Cbetulinus_10828	0	5	0	0	0	1	0	6	0	0	0	0	0	0	0	0	7	0	0	0	0	0	0	0	0	0	0	0	0	0	1	0	0	3	1	0	0	0	0	0	0	0	0	1	0	0	0	0	0
Cbetulinus_1083	0	0	0	0	0	0	0	0	0	0	0	0	0	0	0	0	0	0	0	0	0	0	0	0	0	0	0	0	0	0	0	0	0	0	0	0	0	0	0	0	0	0	0	0	0	0	0	0	0
Cbetulinus_10830	0	4	1	0	0	0	0	3	0	0	0	0	0	0	0	0	1	0	0	0	0	0	0	0	0	0	0	0	0	0	2	0	0	8	0	0	0	5	0	0	0	0	2	2	0	0	0	0	0
Cbetulinus_10831	0	2	0	0	0	2	0	3	0	0	0	0	0	0	0	0	1	0	0	0	0	0	0	0	0	0	0	0	0	0	4	0	0	3	0	0	1	2	0	0	0	0	0	3	0	0	0	0	0
Cbetulinus_10833	0	4	0	0	0	0	0	1	0	0	2	1	0	1	0	0	0	0	0	0	0	0	0	0	0	0	0	0	0	0	0	0	0	0	0	0	2	0	0	0	0	0	1	0	0	0	1	0	0
Cbetulinus_10835	0	0	0	0	0	0	0	0	0	0	0	0	0	0	0	0	0	0	0	0	0	0	0	0	0	0	0	0	0	0	0	0	0	0	0	2	0	0	0	0	0	0	0	0	0	0	0	0	0
Cbetulinus_10836	0	2	0	0	0	0	0	4	0	0	0	0	0	0	0	0	4	0	0	0	0	0	0	0	0	4	1	0	0	0	0	1	0	3	0	0	2	2	0	0	0	0	1	0	1	0	2	0	0
Cbetulinus_10838	0	3	0	0	0	0	0	2	0	0	0	0	0	0	0	0	0	0	0	0	0	0	0	0	0	0	0	0	0	0	0	0	0	0	0	0	0	0	0	0	0	0	0	0	0	0	0	0	0
Cbetulinus_10839	0	0	1	0	0	0	0	3	0	0	0	1	0	0	0	0	2	0	0	0	0	0	0	0	0	0	0	0	0	0	0	0	0	0	0	0	1	0	0	0	0	0	0	0	0	0	0	0	0
Cbetulinus_10840	0	4	0	0	0	0	0	1	0	0	0	0	0	0	0	0	0	0	0	0	0	0	0	0	0	0	0	1	0	0	1	0	0	0	0	0	1	1	0	0	0	0	0	0	0	0	0	0	0
Cbetulinus_10842	0	3	1	0	0	0	0	4	0	0	0	1	0	0	0	0	6	0	0	0	0	0	0	0	0	0	0	4	0	0	6	0	1	0	0	3	1	1	0	0	0	0	1	1	0	0	0	0	0
Cbetulinus_10843	1	9	3	0	0	0	0	7	0	0	0	1	0	1	0	0	6	0	0	2	0	0	0	0	0	0	0	0	0	0	1	0	0	7	0	0	1	3	0	0	0	0	0	1	0	0	0	0	0
Cbetulinus_10847	0	2	0	0	0	0	0	4	0	0	0	0	0	0	0	0	7	0	0	0	0	0	0	0	0	0	0	0	0	0	0	0	0	1	0	1	4	1	0	0	0	0	0	0	0	0	0	0	0
Cbetulinus_10848	0	0	0	0	0	0	0	0	0	0	0	0	0	0	0	0	0	0	0	0	0	0	0	0	0	0	0	0	0	0	0	0	0	0	0	0	0	0	0	0	0	0	1	0	0	0	0	0	0
Cbetulinus_10849	0	3	0	0	0	0	0	3	0	0	0	2	0	0	0	0	5	0	0	0	0	0	1	0	0	0	0	0	0	0	3	0	0	5	0	1	1	2	0	0	0	0	0	0	0	0	0	0	0
Cbetulinus_10850	1	2	0	0	0	0	0	4	0	0	0	0	0	1	1	0	1	0	0	0	1	0	0	0	0	0	0	1	0	0	0	0	0	1	1	1	0	0	0	0	0	0	2	0	3	0	0	0	0
Cbetulinus_10851	0	0	0	0	0	0	0	1	0	0	0	0	0	0	0	0	0	0	0	0	0	0	0	0	0	0	2	0	0	0	0	0	0	0	0	0	0	0	0	0	0	0	0	0	0	0	0	0	0
Cbetulinus_10855	1	2	0	0	0	0	0	0	0	0	0	1	0	0	0	0	0	0	0	0	0	0	0	0	0	0	0	2	0	0	0	0	0	0	0	2	0	0	0	0	0	0	0	0	0	0	0	0	0
Cbetulinus_10857	0	0	1	0	0	0	0	1	0	0	0	0	0	1	0	0	1	0	0	0	0	0	0	0	0	0	0	0	0	0	0	0	0	0	0	0	0	0	0	0	0	0	0	0	0	1	0	0	0
Cbetulinus_10858	0	1	1	0	0	0	0	4	0	0	0	0	0	0	0	0	2	0	0	0	0	0	0	0	0	0	0	0	0	0	0	0	0	1	1	0	3	1	0	0	0	0	5	0	0	0	1	0	0
Cbetulinus_1086	0	0	0	0	0	0	0	1	0	0	0	0	0	0	0	0	0	0	0	0	0	0	0	0	0	0	0	0	0	0	0	0	0	0	0	0	0	0	0	0	0	0	0	0	0	0	0	0	0
Cbetulinus_10861	1	4	1	0	0	0	0	6	0	0	2	0	0	0	0	0	10	0	0	0	0	0	0	0	0	0	0	0	2	0	4	0	1	3	1	0	2	1	0	0	0	0	3	0	0	0	0	0	0
Cbetulinus_10862	0	4	0	0	0	0	0	2	0	0	0	1	0	0	0	0	3	0	0	0	0	0	0	0	0	0	0	0	1	0	2	0	0	0	1	0	3	2	0	0	0	0	3	1	0	1	0	0	0
Cbetulinus_10864	2	0	0	0	0	0	0	4	0	0	0	0	0	0	0	0	1	0	0	0	0	0	0	0	0	0	0	0	0	0	0	0	0	0	0	0	2	0	0	2	0	0	0	0	0	1	0	0	0
Cbetulinus_10866	0	0	0	0	0	0	0	0	0	0	0	0	0	0	0	0	1	0	0	0	0	0	0	0	0	0	0	0	0	0	0	0	0	0	0	0	1	0	0	0	0	0	0	0	0	0	0	0	0
Cbetulinus_10867	0	2	0	1	0	0	0	0	0	0	0	0	0	0	0	0	0	0	0	0	0	0	0	0	0	0	0	0	1	0	0	0	0	1	0	0	0	1	0	0	0	0	1	0	0	0	0	0	0
Cbetulinus_10868	0	0	0	0	0	0	0	0	0	0	0	0	0	0	0	0	1	0	0	0	0	0	0	0	0	0	0	0	0	0	0	0	0	3	0	0	0	0	0	0	0	0	2	0	0	0	0	0	0
Cbetulinus_10869	0	0	0	0	0	0	0	0	0	0	0	0	0	0	0	0	0	0	0	0	0	0	0	0	0	1	0	0	0	0	0	0	0	0	0	0	0	0	0	0	0	0	0	0	0	0	0	0	0
Cbetulinus_1087	0	0	0	0	0	0	0	0	0	0	0	0	0	0	0	0	0	0	0	0	0	0	0	0	0	0	0	0	0	0	0	0	0	0	0	0	1	0	0	0	0	0	0	0	0	0	0	0	0
Cbetulinus_10870	0	0	0	0	0	0	0	0	0	0	0	0	0	0	0	0	0	0	0	0	0	0	0	0	0	0	0	0	0	0	0	0	0	0	0	0	0	0	0	0	0	0	0	0	0	0	0	0	0
Cbetulinus_10871	1	2	2	0	0	0	0	4	0	0	0	0	0	0	0	0	1	0	0	0	0	0	0	0	0	0	0	0	0	0	2	0	0	0	0	0	2	0	0	0	0	0	0	0	0	0	0	0	0
Cbetulinus_10872	0	4	0	0	0	0	0	0	0	0	0	0	0	0	0	0	1	0	0	0	0	0	0	0	0	0	0	0	0	0	0	0	0	0	0	0	0	0	0	0	1	0	0	0	0	0	0	0	0
Cbetulinus_10876	1	0	0	0	0	0	0	0	0	0	0	0	0	0	0	0	0	0	0	0	0	0	0	0	0	0	0	1	1	0	6	0	0	0	0	0	2	0	0	0	0	0	2	1	1	0	0	0	0
Cbetulinus_10877	0	1	0	0	0	0	0	1	0	0	0	0	0	0	0	0	3	0	0	0	1	0	1	0	0	0	0	0	0	0	0	0	0	0	0	0	2	5	0	0	2	0	0	2	0	0	0	0	0
Cbetulinus_10878	1	5	0	0	0	0	0	0	0	0	0	0	0	0	0	0	5	0	0	0	0	0	0	0	0	0	0	0	0	0	3	0	0	6	0	0	1	0	0	0	0	0	0	0	0	0	0	0	0
Cbetulinus_1088	0	0	0	0	0	0	0	2	0	0	0	0	0	0	0	0	0	0	0	0	2	0	0	0	0	0	0	0	1	0	1	0	0	0	0	0	2	0	0	0	0	0	0	0	0	0	0	0	0
Cbetulinus_10882	0	0	0	0	0	0	0	7	0	0	0	0	0	0	0	0	4	0	0	0	1	0	0	0	0	0	0	0	0	0	0	0	0	2	0	2	1	0	0	0	0	0	2	1	0	1	0	0	0
Cbetulinus_10883	0	0	1	0	0	0	0	0	0	0	0	0	0	0	0	0	0	0	0	0	0	0	0	0	0	0	0	0	0	0	0	0	0	0	0	0	0	0	0	0	0	0	0	0	0	0	0	0	0
Cbetulinus_10884	2	6	0	0	0	0	0	5	0	0	0	0	0	0	0	0	1	0	0	0	0	0	0	0	0	0	0	1	0	0	2	0	1	0	0	0	0	5	0	0	0	0	1	1	0	0	0	0	0
Cbetulinus_10886	2	5	0	0	0	1	0	2	0	0	0	0	0	0	0	0	2	0	0	0	0	0	0	0	0	0	0	0	0	0	1	0	0	3	1	0	0	0	0	1	0	0	0	0	0	0	0	0	0
Cbetulinus_10887	0	0	0	0	0	0	0	1	0	0	0	0	0	0	0	0	0	0	0	0	0	0	0	0	0	0	1	0	0	0	0	0	0	0	0	0	0	0	0	0	0	0	0	0	0	0	0	0	0
Cbetulinus_10888	0	4	0	0	0	1	0	2	0	0	0	0	0	0	0	0	0	0	0	0	0	0	0	0	0	0	0	0	0	0	0	0	0	2	0	0	0	2	0	0	0	0	0	0	0	0	0	0	0
Cbetulinus_10889	0	1	0	0	0	0	0	1	0	0	1	0	0	0	0	0	4	0	0	0	0	0	0	0	0	0	0	0	0	0	2	0	0	1	0	0	1	2	0	0	0	0	1	0	0	0	0	0	0
Cbetulinus_10890	0	0	0	0	0	0	0	0	0	0	0	0	0	0	0	0	0	0	0	0	0	0	0	0	0	0	0	0	0	0	0	0	0	0	0	0	0	1	0	0	0	0	0	0	0	0	0	0	0
Cbetulinus_10892	1	5	0	0	0	0	0	2	0	0	0	0	0	0	0	0	5	0	0	0	0	0	0	0	0	0	0	0	0	0	1	0	0	1	1	2	1	2	0	0	0	0	2	0	0	2	0	0	0
Cbetulinus_10894	0	0	1	0	0	0	0	0	0	0	0	0	0	0	0	0	0	0	0	0	0	0	0	0	0	0	0	0	0	0	2	0	0	0	0	0	0	0	0	0	0	0	1	0	0	0	0	0	0
Cbetulinus_10895	0	0	0	0	0	0	0	2	0	0	1	0	0	0	0	0	0	0	0	0	0	0	0	0	0	0	0	0	0	0	0	0	0	0	0	0	2	1	0	0	0	0	0	0	0	0	0	0	0
Cbetulinus_10896	0	0	0	0	0	0	0	0	0	0	0	0	0	0	0	0	0	0	0	0	0	0	0	0	0	0	2	0	1	0	0	0	0	0	0	0	0	0	0	0	0	0	0	0	0	0	0	0	0
Cbetulinus_10897	0	0	0	0	0	0	0	4	0	0	0	0	0	0	0	0	2	0	0	0	0	0	0	0	0	0	0	0	0	0	0	0	0	0	0	1	6	0	0	0	0	0	1	0	0	1	0	0	0
Cbetulinus_10898	0	0	0	0	0	0	0	1	0	0	0	0	0	0	0	0	0	0	0	0	0	0	0	0	0	0	0	0	0	0	1	0	0	0	0	0	0	0	0	0	0	0	1	0	0	0	0	0	0
Cbetulinus_10899	0	0	0	0	0	0	0	2	0	0	0	0	0	0	0	0	0	0	0	0	0	0	0	0	0	1	0	0	0	0	1	0	0	0	0	0	0	0	0	0	0	0	0	0	0	0	0	0	0
Cbetulinus_109	1	4	1	0	0	0	0	3	0	0	0	1	0	0	0	0	3	0	0	0	0	0	0	0	0	2	0	0	0	0	2	0	0	3	0	0	0	1	0	0	0	0	1	0	0	0	0	0	0
Cbetulinus_1090	0	0	1	0	0	0	0	0	0	0	0	0	0	0	0	0	0	0	0	0	0	0	0	0	0	0	0	1	0	0	0	0	1	0	0	0	0	1	0	0	0	0	0	1	0	0	0	0	0
Cbetulinus_10902	0	7	0	0	0	0	0	3	0	0	0	0	0	1	0	0	3	0	0	0	1	0	0	0	0	0	0	0	0	0	0	0	0	2	0	0	1	2	0	0	0	0	0	0	0	1	0	0	0
Cbetulinus_10903	5	5	3	0	0	0	0	5	0	0	0	0	0	0	0	0	17	0	0	0	0	0	0	0	0	0	0	0	0	0	2	0	0	1	1	0	7	0	0	2	0	0	0	1	0	0	1	0	0
Cbetulinus_10904	1	11	1	0	0	0	0	5	0	0	0	1	0	0	0	0	3	0	0	0	0	0	1	0	0	0	0	0	0	0	0	0	0	2	0	0	3	2	0	1	1	0	1	3	0	1	0	0	0
Cbetulinus_10905	0	4	1	0	0	0	0	4	0	0	3	1	0	0	0	0	10	0	0	0	0	0	0	0	0	0	0	1	0	0	1	0	0	0	2	0	3	0	0	0	0	0	3	2	0	0	0	0	0
Cbetulinus_10907	0	8	1	0	0	0	0	6	0	0	0	0	0	0	0	0	7	0	0	0	0	0	0	0	0	0	0	0	0	0	1	0	0	11	0	0	3	5	0	0	0	0	3	3	0	4	0	0	0
Cbetulinus_10908	0	1	1	0	0	0	0	2	0	0	1	0	0	0	0	0	5	0	0	0	1	0	0	0	0	0	0	0	0	0	0	0	0	0	0	0	2	0	0	0	0	0	0	0	0	0	0	0	0
Cbetulinus_10910	0	6	0	0	0	0	0	3	0	0	0	3	0	0	2	0	10	0	0	0	0	0	2	0	0	0	0	0	0	0	0	0	0	7	0	0	0	6	0	1	0	1	0	0	0	0	0	0	0
Cbetulinus_10911	1	5	1	0	0	0	0	3	0	0	2	0	0	0	0	0	3	0	1	0	0	0	0	0	0	0	0	1	0	0	1	0	0	0	0	0	5	1	0	0	1	0	0	0	0	0	0	0	0
Cbetulinus_10913	0	7	0	0	0	0	0	1	0	0	3	1	0	0	0	0	3	0	0	0	0	0	0	0	0	2	0	1	0	0	2	0	0	0	0	0	0	2	0	0	0	0	2	0	0	1	0	0	0
Cbetulinus_10914	0	4	1	0	0	0	0	4	0	0	0	0	0	0	0	0	1	0	0	0	1	0	0	0	0	3	0	0	2	0	0	0	0	4	0	0	2	1	0	0	0	0	3	0	0	0	0	0	0
Cbetulinus_10919	0	1	0	0	0	0	0	0	0	0	0	0	0	0	0	0	4	0	0	0	0	0	0	0	0	0	0	0	0	0	1	0	0	2	0	0	0	0	0	0	0	0	0	1	0	0	0	0	0
Cbetulinus_1092	0	8	2	0	0	0	0	6	0	0	0	0	0	0	0	0	2	0	0	0	1	0	0	0	0	0	0	0	0	0	1	0	0	2	0	0	0	3	0	0	0	0	0	2	0	0	0	0	0
Cbetulinus_10920	1	0	1	0	0	0	0	0	0	0	0	0	0	1	0	0	1	0	0	0	0	0	0	0	0	0	0	0	0	0	1	0	0	0	0	0	0	1	0	0	0	0	0	3	0	0	0	0	0
Cbetulinus_10921	0	3	2	0	0	0	0	0	0	0	0	0	0	0	0	0	3	0	0	0	0	0	0	0	0	0	0	0	0	0	3	0	0	0	0	0	2	4	0	0	0	0	2	1	0	0	0	0	0
Cbetulinus_10922	1	5	2	2	0	0	0	7	2	0	0	0	0	0	0	0	2	0	0	0	0	0	2	0	1	0	0	0	0	0	3	0	0	1	0	1	2	0	0	2	0	0	1	1	0	0	0	0	4
Cbetulinus_10923	0	4	0	0	0	0	0	2	0	0	0	3	0	0	0	0	5	0	0	0	0	0	0	0	0	0	0	0	6	0	5	1	1	1	0	0	2	2	1	0	2	0	8	10	1	1	0	0	0
Cbetulinus_10924	1	3	0	0	0	0	0	2	0	0	0	0	0	0	0	0	5	0	0	0	1	0	0	1	0	0	0	0	0	0	2	0	3	3	0	0	2	0	0	0	0	0	0	2	1	0	0	0	0
Cbetulinus_10925	0	1	0	0	0	0	0	1	0	0	0	0	0	0	0	0	1	0	0	0	0	0	0	0	0	0	0	0	0	0	0	0	0	0	0	0	0	0	0	0	0	0	0	0	0	0	0	0	0
Cbetulinus_10926	0	2	2	0	0	0	0	1	0	0	0	0	0	1	0	0	5	0	0	0	0	0	0	0	0	0	0	0	0	0	2	0	0	2	0	0	2	0	1	0	2	0	0	3	0	0	0	0	0
Cbetulinus_10927	0	0	0	0	0	0	0	0	0	0	0	0	0	0	0	0	0	0	0	0	0	0	0	0	0	0	0	0	0	0	0	0	0	0	0	0	0	0	0	0	0	0	0	0	0	0	0	0	0
Cbetulinus_10928	0	0	0	0	0	0	0	1	0	0	0	0	0	0	0	0	1	0	0	0	0	0	0	0	0	0	2	0	0	0	1	0	0	0	0	0	0	0	0	0	0	0	1	0	0	0	0	0	0
Cbetulinus_10929	2	1	1	1	0	0	0	1	0	0	3	0	0	0	0	0	3	0	0	1	0	0	1	0	0	0	0	0	1	0	4	0	0	0	0	0	0	0	0	0	0	0	29	1	0	0	0	0	0
Cbetulinus_10930	0	0	0	0	0	0	0	0	0	0	0	0	0	0	0	0	0	0	0	0	0	0	0	0	0	0	0	0	0	0	0	0	0	0	0	2	0	2	0	0	0	0	0	0	0	0	0	0	0
Cbetulinus_10931	0	0	0	0	0	0	0	1	0	0	0	0	0	0	0	0	0	0	0	0	0	0	0	0	0	0	0	0	0	0	0	0	0	0	0	0	0	0	0	0	1	0	0	0	0	0	0	0	0
Cbetulinus_10932	0	1	0	0	0	0	0	0	0	0	0	1	0	0	0	0	2	0	0	0	0	0	0	0	0	0	0	1	0	0	1	0	1	3	0	0	1	0	0	0	0	0	0	0	0	0	0	0	0
Cbetulinus_10933	0	0	0	0	0	0	0	1	0	0	0	0	0	0	0	0	0	0	0	0	1	0	0	0	0	0	0	0	0	0	0	0	0	0	0	0	0	0	0	0	0	0	0	0	0	0	0	0	0
Cbetulinus_10935	0	1	0	0	0	0	0	0	0	0	0	1	0	0	0	0	0	0	0	0	0	0	0	0	0	0	0	0	0	0	0	0	0	1	0	0	0	0	0	0	0	0	0	0	0	0	0	0	0
Cbetulinus_10937	0	0	0	0	0	0	0	16	0	0	0	1	0	0	0	0	3	0	0	0	0	0	0	0	0	0	0	0	0	0	1	0	0	1	0	0	1	3	0	0	0	0	0	0	0	0	0	0	0
Cbetulinus_10938	0	0	0	0	0	0	0	1	0	0	0	0	0	0	0	0	1	0	0	0	0	0	0	0	0	0	0	0	0	0	1	0	0	0	0	0	2	0	0	0	0	0	0	0	0	0	0	0	0
Cbetulinus_10939	0	2	1	0	0	0	0	3	0	0	0	0	0	0	0	0	5	0	0	0	1	0	0	0	0	0	2	0	0	0	2	0	0	0	0	1	0	2	0	0	0	0	1	0	0	0	0	0	0
Cbetulinus_1094	0	0	1	0	0	0	0	1	0	0	0	0	0	1	0	0	1	0	0	0	0	0	0	0	0	0	0	0	0	0	0	0	0	0	0	0	0	1	0	0	0	0	0	0	0	1	0	0	0
Cbetulinus_10940	1	1	0	0	0	0	0	0	0	0	0	0	0	0	0	0	4	0	0	0	0	0	0	0	0	0	0	1	0	0	0	0	0	0	0	0	2	0	0	0	0	0	0	0	0	2	0	0	0
Cbetulinus_10943	1	0	0	0	0	1	0	0	0	0	0	0	0	0	0	0	2	0	0	0	0	0	0	0	0	0	0	2	0	0	2	0	0	0	0	0	1	1	0	0	0	0	3	1	0	1	0	1	0
Cbetulinus_10946	0	0	1	0	0	0	0	0	0	0	0	0	0	0	0	0	1	0	0	0	0	0	0	0	0	0	0	0	0	0	0	0	0	0	0	0	0	0	0	0	0	0	0	0	0	0	0	0	0
Cbetulinus_10947	3	5	2	0	0	1	0	6	0	0	0	0	0	0	0	0	1	0	0	0	0	0	0	0	0	0	0	0	0	0	3	0	0	2	0	1	1	0	0	0	0	0	0	2	0	0	0	0	0
Cbetulinus_10948	0	2	0	0	0	2	0	2	0	0	0	1	0	0	0	0	6	0	0	0	0	0	0	0	0	0	0	0	0	0	0	0	1	2	0	0	1	3	0	0	0	0	1	1	0	0	0	0	0
Cbetulinus_1095	0	0	0	0	0	0	0	0	0	0	0	0	0	0	0	0	0	0	0	0	0	0	0	0	0	0	0	0	0	0	0	0	0	0	0	0	0	0	0	0	0	0	0	0	0	0	0	0	0
Cbetulinus_10951	0	0	0	0	0	0	0	1	0	0	0	0	0	0	0	0	0	0	0	0	0	0	0	0	0	0	0	0	0	0	0	0	0	0	0	1	0	0	0	0	0	0	2	0	0	0	0	0	0
Cbetulinus_10952	0	0	3	0	0	0	0	1	0	0	0	1	0	0	0	0	2	0	0	0	0	0	0	0	0	0	0	0	0	0	2	0	0	4	0	0	3	0	0	0	0	0	0	0	0	1	0	0	0
Cbetulinus_10953	0	0	0	0	0	0	0	0	0	0	0	0	0	0	0	0	0	0	0	0	1	0	0	0	0	0	0	0	0	0	0	0	1	1	0	0	0	1	0	0	0	0	0	0	0	0	0	0	0
Cbetulinus_10954	0	0	0	0	0	0	0	1	0	0	0	0	0	0	0	0	0	0	0	0	0	0	0	0	0	0	0	0	0	0	0	0	0	0	0	0	1	0	0	0	0	0	0	0	0	0	0	0	0
Cbetulinus_10955	0	5	2	0	0	0	0	11	0	0	0	2	0	0	0	0	12	0	0	0	3	0	0	0	0	0	0	2	0	0	2	0	0	3	0	0	10	3	0	0	0	0	1	0	0	0	0	0	1
Cbetulinus_10956	0	0	0	0	0	0	0	0	0	0	0	0	0	0	0	0	0	0	0	0	0	0	0	0	0	0	0	0	0	0	0	0	0	0	0	0	0	0	0	0	0	0	0	0	0	0	0	0	0
Cbetulinus_10957	0	4	0	0	0	1	0	1	0	0	0	0	0	0	0	0	2	0	0	0	0	0	0	0	0	0	0	2	0	0	1	0	0	0	0	0	0	0	0	0	1	0	0	0	0	0	0	0	0
Cbetulinus_10958	0	5	0	0	0	0	0	6	0	0	0	1	0	0	0	0	5	0	0	0	0	0	0	0	0	0	0	0	0	0	3	0	1	8	0	0	0	3	0	1	0	0	1	1	0	0	0	0	0
Cbetulinus_10960	0	2	0	0	0	0	0	9	0	0	0	0	0	0	0	0	4	0	0	0	2	0	0	0	0	0	0	0	1	2	4	0	1	0	0	5	0	0	0	0	1	0	2	1	0	0	0	0	0
Cbetulinus_10961	0	0	0	0	0	0	0	0	0	0	0	0	0	0	0	0	0	0	0	0	0	0	0	0	0	0	0	0	0	0	0	0	0	0	0	0	0	0	0	0	0	0	0	0	0	0	0	0	0
Cbetulinus_10962	0	2	0	0	0	0	0	6	0	0	0	0	0	0	0	0	4	0	0	0	0	0	0	0	0	0	0	1	0	0	0	0	0	3	0	0	3	0	0	0	0	0	4	0	0	0	0	0	0
Cbetulinus_10964	0	3	0	0	0	0	0	2	0	0	0	0	0	0	0	0	4	0	0	0	0	0	0	0	0	0	0	0	0	0	2	0	0	2	0	1	8	0	0	0	0	0	1	0	0	0	0	0	0
Cbetulinus_10966	1	3	1	0	0	0	0	1	0	0	0	0	0	0	0	0	4	0	0	0	0	0	0	0	0	0	0	1	0	0	2	0	1	2	0	1	0	1	0	0	1	0	5	0	0	0	0	0	0
Cbetulinus_10967	0	1	0	0	0	0	0	0	0	0	0	0	0	0	0	0	0	0	1	0	0	0	1	0	0	0	0	0	0	0	1	0	0	1	0	0	0	0	0	0	0	0	0	0	0	0	0	0	0
Cbetulinus_10970	0	0	1	0	0	0	0	6	0	0	0	0	0	0	0	0	7	0	0	0	2	0	0	0	0	0	0	0	0	0	0	0	0	0	0	0	0	1	0	0	1	0	3	0	0	0	0	0	0
Cbetulinus_10971	2	2	0	0	0	0	0	2	0	0	0	0	0	0	0	0	2	0	0	0	1	0	0	0	0	0	0	0	0	0	2	0	0	0	0	0	2	1	0	0	0	0	0	3	0	0	1	0	0
Cbetulinus_10972	1	4	1	0	0	0	0	1	0	0	0	0	0	0	0	0	4	0	0	0	0	0	0	0	0	0	0	1	0	0	2	0	1	2	0	1	0	1	0	0	1	0	5	0	0	0	0	0	0
Cbetulinus_10974	1	2	0	0	0	0	0	3	0	0	0	5	0	1	0	0	3	0	0	0	0	0	0	0	0	0	0	0	0	0	3	0	0	1	0	0	0	0	0	0	0	0	0	1	0	0	0	0	0
Cbetulinus_10975	0	1	1	0	0	0	0	1	0	0	0	2	0	0	0	0	5	0	0	0	0	0	0	0	0	0	0	0	0	0	2	0	0	1	0	0	2	4	0	0	0	0	0	0	0	0	0	0	0
Cbetulinus_10976	0	0	0	0	0	0	0	0	0	0	0	0	0	0	0	0	0	0	0	0	0	0	0	0	0	0	0	0	0	0	0	0	0	0	0	0	0	2	0	0	0	0	0	0	0	0	0	0	0
Cbetulinus_10977	0	2	0	0	0	0	0	4	0	0	0	0	0	0	0	0	0	0	0	0	0	0	0	0	0	0	0	0	1	0	0	0	0	0	0	0	1	0	0	0	0	0	0	0	0	0	0	0	0
Cbetulinus_10978	0	0	0	0	0	0	0	0	0	0	0	0	0	0	0	0	0	0	0	0	0	0	0	0	0	0	0	0	0	0	0	0	0	0	0	0	0	0	0	0	0	0	0	0	0	0	0	0	0
Cbetulinus_1098	0	3	3	0	0	0	0	4	0	0	1	1	0	1	0	0	5	0	0	0	1	0	0	1	0	0	0	1	0	0	0	0	0	1	0	4	13	0	0	0	2	0	2	0	0	2	0	0	0
Cbetulinus_10980	0	0	0	0	3	0	0	2	0	0	0	0	0	0	0	0	0	0	0	0	0	0	0	0	0	0	0	0	0	0	0	0	0	1	0	0	4	0	0	0	0	0	1	0	0	0	0	0	0
Cbetulinus_10982	1	1	0	0	0	1	0	6	0	0	0	0	0	0	0	0	4	0	0	0	0	0	0	0	0	0	0	2	0	0	0	0	0	2	0	0	0	0	0	0	0	0	1	1	0	0	0	0	0
Cbetulinus_10984	0	0	0	0	0	0	0	0	0	0	0	0	2	0	0	0	2	0	0	0	0	0	0	0	0	0	0	0	0	0	0	0	0	0	0	3	3	0	0	0	0	0	0	0	0	0	0	0	0
Cbetulinus_10987	0	0	1	0	0	0	0	0	0	0	0	0	0	0	0	0	0	0	0	0	0	0	0	0	0	0	0	0	3	0	0	0	0	0	0	0	0	2	0	0	0	0	2	0	0	0	0	0	0
Cbetulinus_10988	0	0	0	0	0	0	0	0	0	0	0	0	0	0	0	0	0	0	0	0	0	0	0	0	0	0	0	0	0	0	0	0	0	0	0	0	0	0	0	0	0	0	0	0	0	0	0	0	0
Cbetulinus_10989	0	0	2	0	1	1	0	2	0	0	0	0	0	0	0	0	0	0	0	0	0	0	0	0	0	0	1	1	0	0	1	0	0	2	0	0	0	2	0	0	0	0	2	0	0	0	0	0	0
Cbetulinus_1099	0	1	0	0	0	0	0	1	0	0	0	0	0	0	0	0	3	0	0	0	1	0	0	0	0	0	0	0	0	0	1	0	0	1	0	1	3	1	0	0	1	0	2	0	0	0	0	0	0
Cbetulinus_10991	0	1	0	0	0	0	0	2	0	0	0	0	0	0	0	0	0	0	0	0	0	0	0	0	0	1	0	0	0	0	0	0	0	1	0	0	0	0	0	0	0	0	0	0	0	0	0	0	0
Cbetulinus_10993	0	4	0	0	0	0	0	6	0	0	0	0	0	0	0	0	6	0	0	0	0	0	1	0	0	0	0	0	0	0	2	1	0	0	0	0	1	1	0	0	4	0	1	0	0	1	0	0	0
Cbetulinus_10994	0	1	0	0	0	0	0	1	0	0	0	0	0	0	0	0	0	0	0	0	0	1	0	0	0	0	0	0	0	0	0	0	0	0	0	0	0	0	0	0	0	0	0	0	0	0	0	0	0
Cbetulinus_10996	0	2	1	0	0	0	0	1	0	0	0	0	0	0	0	0	0	0	0	0	0	0	0	0	0	0	0	0	0	0	0	0	0	0	0	1	0	0	0	0	0	0	0	0	0	0	0	0	0
Cbetulinus_10997	0	9	0	0	0	2	0	5	0	0	0	0	0	0	1	0	3	0	0	0	0	0	0	0	0	0	0	0	0	0	0	0	1	1	0	0	4	0	0	1	0	0	1	0	0	0	0	0	0
Cbetulinus_10998	2	3	4	0	0	0	0	3	0	0	0	0	0	0	0	0	3	0	0	0	0	0	0	0	0	0	0	0	0	0	2	0	0	0	0	0	3	1	0	0	2	0	0	0	1	0	0	0	0
Cbetulinus_11	0	0	0	0	0	0	0	0	0	0	0	0	0	0	0	0	0	0	0	0	0	0	0	0	0	0	0	0	0	0	0	0	0	0	0	0	0	0	0	0	0	0	0	0	0	0	0	0	0
Cbetulinus_1100	0	1	0	0	0	0	0	0	0	0	0	1	0	0	0	0	0	0	0	0	0	0	0	0	0	0	0	0	0	0	0	0	0	0	0	0	0	0	0	0	2	0	0	0	0	0	0	0	0
Cbetulinus_11001	0	0	0	0	0	0	0	0	0	0	0	0	0	0	0	0	0	0	0	0	0	0	0	0	0	0	0	0	0	0	0	0	0	0	0	0	3	0	0	0	0	0	0	0	0	0	0	0	0
Cbetulinus_11002	0	0	0	0	0	0	0	4	0	0	0	0	0	0	0	0	0	0	0	0	0	0	0	0	0	0	0	0	0	0	1	0	0	0	0	0	0	0	0	0	0	0	1	0	0	0	0	0	0
Cbetulinus_11003	0	9	0	1	0	1	0	8	0	0	0	0	0	0	0	0	7	0	0	0	0	0	1	0	0	0	0	0	0	0	2	0	0	1	0	3	0	1	0	1	2	0	0	0	0	0	1	1	0
Cbetulinus_11004	0	6	3	0	0	0	0	4	0	0	0	1	0	1	0	0	1	0	0	0	0	0	1	0	0	0	4	0	0	0	0	0	0	0	0	1	1	0	0	0	0	0	0	0	1	0	0	0	0
Cbetulinus_11006	2	6	0	0	0	0	0	4	0	0	0	0	0	0	0	0	5	0	0	0	0	0	0	1	0	0	0	0	0	0	2	0	0	0	0	0	2	2	0	0	0	0	0	1	0	1	0	1	0
Cbetulinus_11008	0	1	1	0	0	0	0	9	0	0	0	1	0	0	0	0	0	0	0	0	0	0	0	0	0	0	0	0	0	0	0	0	0	1	0	0	0	0	0	0	0	0	1	0	0	0	0	0	0
Cbetulinus_1101	0	3	0	0	0	0	0	4	0	0	0	0	0	1	0	0	4	0	0	0	0	0	0	0	0	0	0	0	0	0	1	0	1	1	0	0	1	2	0	0	0	0	3	0	0	0	0	0	0
Cbetulinus_11010	0	4	4	0	0	0	0	6	0	0	0	0	0	0	0	0	1	0	0	0	0	0	0	0	0	0	0	1	0	0	1	0	0	4	0	0	5	2	0	0	2	0	0	1	0	0	0	0	0
Cbetulinus_11011	0	1	0	0	0	0	0	1	0	0	0	0	0	0	0	0	0	0	0	0	0	0	0	0	0	0	0	0	0	0	2	0	0	0	1	0	1	0	0	0	0	0	0	2	0	1	0	0	0
Cbetulinus_11016	0	0	0	0	0	0	0	0	0	0	0	0	0	0	0	0	1	0	0	0	0	0	0	0	0	0	0	0	0	0	0	0	0	0	0	0	2	0	0	0	0	0	0	0	0	0	0	0	0
Cbetulinus_11018	0	3	2	0	0	1	0	4	0	0	0	1	0	0	0	0	5	0	0	0	1	0	0	0	0	0	0	0	5	0	0	0	0	0	0	0	2	1	0	0	0	0	4	1	0	0	0	4	0
Cbetulinus_11019	0	7	4	0	0	0	0	7	0	0	0	0	0	0	0	0	6	0	0	0	0	0	0	0	0	0	2	0	0	0	4	0	1	0	0	0	4	2	0	0	1	0	0	1	0	0	0	0	0
Cbetulinus_11023	0	0	0	0	0	0	0	0	0	0	0	0	0	0	0	0	0	0	0	0	0	0	0	0	0	0	0	0	0	0	1	0	0	0	0	0	0	0	0	0	0	0	0	0	0	0	0	0	0
Cbetulinus_11024	0	1	1	0	0	0	0	6	0	0	0	0	0	0	0	0	4	0	0	0	1	0	0	0	0	0	0	2	0	0	2	0	0	5	0	0	3	2	0	0	2	0	8	2	1	0	0	0	0
Cbetulinus_11025	0	6	3	0	0	0	0	5	0	0	0	1	0	0	0	0	0	0	0	0	0	0	0	1	0	0	0	0	0	0	2	0	1	1	0	0	0	3	0	2	0	0	0	3	0	0	0	0	0
Cbetulinus_11026	0	0	0	0	0	0	0	0	0	0	0	0	0	0	0	0	0	0	0	0	0	0	0	0	0	0	0	0	0	0	0	0	0	0	0	0	0	1	0	0	0	0	0	0	0	0	0	0	0
Cbetulinus_11028	0	0	0	0	0	0	0	0	0	0	1	0	0	0	0	0	0	0	0	0	0	0	0	0	0	0	0	0	0	0	0	0	0	0	0	0	0	0	0	0	0	0	0	0	0	0	0	0	0
Cbetulinus_11029	0	2	1	1	0	0	0	7	0	0	0	0	0	0	0	0	6	0	0	0	0	0	1	0	0	0	2	0	0	0	0	0	0	0	0	0	0	2	0	1	1	0	5	0	2	0	0	0	0
Cbetulinus_1103	0	0	0	0	0	0	0	2	0	0	0	0	0	0	0	0	1	0	0	0	1	0	0	0	0	0	0	2	0	0	1	0	0	1	0	0	1	0	0	0	2	0	1	2	0	2	1	0	0
Cbetulinus_11030	0	0	0	0	0	0	0	3	0	0	0	0	0	0	0	0	4	0	0	0	0	0	0	0	0	0	0	0	0	0	2	0	1	2	0	0	0	0	0	1	0	0	0	0	0	0	0	0	0
Cbetulinus_11032	0	10	1	0	0	0	0	0	2	0	0	2	0	0	0	0	3	0	0	0	0	0	3	0	0	0	3	0	0	0	3	0	0	2	0	2	1	1	0	0	2	0	4	0	0	0	0	0	0
Cbetulinus_11033	3	4	1	0	0	0	0	5	0	0	0	2	0	2	0	0	4	0	0	0	0	0	0	0	0	0	0	0	0	0	0	0	0	0	0	0	0	1	0	1	0	0	1	0	0	0	0	0	0
Cbetulinus_11034	0	4	0	0	0	1	0	1	0	0	0	0	0	0	0	0	0	0	0	0	0	0	0	0	0	0	0	0	0	0	0	0	2	0	0	0	2	0	0	0	0	0	0	0	0	0	0	0	0
Cbetulinus_11035	0	5	1	0	0	2	0	6	0	0	0	0	0	0	0	0	3	0	0	0	0	0	1	0	0	0	0	0	0	0	2	0	0	1	0	0	0	1	0	0	1	0	1	1	2	0	2	0	0
Cbetulinus_11036	1	3	0	0	0	0	0	2	2	0	0	0	0	0	0	0	3	0	0	0	0	0	3	1	0	0	0	0	0	0	6	0	2	7	0	3	1	1	1	1	0	0	1	0	0	1	4	0	0
Cbetulinus_11038	0	2	0	0	0	0	0	2	0	0	0	3	0	1	0	0	3	0	0	0	0	0	0	0	0	0	0	1	0	0	4	0	0	1	0	0	1	0	0	0	0	0	13	4	0	0	0	0	0
Cbetulinus_11039	0	0	0	0	0	0	0	1	0	0	0	0	0	0	0	0	0	0	0	0	0	0	0	0	0	0	0	0	0	0	0	0	0	0	0	0	0	0	0	0	0	0	0	0	0	0	1	0	0
Cbetulinus_1104	0	2	0	0	0	0	0	1	0	0	0	0	0	0	0	0	3	0	0	0	1	0	0	0	0	0	0	0	0	0	1	0	0	0	1	0	0	0	0	0	0	0	0	1	0	0	0	0	0
Cbetulinus_11040	0	0	0	0	0	0	0	0	0	0	0	0	0	0	0	0	0	0	0	0	0	0	0	0	0	0	0	0	0	0	4	0	0	0	0	0	0	0	0	0	0	0	0	3	0	0	0	0	0
Cbetulinus_11042	1	0	0	0	0	0	0	1	0	0	0	0	0	1	0	0	1	0	0	0	0	0	0	0	0	0	0	0	0	0	0	0	0	0	0	0	0	1	0	1	0	0	0	0	0	1	0	0	0
Cbetulinus_11043	0	0	0	0	0	0	0	2	0	0	0	0	0	1	0	0	4	0	0	0	0	0	0	0	0	0	0	0	0	0	0	0	0	0	0	0	0	0	0	0	0	0	0	0	0	0	0	0	0
Cbetulinus_11044	1	0	0	0	0	0	0	0	0	0	0	0	0	0	0	0	0	0	0	0	0	0	0	0	0	0	0	0	0	0	1	0	1	1	1	0	0	2	0	0	0	0	0	0	0	0	0	0	0
Cbetulinus_11046	0	5	0	0	0	0	0	4	0	0	0	0	0	0	0	0	5	0	0	0	0	0	0	0	0	0	0	1	2	0	2	0	0	0	0	1	2	0	0	0	0	0	1	2	0	0	0	0	0
Cbetulinus_11048	0	1	1	0	0	0	0	1	0	0	0	0	0	0	0	0	0	0	0	0	0	0	0	0	0	0	0	0	0	0	0	0	0	0	0	0	0	0	0	0	0	0	0	0	0	0	0	0	0
Cbetulinus_11049	0	5	0	0	0	0	0	5	0	0	0	1	0	0	0	0	0	0	0	0	0	0	0	0	0	0	0	0	0	0	0	0	0	1	0	0	1	0	0	0	0	0	0	0	0	0	0	0	0
Cbetulinus_1105	1	2	0	0	1	0	0	3	0	0	0	0	0	1	0	0	3	0	0	0	0	0	1	0	0	0	0	0	0	0	2	0	0	0	0	0	0	1	0	1	0	0	1	2	0	0	0	0	0
Cbetulinus_11050	0	0	0	0	0	0	0	0	0	0	0	0	0	0	0	0	0	0	0	0	0	0	0	0	0	0	0	0	0	0	0	0	0	0	0	0	0	0	0	0	0	0	0	0	0	0	0	0	0
Cbetulinus_11051	2	5	0	1	0	0	0	2	0	0	0	0	0	1	0	0	3	0	0	0	0	0	2	0	0	0	0	0	0	0	0	0	0	0	1	0	3	0	0	0	0	0	4	0	0	0	0	0	0
Cbetulinus_11053	1	2	0	0	0	0	0	5	0	0	0	0	0	0	0	0	0	0	0	0	0	0	0	0	0	0	0	0	2	0	0	0	0	2	0	0	2	4	0	1	0	0	1	0	0	0	0	0	0
Cbetulinus_11055	0	2	0	0	0	0	0	1	0	0	0	0	0	0	0	0	0	0	0	0	0	0	0	0	0	0	0	0	0	0	0	0	0	0	0	0	0	0	0	0	0	0	0	0	0	0	0	0	0
Cbetulinus_11056	0	0	0	0	0	0	0	0	0	0	0	0	0	0	0	0	0	0	0	0	0	0	0	0	0	0	0	0	0	0	1	0	0	0	0	0	0	0	0	0	0	0	0	0	0	0	0	0	0
Cbetulinus_11057	0	2	1	0	0	0	0	4	0	0	0	0	0	0	0	0	0	0	0	0	0	0	0	0	0	0	0	0	0	0	1	0	0	0	0	0	0	0	0	0	0	0	0	0	0	0	0	0	0
Cbetulinus_11058	0	15	1	0	0	0	0	3	0	0	0	0	0	0	0	0	3	0	0	0	0	0	0	0	0	0	0	0	0	0	1	0	0	3	0	0	0	0	0	0	0	0	0	0	0	0	0	1	0
Cbetulinus_11059	0	5	0	0	0	0	0	2	3	0	0	3	0	0	0	0	10	0	0	0	0	0	3	0	0	0	0	0	0	0	3	0	0	1	0	0	3	0	0	0	0	0	1	0	0	0	0	0	0
Cbetulinus_1106	0	0	0	0	0	0	0	0	0	0	0	0	0	0	0	0	0	0	0	0	0	0	0	0	0	0	0	0	0	0	0	0	0	0	0	0	0	0	0	0	0	0	2	0	0	0	0	0	0
Cbetulinus_11060	0	2	0	0	0	0	0	2	0	2	0	1	0	0	0	0	1	0	0	0	0	0	0	0	0	0	0	0	0	0	0	0	0	0	0	0	0	0	0	0	0	0	0	0	0	0	0	0	0
Cbetulinus_11061	0	6	0	0	0	0	0	5	0	0	0	0	0	0	0	0	8	0	0	0	2	0	0	0	0	0	1	0	0	0	0	0	0	6	0	0	1	3	0	0	0	0	0	0	0	0	0	0	0
Cbetulinus_11062	0	1	0	0	0	0	0	0	0	0	0	0	0	0	0	0	5	0	0	0	0	0	0	0	0	0	0	0	0	0	0	0	0	4	0	0	0	2	0	0	1	0	0	1	0	1	0	0	0
Cbetulinus_11065	2	7	4	0	1	0	0	12	0	0	0	2	0	0	0	0	3	0	0	0	1	0	0	0	0	0	0	1	0	0	1	0	0	4	0	0	5	0	0	0	0	1	1	0	0	0	0	1	0
Cbetulinus_11066	0	0	0	0	0	0	0	0	0	0	0	0	0	0	0	0	0	0	0	0	0	0	0	0	0	0	0	0	0	0	1	0	0	0	0	0	1	0	0	0	0	0	0	0	0	0	0	0	0
Cbetulinus_11067	0	1	0	0	0	0	0	0	2	0	0	0	0	0	0	0	3	0	0	0	0	0	1	0	0	0	0	0	0	2	0	0	0	0	0	0	0	0	0	0	0	0	0	1	0	0	0	0	0
Cbetulinus_11069	0	0	0	0	0	0	0	0	0	0	0	0	0	0	0	0	0	0	0	0	0	0	0	0	0	0	0	0	0	0	0	0	0	0	0	0	0	0	0	0	0	0	0	0	0	0	0	0	0
Cbetulinus_1107	1	3	2	0	0	1	0	2	0	0	0	0	0	0	0	0	3	0	0	0	0	0	1	0	0	0	0	0	1	0	0	0	0	5	0	0	0	1	0	1	0	0	1	1	0	0	0	0	0
Cbetulinus_11070	0	0	0	0	0	0	0	0	0	0	0	0	0	0	0	0	0	0	0	0	0	0	0	0	0	0	0	0	0	0	0	0	0	0	0	0	0	0	0	0	0	0	1	0	0	0	0	0	0
Cbetulinus_11071	0	2	0	0	0	0	0	0	0	0	0	0	0	0	0	0	0	0	0	0	0	0	0	0	0	0	0	0	0	0	0	0	0	0	0	0	0	0	0	0	0	0	0	0	0	0	0	0	0
Cbetulinus_11073	0	1	0	0	0	0	0	4	0	0	0	0	0	0	0	0	5	0	0	0	0	0	0	0	0	0	0	0	1	0	0	0	1	4	0	0	0	0	0	0	0	0	4	0	0	0	0	0	0
Cbetulinus_11074	0	0	0	0	0	0	0	1	0	0	0	0	0	0	0	0	0	0	0	0	0	0	0	0	0	0	0	0	0	0	0	0	0	0	0	0	1	0	0	0	0	0	0	0	0	0	0	0	0
Cbetulinus_11075	0	0	0	0	0	0	0	2	0	0	0	0	0	0	0	0	0	0	0	0	0	0	1	0	0	0	0	0	0	0	0	0	0	1	0	0	0	0	0	0	0	0	0	0	0	0	0	0	0
Cbetulinus_11076	0	1	1	0	0	0	0	3	0	0	0	6	0	0	0	0	2	0	0	0	0	0	0	0	0	0	0	0	0	0	0	0	0	0	0	0	0	0	0	0	0	0	0	0	0	0	0	0	0
Cbetulinus_11077	0	2	0	0	1	0	0	2	0	0	0	0	0	0	0	0	0	0	0	0	0	0	0	0	0	0	0	0	0	0	0	0	0	0	0	0	0	0	0	0	0	0	0	0	0	0	0	0	0
Cbetulinus_1108	0	7	0	0	0	1	0	6	0	0	1	0	0	1	0	0	7	0	0	0	0	0	0	0	0	0	1	0	0	0	5	0	0	0	0	0	8	2	0	0	0	0	0	0	0	0	0	0	0
Cbetulinus_11080	1	4	3	0	0	0	0	6	0	0	0	1	0	0	0	0	4	0	0	0	2	0	1	0	0	0	0	0	0	0	1	0	0	2	0	0	0	0	0	1	0	0	1	1	0	0	0	0	0
Cbetulinus_11081	0	5	0	0	0	0	0	3	0	0	0	1	0	2	0	0	15	0	0	0	2	0	0	0	0	0	0	1	0	0	1	0	0	2	0	0	1	0	0	0	0	0	1	1	0	0	0	0	0
Cbetulinus_11083	0	5	0	0	0	0	0	4	0	0	0	0	0	1	0	0	5	0	0	0	0	0	0	0	0	0	0	2	0	0	4	0	0	3	1	0	3	2	0	0	0	0	3	1	0	0	0	0	0
Cbetulinus_11084	0	3	2	0	0	0	0	6	0	0	0	0	0	0	0	0	1	0	0	0	0	0	0	0	0	0	0	0	0	0	0	0	0	0	0	0	7	3	0	0	1	0	3	0	0	1	0	0	0
Cbetulinus_11085	0	6	0	0	0	0	0	7	0	0	0	0	0	0	0	0	3	0	0	0	0	0	1	0	0	0	0	0	2	0	2	0	0	2	0	0	5	2	0	0	0	1	5	1	0	0	0	0	0
Cbetulinus_11087	0	3	1	0	0	0	0	5	0	0	0	1	0	0	0	0	2	0	0	0	0	0	0	0	0	0	0	0	0	0	2	0	1	6	0	0	1	2	0	0	0	0	1	0	1	2	1	1	0
Cbetulinus_11088	0	0	0	0	0	0	0	5	0	0	1	0	0	0	0	0	3	0	0	4	1	0	0	0	0	0	0	0	0	0	1	0	0	1	2	0	4	5	0	0	1	0	6	0	1	0	0	0	0
Cbetulinus_11090	2	9	1	0	0	0	0	9	0	0	0	0	0	0	0	0	9	0	0	0	1	0	0	0	0	0	0	0	0	0	1	0	0	6	4	1	2	1	0	0	0	0	2	2	0	0	0	0	0
Cbetulinus_11091	2	2	0	0	1	0	0	8	0	0	0	0	0	0	0	0	10	0	0	0	0	0	0	0	0	0	0	1	0	0	3	0	0	3	0	0	2	2	0	1	0	0	0	3	0	0	0	0	0
Cbetulinus_11092	2	9	1	0	0	0	0	11	0	0	0	2	0	1	0	0	8	0	0	0	0	0	0	0	0	0	0	0	3	0	3	0	2	5	0	0	5	2	0	2	0	0	1	1	0	0	0	0	0
Cbetulinus_11093	0	0	0	0	0	0	0	1	0	0	0	0	0	0	0	0	0	0	0	0	0	0	0	0	0	0	0	0	0	0	0	0	0	0	0	0	0	0	0	0	0	0	1	0	0	0	0	0	0
Cbetulinus_11094	0	5	0	0	0	1	0	5	0	0	0	1	0	0	0	0	5	0	0	0	0	0	0	0	0	0	0	0	0	0	0	0	0	0	0	0	1	0	0	0	1	0	0	0	0	0	0	0	0
Cbetulinus_11095	1	3	1	0	0	0	0	9	0	0	0	0	0	0	0	0	1	0	0	0	1	0	0	0	0	0	0	0	0	0	0	0	0	1	0	0	3	2	0	0	2	0	1	0	0	0	0	0	0
Cbetulinus_11096	1	4	0	0	0	0	0	3	0	0	0	0	0	0	0	0	0	0	0	0	0	0	0	0	0	0	0	0	0	0	0	0	0	0	0	0	0	0	0	0	1	0	0	2	0	0	0	0	0
Cbetulinus_11099	0	0	0	0	0	0	0	0	0	0	0	0	0	0	0	0	2	0	0	0	0	0	0	0	0	0	0	0	0	0	0	0	0	0	0	0	0	0	0	0	0	0	0	0	0	0	0	0	0
Cbetulinus_111	1	4	0	1	0	1	0	2	0	0	0	8	0	0	0	0	13	0	0	0	0	0	0	0	0	0	0	0	0	0	5	0	0	2	0	0	0	1	0	0	0	0	4	0	0	0	0	0	0
Cbetulinus_1110	1	0	0	0	0	1	0	4	0	0	0	0	0	0	0	0	2	0	0	0	0	0	0	0	0	0	0	1	0	0	0	0	0	2	0	0	0	0	0	0	0	0	3	0	0	0	0	0	0
Cbetulinus_11100	0	10	0	0	0	0	0	2	0	0	0	0	0	0	0	0	12	0	0	0	1	0	0	0	0	0	0	0	0	0	0	0	0	0	0	0	1	2	0	0	0	0	0	0	0	0	0	0	0
Cbetulinus_11101	1	0	1	0	0	0	0	2	0	0	0	0	0	0	0	0	0	0	0	0	2	0	0	0	0	0	0	0	0	0	2	0	0	1	0	0	0	1	0	0	0	0	0	0	0	0	0	0	0
Cbetulinus_11102	1	5	0	0	0	0	0	2	0	0	0	0	0	2	0	0	3	0	0	0	0	0	0	0	0	0	0	0	0	0	0	0	0	0	0	0	0	0	0	0	0	0	0	0	0	1	0	0	0
Cbetulinus_11103	0	6	0	0	0	0	0	7	0	0	1	2	0	1	0	0	2	0	0	0	0	0	0	0	0	0	1	0	0	0	1	0	0	3	0	0	3	0	0	0	0	0	0	0	0	0	0	0	0
Cbetulinus_11104	0	0	1	0	0	0	0	1	0	0	0	0	0	0	0	0	3	0	0	0	0	0	0	0	0	2	0	0	0	0	1	2	0	0	0	0	2	2	0	0	1	0	0	0	1	0	0	0	1
Cbetulinus_11105	0	2	0	0	0	0	0	5	0	0	0	0	0	0	0	0	0	0	0	0	0	0	0	0	0	0	0	0	0	0	0	0	0	2	0	0	0	0	0	0	0	0	0	0	0	1	0	0	0
Cbetulinus_11106	1	9	1	0	0	0	0	9	1	0	0	0	0	0	0	0	4	0	0	0	1	0	0	0	0	0	0	1	0	0	1	0	1	4	0	0	3	0	0	0	0	0	1	3	0	0	0	0	0
Cbetulinus_11108	0	2	0	0	0	0	0	3	0	0	0	0	0	0	0	0	1	0	0	0	0	0	0	0	0	0	0	0	0	0	1	0	0	0	0	0	0	0	0	0	1	0	1	0	0	0	0	0	0
Cbetulinus_11109	0	2	0	0	0	0	0	0	0	0	0	0	0	0	0	0	0	0	0	0	0	0	0	0	0	0	0	0	0	0	0	0	0	0	0	0	0	0	0	0	0	0	0	0	0	0	0	0	0
Cbetulinus_1111	1	3	2	0	0	0	0	5	0	0	0	0	0	0	0	0	4	0	0	0	0	0	0	0	0	0	0	0	0	0	0	0	0	3	0	3	2	0	0	0	0	0	2	1	0	0	0	0	0
Cbetulinus_11110	0	0	0	0	0	0	0	0	0	0	1	0	0	0	0	0	0	0	0	0	0	0	0	0	0	0	0	0	0	0	1	0	0	0	0	0	0	1	0	0	0	0	0	0	0	0	0	0	0
Cbetulinus_11113	3	2	0	0	0	0	0	11	0	0	1	2	0	1	0	0	8	0	0	0	0	0	0	0	0	0	0	0	0	0	1	0	0	4	0	0	3	3	0	0	0	0	1	0	0	0	0	0	0
Cbetulinus_11114	0	3	3	1	0	0	0	4	0	0	0	2	0	0	0	0	4	0	0	0	2	0	0	0	0	0	0	2	0	0	4	0	0	1	0	0	2	0	0	0	0	0	1	2	0	1	4	0	0
Cbetulinus_11115	0	0	0	0	0	0	0	2	0	0	0	0	0	0	0	0	0	0	0	0	0	0	0	0	0	0	0	0	0	0	0	0	0	0	0	0	0	0	0	0	0	0	0	0	0	0	0	0	0
Cbetulinus_11116	0	2	0	0	0	0	0	3	1	0	0	0	0	0	0	0	3	0	0	0	0	0	0	0	0	0	0	4	0	0	1	2	0	2	0	0	0	0	0	0	0	0	0	0	1	0	0	0	0
Cbetulinus_11117	0	1	0	1	0	0	0	0	0	0	0	0	0	1	0	0	1	0	0	0	0	0	0	0	0	0	0	0	0	0	0	0	0	0	0	0	0	0	0	0	0	0	2	0	0	0	0	0	0
Cbetulinus_11119	0	2	0	0	0	0	0	2	0	0	0	0	0	0	0	0	3	0	0	0	0	0	0	0	0	0	0	0	0	0	2	0	0	0	0	0	0	0	0	0	0	0	1	0	0	0	0	0	0
Cbetulinus_1112	0	2	1	0	0	0	0	1	0	0	0	2	0	0	0	0	0	0	0	0	0	0	0	0	0	0	0	0	0	0	1	0	1	2	0	0	2	4	0	0	2	0	0	3	0	0	0	0	0
Cbetulinus_11122	0	0	1	0	0	0	0	0	0	0	0	0	0	0	0	0	0	0	0	0	0	0	0	0	0	0	0	0	0	0	0	0	0	0	0	0	0	0	0	0	0	0	0	0	0	0	0	0	0
Cbetulinus_11123	1	4	0	0	0	0	0	1	0	0	0	0	0	1	0	0	3	0	0	0	0	0	0	0	0	0	0	0	0	0	0	0	0	0	0	0	4	1	0	0	0	0	1	0	0	0	0	0	0
Cbetulinus_11125	0	2	0	0	0	0	0	1	0	0	1	0	0	0	0	0	0	0	0	0	0	0	0	0	0	0	0	0	0	0	0	0	0	1	0	0	1	3	0	0	0	0	0	0	0	0	1	0	0
Cbetulinus_11127	0	1	1	0	0	0	0	7	0	0	1	1	0	1	0	0	0	0	0	0	1	0	0	0	0	0	0	0	6	0	0	0	0	0	0	0	2	2	0	0	1	0	0	0	0	0	7	0	0
Cbetulinus_11129	0	1	0	0	0	0	0	0	0	0	0	0	0	0	0	0	0	0	0	0	0	0	0	0	0	0	0	0	0	0	1	0	0	1	0	0	0	0	0	0	0	0	0	0	0	0	0	0	0
Cbetulinus_11130	1	2	0	0	0	0	0	0	0	0	0	0	0	0	0	0	3	0	0	0	0	0	0	0	0	0	0	2	0	0	2	0	0	0	0	1	0	0	0	0	2	0	0	0	0	0	0	0	0
Cbetulinus_11132	1	0	1	0	0	0	0	1	0	0	0	0	0	0	0	0	1	0	0	0	0	0	0	0	0	0	0	0	4	0	0	0	0	0	0	0	0	0	0	0	0	0	0	4	0	0	0	0	0
Cbetulinus_11134	0	0	0	0	0	0	0	0	0	0	0	0	0	0	0	0	6	0	0	0	0	0	0	0	0	0	0	0	0	0	0	0	0	0	0	0	0	0	0	0	0	0	1	0	0	0	0	0	0
Cbetulinus_11135	0	5	1	0	0	0	0	2	0	0	0	0	0	0	0	0	7	0	0	0	0	0	0	0	0	0	0	1	1	1	0	0	0	2	0	1	4	1	0	0	1	0	2	1	0	0	0	0	0
Cbetulinus_11136	0	2	0	0	0	0	0	1	0	0	2	0	0	1	0	0	5	0	0	0	0	0	0	0	0	0	0	0	0	0	0	0	0	1	0	1	0	1	0	0	0	0	2	0	0	0	0	0	0
Cbetulinus_11137	1	4	3	0	0	0	0	3	0	0	0	0	0	0	0	0	3	0	0	0	1	0	0	0	0	0	2	3	0	0	5	0	2	1	0	0	5	0	0	0	1	0	2	1	0	0	0	0	0
Cbetulinus_11139	0	4	0	0	0	1	0	1	0	0	0	0	0	0	0	0	2	0	0	0	0	0	0	0	0	0	0	0	0	0	0	0	4	1	0	0	6	0	0	0	0	0	1	5	0	1	0	0	0
Cbetulinus_11140	3	1	1	0	2	0	0	4	0	0	3	0	0	0	0	0	0	0	0	0	0	0	0	0	0	2	0	1	0	0	6	0	0	1	0	1	1	4	0	0	0	0	1	2	0	0	0	0	0
Cbetulinus_11141	0	1	0	0	0	0	0	1	0	0	0	0	0	2	0	0	1	0	0	0	0	0	0	0	0	5	0	0	0	0	0	0	0	0	0	0	0	0	0	0	0	0	0	0	0	0	0	0	0
Cbetulinus_11142	0	4	1	0	0	0	0	1	0	0	2	0	0	0	0	0	2	0	0	0	0	0	0	0	0	0	0	0	0	0	2	0	0	4	0	0	3	4	0	1	2	0	0	0	0	0	0	0	0
Cbetulinus_11144	0	0	0	0	0	0	0	0	0	0	0	0	0	0	0	0	0	0	0	0	0	0	0	0	0	0	0	0	0	0	0	0	0	0	0	0	0	0	0	0	0	0	0	0	0	0	0	0	0
Cbetulinus_11146	0	0	0	0	0	0	0	0	0	0	0	0	0	0	0	0	1	0	0	0	0	0	0	0	0	0	0	0	0	0	1	0	0	0	0	0	0	0	0	0	0	0	0	0	0	0	0	0	0
Cbetulinus_11147	2	4	3	0	0	0	0	1	0	0	0	2	0	0	0	0	1	0	0	0	1	0	0	0	0	0	0	0	0	0	7	0	0	1	0	0	2	1	0	0	0	0	1	0	0	0	0	0	0
Cbetulinus_11148	0	6	0	0	0	0	0	3	0	0	0	1	0	0	0	0	11	0	0	0	0	0	0	0	0	0	0	0	3	0	4	0	0	3	1	1	9	2	0	0	0	0	2	0	0	0	0	0	0
Cbetulinus_11149	0	0	0	0	0	0	0	0	0	0	0	0	0	0	0	0	0	0	0	0	0	0	0	0	0	0	0	0	0	0	0	0	0	0	0	0	0	0	0	0	0	0	0	0	0	0	0	0	0
Cbetulinus_1115	0	3	0	0	0	0	0	2	0	0	0	0	0	0	0	0	4	0	0	0	0	0	0	0	0	0	0	0	0	0	0	0	1	0	0	1	0	1	0	0	0	0	3	0	0	0	0	0	0
Cbetulinus_11151	3	0	0	0	1	0	0	2	0	0	0	0	0	0	0	0	0	0	0	0	0	0	0	0	0	0	0	1	0	0	0	0	0	0	0	0	1	0	0	0	0	0	0	0	0	0	0	0	0
Cbetulinus_11153	0	2	0	1	0	0	0	0	0	0	0	0	0	0	0	0	0	0	0	0	0	0	0	0	0	0	0	1	0	0	3	0	0	1	0	0	0	2	0	0	0	0	0	3	0	0	0	0	0
Cbetulinus_11154	0	0	0	0	0	0	0	0	0	0	0	0	0	0	0	0	0	0	0	0	0	0	0	0	0	0	0	0	0	0	1	0	0	0	0	0	0	0	0	0	0	0	0	0	0	0	0	0	0
Cbetulinus_11155	0	1	1	0	0	0	0	3	0	0	0	0	0	0	0	0	0	0	0	0	0	0	0	0	0	0	0	1	0	0	3	0	0	0	0	0	5	3	0	0	2	0	3	0	1	0	0	0	0
Cbetulinus_11156	0	4	0	0	0	0	0	0	0	0	0	0	0	0	0	0	7	0	0	0	0	0	0	0	0	0	0	0	0	0	4	1	2	3	0	0	2	3	0	0	0	0	2	4	0	0	0	0	0
Cbetulinus_11157	0	3	0	0	0	0	0	0	0	0	0	0	0	0	0	0	0	0	0	0	0	0	0	0	0	0	0	0	0	0	0	0	0	0	0	0	0	0	0	0	0	0	0	0	0	0	0	0	0
Cbetulinus_11158	0	0	0	0	0	0	0	0	0	0	0	0	0	0	0	0	1	0	0	0	0	0	0	0	0	0	0	0	0	0	0	0	0	0	0	0	0	0	0	0	0	0	3	0	0	0	0	0	0
Cbetulinus_11159	0	1	1	0	0	0	0	6	0	0	0	2	0	0	0	0	4	0	0	0	1	0	0	0	0	0	0	0	0	0	0	0	0	1	0	0	0	3	0	1	0	0	0	1	0	0	0	0	0
Cbetulinus_1116	0	0	0	0	0	1	0	0	0	0	0	0	0	0	0	0	1	0	0	0	0	0	0	0	0	0	0	0	0	0	0	0	1	0	0	0	0	0	0	0	0	0	0	0	0	0	0	0	0
Cbetulinus_11160	0	6	0	0	0	0	0	0	0	0	0	2	0	0	0	0	0	0	0	0	0	0	0	0	0	0	0	0	0	0	0	0	0	0	0	0	0	1	0	0	0	0	0	0	0	0	0	0	0
Cbetulinus_11161	0	4	0	0	0	0	0	6	0	0	0	1	0	0	0	0	7	0	0	0	0	0	1	0	0	0	0	1	2	0	0	0	0	7	0	0	3	2	0	1	0	0	1	1	0	1	0	0	0
Cbetulinus_11162	0	0	0	0	0	0	0	0	0	0	0	0	0	0	0	0	0	0	0	0	0	0	0	0	0	0	0	0	0	0	0	0	0	0	0	0	0	0	0	0	0	0	0	0	0	0	0	0	0
Cbetulinus_11163	0	2	0	0	0	5	0	9	0	0	0	5	0	0	1	0	5	0	0	0	1	0	0	0	0	0	0	0	0	0	0	0	1	6	0	0	5	0	0	0	0	0	0	0	0	1	0	0	0
Cbetulinus_11165	0	4	0	0	0	0	0	9	0	0	0	2	0	0	0	0	1	0	0	0	0	0	0	0	0	0	0	0	0	0	0	0	0	0	2	0	1	1	0	0	0	0	0	1	0	0	0	0	0
Cbetulinus_11167	0	0	0	0	0	0	0	0	0	0	0	0	0	0	0	0	0	0	0	0	0	0	0	0	0	2	0	0	0	0	0	0	0	0	0	0	0	0	0	0	0	0	0	0	0	0	0	0	0
Cbetulinus_11168	0	2	0	0	0	0	0	1	0	0	0	0	0	0	0	0	0	0	0	0	0	0	0	0	0	0	0	0	0	0	2	0	0	5	0	0	0	0	0	0	0	0	1	3	0	0	0	0	0
Cbetulinus_11169	0	3	0	0	0	1	0	69	0	0	0	0	0	0	0	0	1	0	0	0	0	0	0	0	3	0	0	1	0	0	1	0	0	0	0	0	4	0	0	0	0	0	0	4	0	0	0	0	0
Cbetulinus_1117	1	0	0	0	0	0	0	0	0	0	0	0	0	0	0	0	2	0	0	0	0	0	0	0	0	0	0	0	2	0	0	0	0	0	0	0	0	1	0	0	0	0	0	3	0	0	0	0	0
Cbetulinus_11170	0	1	0	1	0	0	0	1	0	0	0	2	0	0	0	0	6	0	1	0	1	0	0	0	0	0	0	0	0	0	0	0	2	0	0	1	0	0	0	0	0	0	0	0	0	0	0	0	0
Cbetulinus_11173	0	1	0	0	0	0	0	5	0	0	0	0	0	0	0	0	2	0	0	0	0	0	0	0	0	0	0	0	0	0	0	0	0	0	0	0	3	2	0	0	1	0	1	0	0	0	0	0	0
Cbetulinus_11175	0	1	0	1	0	0	0	0	0	0	0	0	0	0	0	0	0	0	0	0	0	0	0	0	0	0	0	0	0	2	1	0	0	2	0	0	0	1	0	0	0	0	2	0	0	1	0	0	0
Cbetulinus_11176	0	0	0	0	0	0	0	0	0	0	0	0	0	0	0	0	0	0	0	0	0	0	0	0	0	0	0	0	0	0	2	0	0	0	0	0	0	0	0	0	0	0	0	0	0	0	0	0	0
Cbetulinus_11178	0	0	1	0	0	0	0	1	0	0	0	3	0	0	0	0	4	0	0	0	0	0	0	0	0	0	0	0	0	0	0	0	0	0	0	0	1	0	0	0	0	0	0	1	0	0	0	0	0
Cbetulinus_11179	0	0	0	0	0	0	0	0	0	0	0	1	0	0	0	0	0	0	0	0	0	0	0	0	0	0	0	0	0	0	0	0	0	0	0	0	0	0	0	0	0	0	1	0	0	0	0	0	0
Cbetulinus_1118	0	0	0	0	0	0	0	0	0	0	0	1	0	0	0	0	0	0	0	0	0	0	0	0	0	0	0	0	0	0	0	0	0	0	0	0	0	0	0	0	0	0	0	0	0	0	0	0	0
Cbetulinus_11180	0	0	0	0	0	0	0	0	0	0	0	0	0	0	0	0	0	0	0	0	0	0	0	0	0	0	0	0	0	0	1	0	0	0	0	0	0	0	0	0	0	0	0	0	0	0	0	1	0
Cbetulinus_11181	0	0	0	0	0	0	0	0	0	0	0	0	0	0	0	0	0	0	0	0	0	0	0	0	0	0	0	0	1	0	0	0	0	0	0	0	0	0	0	0	0	0	0	0	0	0	0	0	0
Cbetulinus_11182	1	3	0	1	0	0	0	0	0	0	0	0	0	0	0	0	0	1	0	0	0	0	0	0	0	0	0	0	0	0	0	0	0	0	0	0	2	1	0	0	0	0	1	0	0	0	0	0	0
Cbetulinus_11184	0	0	0	0	0	0	0	1	0	0	0	0	0	0	0	0	7	0	0	0	0	0	0	0	0	0	0	0	0	0	1	3	0	2	0	0	0	0	0	0	3	0	0	0	1	0	0	0	0
Cbetulinus_11186	0	2	0	0	0	0	0	5	0	0	0	0	0	0	0	0	2	0	0	0	0	0	0	0	0	0	0	0	0	0	0	0	0	2	0	2	2	2	0	0	0	0	1	1	0	0	0	0	0
Cbetulinus_11190	0	0	0	0	0	0	0	4	0	0	0	0	0	0	0	0	1	0	0	0	0	0	0	0	0	0	0	0	0	0	0	0	0	0	0	0	1	0	0	0	3	0	1	0	0	0	0	0	0
Cbetulinus_11191	0	0	0	0	0	0	0	0	0	0	0	0	0	0	0	0	0	0	0	0	0	0	0	0	0	0	0	0	0	0	1	0	0	0	0	0	0	0	0	0	0	0	0	0	0	0	0	0	0
Cbetulinus_11192	2	5	1	0	0	0	0	8	0	0	0	3	0	0	0	0	6	0	0	0	0	0	0	0	0	0	0	1	0	0	2	0	1	5	0	2	0	0	0	0	0	0	0	0	0	0	0	0	0
Cbetulinus_11193	0	7	0	0	1	2	0	7	0	0	0	0	0	0	0	0	3	0	0	0	0	0	3	0	0	0	0	3	1	0	3	0	0	0	0	0	2	2	0	0	0	0	2	0	0	0	0	0	0
Cbetulinus_11195	0	0	0	0	2	0	0	0	0	0	0	0	0	0	0	0	0	0	0	0	0	0	0	0	0	0	0	0	0	0	0	0	0	0	0	0	0	0	0	0	0	0	0	0	0	0	0	0	0
Cbetulinus_11198	0	0	0	0	0	0	0	3	0	0	0	0	0	0	0	0	1	0	0	0	0	0	0	0	0	2	4	0	0	0	5	0	0	0	0	0	2	0	0	0	0	0	6	0	0	1	0	0	0
Cbetulinus_11199	0	2	0	0	0	0	0	0	0	0	0	0	0	0	0	0	4	0	0	0	0	0	0	0	0	0	0	0	0	0	1	0	0	1	0	0	1	0	0	0	0	0	1	1	0	0	1	0	0
Cbetulinus_112	0	0	1	0	0	0	0	0	0	0	0	0	0	0	0	0	0	0	0	0	0	0	0	0	0	0	0	0	0	0	0	0	0	0	0	0	0	0	0	0	0	0	0	0	0	0	3	0	0
Cbetulinus_11201	0	1	0	0	0	0	0	0	0	0	0	0	0	0	0	0	1	0	0	0	0	0	0	0	0	0	0	0	0	0	0	0	0	1	0	0	0	0	0	0	0	0	0	0	0	0	0	0	0
Cbetulinus_11204	0	3	0	1	0	0	0	0	0	0	0	0	0	0	0	0	0	0	0	0	0	0	0	0	0	0	0	0	1	0	2	0	0	0	0	0	1	1	0	0	0	0	0	0	0	0	0	0	0
Cbetulinus_11205	0	1	0	0	0	0	0	0	0	0	0	0	0	0	0	0	1	0	0	0	0	0	0	0	0	0	0	0	0	0	0	0	0	1	0	0	0	0	0	0	1	0	0	0	0	0	0	0	0
Cbetulinus_11206	0	1	0	0	0	0	0	0	0	2	0	0	0	0	0	0	1	0	0	0	0	0	0	0	0	0	0	1	0	0	2	0	0	1	0	0	2	1	0	0	0	0	1	0	0	0	0	0	0
Cbetulinus_11208	0	0	0	0	0	0	0	1	0	0	0	0	0	0	0	0	0	0	0	0	0	0	0	0	0	0	0	0	0	0	0	0	0	1	0	0	0	0	0	0	0	0	0	0	0	0	0	0	0
Cbetulinus_11210	0	3	3	2	0	0	0	6	0	0	0	0	0	0	0	0	3	0	0	0	0	0	0	1	0	0	0	0	1	0	0	0	0	0	0	0	2	0	0	0	0	0	1	0	0	0	0	0	0
Cbetulinus_11212	0	3	0	0	0	0	0	3	0	0	0	1	0	0	0	0	3	0	0	0	0	0	0	0	0	0	0	0	0	0	3	0	0	2	0	0	1	0	0	0	0	0	1	1	0	0	0	0	0
Cbetulinus_11213	0	10	0	0	0	0	0	0	0	0	0	0	0	0	0	0	4	0	0	0	0	0	0	0	0	0	0	0	0	0	1	1	0	0	0	0	6	0	0	0	2	0	1	0	0	0	0	0	0
Cbetulinus_11214	0	4	0	0	0	0	0	2	0	0	0	1	0	0	0	0	8	0	0	0	0	0	0	0	0	0	0	0	0	0	0	0	0	1	0	0	4	1	0	0	0	0	4	0	0	0	0	0	0
Cbetulinus_11215	0	0	0	0	0	0	0	1	0	0	0	0	0	0	0	0	0	0	0	0	0	0	0	0	0	0	0	0	0	0	0	0	0	0	0	0	0	0	0	0	0	0	0	0	0	0	0	0	0
Cbetulinus_11216	0	1	0	0	0	0	0	1	0	2	2	0	0	0	0	0	3	0	0	0	0	0	0	0	0	0	0	1	0	0	2	0	0	1	0	1	2	3	0	0	0	0	1	0	0	1	0	0	0
Cbetulinus_11217	0	0	2	0	0	0	0	0	0	0	0	0	0	0	0	0	1	0	0	0	0	0	0	0	0	0	0	0	0	0	0	0	0	0	0	0	1	0	0	0	0	0	0	0	0	0	0	0	0
Cbetulinus_11219	0	0	0	0	0	0	0	0	0	0	0	0	0	0	0	0	2	0	0	0	0	0	0	0	0	0	0	0	0	0	1	0	0	0	0	0	0	2	0	0	0	0	1	0	0	0	0	0	0
Cbetulinus_1122	2	1	0	0	0	0	0	1	2	0	0	0	0	0	0	0	3	0	0	0	0	0	0	0	0	0	0	0	0	0	2	0	0	6	0	0	0	1	0	0	0	0	0	1	0	0	0	0	0
Cbetulinus_11220	0	5	4	0	0	0	0	5	0	0	0	0	0	0	0	0	10	0	1	0	1	0	1	0	0	0	0	0	0	0	1	0	0	1	0	1	9	1	0	0	0	0	1	1	0	0	0	0	0
Cbetulinus_11221	5	6	0	0	0	0	0	6	0	0	0	0	0	0	0	0	9	0	0	0	0	0	0	0	0	0	0	0	0	0	2	0	0	5	0	0	0	4	0	1	0	0	4	0	0	0	0	0	0
Cbetulinus_11222	0	4	0	0	0	0	0	3	0	0	0	3	0	0	0	0	0	0	0	0	1	0	0	0	0	0	0	0	0	0	0	0	1	1	0	1	2	1	0	0	2	0	0	0	0	0	0	0	0
Cbetulinus_11224	0	3	0	0	0	0	0	0	0	0	0	0	0	0	0	0	0	0	0	0	0	0	0	0	0	0	0	0	1	0	0	0	0	0	0	0	0	0	0	0	0	0	0	0	0	0	0	0	0
Cbetulinus_11225	2	5	0	0	0	0	0	3	0	0	0	0	0	0	0	0	5	0	0	0	0	0	0	0	0	0	0	2	0	0	0	0	0	1	0	0	2	0	0	0	0	0	0	0	0	0	0	0	0
Cbetulinus_11226	1	5	1	0	0	0	0	2	0	0	0	0	0	0	0	0	6	0	0	0	1	0	0	0	0	0	0	3	0	0	2	0	0	3	0	0	6	1	0	0	0	0	3	3	0	0	0	1	0
Cbetulinus_11227	0	0	0	0	0	0	0	1	0	0	0	0	0	0	0	0	3	0	0	0	0	0	0	0	0	0	0	0	0	0	2	0	0	0	0	0	0	0	0	0	0	0	0	1	0	0	0	0	0
Cbetulinus_11228	0	0	0	0	0	0	0	1	0	0	0	0	0	0	0	0	1	0	0	0	0	0	0	0	0	0	0	0	0	0	0	0	0	0	0	0	0	0	0	0	1	0	0	0	0	0	0	0	0
Cbetulinus_11229	0	4	2	0	0	0	0	3	0	0	0	2	0	0	0	0	4	0	0	0	0	0	0	0	0	0	0	0	0	0	0	0	0	3	0	1	4	3	0	0	5	0	2	0	0	0	0	0	0
Cbetulinus_1123	0	0	0	0	0	0	0	0	0	0	0	0	0	0	0	0	0	0	0	0	0	0	0	0	0	0	0	0	0	0	0	0	0	0	0	0	0	0	0	0	0	0	0	0	0	1	0	0	0
Cbetulinus_11230	0	0	0	0	0	0	0	0	0	0	0	0	0	0	0	0	0	0	0	0	0	0	0	0	0	0	0	0	0	0	0	0	0	0	0	0	0	0	0	0	0	0	0	1	0	0	0	0	0
Cbetulinus_11231	0	0	0	0	0	0	0	0	0	0	0	0	0	0	0	0	0	0	0	0	1	0	2	0	0	0	0	0	0	0	1	0	0	0	0	0	3	0	0	0	0	0	0	0	0	0	0	0	0
Cbetulinus_11232	0	4	1	0	1	0	0	4	0	0	0	0	0	0	0	0	5	0	0	0	0	0	0	0	0	0	0	0	0	0	3	0	0	0	0	0	5	1	0	0	0	0	1	0	0	2	0	0	0
Cbetulinus_11233	0	6	2	0	0	0	0	5	0	0	0	2	0	0	0	0	5	0	0	0	2	0	0	0	0	0	0	1	0	0	4	0	1	5	0	0	2	1	0	0	0	0	3	1	0	0	0	0	0
Cbetulinus_11234	0	3	0	0	0	0	0	0	0	0	0	0	0	0	0	0	2	0	0	0	0	0	0	0	0	0	0	0	0	0	6	0	2	0	0	0	0	1	0	0	3	0	0	0	0	0	0	0	0
Cbetulinus_11235	0	0	0	0	0	0	0	0	0	0	0	0	0	0	0	0	0	0	0	0	0	0	0	0	0	0	0	0	0	0	0	0	0	0	0	0	1	0	0	0	0	0	0	0	0	0	0	0	0
Cbetulinus_11236	2	3	0	0	0	0	0	4	0	0	0	0	0	0	0	0	1	0	0	0	0	0	0	0	0	0	0	0	0	0	0	0	0	1	0	0	1	0	0	0	0	0	0	0	0	0	0	0	0
Cbetulinus_11237	1	3	0	1	1	0	0	0	0	0	0	0	0	0	0	0	2	0	0	0	0	0	0	0	0	0	0	0	0	0	4	0	0	0	0	0	2	1	0	0	0	0	2	0	0	1	0	0	0
Cbetulinus_11238	0	1	0	0	0	0	0	0	0	0	0	0	0	0	0	0	2	0	0	0	0	0	0	0	0	0	0	0	0	0	0	0	0	1	0	0	1	1	0	0	0	0	0	0	0	1	0	0	0
Cbetulinus_1124	0	2	0	0	0	2	0	3	0	0	0	1	0	0	0	6	2	0	0	0	0	0	1	0	0	0	0	0	0	0	1	0	0	1	0	0	0	0	0	0	2	0	1	0	0	0	0	0	0
Cbetulinus_11240	0	0	0	0	0	0	0	1	0	0	0	0	0	0	0	0	0	0	0	0	0	0	0	0	0	0	0	0	0	0	0	0	0	0	0	0	0	0	0	0	0	0	0	1	0	0	0	0	0
Cbetulinus_11241	0	7	0	0	0	0	0	11	0	0	2	0	0	0	0	0	8	0	0	0	0	0	0	0	0	0	1	0	0	0	1	0	0	4	0	3	3	0	0	0	2	0	0	1	0	2	0	0	0
Cbetulinus_11243	0	7	0	0	0	0	0	12	0	0	0	0	0	0	0	0	9	0	0	0	0	0	0	0	0	0	1	0	0	0	0	0	2	4	0	1	3	0	0	0	4	0	1	1	0	2	0	0	0
Cbetulinus_11244	1	1	0	0	0	0	0	2	0	0	0	0	0	0	0	0	0	0	0	0	0	0	0	0	0	0	0	0	0	0	1	0	0	1	0	0	0	0	0	0	2	0	0	0	0	0	0	0	0
Cbetulinus_11245	1	8	0	0	0	0	0	6	0	0	0	0	0	1	0	0	9	0	1	0	0	0	0	0	0	0	0	0	0	1	3	0	0	1	0	0	2	2	0	1	0	0	2	1	0	0	0	0	0
Cbetulinus_11248	0	6	0	0	0	1	0	9	0	0	0	0	0	0	0	0	10	0	0	0	0	0	0	0	0	0	1	0	0	0	0	0	2	4	0	0	3	0	0	0	2	0	1	2	0	2	0	0	0
Cbetulinus_1125	0	1	0	0	0	0	0	0	0	0	0	0	0	0	0	0	2	0	0	0	0	0	0	0	0	0	0	0	0	0	1	0	1	1	0	0	3	0	0	0	0	0	1	0	0	0	0	0	0
Cbetulinus_11250	1	1	4	0	0	0	0	4	0	0	0	0	0	0	0	0	5	0	0	0	0	0	0	0	0	0	0	0	0	0	0	0	0	2	0	0	3	2	0	0	0	0	0	0	0	0	0	0	0
Cbetulinus_11253	2	3	0	0	0	0	0	3	0	0	0	0	0	0	0	0	0	0	0	0	1	0	0	0	0	0	0	0	0	0	2	0	0	1	0	0	1	0	0	0	2	0	0	1	0	0	0	0	0
Cbetulinus_11254	0	2	1	0	0	1	0	2	0	0	0	0	0	0	0	0	5	0	0	0	0	0	0	0	0	0	0	0	5	0	0	0	2	1	0	0	4	1	0	0	2	0	2	1	2	0	0	0	0
Cbetulinus_11255	2	0	0	0	0	0	0	0	0	0	0	0	0	0	0	0	0	0	0	0	0	0	0	0	0	0	0	0	0	0	0	0	0	0	0	0	0	1	0	0	3	0	0	0	0	0	0	0	0
Cbetulinus_11256	0	0	0	0	0	0	0	0	0	0	0	0	0	0	0	0	1	0	0	0	0	0	0	0	0	0	0	0	0	0	5	0	0	0	0	0	0	0	0	0	0	0	0	0	0	0	0	0	0
Cbetulinus_11258	2	0	0	0	0	0	0	9	0	0	0	0	0	0	0	0	3	0	0	0	1	0	0	0	0	0	0	0	0	0	7	0	0	0	0	0	3	3	0	0	3	0	2	1	2	0	0	0	0
Cbetulinus_11259	0	1	0	0	0	0	0	0	0	0	0	0	0	0	0	0	0	0	0	0	1	0	0	0	0	0	0	0	0	0	0	0	0	1	0	0	0	1	0	0	1	0	1	2	2	1	0	0	0
Cbetulinus_1126	0	2	0	0	0	0	0	0	0	0	0	0	0	0	0	0	2	0	0	0	0	0	0	0	0	0	2	0	0	0	3	0	0	0	0	0	0	0	0	0	0	0	0	0	0	0	0	0	0
Cbetulinus_11265	0	1	1	0	0	0	0	14	0	0	0	0	0	0	0	0	1	0	0	0	2	0	0	0	0	0	0	1	0	0	5	0	0	2	0	0	0	1	0	0	0	0	4	3	0	0	0	0	0
Cbetulinus_11267	0	0	0	0	0	0	0	0	0	0	0	0	0	0	0	0	0	0	0	0	0	0	0	0	0	0	0	0	0	0	1	0	0	0	0	0	0	1	0	0	0	0	3	0	0	0	0	0	0
Cbetulinus_11268	0	0	0	0	0	0	0	0	0	0	0	0	0	0	0	0	0	0	0	0	0	0	0	0	0	0	0	0	0	0	0	0	0	0	0	0	0	0	0	0	0	0	1	0	0	0	0	0	0
Cbetulinus_1127	0	0	0	0	0	0	0	0	0	0	0	0	0	0	0	0	0	0	0	0	0	0	0	0	0	0	0	0	0	0	0	0	1	0	0	0	1	0	0	0	0	0	0	0	0	0	0	0	0
Cbetulinus_11270	0	0	0	0	0	0	0	0	0	0	0	0	0	0	0	0	0	0	0	0	0	0	0	0	0	0	0	0	0	0	0	0	0	0	0	0	0	0	0	0	0	0	0	4	0	0	0	0	0
Cbetulinus_11271	0	0	0	0	0	0	0	0	0	0	0	0	0	0	0	0	1	0	0	0	0	0	0	0	0	0	0	0	0	0	0	0	0	0	0	0	0	0	0	0	0	0	0	0	0	0	0	0	0
Cbetulinus_11272	0	0	0	0	0	0	0	0	0	0	0	0	0	0	0	0	0	0	0	0	0	0	0	0	0	0	0	0	0	0	0	0	0	0	0	0	0	0	0	0	0	0	0	0	0	0	0	0	0
Cbetulinus_11274	0	0	0	0	0	0	0	0	0	0	0	0	0	0	0	0	0	0	0	0	0	0	0	0	0	0	0	0	0	0	0	0	0	0	0	0	0	1	0	0	0	0	3	1	0	0	0	0	0
Cbetulinus_11275	0	4	0	1	0	0	0	7	0	0	0	0	0	0	0	0	8	0	0	0	0	0	0	0	0	0	0	0	0	0	3	2	0	1	0	1	0	2	0	0	0	0	5	6	0	1	0	0	0
Cbetulinus_11276	0	6	3	0	0	1	0	3	0	0	0	0	0	0	0	0	5	0	0	0	0	0	0	0	0	0	0	0	1	0	2	0	0	4	0	0	2	2	0	0	1	0	4	2	0	2	0	0	0
Cbetulinus_11277	0	0	0	0	0	0	0	1	0	0	0	0	0	0	0	0	0	0	0	0	0	0	0	0	0	0	0	0	0	0	0	0	0	0	0	0	0	0	0	0	0	0	0	0	0	0	1	0	0
Cbetulinus_11279	0	0	0	0	0	0	0	1	0	0	0	0	0	0	0	0	0	0	0	0	0	0	0	0	0	0	0	0	0	0	0	0	0	0	0	0	1	0	0	0	0	0	0	0	0	0	0	0	0
Cbetulinus_11280	2	6	0	0	0	0	0	1	0	0	0	1	0	0	0	0	12	0	0	0	0	0	0	0	0	0	0	1	0	0	2	0	0	7	0	0	0	3	0	0	0	0	1	6	0	0	0	0	0
Cbetulinus_11281	0	5	0	0	0	0	0	2	0	0	0	1	0	0	0	0	2	0	0	0	0	0	0	0	0	0	0	0	0	0	2	0	0	3	0	0	0	0	0	0	0	0	0	0	0	0	0	0	0
Cbetulinus_11283	1	0	1	0	0	0	0	2	0	0	0	0	0	0	0	0	2	0	0	0	1	0	0	0	0	0	0	1	0	0	2	0	0	0	0	0	2	0	0	0	0	0	0	0	0	0	0	0	0
Cbetulinus_11285	0	2	2	0	0	0	0	1	0	0	0	0	0	0	0	0	5	0	0	0	1	0	0	0	0	0	0	0	0	0	1	0	0	3	0	0	4	0	0	0	0	0	0	0	0	0	0	0	0
Cbetulinus_11286	2	11	0	0	0	0	0	3	0	0	0	0	0	0	0	0	6	0	0	0	0	0	0	0	0	0	0	0	0	0	2	0	1	1	0	0	2	3	0	0	0	0	1	4	0	0	0	1	0
Cbetulinus_11288	1	13	0	1	0	0	0	4	0	0	0	0	0	0	0	0	3	0	0	0	0	0	0	0	0	0	0	1	0	0	3	0	0	1	0	0	5	0	0	0	0	0	0	2	0	0	0	1	0
Cbetulinus_11289	0	12	6	0	0	3	0	8	0	0	0	0	0	0	0	0	5	0	0	0	2	0	0	0	0	0	0	0	0	0	0	0	0	2	0	0	3	3	0	0	0	0	4	0	0	0	0	0	0
Cbetulinus_1129	0	0	0	0	0	0	0	4	0	0	0	0	0	0	0	0	1	0	0	0	0	0	0	0	0	1	0	0	0	0	3	0	0	0	0	0	0	0	0	0	0	0	1	0	0	0	0	0	0
Cbetulinus_11290	0	1	0	0	0	0	0	1	0	0	0	0	0	2	0	0	3	0	0	0	0	0	0	0	0	1	1	0	1	0	0	0	0	0	0	0	10	0	0	0	0	0	6	0	0	0	0	0	0
Cbetulinus_11291	0	2	2	0	0	0	0	3	0	0	1	0	0	1	0	0	8	0	0	0	0	0	0	0	0	1	2	0	0	0	2	2	0	0	0	1	2	2	0	0	0	0	3	4	1	0	0	0	0
Cbetulinus_11293	0	0	1	0	0	2	0	3	0	0	0	0	0	0	0	0	2	0	0	0	0	0	0	0	0	0	0	0	0	0	0	0	0	0	0	0	1	0	0	0	0	0	0	0	0	0	0	0	0
Cbetulinus_11294	0	2	0	0	0	0	0	1	0	0	0	0	0	0	0	0	1	0	0	0	0	0	0	0	0	0	0	0	0	0	0	0	0	2	0	0	0	0	0	0	0	0	0	0	0	0	0	0	0
Cbetulinus_11296	1	0	0	0	0	0	0	6	0	0	0	0	0	0	0	0	2	0	0	0	0	0	1	0	0	0	0	0	0	0	3	0	0	2	0	1	0	2	0	0	0	0	0	1	0	0	0	0	0
Cbetulinus_11297	0	0	0	0	0	0	0	0	0	0	0	0	0	0	0	0	0	0	0	0	0	0	0	0	1	0	2	0	0	0	0	0	0	0	0	0	0	0	0	0	0	0	1	0	0	0	0	0	0
Cbetulinus_11298	3	0	0	1	0	1	0	7	0	0	0	0	0	0	0	0	3	0	0	0	0	0	0	0	0	0	0	0	0	0	1	0	0	1	0	0	2	2	0	3	0	1	1	0	0	0	0	0	0
Cbetulinus_11299	0	12	3	0	0	0	0	6	0	0	0	0	0	0	0	0	7	0	0	0	0	0	0	0	0	0	0	2	0	0	0	0	0	2	0	1	5	0	0	0	2	0	1	2	0	0	0	0	0
Cbetulinus_113	0	0	0	0	0	0	0	0	0	0	0	0	0	0	0	0	0	0	0	0	0	0	0	0	0	0	0	0	0	0	1	0	0	0	0	0	0	0	0	0	0	0	0	0	0	0	0	0	0
Cbetulinus_1130	0	1	0	0	0	0	0	0	0	0	0	0	0	0	0	0	0	0	0	0	0	0	0	0	0	0	0	0	0	0	0	0	0	0	0	0	0	0	0	0	0	0	0	0	0	0	0	0	0
Cbetulinus_11300	2	2	1	0	0	0	0	2	0	0	0	1	0	1	0	0	1	0	0	0	0	0	0	0	0	0	0	0	0	0	0	0	0	2	0	0	2	0	0	4	0	0	0	0	0	0	0	0	0
Cbetulinus_11301	1	1	0	0	0	0	0	0	0	0	0	0	0	1	0	0	4	0	0	0	0	0	0	0	0	0	0	0	2	0	3	0	0	3	0	0	2	0	0	0	4	0	3	0	0	0	0	0	0
Cbetulinus_11305	0	6	1	2	0	0	0	1	0	0	1	0	0	0	0	0	7	0	0	0	1	0	0	0	0	0	0	2	3	0	1	0	1	2	1	0	4	1	0	0	0	0	4	0	1	0	0	0	0
Cbetulinus_11306	0	0	0	0	0	0	0	1	0	0	1	0	0	0	0	0	0	0	0	0	0	0	0	0	0	0	0	0	4	0	1	0	0	0	0	0	0	1	0	0	0	0	0	0	0	0	0	0	0
Cbetulinus_11307	1	0	0	0	0	0	0	4	0	0	4	1	0	0	0	0	1	0	0	0	1	0	0	0	1	0	0	0	0	0	0	1	0	7	0	0	1	0	0	0	0	0	3	0	1	0	0	0	0
Cbetulinus_11309	0	0	1	0	0	0	0	1	0	0	0	0	0	0	0	0	3	0	0	0	0	0	0	0	0	0	0	0	0	0	0	0	0	0	0	0	0	0	0	0	0	0	0	1	0	0	0	0	0
Cbetulinus_11310	0	6	0	0	0	0	0	4	0	0	1	0	0	0	0	0	2	0	0	0	0	0	0	0	0	0	0	0	1	0	0	0	0	2	0	0	0	1	0	0	1	0	1	0	0	1	2	0	0
Cbetulinus_11311	0	6	2	0	0	0	0	6	0	0	0	0	0	0	0	0	4	0	0	0	0	0	2	0	0	0	0	0	1	0	0	0	0	2	0	1	0	1	0	0	0	0	2	0	0	0	0	0	0
Cbetulinus_11313	0	1	0	0	0	0	0	0	0	0	0	0	0	0	0	0	1	0	0	0	0	0	0	0	0	0	0	0	0	0	0	0	0	0	0	1	0	1	0	0	0	0	1	0	0	0	0	0	0
Cbetulinus_11314	0	0	0	0	0	0	0	1	0	0	0	0	0	0	0	0	0	0	0	0	0	0	0	0	0	0	0	0	0	0	0	0	0	0	0	1	0	1	0	0	1	0	0	0	0	0	5	0	0
Cbetulinus_11315	0	1	0	0	0	0	0	2	0	0	1	0	0	1	0	0	0	0	0	0	0	0	0	0	0	1	0	0	2	0	0	0	0	0	0	0	0	1	0	0	0	0	0	0	0	1	2	0	0
Cbetulinus_11316	0	1	0	0	0	0	0	4	0	0	4	0	0	2	0	0	0	0	0	0	0	0	0	0	0	1	0	0	0	0	1	0	0	0	0	0	1	1	0	0	1	0	1	0	0	0	2	0	0
Cbetulinus_11319	0	3	1	0	0	1	0	8	0	0	0	0	0	0	0	0	1	0	0	0	0	0	1	0	0	0	0	0	0	0	0	0	0	1	0	0	2	3	0	0	0	0	0	1	0	2	1	0	0
Cbetulinus_1132	0	6	1	0	0	0	0	1	0	2	0	0	0	1	0	0	6	0	0	0	0	0	0	0	0	0	0	0	0	0	5	0	0	2	0	0	0	1	0	0	0	0	5	1	0	1	0	0	0
Cbetulinus_11320	0	0	2	0	1	0	0	1	0	0	0	0	0	0	0	0	9	0	0	0	0	0	0	0	0	0	0	0	0	0	2	0	1	1	0	0	3	0	0	0	0	0	0	0	0	0	0	0	0
Cbetulinus_11321	1	1	0	0	0	0	0	2	0	0	0	0	0	0	0	0	3	0	0	0	0	0	1	0	0	0	0	0	0	0	0	0	0	1	0	0	0	0	0	0	0	0	0	0	0	0	0	0	0
Cbetulinus_11322	0	1	1	0	0	0	0	6	0	0	0	1	0	0	0	0	3	0	0	0	0	0	0	0	0	0	0	0	0	0	0	0	0	0	0	0	0	1	0	0	0	0	0	0	0	0	0	0	0
Cbetulinus_11325	2	0	0	0	0	0	0	1	0	0	0	1	0	1	0	0	1	0	1	0	0	0	0	0	0	0	0	0	0	0	0	0	0	0	0	0	4	1	0	0	0	0	0	2	0	0	0	0	0
Cbetulinus_11326	1	4	1	2	0	2	0	13	1	0	0	0	0	2	0	0	12	0	0	0	1	0	0	0	0	0	0	1	2	0	3	0	2	4	0	0	1	0	0	1	0	0	0	3	0	0	0	0	0
Cbetulinus_11327	0	1	5	0	0	0	0	4	0	0	0	1	0	0	0	0	3	0	0	0	1	0	0	0	0	0	0	2	0	0	0	0	0	5	0	0	2	1	0	0	0	0	0	2	0	0	0	0	0
Cbetulinus_11329	1	1	0	0	0	0	0	0	0	0	0	1	0	0	0	0	3	0	0	0	0	0	0	0	0	0	0	0	0	0	2	0	2	0	0	0	1	0	0	2	0	0	3	0	0	0	1	0	0
Cbetulinus_11331	1	1	2	1	0	2	0	8	0	0	0	4	0	1	0	0	5	0	0	0	1	0	1	0	0	0	0	0	0	0	5	0	0	2	0	1	7	0	0	0	5	0	4	0	0	0	0	0	0
Cbetulinus_11332	0	2	0	1	0	0	0	0	0	0	0	1	0	0	0	0	3	0	0	0	0	0	0	0	0	0	0	0	0	0	2	0	0	1	0	0	1	1	0	0	1	0	2	0	0	0	0	0	0
Cbetulinus_11333	0	2	3	0	0	0	0	6	0	0	0	0	0	0	0	0	12	0	0	0	0	0	0	0	0	0	0	0	0	0	6	0	0	1	0	0	5	0	0	0	3	0	3	0	0	1	0	0	0
Cbetulinus_11334	0	0	0	0	0	0	0	2	0	0	0	0	0	0	0	0	2	0	0	0	0	0	0	0	0	0	0	0	2	0	0	0	0	0	0	0	0	0	0	0	0	0	1	0	0	0	0	3	0
Cbetulinus_11335	1	2	0	0	0	1	0	0	0	0	1	0	0	0	0	0	0	0	0	0	0	0	0	0	0	0	3	0	0	0	0	0	0	3	0	0	0	0	0	0	1	0	2	0	0	0	0	0	0
Cbetulinus_11337	0	2	1	0	0	0	0	2	0	0	0	0	0	0	0	0	4	0	0	0	1	0	0	0	0	0	0	0	1	0	7	0	0	1	0	0	3	2	0	0	0	0	2	2	0	0	0	0	0
Cbetulinus_11338	0	3	2	0	0	0	0	4	0	0	0	0	0	0	0	0	3	0	0	0	0	0	0	0	0	0	0	3	0	0	0	0	0	5	0	0	0	2	0	0	0	0	1	1	0	0	0	0	0
Cbetulinus_11339	0	5	0	0	0	3	0	6	0	0	0	0	0	0	0	0	4	0	0	0	0	0	0	0	0	0	0	0	0	0	3	2	0	1	0	0	0	2	0	0	0	0	0	0	1	0	0	0	0
Cbetulinus_1134	5	4	2	0	0	1	0	6	0	0	0	0	0	0	0	0	2	0	0	0	0	0	0	1	0	0	0	0	0	0	4	0	0	3	0	3	3	3	0	0	0	0	0	0	0	0	0	2	0
Cbetulinus_11340	2	6	1	0	0	0	0	1	0	0	0	0	0	0	0	0	1	0	0	0	0	0	0	0	0	0	0	0	0	0	1	0	0	1	0	0	0	2	0	0	0	0	0	0	0	0	0	0	0
Cbetulinus_11343	0	4	0	0	0	0	0	0	0	0	0	1	0	0	0	0	1	0	0	0	0	0	0	0	0	0	0	0	0	0	1	0	0	0	0	0	0	0	0	0	2	0	4	0	1	0	0	0	0
Cbetulinus_11345	2	4	1	0	0	0	0	6	0	0	0	0	0	0	0	0	0	0	0	0	1	0	0	0	0	0	0	0	0	1	4	0	1	4	0	0	1	1	0	0	2	0	0	0	0	0	0	0	0
Cbetulinus_11346	0	2	0	0	0	0	0	3	0	0	1	0	0	0	0	0	2	0	0	0	0	0	0	0	0	0	2	1	0	0	3	0	0	1	0	0	0	3	0	0	0	0	1	0	0	0	0	0	0
Cbetulinus_11347	0	0	0	0	0	0	0	4	0	0	0	0	0	0	0	0	0	0	0	0	0	0	0	0	0	0	5	0	1	0	1	0	0	0	0	0	2	2	0	0	0	0	2	0	0	0	0	0	0
Cbetulinus_11349	0	0	0	0	0	0	0	0	0	0	0	0	0	0	0	0	1	0	0	0	0	0	0	0	0	0	0	0	0	0	0	0	0	1	0	0	0	0	0	0	0	0	0	0	0	0	0	0	0
Cbetulinus_1135	1	10	0	0	0	0	0	7	0	0	0	0	0	0	0	0	6	0	1	0	0	0	0	0	0	0	0	0	0	0	2	0	0	1	0	0	2	0	0	0	0	0	0	1	0	0	0	0	0
Cbetulinus_11350	0	0	1	0	0	0	0	0	0	0	0	0	0	0	0	0	0	0	0	0	0	0	0	0	0	0	0	0	0	0	2	0	0	0	0	0	3	0	0	0	0	0	0	0	0	0	0	0	0
Cbetulinus_11352	0	0	0	0	0	0	0	0	0	0	0	0	0	0	0	0	0	0	0	0	0	0	0	0	0	0	0	0	0	0	1	0	0	0	0	0	0	0	0	0	0	0	0	0	0	0	0	0	0
Cbetulinus_11354	0	0	0	0	0	0	0	0	0	0	0	0	0	0	0	0	0	0	0	0	0	0	0	0	0	0	0	0	0	0	0	0	0	0	0	0	0	0	0	0	0	0	0	0	0	0	0	0	0
Cbetulinus_11355	0	1	0	0	0	0	0	0	0	0	0	0	0	0	0	0	0	0	0	0	0	0	0	0	0	0	0	0	0	0	0	0	0	0	0	0	0	1	0	0	0	0	0	0	0	0	1	0	0
Cbetulinus_11356	0	2	0	0	0	0	0	4	0	0	1	0	0	0	0	0	3	0	0	0	0	0	0	0	0	0	2	1	1	0	5	0	0	1	0	0	1	3	0	0	0	0	2	0	0	0	0	2	0
Cbetulinus_11359	0	0	0	0	0	0	0	0	0	0	0	0	0	0	0	0	3	0	0	0	0	0	0	0	0	0	0	0	0	0	0	0	0	0	0	0	0	0	0	0	0	0	0	0	0	0	0	0	0
Cbetulinus_1136	0	2	0	0	0	0	0	1	0	0	0	0	0	0	0	0	1	0	0	0	0	0	0	0	0	0	0	2	0	0	0	0	0	0	0	0	0	0	0	0	0	0	0	0	0	0	0	0	0
Cbetulinus_11360	0	1	0	0	0	0	0	2	0	0	0	0	0	0	0	0	1	0	0	0	0	0	0	0	0	0	0	0	1	0	0	0	0	2	0	0	0	0	0	0	0	0	0	0	0	0	0	0	0
Cbetulinus_11361	0	0	0	1	0	0	0	0	0	0	0	0	0	0	0	0	0	0	0	0	0	0	0	0	0	0	0	0	0	0	0	0	0	1	0	3	0	0	0	0	0	0	0	0	0	0	0	0	0
Cbetulinus_11362	0	1	0	1	0	0	0	0	0	0	0	0	0	0	0	0	2	0	0	0	0	0	0	0	0	0	0	0	0	0	0	0	0	2	0	0	3	0	0	0	0	0	0	0	0	0	0	0	0
Cbetulinus_11363	0	1	0	0	0	5	0	3	0	0	0	0	0	0	0	0	3	0	0	0	0	0	0	0	0	0	0	0	0	0	2	0	2	3	0	0	0	0	0	0	0	0	1	0	0	1	0	0	0
Cbetulinus_11364	1	3	0	0	0	0	0	3	0	0	0	0	0	1	0	0	0	0	0	0	0	0	2	0	0	0	0	0	0	0	1	0	0	0	0	0	3	2	0	0	0	0	0	1	0	0	0	0	0
Cbetulinus_11366	1	0	0	0	0	0	0	0	0	0	0	0	0	0	0	0	2	0	0	0	0	0	0	0	0	0	0	0	0	0	0	0	0	0	0	0	0	0	0	0	0	0	0	0	0	0	0	0	0
Cbetulinus_11367	0	0	0	0	0	0	0	1	0	0	0	0	0	0	0	0	0	0	0	0	0	0	0	0	0	0	0	0	0	0	1	0	0	0	0	0	1	0	0	0	0	0	0	0	0	0	0	0	0
Cbetulinus_11369	0	12	0	0	0	0	0	9	0	0	0	0	0	0	0	0	3	0	0	0	0	0	0	0	0	0	0	0	0	0	1	0	0	3	0	2	0	2	0	0	0	0	2	0	0	0	0	0	0
Cbetulinus_1137	0	4	0	0	0	0	0	2	0	0	0	0	0	0	0	0	2	0	0	0	0	0	0	0	0	0	0	0	0	0	3	0	0	0	0	0	2	1	0	0	0	0	0	1	0	0	0	0	0
Cbetulinus_11370	0	0	0	0	1	0	0	2	0	0	0	0	0	0	0	0	1	0	0	0	0	0	0	0	0	0	0	0	0	0	0	0	0	0	0	0	0	0	0	0	2	0	1	0	0	0	0	0	0
Cbetulinus_11373	0	9	0	0	1	0	0	9	0	0	1	0	0	0	0	0	3	0	0	0	0	0	0	0	0	0	0	0	0	0	2	0	0	3	0	2	0	1	0	0	2	0	5	0	0	0	0	0	0
Cbetulinus_11378	0	5	1	0	0	0	0	6	0	0	0	1	0	0	0	0	8	0	1	0	2	0	0	0	0	0	3	0	0	3	5	0	0	0	0	0	3	0	0	1	2	1	3	5	0	0	0	0	0
Cbetulinus_1138	0	0	0	0	0	0	0	0	0	0	0	0	0	0	0	0	0	0	0	0	0	0	0	0	0	0	0	0	0	0	0	0	0	0	0	0	0	0	0	0	0	0	0	0	0	0	0	0	0
Cbetulinus_11380	0	0	0	0	0	0	0	0	0	0	0	0	0	0	0	0	2	0	0	0	0	0	0	0	0	0	0	0	1	0	0	0	0	0	0	0	0	0	0	0	0	0	0	2	0	0	0	0	0
Cbetulinus_11381	2	5	0	0	0	0	0	5	1	0	0	1	0	0	1	0	4	0	0	0	0	0	0	0	0	0	0	0	0	0	0	0	0	2	0	0	1	3	0	1	0	0	0	1	0	0	0	0	0
Cbetulinus_11386	1	3	0	0	0	0	0	6	0	0	0	0	0	0	0	0	2	0	0	0	0	0	0	0	0	0	0	0	0	0	0	0	0	0	0	0	1	1	0	0	0	0	1	0	0	0	0	0	0
Cbetulinus_11388	0	1	0	0	0	0	0	1	0	0	0	0	0	0	0	0	2	0	0	0	0	0	0	0	0	0	0	0	0	0	1	0	0	1	0	0	1	0	0	0	5	0	0	0	0	5	0	0	0
Cbetulinus_11389	0	0	0	0	0	0	0	4	0	0	0	0	0	0	0	0	0	0	0	0	2	0	1	0	0	0	0	0	0	0	0	0	0	3	0	0	0	0	0	0	0	0	0	0	0	0	0	0	0
Cbetulinus_1139	0	0	0	0	1	0	0	0	0	0	0	0	0	1	0	0	0	0	0	0	0	0	0	0	0	0	0	0	0	0	1	0	0	0	0	0	0	0	0	0	0	0	0	0	0	0	0	0	0
Cbetulinus_11391	1	5	2	0	0	0	0	3	0	0	0	0	0	0	0	0	0	0	0	0	1	0	0	0	0	0	0	0	3	0	0	0	0	0	1	0	4	1	0	0	0	0	0	0	1	0	0	0	0
Cbetulinus_11392	0	0	0	0	0	0	0	0	0	0	0	0	0	0	0	0	0	0	0	0	0	0	0	0	0	0	0	0	0	0	0	0	0	0	0	0	0	0	0	0	0	0	0	0	0	0	0	0	0
Cbetulinus_11394	0	2	0	0	0	0	0	0	0	0	0	0	0	0	0	0	0	0	0	0	0	0	0	0	0	0	0	0	0	0	3	0	0	1	0	0	0	3	0	0	0	0	0	0	0	1	1	0	0
Cbetulinus_11396	0	1	0	0	0	0	0	1	0	0	0	0	0	0	0	0	0	0	0	0	0	0	0	0	0	0	0	1	0	0	0	0	0	0	0	1	0	0	0	0	0	0	0	0	0	0	0	0	0
Cbetulinus_11397	1	0	0	0	0	0	0	4	0	0	0	2	0	0	0	0	2	0	0	0	0	0	0	0	0	0	0	0	0	0	1	0	0	0	0	0	0	1	0	0	0	0	0	1	0	1	0	0	0
Cbetulinus_11398	0	8	0	0	0	2	0	9	0	0	0	0	0	0	0	0	1	0	0	0	0	0	0	0	0	0	0	0	1	0	0	0	0	0	0	0	6	0	0	0	1	0	2	0	0	0	0	0	0
Cbetulinus_11399	1	4	0	0	0	0	0	8	0	0	0	2	0	1	0	0	9	0	0	0	0	0	0	0	0	0	0	2	0	0	2	0	0	3	1	0	1	2	0	0	0	0	10	2	0	1	0	0	0
Cbetulinus_1140	0	3	2	0	0	2	0	3	0	0	0	0	0	2	0	0	7	0	0	0	1	0	0	0	0	0	0	0	1	0	4	0	0	1	0	0	6	1	0	2	2	0	1	0	0	0	0	0	0
Cbetulinus_11400	0	1	0	1	0	0	0	1	0	0	0	0	0	0	0	0	0	0	0	0	0	0	0	0	0	0	0	0	0	0	0	0	0	0	0	0	2	0	0	0	0	0	3	1	0	0	0	0	0
[truncated: 17,843 more rows]
[truncated: 15 more columns]
