# Supplementary material for: Systematic dissection of genomic features determining the vast diversity of conotoxins
Source: BMC Genomics. 2023 Oct 9;24:598. doi: 10.1186/s12864-023-09689-4 (PMC10561478; doi:10.1186/s12864-023-09689-4)
Supplement: Supplementary file 8 — Supplementary Material 8 [file 12864_2023_9689_MOESM8_ESM.xlsx]

## Sheet: Sheet1
Supplemental material File S2: Prediction of protein-coding genes CDS from the reassembled genome of C. betulinus in the present study
>Cbetulinus_1.1
ATGGAAGCCATCTCCGTTGAGACTGGAGCTTCTGCGGATGTAGTCCTATCTGAAGAACACCCCGTGGAATCAGAGAAAGAGGACAAAAAGAAAGGAAGTCGGTTCTCACGGAGAAAAGAGAAGAAAAAAGCGGCCAAGAAGGCCAAGAAGGCCGCCAAACATTCCAAAGACAAAGGCCAGCCCGACGTGTCGCCGGACGCAGAGGGGTCCTTGGATGTGGAGAAGGATGTGGAGGATACCACCGTTGACGTATTACGTGGCGCTCTTGAAGTGCAAGGTGACACTACCAGCCTTCAGAAAGAACGACACAAGTCGGCGTTCACCCCATACCATCGTCAGCCTGTCCGTTCTGGGTCCGCTGAACAAGGTCATGGCGCTCTGGACTCGTCTCTCCGCCAC…
>Cbetulinus_10.1
CTGATGTCCTATTATGATGACCCGAATGTGGGAGGCTTGAATTCTACCATGAGGACCATGCTGGAAGCTGATTCTGACTTTGTAATTGGCCAGTGCCTGTCCCTAAACCTCCAGCTGTTCAGCGGCAAGTCGACCCTGCACACCAGTCCTGACCTGCAGCAGGCCCTGGATCACCTGCAGCAGCAGGTGCAGAAACAGGTGGAGCTGTCACCTGGAGAGAAAAAGCATGTCCAGGCTGTACAGCTGATGGCTGATGGTTACATGAAAGAAGCCTGCGTGAAGTGGGAAGACATCCTGGTGGATCACCCTCATGATCTGATGGCCCTCAAGATGGCCAACCTGGGCTACATCTACACGGGAGACTCCCTGCAGCTGCGGGACAGCTTGGCCAGGGTGCTG…
>Cbetulinus_100.1
GAAGAGCGAGAGCGACGCAGACAAGAGCGTCGAGAAAGACGAGAGAAGAAAGAGGAGGATGGAGACAGGGAACGAAAACACAAGAGTAAACGAGATCACGATGGTGACGAAGACAGAGAGAAGAGACATCGGGACAAGGACAAGGACAAAGAGGAGCGTCACAAAGACCGAGACAAGGACCGGGACCGTGAGAAAGAGCGAGAGGAGCGTCGGAAAGACCGGGAACGAGACAAAGAGGAGAGGCACAAGGACCGGAAAGACAAGGATAAAGAAAGAGAGGAGAGGAAAAGGAGGGAGAAAGAGGAGGAGGAACAACGGAAGAAGGAGGAAGAGCAGAACACAGCGGGAGATGAAGAGGACTACAACGATTACGACGATGACTTTGAGGACTATGAAGAT…
>Cbetulinus_1000.1
ATGAATGTGACACAAACACTGAACTGGATGGTGCGCATGACATGTGAACTGGAGACCAATATCGTGGCTGTGGAAAGAGTGAAGGAGTACACCGAGACCTCCACAGAGGCTGAATGGGACATTCCAGAGAAGAAACCTGAGGCGTCATGGCCCCAGCAAGGAGTGATCCAGTTCAACAACTATCAGACTCGTTACCGAGAGGGCCTGGATCTTGTGCTTCGAGGCATCAACTGTTCTGTTCAACCAGGGGAAAAGATTGGCATTGTTGGGAGAACGGGAGCAGGTAAATCCTCCCTGACTCTGGCTTTGTTCCGCATCATTGAGGCTGCTGGAGGGGAAATCACAATTGATGGCATCAACATCAGCGACATCGGCCTGCATGACCTCCGGTCCAAACTG…
>Cbetulinus_10000.1
ATGAAGACATACGGTATCCGGAACAAACGCACCAGGGAGGTGGAGGTGATGACGTATGTGGACTATGTGGAACTGCATGGTCCTGCCTGGATAGCAGGCATGCGCAGAGGTGATGTCTTGCTGTCAGTCAATGGAGAGTCTGTGGAGGGACTGAATCATCCCAAGCTGGTGGAGAAGATTCAGCAAAGCAAGAGCACACTCAGGTTAGTGGTGCTATTTGAAGACTGCTGCCGCAAAGTGGAACTGTATGAACGCTTCATCAAATTGAAGAGAATTCTCTCACAGAAGATGCGTGACCTGAAGCAGTTGGAATTTGAAGAGAGGATCCTTTGCTCAGGTGGACGACTGAGTCGAGTGGGACTGTTTCGAGACAGTGTTCGCAGTTCAACCTCCAGTGAC…
>Cbetulinus_10001.1
ATGGATAAAAGGCCTGGCCGACAAAGTCCAGGGCCTGTGAAAATCAAGAGGTATTCGGTTGGAAATGGTTCCCAATCCCATTACAAAAAAAACACAATGCTCTACACATGGCAAACCCTGAGAACTGAGCAGAATTCACCTAACATGACACATCTCAGTTCCAGTACAGAAGGGGAAAATGTCGACCAACAAAACGTGCCCATCCACACAGAAGGGGAAAATGTCGACCAACAAAACGTGCCCATCCACACAGAAGGGGAAAATGTCGACCAACAAAACGTGCCCATCCACACAGAAGGGGAAAATGTCGACCAACAAAACGTGCCCATCCACACAGAAGGGGAAAATGTCAACCAACAAAACGTGCCCATCCACACAGAAGGGGAAAATGTCGACCAA…
>Cbetulinus_10002.1
ATGTGTATTTATACTTGCGTGTGGATAGTGCATGTTTATACATGGGTCTTGTCTGTGTCTGTGTGTGTGTGTGTGTTTCACGATCTTTTGTGGAGCAGTAGCGATGAAAGCTGCAGTGTAATGAGAGGTCAATTCAGGGAAGGTTTAGCTGACAGATGGAGGGTGCTGGGCTCCACCTTCCATGAGGCCATGCCCTAG
>Cbetulinus_10003.1
ATGATGGAGGATAAACAGACGGAGGATGAAGACAAGGAATGGCGGTGGTTACTTCAGAAAGTGCTGCGTCAGCAGAGAATGAGACGCAGACAGAAGGAGTTGCTGAGCCCAGTGCCTTCATGTCCTGTCTTTCCTGCCACCAGACAGTACGCTCTGCCCCGTCGCCCTGTCATCATCACAGACATGGTGTCCTCCATGACAACAGTGCCCTGGGATCTTCAACACATGCGAGACATTGCAGGGCAGTGCCAGGCCAAGGTGAAGCAGTCATTTCATGTTTCAGGGGAGTGCTGGTTTATGGTGAATCAGTCGGTTGTCATTTCAGGGCAGTGCCAGGCCAAGATGAAGCAGTCATTTCATGTTTCAGGGCAGTGCCAGGCCAAGATGAAGCAGTCATTC…
>Cbetulinus_10004.1
GTGAAGGTGGTGGGGGACAAGACGGAGATTGAGAAGGAGTACCCTTTGATGGCAGCTGTGAATAGGGCAGCCAGCATGGTGCAGAGACACGAGGCTCGCCTTGTTTTCCTGGAGTACACAGGAGAGGGACCCATTGAAAAAACGCTCTTTCTTGTGGGCAAGGGCATCACATATGACACGGGGGGTGCAGACATTAAGGCTGGGGGTGTGATGGCAGGCATGCATCGTGATAAGTGCGGAGCGGCCGCTGTGGCAGGATTCTTCAAGATTCTGGCTGAGCTGAAACCCTCAGGGCTGCGTGTAGTGGGAGGAATGCCGTTCGTTCGCAACAGTGTGGGGGAAGAGTCCTATGTGGCTGATGAAATCATCACCTCGAGGGCAGGGAAGCGAGTGCGTGTG…
>Cbetulinus_10005.1
ATGGTGACAGTCTGTGACAGTGGTCACTATGGGCAAGTTCATAATGAGTTCTGTGACAGTCGTCACTATCGGCAAGTTCATGATGAGTTCTGTGATAGTCGTCACTATCGGCAAGTTCATGACGAGGTCTGTGACAGTCGTCACTATGGGCAAGTTCATAATGAGGTCTGTGACAGTCGTCACTATGGGCAAGTTCATGACGAGTTCATGCTGTCCAAGTACGGCTATCTGCGGTGTCGGATCCAGAGGAGGCGGCGAGACGTGGAAGGGCGGGGCCCTGGCCTTCAGGAACACCACCCCGCCGGTCACGAGGCCAACAGCGACAACCATCAGCAACCCAGCGACCACCAGCCGTGGGCGGGGAGCTTTCTGCTGTCGGAGGAAGGCAGCACGCGGGTT…
>Cbetulinus_10006.1
ATGGCAAGTGAAGATCAAATTGTAAATGTGGACGGGTTTTCTTCATCAGATGACGAGCAGAACTGGGTCGATGTGGGAGCAGATGACGGATTAGATCCAAGCGAACTGGAAAGTGGAACAGACGAGGGTATGGATGACTTCAGCGACGACGGATCTGTAGATGGTCATCGGGCAAGGAAAGGCCATCACAATGAACTGGAGAAGAAGCGCAGGAAAACGCTCAACGCAAGTTACTCAGACCTTAAAAGAGTTGTGAAGAGGTTGAACCATGGTGGCAGGGTGGGTGGGAGAGACCGAAGTTTGGAGCTCTCATTCAAGTATCTGAGATCGCAGTGGAAGTCTCTGAAATCCGAGAGAGAGAAATGCAAGAGAACCATTGAAACCTTGAAACAAATGCTG…
>Cbetulinus_10007.1
ATGTTGAGTACTCTGCTGACTCATGCCCTGGCCTCTGGGCGTCTGCAGTGCCCCCGTTGTCAAACCTGTCTGCTGGGTATGGGTCTCAGATATGCTTCACATTATGATGTCCTGGGTGTGGAAAAGCGTGCCTCCCAAGCTGAGATCAGGTCTGCATTCCTCGCACTGTCTAAAAAGCTGCACCCGGACATAAACAGCAAAGACCCTCAGAACCATGAGAAGTTTGTGAAGCTGAATGAAGCCTACACAGTGTTGAGCAAGCCGGTGGCCAGGCGGGAGTACGACCTGAACCTTGCTGTTCGCCTCCGCATGCAGCAGCAGGCTCGCAGTGCCTCCTCTTCACATGTTCATGGCTCCTCACAATGGCCGGGGAGCAACTTCGACCAAAATTATGATGCA…
>Cbetulinus_10009.1
ATGAAACAGCTGTGGGTTTTACTTCTGCTGGGGTGTGTTTTCTCCGTCCATGCTGAGCTTGGTTTTGGCGAGATGAGCCCCTGCACACACGGCATGGCGGCAGTGCAACTCTTCATGGAGTACAGAGGGTGCCCTGAGCCCGGACCCTTTGACGTCATAGACCAAGTCATGCAGTCCGTTGGCGACAACCTGACGGTGGACAACCTGGATTACCTGCTGACTAACTACTGCAGCTCCGTGTTTCCAAGAATGAGGCAGTGCTTTGAGGGGAACGTCCAAAACTGTGATCAGCGAGACTCTCTGATGAAGGTGGCACGGGAAACGGGATTCATCTGTGAGCCCGACACCTCCAATGTCCATCCAGTTATCAGGCACATGCTGACGCAGCTCATCGACGCT…
>Cbetulinus_1001.1
ATGCTTAGGGCGACGGTGACACGCTTATCACCTCGTCTGCGTGATCCTTGCACGGTGAATTTGGCTTCATATTTCTCCGCTGTCTTCTTTGGCATCACCCAAAACATCACCAAGATGAAACTGACGTGCATGATGATCGTTGCTGTGCTGTTCTTGACTGCCTGGACATTCGTCGCGGCTGATGACTCCAAAAGGTCTTCGTGTTCCGTTGCCATGGCTGTTGCACGGAGGGCGACCCCGTCGTCTCTGGCAGTGGGTCCCAGCCCTGTGGCCCTGGCGTCCTGGCTGCCCACTGGGGCCTGGATGAGCAAAAGTCAAGCTCGGTGGCCCTGGTGTCCTGGCCACTGTCCGGGACCTGGGGAACTGAGCCGAGACGACCGGCAGGATCAGCAGCGCGCC…
>Cbetulinus_10010.1
ATGAGTCTTGACACAGAGAGTGAGGGGGAGAGAGAGAGAAAGAGAGGGATAATGCCGCTTATAGCCCAGCCAACCGCAAAGGACCAGACCATTGAAGTCACCTTTCAAAACAGATACAAAATCAAATCATTACCTCTGCTGATATTGCATTGCCGCAGAAACAGTGCAGAGGACTAA
>Cbetulinus_10011.1
ATGGACCAGTATGAAACAGTGAAACGCCTTGGTCTAGGAGCTTGCGGAGCTGTTTATCTTGTACGACACATCAGCACCAAAAGGTTGTTTGCCTTAAAGAAGATTGAGATTGATGAGAGAAGAAAAACAAGAACTGAGCAAGCTGTTCTGAAAGAGGCAAGTATCCTGTCAGGACTGAAGCACCCACACATTGTGGCCTTCCATGACAGCTTTGTGCATGACGATCAGCAGCATGTCTGTATTATACAGGATTATTGTGATGGAGGAACTCTAGCTGACAAAATTCAAGAAGCAACCACTAAGAACACACCTCTGACAGAGAAGCAAATCATGCAGTGGTTCATACAGATTCTGATGGCAGTGCAGTACATCCATTCCAAGAAGGTTTTACACAGGGAT…
>Cbetulinus_10012.1
ATGCCTGTCTTCCATACGAAGACAATCGAGAGTATTTTGGAGCCAGTGGCCCAGCAGGTGTCCCGACTGGTGATTCTCCATGAAGAGGCAGAAGATGGCAATGCCATGCCAGACCTCAGCGGGCCTGTGGTCACTGTCAAGACCGCCGTGGACAACCTTGTGCGGGTTGGCTACGAAACGGTCAACAGCAGTGACGACCAGATCCTGAAGCAGGACATGCCGCCGGCGCTGAACCGAGTGGAGGAGTCATCCTTCCTGCTGTTGGAGGCCTCCGACCTGCTCCGGGCCGACCCCTACTCCGGCCCCGCCCGCAAGAAGCTGATTGAAGGCTCCAGAGGAATCCTCCAGGGTACGTCTGCTCTCCTGCTGGCTTTTGACGAGTCTGAGGTGCGCAAAATT…
>Cbetulinus_10013.1
ATGGCCAAACTCTATGACACTGTGAAGTCTTGCCTATACAAGAGTCCTGGCCCACAGCAGGTGGAGGTGATCACTGACATTGGTGACATCAAGGAGTCGGACAGTAAAACGTCACTGTCCTCTTCCTCCTCCTCTGTTTATTCTAACAAGAAGACTGATGAGACAACAGATCCCGGCAAGCAGCCAGGGATTCTGTGGCGCATGACCAGCGGCGTGTACAGCACAGCTACAGGGGCGGTGGGCGCCAGCATCGGAGGCGTGCGCTGGGTGGCGGGCAAAACGTACGATGTCGGCTCTGCCGTGGCCAGCAGGGTGCCTGTTCCTGGCGTAGGGAAGAAAAAAGACAAAGACGAATGA
>Cbetulinus_10014.1
ATGGAGAGGCTGCGAGGACTGGTGGATGAAGCCGTTGACACCGCCGCCCTCATCCGTGCCGAAGAGGAGGGCATTCTGCATGACACCAACAGAATAGAGGATGGCATTCGCACGGCAGATTCTCCCCTGATCGTGGCCAATGCCTCCAATATTGCCCGACGAGCCAATCGTGTCTTGCAAGTGGCGGAAATGGAGGCTCAGAACAGCGAGGATCCGTCGTTCGTTGACCGAGTCAACATGGCTTCGGAGAACCTGAAGTCCACCATCACCCCCATGGTGCAGAGTGCCAAGGCCCTCTCCACCTCTCCGCAGAATGTAAAGGCCGCTGGCAACTGGCGCGAATCCAACCAAAAGTTGATCGATGCAGTGGGTGGAGTGCGAGATGCCGTGACGGTGAAG…
>Cbetulinus_10015.1
ATGTTGACGATGTCAGCTGGAGTAACGTCTAATGGGAATTCACTTGGGGCAAATATTGAAGGTAGACTTCCAAGTAGTCCTCTTGGGGCCAGCCCTCGGCCTCCTCTGAGACAAGTGTATTCTCAAACTCTTCGAGAATCATACGACCAACAAACCCAGAGACAAGGAGCACACACAGCCAAGACTGGTTCACTCCCATATTCCCAGGACGGCACACTCAACGGGATGACTGCGAAAGATGCCGCCTCCGTTGACAGTCCAGACAAGGTCAGAGCAAGCAGTTCCGCTCCAGCAGACCATGGGAGTAGCGTCAGGTCGTTCATTATTCTGGGACTGATTTTCCTCGTGGCGTTGGTGGCCTTAGCAGTGGTGTACAGATCGTTTCCAAAACTGGATGAC…
>Cbetulinus_10016.1
ATGGGTGATGATCAAGTGATCAACCATTTTCCCAACCATGTGGAGCTGACAAGAAAGGACCTAATGGTAAAGAACATTAAGCGATACCGAAAGGAGTTAGACAAGGAGGGCTCGGCACTTGCAGAGAAAGACGAGATTGGCCGCTATGTGCATTTGGACTTCATCCCTCTGACCTTCATGCTGCCAGCAGACTACAACCTGTTTGTGGAAGAATTCCGTAAAAACCCCAACACAACCTGGATTATGAAGCCCTGTGGGAAAGCCCGAGGAATTGGAATCTTCCTGGTCAACAAACTGAGCCAGCTGAAAAAGTGGTCTCGTGATGGAAAAGGGAACTCGTTTGTAGCTCCTACGGCGAAAGAGACCTATGTCATCTCCAAGTACATTGACAATCCGCTG…
>Cbetulinus_10017.1
ATGTCGACAGAGATGAAACAACTGTTGGCTCTTCTTCTGCTGGGTTGTGTGTTTGCTGTCCATGGGGGTGAGAAAGGTCCTAAGAAGAGGGACCCTTGCACCCAGGGAATGGCGGCGGTGCAGCTCTTCATGGGGTACCCAGGATGTGCAGATCCCAATCCTTATCAGAGACTCAGATCGCTCTTGCGCGTCATTTCCAGCAACATGACTGTACACAACATGAACAACCTGTTCACTGACTTCTGCAGTACAATGTTTCCAAGGATCAAGCAGTGTTTCCAAAGAAACGTCCAGAACTGTTCCCTTGCTCAGCGAAACTCTCTGATGCGGGTGGTCCAACAAACAGGATTTGTGTGTGAGCCCAACACCAACAGAACCCACCCTGTCATCAACCACTTG…
>Cbetulinus_10018.1
ATGGCCAGCATCGGCGGCAACGTCACCGTGTCCAACCTCAATCACCTCTTCTCTGATTACTGCAGGTGGGTCCCAGTGTCCGGAAACCTGTACAAAGTTTTGACACATCTGTCAGACGCTGATCTTGCCGAGAACGAGGCGTGTAACAGCGAAGTGCTGATCCACATTAACGAGTTCTGCTATGACCGATCCCTGGAAGCCATCGGTGTGTCACGTGCCAACCTCAGCAACTACCTGAAGAACCTCAGCATAGCGCAGCTGGCCCCCAAGATGCAAAGGCTTTTCAGAAGGGGGATGATATGCCTGGTGACCCTGATCCGTGGCAATCTAGGGAACTGCCCGCAGTGGCGAGGGAAGGCGGTGGAGGCGGTCACAGTCTTCGTCTTACCGACAGTGCTG…
>Cbetulinus_10019.1
ATGGACATACTGGGGCTTGTTGACATTCCTTTGTGGCTGATGTTGGTCCTCACCTTGCTGCTGCTCCTCTACGTGTATGGAACCTGGAACCATTCTGTGTGGGTGTCTCAGGGTGTCCCAGGCCCCAAACCCTGGCCTCTGCTGGGCAACACGAGGGAGATACATGAAAAGAGTCATTTCAAAGTGTTCCTAGAGTGGCAAGCCAAATACGGACGTGTAGTGGGGTACTACCAAGGCGTGCGCCCTGTCCTGGCCATCACAGACCTGGACATGGTGCAGGAGGTGATGCTCAAACAGTTCAACAACTTCTCCGAAAGGAATTTACCTCGTGGAGCACGTATGGGCCTGATAGAGAAATCCGTGTTTTTTGCCTGGGGGCCCACTTGGAAACGGATCCGG…
>Cbetulinus_1002.1
ATGTCTCACACAATTCTCTTGGTACAGCCAAACTCCAGGCCGGATACACGCACATACTCAGATTATGAATCATTAAATGAATGTCTCGAAGGCATCTGCAAGATCTTTGAAGAGCACCTGAAGAGAATCCATCCAACAGACCAGTGCATCACCTATGACATCTCGCAGCTGTTCGACTTCATGGACCAGTTGTCGGATCTCAGCTGCCTTGTGTTACAGAAGAGCACAGGAACGTACGTTCCACACAACAAAGAGTGGCTGAAGGAGAAAATTTACCACATGTTGCGGAAACAGGCTGGAAAGTGA
>Cbetulinus_10020.1
ATGGCGAATTTTGGAAAGATGGTTGCAGATATGCGAGCGGTGTTTCGCTCGGGGCGGACTCGAACCTACGAGTGGAGGATGGGTCAGCTGCAGGCGCTGCTGAAACTGGTGGAGGAGAACGAGAGCAAGCTGGTGGATGCCCTGCACCAAGACCTTCACAAGCACAAGATGGAGTCCATGGTGATGGAGATGAACGTGGTCAGAAGCGACATCGTGCTGTCCATCAACAACCTGTCTGACTGGATGAAGCCTCAGAAGGTAGAGAAAGGTCTGATCTACAAGATGGACAACGCCTACATTCGCTACGAGCCGCTGGGTGTGACACTGGTGATTGGGGCATGGAACTACCCTGTTCAGCTGATTCTCCTGCCGCTGATCGGCGCTGTGGCTGCTGGCAAC…
>Cbetulinus_10021.1
ATGGAGAAGGCCCTGTCACAACATTTGGCTGGCTTCAAGCAACTGCTTAGAATTAGAGAAAATGTGTATGTGTTTCTGTGCTTGCATGCTTGTGTACTTGAATGTGCTGTTAAGCAACAGCCTGGAAGAGAGAATGTGCTCACAGAGGAATTCACAAGATCATCATTTTTCTACCGTAAGATTCCCTCTGCCCATCGTCTCTCTTTAGCTTTACCTTGA
>Cbetulinus_10022.1
ATGGCGGAGTCGCTGAGGAGGCTGGTGAACATCGGGACATTTACAGTGCTCCAGGAAAAACTGGAGAACTGGCTCAGTGATTATTATACCAATTCGTGTGATCAGAACACAGCTCGCTGCTGTGAGATAATTGAACTGAATGCCAAGGTGCAAGGACAGCTGTTCAAGCTGCTAAGCCTGTGTGCTCAAGAAGGAGGTCTGTATGGAGGCACCAACATCATCAAGTCCCGCCTGCTGCCATGGTTGGGTCAGAACTTCTTCACCTCCGGTGGAGCGGTCACTGCCGACACTTCTCTGTCTGTGCTGGCTGAGGCGGCAGCCAAGGACCGTGAGCTGAGTGAACTCCAGGACATGTATGAGAAGTCGTTGAATGACCTGGACGGGGAGTTGCGAGACACC…
>Cbetulinus_10023.1
TCTGATTCATTTTCGTCGCTGGAAATGGGGAAAAAAGAGAAGAAGGCTGAAAAGGCTGCTCCAGATGACGTTTTTGATGCACTGCTTGTGGAGAGCCGGCAGGCTGCCACAGTCGTGCTGATGCTGAACAGCCCCGAGGAGGAGGTGCAAGCCAAGGCCTGTGAGGCCATCTACAAGTTTGTGGACAAATGTGAGGAGAACAAGAAGCTGTTGCTAGATCTGAATGCTGTGGACGCCCTGCTACGTTTGATGCAGGGTGAAGATGTGAACGTGCGACGTAACGCGACCATGGCCCTTGGTGTCATGTGTCAGCATGCGGAGGTGAGAAAGACTTTGAGAAAGAGAGAAGATTCCATGCCAACTCTGATCAGTCTCTTGCAAACAGACGTGGCAGACTCG…
>Cbetulinus_10024.1
ATGGGTTGCTGCTTCTCATCAGACGAAGACAAGACTACTGGGTGCCAAGAGCCAGATGAACGCACACGCCTCTTGGACCCAAACCCCAATACGGCTGCACCAGTACCAGGTAATCGACCAGGGCAGCCATACACTCAGGAAAGAGAGAAGGGAGATGAGCAGTCGGCAATGGCGAGGATTCTCCACCAAAACGCCCAAGAGGTCATTGACGTGGCCTCCAATGAAACGCTCATAGAGCAGCATGAGTACCACGATCGAGCCCGGCAGTACAATTCAAGGTTAAAGATGCTGTTGGCTAACTCGGGGAAACAAGGGACGTACAAGATGGCGCTTCCCAACGGGATCACAACCCCTCAGTCCGTGCTGTCGGCACCGCCAATTTCCCCAGCAGAGATCCAG…
>Cbetulinus_10025.1
ATGGACGAGGCAGAAGACGACCAACAACCCATCCCAGAAAGAACTTCCCACTGTGAGAACATTCACAACATGGAATATAAGAAACTGGGAGAATATGGAAGACAGTTTCAGGCCATTCAAACGAGAGTCTGGCAAGATCATGTAGCCAAAGCGTACAAGTTGTCTGCGATGGTGAAAAAGGCACAGATAGAGAAGCACAGAAAGGAGGAGGCCAGGAAAATAATGAGCGATGAGGAGACAACATCGACAGAATCAGTGGAGCTCTCAGAGTCCCTGATGGCTCTTCAGACCGATTCTGCACCTAAGAGACCAGGGGAACCGTATGAAGAGAAGGAGGAGGTAATCCAGAGCACGGCGGTGATGAAACGTCTAGGTCTGGCTAAGGAGGACATGTTCACG…
>Cbetulinus_10026.1
ATGCCCATCCTGTTCAGCCTGGTGTCCCGCGGTACCACCGTGCTGGCCAAGTATGCCAGTTGTGCTGGCAATTTCACTGAGGTCACGGAGCAGATTTTGGCGAAAATTCCACAAAATGAAAATTCCAAACTAACCTATTCGCACAGCAGCTACCTCTTCCATTACCTAACAGAAGACAGAATTATCTACCTCTGTATTACAGATGATGATTTTGAACGAACCAAAGCTTTTCAGTTTCTTCAAGAAATAAAAAGAAGGTTTCAGACTCAATATGGAGTCAGGGCACAGACGGCATTACCCTATGCAATGAACAGCGAATTCTCCAGGGTCATGGCAACACAAGTGCGACTTGCATCAGAAGAGAGGCAAGATCCGGTGACCAGAGTGCAAGAAGAGGTG…
>Cbetulinus_10027.1
ATGTTGATCAAAATACAAGTAAAAAACAAAAACGTTTTTTTCAAAAGAAGAAGAGAGAGAAAACAAAATGAAGAACATGTTTTGACCCAAAAAAGGGACCATACGGGCAAACAGACAATACAGCAGGTGTCCAGTATGGGCAGTGGGTGCAGTCTCACCACCAAGTCACCATGTTACAACAACAACAACAACAAGCTAACATGCCATAATAAATGCACCGAGAGAGAAGAACAGGTACATAATCCTCTGCAAGAAAGACAGAACAATGGGTCACAAATGCCGGAAAACAGTGGAGCATCATAA
>Cbetulinus_10028.1
ATGTTTCCTGATGGAAAGAAAGCTGTCACTGCATCTTATGTGGGAACTTTACTTGCAGTACATGCTGTTGGCTATGGTCATATTTGTGTGTATGTGTGTGTGTGTGTGTGTGTGTGTGTACCAGCAAAAAAAAAAAGGAAAAGAAATGAATAA
>Cbetulinus_10029.1
ATGAGCGACTCAGTGTCGGGAAATGACGGACATCATCGGCGCACGAGACACTGCCGCCGTCTTCTCCGTCTGTCGGAGGTGTGCCCGCAGCCGGTGCAGACCATGGTCAAAGACCTGTTGCTTCCAGTGCCCATGAGTCAGCTGGCTCAGGGGTACGATGGATTTGAGGAACTGCGGAAGTACATCAAACAGGGCAATGAATTCAGCAAAGAAGTGGCGGGAATTTTACAAGAAAGAGCGGAGATGGAGTGCACTTACGCCAAAAGCCTGAACAAATTGGCTGCAAAGCTGTTGAAGGCGGTTCACTCCAGTATTGGGAGTCTGGCCGAAGGGTGGAAAGCAGTGGGTGTGGCTATGGAGCAGGAGTCAGAGCTGCACAGGAACTTGGGCGTGGGTCTG…
>Cbetulinus_10030.1
ATGAGCGTCCTCCTCCTCCTCCTCCACCTCCACCTCACTCTCATCCTCTCTCTCTCGCCCTCTCTTCACCCACAGGACGTGCGCTTCTACAGCTTCACACTCCGCCCCGCCCCCACCTCGCCGCAACGGCTACCAGCCCTCAGCCCCCGGGCCGGAGGAGGCCCCGCGAAGAACCCCACCCCGCCTCCCGCCGGCAGCCCTTTCAGACGGGTCCGCGACCTGGACGTCTTCCTCTACTCCGCCATCCTCAACGTCCGGGAGCCCGTGCCCGGCGAGGCCAACATCATCCTCACGGGGTTCGATTCCACGGGCACCGACTCTCTGCAGTGCTGCGTGGTGACGGAGGGTGACAAGCTCTTCACCGCGCCGGCCTCCGTCTTCTACAAGTTCTACGTGGAG…
>Cbetulinus_10031.1
ATGCACACACGCGCACAGACACATGCACAAACGCGCGCGCCCGTGCACACACACACACACACACACACACACACACACACACACACACGCAACCACGCACGCACAGCACAGCACCACGCACCGCACCCCACACAACACACACACACACACACACACACACACACACACACACACACTATCCACACGTAA
>Cbetulinus_10032.1
ATGGAAGAAAGGCTGTGCACGCCAACGGACAGCGCATCCCACGATGAAAACCTGCACGAAATAGCGTCAGGCATGCCTCTTTGGCACACAACACTACCTGTCCCAGGACATGCGGATCACAGTGTGCTGTGCGATTACTTCGGCACAAAACACGGTGTTGTGGTTCCACTGTTTGCGCATATGTCTTTACAGTCCACCAAATTCCCCCCCCCCCCCCCCCCCCCCCCCCCCTCCTCCAGTGCGCTAACACTCTGGGACGTGGTGTAA
>Cbetulinus_10033.1
ATGATGATGATGATGATGATGATGATGATGATGATGATACTGGCTGGGCAGCACCATAGTGTCTCTTCTGGTGGGTTGCCTCATGATGATGATGATGATGATGATGATGATGATGATGATGATACTGGCTGGGGCAGCACCATAGTGTCTCTTCTGGTGGGTTGCCTCATGATGATGACTTGA
>Cbetulinus_10034.1
ACAACACCACACTCCCCCACACAACTAGCTGCCGTGGTGTCGTGGTTCACGTCGCCGGCATGTGGCGATGGAGAGTTGCTGGGTCGAGTCCTGTCAGCGGCGTTTCTTTCTGGCATTGGTCACTCCCAGCCGGTACAGCCCTCCCCGCAGTGGTGA
>Cbetulinus_10035.1
ATGCTGTCGTGGTGTGACACGGCAACTCTTTGTCTGTTCACAGCAGCCAAGTCATGGCTGAACGGGCTTGGCGGAGGTGGTGGTGGTGGTGGTGGTGTGTGTGTGTATGTGTGTGTGAGTGTGCGAGTCGTCTCCACATCAGGCACAAACCACTTCAACCCGTACACGACACCAACACTGTTTGCAAGCAGCAGGGGAGGAGACACCACCACTGCCGCGTCTTATCTGCCCCGACCCAGCCAACAGAAAAAAACCTCCGGGCCCAACTGGCTTTAG
>Cbetulinus_10036.1
GCCGCGGCCATGGAGATGCCCCGGGCCCGGGTGGAGGACTACCTCCCCCGCTCCCTGCTGGACAAGCTGTTCTTCGGCTACTACGTCTTCCAGATCGTGTCCACACTGGGCCTGGACATGCAGGGCACCCTGCCCTCCTTCCTCTACCCGGCCTGGATGAAGGCCATCCACACGCACCACCTGGAGACCTGGCGGGACCCCTGGCTGGCCAACACCTGGGAGCACCCCTGGTACCTCAGCATCTGTGTCTGGGAGTACACCTGTCACATGCCCTTCTACTTCGTCGCCGCCCGCGCCTACTACCACCGCTTCAACGGCTCGGAGCGTTGCCCGTGGATCCGAACCCCGGTCATCATGTACTGCACGCAGACGATGACGGCGGTGTCGGCGGTGGTGATG…
>Cbetulinus_10037.1
ATGGATTTTAACGCAATGAATTCCAAATTCAAAAGGTTTGCTGGCGAGGCATCGATAGTATTGAACCGGGCTGTCCAATACACTGAGGAGAAGCTAGGCACAGCAGAAAAGACGGAGTTGGATGCCCATTTTGAGAACCTTATGCAGCGGGCTGAAAAGACCAAGACATGGACAGAACAGATCAAGCGTTCCACAGAGGCCCTCATACAGCCCAATCCAAATCAGCGTATGGAGGACATGTTGTACGAGAAGCTGGAGAAGAGGAAAAAGGATCGCTCAACCAACTTTGAGATCCTGGGCAACCAGATGGTTGATGCTGGACATGATTTTGGCCCTGGCACCTCCTATGGCAACGCATTGGTGAAGTGTGGCCAGGCGCAGATCCAGATGGGCAACGCG…
>Cbetulinus_10038.1
ATGAGGGATATATTTTCCCATCAAGCCTTCGGGAAAGACGGCAACCTGGCCAGAGCAGGGAACATGGCGGCGACCTACAACACGGCAGAGGGTGGTGGTGGTGTTGTGGTCAGTGTTGGAGGCGGAGGGAGCGGTGGTGGTGGTTTAGCCCCCTCTTCCCCACTCCCAGACTGGTCAGAAGACCCTGTGATGCTAAAAGACTTTGCTAACAAGCGAAAAGTCCCCGGATTCGCTCGTGTTGTGAAAGGCTCTTACATGACGATCGGTTCCTCCAAGTTTAGTCTCCAGAAACAACATCACGAGATCTACGTTCACTCGATCAAGATGGGCGTCAAAGTGTTGGCCCACTGTGTGAAAAGAATGGACATACCGGGGCCCAGACGCGGACAAACGTACACC…
>Cbetulinus_10039.1
ATGCTGAACATTGACTATCATTTCGTCCTGAAAAACGAAATGGAGTGTTGTTATTTCATCACGAAGAAAGATATTGTGTTATTTCATGTCGAAAAACAAACTGGAGTAAACAGTGGTGTATGTGTGTGTGAGTGTAAAGCGCGTTCTGTCCGTGTGCGTGTTTGTGTCCAGGTCAGTCTGCCATTGTTGTTAGTCATACAAGTCTACAGATTTCATCAGAGCTTCTCTAAATTTGGAGAGAGAGAGAGAGAGAGAGAGAGAGAGAGAGAGAGAGAGAGAGAGAGAGAGAGAGAGAGAGAGAGAGAGATGTATGTCTAA
>Cbetulinus_1004.1
ATGGCTGAAACAGAGACAAACATGGAAACATGCAGTTTATCCGATGAGAGAATTGATGACCGAAAGATGGACCCTACAACCATTGTCAAGAGTTTGTCTGATCCTGTGGGAGAAAGTGAACAGTTTTTGAAAGAGAATGACATTTGTGTCAAGATGTTTGAACGGTGGAATGAGGTAGAGCAAGTGACTTTTGTTGAGAACCTTTTGTCCCGTATGTGCCATTACCAACATGGGCAAGTCAACACTTACTTGAAACCTATGCTGCAGAGGGATTTCATTTCTGCTTTACCAGCAAAAGGCTTGGATCACATAGCTGAGAACATTCTGGCCTACCTGGATGCGAAGTCGCTGTGTGCAGCAGAACTGGTGTGTAAAGAATGGTACCGGGTCATCTCTGAG…
>Cbetulinus_10040.1
ATGCCTGGAGAAGTAGACAGAAAGGAGGCAATGGACAGAATGGATGAACTGATAACAGATTTAAACAAAGGCAAAGATATGGGCTCCTATGAAATGGTGAAGCGCACCATTGATGTCCTTCGGCGAATGATAGCACACAATAAATGGACAAGTGCACAGGATCTGATGGATCTGGTTCGTGAGGAGGGTAAAAAGATTATCAAAGCAGACCCATCTGAAAGTTGTATTGCCAACATGGTGCGCAGAGTGCTCAGAATTATTCGAGAAGAATTTGGAGCTATTGAAGAGGAAAACAAAAAGGACCAGTCCTTGGCTACTGATGGTGACAACGCACTGGAACGAATTCCTTCACCCAGCGACTATAAACAGCCATGCCCAAAACTCAAGGGTGCTGTGTTC…
>Cbetulinus_10041.1
ATGGACCTACAGTACGGCATTGCAGTTACGAATAAATTCGCCCTCTTCATCGATGAGGACGAAGATCCTCTGGAAATCTTACGACAGAAAGAAGAGGAATCAAAAAATGCTCCTGCAACCAAAAAGGACAAGAAGAAAGCCAGTGCAAAAAAGTCTGCCACGGATAATAAACCGAAGCAGCAAGAACAGCCGCTGAAAAAAGAAGATACCACTCAGTTGCGTCAGGGTAGCCGTGGAGGAAGAGGAGGACGTGGTAGAGAGCTGAGAGAGAATGATGGCAGCCGACCACCAAGGAGGCAAGGGCCCCGTGATAACAGAGATTTCAGGGGGGATGAGAATGTGCCCCCAGAGTTCAGGGACAGAGGTGGGGATGCAGGTAATCGAGATCGTGATGGCAAT…
>Cbetulinus_10042.1
ATGCTGGCTTGTAATTCTGTTCATATTTTTTTCTTTTTGATCACAGCTTCCACCAAAGAATATGAATTTTCGTTTCATGGGCATGAGGTGATGCTGAACAAGAAGCCATGTTCATATGCATTCACAGAGGAAGGAAATGCGCATGTGCCATAG
>Cbetulinus_10043.1
ATGTTTCAGGAGTCAAAGGCCACCTACAAGCTCCCGGCCTACTACCGGCCGGGCGCCTGGAACTGCCGCTGGTCGGCAGCCAGGTACCGCAACCCGTCTTACAACTGCAATGCACTCAATGCACAGGTGACAGTTGTGGATCGACCTACAACTCAGCAGGGCCTGGGTGGCATGAAGACTGCTAAACCAGGGCAAGGTAGTAGAAGACAAGTGATGGACAAGACCTACTTCCTGGGACAAATCAGGAGTAAAATCAACGAGCTAAATGCAGAAATTACAAAGCTCACCAAAGATATTGAAAATTCAAGTGATGAAAATTCCAGTTTCCTTGCATATGAAAAGAGAGCCGAGGCACTGGCCAGTGAAATCCGAGACCTTCAAGGAGAGCTGGGAGACTAT…
>Cbetulinus_10044.1
GTAAAAATGCCAAAAAGGAAGCCAGAGAGATCCACCAATGGAGAGGGCAGTCAAGGGAAACGAAAGCGTGTTCAAGAAGAGGAGGAGGAGGAGGAAGAAGATGGGGAAGAAATGGAAATGGAACAAGCTAGAGCAAAAGAAGCAGAAGTTGGCATTGTGGAAAGAATAATACTGAAGAATTTTATGTGTCATGGGCTCTTAGATGTAAAGCTTGGCCCCCATGTCAACTTCATCATTGGACGCAATGGCAGTGGCAAGAGTGCTGTGGTGACAGGACTTGTAGTTGGTCTTGGTGGACTTGCATCAACAACAAACAGAGGAAGCAAAGTCCGTTCATTTGTCAAAATAGGAAAACACACTGCGGAAGTTGAAATTCACCTACGGAACAGAGGACCTGAT…
>Cbetulinus_10045.1
ATGGCGTCTGCTGGTCAGTGGGAAGTGGTTGGAAAACAGAAAAAAGGGAAGAGTCAGCCTCCGGCTCTGACCAAATCCCAGAAGAAGACATTGATTAATCGAATGCCGAAAATCGAAACAAGAGATCCAGTGCAAGAAGATCGCACTATCTATGATGCCTTCCATGCTAATGAGAGCCGGAATGCTGCCAGCAACGTCACTGAATCAGGAAAACAGCGGGCAACGCATTCTCAAGCAGCGTCGAAAAAGAAGAAAGTGGAACAGAATGGTCGACGGGAGAACAGCTCTAAAAATCAAGCTTTAGACACGGCCTTGAGCCAGATTGAGCATGCTGAGCTGGAGTCGATTTTGGGCCAGTCACAACTGCACTTTCCGGAAAACCAGGATGTGTGGCTGAAG…
>Cbetulinus_10046.1
ATGGCTTCCAACGTTATAAGATCTACAGCGCTGAAGTTCATCGACATTGGAGCAAATTTGACAGATCCTGTGTTCCGTGGACTATATCATGGATCGCAAAAACATGAAGATGATTTCAAGGATGTTCTTCAGAGAGCTACTAATATTGGAATGGAAAAGATAATTATTACTGGAGGAAGTCTGAAAGACTCCAAAGAAGCACTGGAACTGGCAAAAACAGAAGATCTTCTATACAGTACAGTGGGATGTCACCCAACTCGGTGTGGTGAGTTCGAGTCCAGCGGAGATGCAGATTGTTACCTGTCTGACCTTATTGACCTAGCTCGCAGTAATCCAAAAGTGGTAGCACTGGGAGAGTGTGGACTAGATTATGACAGAACACAATTCTGTCCACCAGAT…
>Cbetulinus_10047.1
ATGTCGAGTGGGGAGGGAAAGATGTACGGCGAGCCCGAAGAGTTTGCCAAGCAAATGAAATTGCTGGTGAATAACAAAGATCTACACGACATACAGTTCCTGATTGGCCCCTCCCGAAAGAAGGTGTTCGCTCACCGATGCATATTGTCTGGGAGATGCGAGGTGTTCAGAGCCATGTTTGTAGATCACACACAGAAGAACGGGCCCATCGAGAAAGACACGCCCTTCGTTTTGTCCGATATGGCCCCAGAAATCTTCCTTGCTATGCTGGAGTTCATCTACACCAACTCTGTGACGCTATCTCCCAAAAATGCAATAGATGTCATGGCAACTGCCCTGGAATATGGTCTGGATGATCTGAAAACTCTCTGTGAGGACTACCTGGTGGAATCACTGGAG…
>Cbetulinus_10048.1
ATGGCATCCTCTGCAAATAACAAGCGCATGGTTTACGTTGGTGGCTTAGCAGAAGAGGTTGACGACAAAGTGTTGCATGCAGCTTTCCTGCCATTTGGTGACATAGTGGATGTTCAGATCCCACTGGATTATGAAACAGAAAAGCACAGAGGATTTGCATTCATTGAATTCGAACTGGCAGAAGATGCTGCGGCTGCCATTGACAACATGAACGAGTCAGAGCTGTTTGGTCGTACGATCCGTGTCAATCTGGCAAAACCAATGAAGGTCAAAGAAGGAGCTTCAAGAGCAGTATGGGCTGATGACAACTGGCTTCAGAAACATGCAGGAGAAACTCTGGAGGAAAACCAAGATAAAGAGGAGGAAGAAGAGTCCAACAAGAGGCCAGCGGAGGATGAT…
>Cbetulinus_10049.1
GAACGTGACAGCGGTGGACAGTTCTTCAGGATCCGAGCACGTCCTGTTCAAGGGGCGCTACTGCACTATTGTGTTCCCCTTTCAGCCGTTGGATTCACGGACTCCTGCAGCGGTCAGGACATCACCTATCTTGTCAACGATGTTCTGGAAACCCGTAACATCAGTCTACGAGCGGGGCTGACCATCTGCCAGGAAGAAGTGGATTATGACGCTAAGGCTGTAGTGGTCCTGTTGATCTGCAGCGTGTTCCTTCTGCTGATGCTCCTGGGCACAGTGTACGACTTGCTGGCCGTGCAGTGGCCGGCATGGATGGCAGCGGCCAGAAAGCCGGACATGGAACCCTCAGCTGCCTCTGGCAGTGACTACAGTCTGGACAACTCTCCCCCGGCAGGACATACC…
>Cbetulinus_1005.1
TGTGATGAGCTGTTGGACAAATATGGAAGCCTTGTCTTCAACTTTATCAGCCAGATGATGGATCCTCAGAAACTTTGTCAGGATATGGGCATGTGTGCCAAGCAGAACCTTGCTGGTCTCATGAAGAGCTTCAAGAACATGCTTGCACAGCAGCAGAGGAGCAGTGCTGGCTGTGATCTGTGCAAGAGCATTGCAGGTGATGCTCTGCAAGTTCTGCAAGACCAGGCCGTTCAGAATACCGTGAAGTCAGTCGTGGAGAATAAAGTGTGTCCTCTTCTGGGAAGCTTTGCTACCGAGTGCCAGAGTCTTGTGGAACAGTATGCACCTACCATATTCGAAATCATTGGAGAGCTGGATCCTCAGACAGTGTGCCAAACTCTGGGTATGTGTAACGCCACC…
>Cbetulinus_10050.1
ATGAAAAGTGTGGACCCGGACGGCCAAACTCCCTTCGGAAGAACGCCCCTGTTCGCCGCCATGGCAGGCAACCACGCGCATGTCACGGAACTGCTGCTGTCCCACCATGCATCGCTGGAGGCACGAGACACGGAGGACACTTCTGCCGTGGACGTTGCCCTGGAGCAGCAAGCCAACGAGTGTCTCCGGAAAGTCCGACAACTCAAGCTGTTCAGCAGATCCAGCAGCGCCACCTCCTCCAGAACGTCCAGACCGTCAGCACGAGGGTCTGACCATTCTGGAAGCGTGAAGAGCCACCACCGTGTCATTAAGATACCCACCGGTGTTGCAGGTGAGGCAGACGCTACCTACGATAGGACCGAAACACGCCCAGTGATCTCGGATGAAGACAACACACAC…
>Cbetulinus_10051.1
ATGGCAGAGTACAGCAACGAGGATCACGATGCTGTGGTGGAATCGCTCGCAGAGTCGGAAGACGTTCGCCGCATCAAGGAAGAATGGACTCGCCTCCAGATGGCCGCCAATGGCCGGCAAGGCCAGGAATCGTCAGGTGGGGAGCAAAGTGAAGGTGAGGGAAACGCAGATCGAAGGACCCAAATACTGCAGGACAGCATGAAGAAACCACCGTCTCGTCTGCCGTCTTTGGACTCCATGGTTGACCGTATCCCTTCCATACCTTCCATGGAGATAAGCACCGGTCTTGGGAAAAAACTTCCAGATCTGGGGTCAGTAGGTCATCGCCTGGGCATCATGGCTGACCCCAAAGATCTGGAGCCACATGCTGTCACCCTGGAAAAGACTTCCTTCAACTTT…
>Cbetulinus_10052.1
ATGAAACAATACCTTTTATTGAATGTTTATGTATGTACATCTGATCGCATGGACACATTGACAGACCAACTGGCCATGTCGATCGCTTGGCTGTCAGTGAAAACCCTGTCAGTTCTGTTGAAGCTGGTCATGAAAGTGTGTCATGACTTTCTGTCGTTTTCCCTCTTCCACAAAGCAGTTCATTTCAACACCAAACATCCCATTCCCCCCCCCCCCCTTTCCCCTTGTCTCCTCCGTGTCATCGCACTGACCTGA
>Cbetulinus_10053.1
ATGAAAATAATGAAAATGAAGAAAAAAAACCCATATAAATGTCAGAAAATATATGAAAAACGAAAAAGCTGCGTGGGTGAAGAGATACAGCAGAATGGACAACTTGTGTCCACTCTGATCACTGTCTACAATTTTCACTGTCTAGTTGTTAGATTACAACAACAACAACAAAAAGCCAGCATGTTGTAA
>Cbetulinus_10054.1
ATGTCCACTCTGCCCAGACATGAGGGACCACAGCCATCACTTGCAGCACTGCAGAATGAAGTCTGGCTGCTCGGTGGGTCTACCTTCATGGGAGGAAAGGCCTTCAAGGATTTGGGAGGGACTGAGGGGAAGGACCACACAAGGCGTCTAAAGAAAGGCCTCTCTGGAGAAGGCCTTACCAATGGAATACAAAAAACAAAAACAAAAACAAAACAAAAATACAGATCAATACAATTTGTGGTTGCTACCATTCCCTGGCTGAAATTTTCTGGGGAGTGTGTGTGCAGGGGGAGGGAGGAGGGTTCAGCCCTGTGTTAA
>Cbetulinus_10055.1
ATGGCTAAACACACGCGAAACTCTTCCAAGTCTGACAACGGTTTGGTGGAAGTGAAAAGTAAGTTTGACGCAGAGTTTCGGAGATTCTCCGTGGGACGCACCTGCAAGTTTGACGCATTTGCTGTGCTGCTGGAGCAGCTGCATGGCCTGGGAGAGATCCCCTTCGTCATCACCTACACTGACCCAGTGCACAATGACCTTCTGCCCATCAACAACGATGACAACTTCTTGAAAGCCCTCACAACGGCCAGACCGCTACTCAAGCTTCTCATACAACGAAAAGGTGAAAGCTACGGAGAGTTGAACGGCTACGGCACCAACCCAGTCAAGCGCAGAAATCCCATCACCAAGTTCCTTGGGAATGAGTCACCTCCTAAACCTCGAATTAAAATCGGTTTA…
>Cbetulinus_10056.1
ATGTTTGCTCACATTCTTGGAAAGACAAACCAACAGCATGGGAGCAGGGTGATGTTGATATTTCACATCGTGATGAAGGACCAAACACGCCATCTCATACCTTTTGTGTCCGTGACAGTCGGTCACCCAGTGAGAACAGACAGACAAAGGATGCCTCCCATCAAAAACAAATCATGCCACACTTCTTTCCTAGAGTGCAACTAG
>Cbetulinus_10058.1
ATGCTGCACATAGAAGAGAAGAGAACTCTTTCAGCTGTCAGAGGAGTATGTTATGTCAAAGAAAATTGTAGAGTGCACATGTTACACAGTCCTGAAAAGTGTAAGAACAATGCAGGAAATGATGAGTGCAAGGGAAGCATGAAGAGCACCTGGCGCATAACTTGA
>Cbetulinus_10059.1
ATGGCAAGCTGTTCATGTGTCTGCCGCTTTCGGCTGTTTAAGTTTGTCCAGAATACCACAAAATTGTCCTTGGGTTCATTATCACGAGGATACAGTCATGAAACTGCAAAAGCAAGTGAGCAGAGTGTCAGATCTCAAGAGACTATGGTTCCCCAAACTCTTGAACCGAGTATGCGAATCCCATCTTCGTCAACAAACTCGTCTGACACGAAGGAATATGTGTCGTCTGCTTCATTCAACGTGCCAGAGCTGGAGATTGGCAAGCCTTTGACAGTTGATGCTCGGCGCATTGATCCTTCAACTGTTCGGCAAGTTTACTACTTTGACTCGCTGAGCTTGGCCAAATCCCTGGAGATGAAAGGGTTTACTCGTGAGCAGGCGGAGGGCATGGCAGAATCT…
>Cbetulinus_1006.1
ATGTATGTAGTTATGCATATCTACGGTTGGAGTGTAACGGCCATCTCAAGTGCAGGTGAGGGCGCATTCCCACCATCCTGTGACCCAGTACACAAGGCAGTGCAGGGCCGTTTTAGTCGGGGCATTCCTGTCCCTGACTGTCCGGAGATCGTGGCAGGTGCCTGCTGTCACCCACCTGCACTCCCCATCCTGCTGTGCCCGACTGTTGTCCCAGTCTTTCCTTTTTCCAAGGCTACATCCCTTTTCCCTTCCTCCCCATCCCGTCGGGTCTTCACAGCCTGGCCATTAGCGTCCCCATTGCTGCTGGAGCCGTTGCTGCTGTCGCCGTTGCTGCAGGCGTCGTTGTTGCTAGCGCCGTTGCTGCTGGCGCCGTTGCTGCTGGTGCCGTTGCTGCAGGCG…
>Cbetulinus_10060.1
ATGCCCTCCTCCCTTTCACCCTCCCCCGCCCACACACACACACACACACAGAGTGACAGTCACATGCATGTATACCCTTCATACAGTTTTCATTTTCCATCTTTTTCTTCTCTTTGTACTGCCACTCCATCCCGTCCCCCCCCTCCCTGTTTTTTGGGGTGTGGGGGTGTGGGCGGGGGGAGTGGAGCTAATTAA
>Cbetulinus_10061.1
ATGGCGGACCATGCTCAAGACAAAACAATGGTAAAAGCTGCCTTTGAGGACCTGATGGAGGTGATCACTTCATACAAGTGTCGTCTTTGTGACTTCACCGCATCCACCCGCTCTGACATGTCCGCACACTTGCAGAGAACCCACATCACTACATCTGCAGCTCCGTCAGAACCTCGTACTTCTGAACCACAAGTGATCCCATCTGACCCAGAGGGAGGTCTAACAAAGCCCGTCCTTACCGAATCAGGGTGTACAGTCTTGCCTGAGGCAGGTGCGGAGATGGTGGCTCCTAGCGACAGCAGCGAGAGTGTTGCCAGCATGGCAGGAGACGGTCCCACGACAACATACGAGGCTCCGGTGTTCTTCTCCAATCTGGGACTGACTTCCAACCCAGGAACA…
>Cbetulinus_10062.1
ATGTTTCTCCACGACCTGCTGAAGCAGTGCAAGAAGGACAGCGAGGTCACTGAGGAGCAGCTCATCACCTACGCTGACACCATGCTGCAGTTGTTTGATCGCAATAAGGATGGCAAACTGCAACTGAGCGAGATGGCCAAGCTTTTGCCAGTGAAGGAGAATTTTCTGCTCCGACCAATTTTCAAATCGTCACCCGGCGCCAAACAGCTGACCAAGGATGACATCACACGGGTGTTCGGCCTGTATGACCGGGATAACAACAAATGGATTGAGAACGAAGAGCTGCATGGATTCCTGAAGGACCTGATGGAACTGGTGCAGGAGGATTACGACGCTGAAGACATCGAGGAGTGCAAAGCCATCCTGTTGAAAGAGTGCGACCTCAACCACGACGGCCGT…
>Cbetulinus_10063.1
ATGGACAGGAAAACGGCACACAATTCTCCCCAAATGACCGACTTGGCAGCAGCAGGAAGGAGAGAGCGACTGCGTGACATAGTTGGATCGATACTGACCGCAGCCCCAGCTGCCAGCTCTCAGGAGTTCGGGACAGCTGAGGCACAGAGGAAACGTGAGGTTTGCCAGTCCAGGGCCATCTCCTCCATGTCTTGA
>Cbetulinus_10064.1
ATGCCTAACGCTGTGCTATCAATCGCTCCAAGCCAATCGTCATCAGCCATGCCTCACATGACCCTGGAGTCGGCGTCACCGGCTTCGTTGACTCAGTTGACCGGGGAGGGGTCAGCAGCGCCAGGTGTGGCTCAGCTGCGCATAGAAACGCCCGGTCTTGGGGTGGACAGTCAAGCCGCCATGGCAGTTCAGTCTTTGCTGGAGTCCCAGCAGTCTCAGGACACCCCTGTGGAGGAGGAGGATTTGTTCCGATGCGGGCGATGTAAGAAGCAGTTCACAGCCCTCACCATGTTCCTGGCCCACAAACAGACGCCCTGTGTGCCGATGTCAGTGGCGGCAGGATCCCTGCCGCAGACGGCACAGCTCCAGCTGCCCATGCTGGAGGAGCAGCAGCAACAG…
>Cbetulinus_10067.1
ATGTCAGTGATGAGAGCGCGCGTGCATGTGTGTGTGTGTGTGTGTGTGTGTGTGTGTGTGTGTGTGTGTGTGTGTGTGTGCGTGCGCGCGCGCGCGCGCGCGCGTGTTGCTGTGTGTGCTCATGTGTGTATGTGCTTGTGTGTGTACGTGTGCGTGTGTGTGTGTGTGTGTGTGTGTGTGTGTGTGTGCTCGCGTGCGTGCTCGAGAAAAAAAACAACAACATTTCCCCCAAAGGAAACATCCCCCGAAGGAAACATCCCCCAAAGGAAACATCCAATAGCAAGGTCCCTGCAGACAGACATGGACTGA
>Cbetulinus_10068.1
ATGAAAACCTGCCGTCTGCTGCACCATTACTGCCGGTTATTTTTCAAACAGAAAGAAAGAAAGAAAGAAAGGGAGGAAGAAAGGAAGGAACGAAGAAAGAAAGAAAGAAAGAAGGAAGGAAAGAAAGAAAAAAAGGAAGGAAGAAGGAAAGAAAGTAAGAAAGAAGTTTAA
>Cbetulinus_10069.1
ATGTTTGAGAACATATTTTACTTTGTTATTTCATTAAATGTAGATAGACAGGCACACAGTCCCACCCATCCACCACCTCCCCCCCAACCCTCCTCCCCCCCCCCCCCCCCCCCCCCCCCCCCCCCCCCCCCTCCCCCCACCACACACAGAATTCCCCCTTTTTTTATTCCTAAGCACCGCCAATAA
>Cbetulinus_1007.1
ATGATTAATTCATACAACACAGATCCCACTTTTCAACCCAGCCTCCTCTTTACACTTGATGTCGTCTCTCTCTACACTTCCATCCCTCATGCTGATGGACTGAAGGCCCTCGCATTCTTCCTTAACAAACGGCCCCCTAACCAACAACACCCTCCCACAGCTACACTGGTCAGACTTGCAGAATTAGTCCTCACCCTCAATACTTTTGAATTTAACAACCATACATTCTCACAAATCAATAGTGTTGCTATGGGAACCAAAATAGGACCATCCTATGCCTGCCTCTTCATGGGACACCTAGAACACCGCCTACTAACCTCTTACACAGGCCCAACACCAGAGCTCTACAAAAGATACATAGATGATGGATTGGGAGCCACATCCATGCCAGAACATGAC…
>Cbetulinus_10070.1
ATGGAGAAACGAGAACATGCCCAGGAGAGCACTGAAACCTCTGACATACGAGAGTTCCAGACTGGAAGTGTAGGAAGTGCCGTGCCTCATTACACCCATGTCGGAATGAACAAAGATGTGTACAGGTTACTCATGGACTGCCAAAGCTTGAGGTGGTCTGGTAGTCCGATTGTGAAGTTTGCATGGAGCAGAACATGTGGAAGTAGTTGA
>Cbetulinus_10071.1
ATGGGCACTCTGTACAACTGTCTGCGGGAGGTGCGGTTGGAAAAATATTACCCAGCATTCCGTGCCAATGGGATCACTTGCTATGAGTCGCTGGCCAACCTGACAATGGCAGAGTTATGTGCCATGGGAATCTCTGGGTCGGAGGACCGGCGGCGTCTGGTGGAACTGGTCAACATCATCAAGTCTGTCAACAGAAGCGAGAACAGCAGCAGTGGCAGTGGTGGAGGCGCAGTGCCCAGGAAGCGGCAGACAGGAAGCCCCACACCATCCTCTGCCCGATCAGCTCTGTCGGCACCTGGGGGCGCCGGGTTCTCAGGAAGTCAGTCGGAGAAAAAAGTACCGCGTCGACGGCCCCGCAGTCCCCCTGAAGGCGCTGTAGGGAGCAGCCATGGAATGAGG…
>Cbetulinus_10072.1
ATGGCCGCGTCCTTCATTACAAGATGTTCTTCGACAAGTTCTCGAACACTTCTTTCAAGAATCCATCGCAGCCGCCTTTTCTGGCTGTCAACGAAGCCTACCGATGGAGATACCAGTGGTGCAGATGTAGAAAAGCATAAAGGAGAAGTAGATTCACAGACAGCAAGCTCCGGCGAGCGAGCACTTGCCGGTTTTGCGAAGGCGTTAGAGAAAGCTCGCATGCAGGCCGAAGACGTTCTGGCCGACGACAGCCAACGGCGACAGGAGCCGACAGTGGCAGACCACACAACTTTCGCTGCAATGCTGCGCCACAGTAAACTGATCCAGACAGGGGATTATGCTGGTCGCATGGTGCAGGGAACTGTGTTTGAAGTGGTGCTGTCCCCCAGGCGCTATCAC…
>Cbetulinus_10073.1
ATGGGTTTCTCTCCAGGCCACACTCTCTCTTTTCAACCAGGTACTTTGACATTGGGTGAGTCATTTGGGGCCACTGATGTTGCTGACGGACAGATCAGCCCAGCAGGCACCAGATACAGTGAAGACATTTCCACCGTAGTGGAGGTAGATATGTAG
>Cbetulinus_10075.1
ATGCTGCTAACTTACAGCATGAGAGAGATTGTGTGTGAATATGCATCTGGGTCCATACCAGTGCCTGTGAGTGTATATGTGTGTACATCACTTCAACTGTGTTTGTGTGTACATCACTTCAACTGTGTGTGTGTGTACATCACTTCAACTGTGTGTGTGTGTGTACATCACTTCAACTGGGTGATGTTGAAAACAGTGCCTGTTTGTTGA
>Cbetulinus_10077.1
AAAAAAAGAGTTCCTCAGCACACCTCGACCTACTCGCAAACCAGAGAAGCGGGTATTTTCAAGTCAAGCCGTCCAGCAATGGCCTCAAACGCTGGCAAAGTGTTTGAATACATGACTCTGATAGGAAAGCTAAAGCGTGTCCGTCGCACAGGTTGGGTGCTTCGAGGGGTATCCCATCCTGAAAGTGTGTCCGATCACATGTACCGTGTTGCCATGACTGCGCTTCTGGCTCCACCCCCTCTAAATGCAGACAGATGTGTCAAAATGGCTTTGGTTCATGACATGGCAGAGTGCATTGTGGGAGATCTGACCCCACATGACAATGTCCCCAAAGAAGAGAAACACAGAAGAGAAGAGGAAGCCACGCAACAGCTGTGTTTGTTGGTCGGGGAACCAGTC…
>Cbetulinus_10078.1
ATGCCGAAACCGACAAAAGAAAAGAATCAGAACATCCACGTTGCCGTGCGATGCAGGCCAATCAACCAGACTGAAAAGCGCAGTGGCTCCTGTTCTGTGGTCAACTGTGATGCAGACAAGCGGGAAGTATCAGTCAAGGAGAAGCAAGGGATCTATCCTCATACCAAGACCTTCACCTTTGACCATGTCTTCCCACCTAGCAGCAAGCAGATCGATGTTTACAATGCCATGGTCACTCCGGTTGTGGAGGAAGTACTCATGGGATACAACTGCACCATTTTTGCATATGGGCAGACGGGTACAGGAAAGACCTTCACCATGGAAGGAGAGAGGACAGATGACCCTTCCATCTCCTGGGAAAATGACCCCTTATCTGGCATCATTCCACGAGCTATGCAC…
>Cbetulinus_10079.1
ATGGTACGTTCACCAGCTGAAGATTCAGATGACTACAGCGTCAGCAGCTCCATGTCCCAAGCTTCCTCATCCACCGTTCATCTTCCAACTGCAACCAGTCGCCCTTCCACCTCTCAGTCATCCCGCGATCCATCCGCTGTCGTTGGAGAAGAGCGCTCCGCAGCCATTCGACCTGTGACCTCATCAGGGGAGGCAATGATACAGCCTGCCCTTCGTCGTAGTCTGTTTACTGCCATTCCTCCCACGATCAACTTTGTCCCTGACGGGGAGAAAGTGGAACAGTTACCATGGGAGATCCGTAAGCTGTTGAAATGGCGCATGAGCCCCATCACTCCCAATGTTGTCAAGGCAGTGCTCAGGAGAAGCAATTTTAGAATCACCAAAAAGAACAATGACTGG…
>Cbetulinus_1008.1
ATGTTGAAAATGGGAGTGGTGCTATTCACCTTTCTGGTCCTGTTTCCCCTGGCAACGCTCCAACTGGATGCAGATCAACCTGTAGAACGATATGTGGAAAACAAACAGGACCTCAACCCAGATGAACGGAGCAACTTCAGGCTGCCTCTTGTTAGGAGGTGCTGTAGTGTGTCGATATGCCAGCCGCCGCCAGTGTGTGAATGCTGCGCTTAG
>Cbetulinus_10080.1
ATGTGCCATCACAGTTTTGAACAAAAACTCAAAATTATTTCTTTGAGATTATCCTCCTCCTTGAGGATATTTTCCCTCCTTAAGTGTGTGTGTGTGTGTGTGTGTGTGTGTGTGTGTGTGTGTGTGTGTGTGTGTGTGTGTGTGTTTGTGCATGTGTGTGTGTGTGTGTGTGTGTGTGTGTGTGTGTGTGTGGGCGCGCGCGCGCGCACGTGCATGCGTGTGCGTGTGTTTCTGTGTCTATGGTGTGTGTGCGGTGTGTGTGTGTGTGTGTGTGTGTGTGTGTGTGTGTGTGTCTGTGTTTCTGTGTGCATGTGTGTGTTTCTGTGTGTGTGTGCGTGTGTGTGTGTCTGTGGTGTGTGTGTGTGTGTGTGTGTGTGTGTGTGTGTGTGGGTCTGTGGT…
>Cbetulinus_10081.1
ATGGTCATCGCACTGAAAAAGGTGTTGATCAGCGATGAAGTTGATCCAAAATGCGTGGATGTGCTTCAGGCCAATGGTATAGAAGTGGTGAAAAACACAAAATTGTCCAAGGAGCAGCTGCTTGCAGAAATTCCGAAATATGATGGTCTGATTGTGAGATCCGCCACCAAGGTGACAGCAGAAGTGATCAGTGCTGGAACTAACCTGAAAATCATTGGCCGAGCCGGCACCGGTGTTGACAACATCGACTGCAATGCAGCTACACAAAGAGGGATTATTGTTATGAACACACCTGGAGGAAACACCCTGAGTGCTGCTGAACACACCTGTACTCTGATCATCAGTCTGACAAGAGACTTGGCGAAAGCTGCACAGTCTATGAAAGAGGGCCGATGGGAC…
>Cbetulinus_10082.1
ATGGGAGCGAGGCAGGCTGCTTGCGGAGGGCAGAATTTGGCGCGCCGACTGATGGAAACCCCATCTAACAAAATGACCCCCAGTATTTTCTGTGAAGAGGTCATCAAGCAGCTTCAGCACACCTGTTCTGTGGTTGTCAGGGATCGTCAGTGGGCGGAGTCAGAGAAGATGGGTGCTTTCCTGGCTGTAGCCCAGGGCTCAGCAGAACCACTACGATTCCTCGAACTAGGGTACCAGGGGACATCATCGTCAGTGTCGCCTGTGGCTCTGGTTGGAAAAGGCATAACATTTGACACGGGTGGCATATCGATAAAGCCAGCTGCAGACATGGACAAAATGCGGGCAGATATGGGAGGTGCAGCATGTGTAGTGGGTTCCATTCTGACGGCTTCCTTACTG…
>Cbetulinus_10083.1
ATGGGAATTTCCACCATGGCTACCTCAAGCTGCAGCTCCAAAGGGGAGAGAAGAGGAGCAGACCCAGACATCCTCATTGTGGAACCTTTCTACTGCGGATCACACAAGCAGCTGGTGGATTGTTTGATGCGGGATGAGATCATTGGACCCAGAGTTCATCTGGTGACAATGTCGGGGAAGAAGTGGCACTGGAGGGCACGAGTCTCTGCGCTTCACTTGACCTCAGCCATACCTGTCAACCACCATTTTAGAGTGTTATTTTCAAGCTCTGTCTTGAACCTGGCAGAGTTAGTAGCCCTTCGCAAGGACCTGGCTGGTCTGCACAAGGTTCTCTACTTTCATGAAAACCAGCTGCAGTATCCAGTGCAGAAGCAGAAGGACAGGGATTTCCAGTATGGG…
>Cbetulinus_10084.1
ATGAAAAAACGAAACGGGTACACCTTAGTGTCCCCTAGAGTGGAAAAGGTTGCTGCATCAAGCGCACCAGTTACTCTGCTTCACAGCGGTCACACACACTCGCTCCCACAGACACATACCAAAACAAAGGTCATACAAGCAAAGATCACATCAGCTGATAACTCTGCAGAATGGATGGCCGATGCATATAGTCTGGACAGGAAATACATACGGTTTACAACAGAAAAGTGGCACATTGAAATGTCACAAGAGAAAGAAGGATAA
>Cbetulinus_10085.1
ATGAAAAGGGCACACAGACAGCGGGTCGGAACTTGCATGGGTCGCCACCACCACCGCCACCACGCAGGTGAAAGGGGAGCGGGGAAGCCAAGCAGAAGATTCCAGACTGCAGCTGTAACAACACGCATGCTGCGTGCCTCTCATTCCAGCGCGAAGAACGTGACTTTCTGCAGAGCGGGCACGTGA
>Cbetulinus_10086.1
ACGGGCTCCAAGGCGGAGATGATGTCCATGACGGTGCGCGCTAGCCTGCAGCCCCGCGTGTACCGGGAAGGCATGCAGTACATGCGCGACAGGATCGCCGAGATCTCCGACGACCTGGACCGCATCCAGTGCCAGTACCACCTCACAGACCGCGTGGACGAGGATCTCTTCGTGGACCACCTCAAGACCTGCGACAGACACTTTCTGCGTGCCAACACCGAGCTCCGCAAGCGCTCCGTCAAACTGGAGGTCATCGACTCGGAGAACCGGCTCGTGTCGCTGCTGAACCGGCTCCGCGAGGACGAACGTTTCGACCCGGAGACGGTGCAGTACCTCACGGAGTACTGGGAGAACGTCAAGACCGCGGTGGAGAGCCTCAACGCGGTGGTGTCCAAGTTC…
>Cbetulinus_10087.1
ATGAACACAGCAGTAACAAACAAACAAACAAAACCGCATAAAACAAACCCCAGACAATATGGGATGGAGGAAGGGGAAAACAGGAAAGAAAAAAAAAAAGGAAACCGAAGAGAGAGACAGAGAGAGAGAGAGAGAGAGAGAGAGAGAGAGAGAGAGAGAGAGGAGAAGGGGGAGAAGAAGAAGAAGAAGAAGAAGACGAAGAAAAGGAGAAACTAG
>Cbetulinus_10088.1
ATGTTGTTTTTTCTCGAGCGTCACCATATCTTTCAAATCCCGCGCAACTCCTTTCTTTGCCATCTCCTCCTCTTCCTCCTCCTCCTCCTCCTTCTCTCTCTCTCTCTCTCTCTCTCTCTCTCCTTCCTCAACCCTCTCTCTCTCTCTCTCTCTCTCTCTCTCTCTCTCTCTCTCTCTCTCTCTCTCTCTCCTTCCTCAAAACCTCTCACTACCTTCTCTTCTCCATCAATGCATACAAAACCTTTACACACAAAACATTTGACATTCATCCTGCCGGTAAAATTCATTTACAAAGAACCACATACATCCAACCCGCCTATTCGCCCCCCCCCCCCCCCCTTCTTCTCCCCTCCCCCCGCTGACGACTGTTCCTTCATCAGACATCAACATGTCTCTTTT…
>Cbetulinus_10089.1
ATGTTCTCTCCTTTGAGGCCAGGGAGGGTGGATAAGAAAGAACATGGTACCCGCAGTATTCCCAGCGAGGGAAGCCACATCCACCACCTCTTCCCCGGGGCCAGGATCATCTTCGTCCTCCGCAACCCCGTGGACAGGTTGTACTCCAGCTACCTGTACAACCATGCCAGGTACGAGGCGGTCAGCACTCGGACCTTTGACATGTACGTGCGGGAGGCCATCAAGGTGTACAAGGCCTGCTTCCAGCGCTACTCCCTGCGCGCGTGCGCCAACAACGCCACCGTCTTTCAACAAGCCAAGGTGATGCTGATTGTCAGTCTGTACTCGGTGTTCGTGCAAGACTGGATGGAGCTCTTCCCACGCCACCAGCTCCTCTTCATCACCACCGAACAGTACAAT…
>Cbetulinus_1009.1
ATGAAAGACATTCCAAAGCTGGTAGAAAACCTGTTGCAGCAGTATGACAGAGAGAACAAGCTGACATGGCATGACAATACAATCCCACAGGATGAGATCTGGGTAAAGATAGGAGGGGACCATGGGGGTGGTACATTTAAACTGATGCTTCAGATTGCAAATCTTCACAATCCAAACTCCAAACACAACGCCTGTGTCCTGGCCATTACACTGCAAGGACAGCCCAGAGAATTTGAAGAGAATCATGGATCCTTACAAAGAACAGCTGGCAGCACTGAAGTCCGGGACATGGAGAAACAAGACAATCAAACTGTTTTTGTATGGGGATTATGA
>Cbetulinus_10090.1
ATGACAGCGGCCATCATGTTCGCGTTCCCTGACCATCTGACAGTGAAGAAGGTGATAGACCTGCTGCCTCGTGTGGGTGTGGGCATCAAGTATGGACTACCTCAGGCCAGACGAATGTCGTTGGCGTCAGGCAAGCAGCTGTTCAAACTGTCCAACATGACCCAGAAGTGGCAGCGCCGGGAAATCTCCAACTTCGACTACATCATGTACCTCAACACTATTGCAGGTCGGACATACAATGACCTGAACCAGTATCACGTCTTTCCCTGGGTGTTGGTCAACTATGAGAGTAAGGAGCTGGATTTGTCCACTGCAACCACTTATCGGGACCTGTCCAAGCCCATTGGAGCTCTGAATGAAACCAGGAGAAGCTACTTTGAGGGGCGCTACAACACCTGG…
>Cbetulinus_10091.1
ATGTTCCTCAAGCTGAACGTGGTGGTGGTCGTGGCGGCGCTGGCGTTGCTGGCGAGGGAGGGTGAGGGTGCTCCTACCGGAGAGCACTGGAACGTGTGGAGGCAGCTGCAGCAGGAGAAGCGGGAGCAGCAGCAGGCGCAGCAACAGCAGCAGATGCCGCCCGCACGTAGGCTGGGCGGGCTGATCCTGGAAGCGGCCGACAAGTATCGGCTGAAACAGCAGCTGTTGGAGCAGGAGCAGGAACGACAAGAGCAGATGGAAGAACTCATCACCGACAGTAATCTGGAAGAATTTTCGATGCTGTTGAGGCTGGACACGCTGGGCCGAATCCTGAGGCCACTACTGAACAAAGAGCACGCGCCCACCCATCACGTCGTTGAGGACTGCGTCACCAGGACA…
>Cbetulinus_10092.1
ATGGCAGAGGCTCTCCAGCGGGGAACAGACCGGAGGACCAAAGTGGTGGACTTCCAGCAGCCAGAGGACCTAGAGAAACTTCTGGACTTGGAGATCAGAGAGGAACCGGAGTCACGTGACCGGATGCTGGAACAGTGCCGACATCCCAGGTTCTTCAACCAGCTGTACAGTGGACTCGAACCCTATTCCTTGGTGGGCTCGTGGCTGACTGAAAGTCTCAACACCAACCTACACACATATGAGGTGGCCCCTGTGTTTGTTGTCATGGAGAAAAACGTAATGAGGAAGCTGTGCGACAAAGTGGGATTCCCTGATGGAGAAGGCATCTTCTGTCCAGGAGGTTCTTTCGCCAACATCATGGCGGTGCACCTCGCTCGTTTTCGAAAGGTGCCTGATGTC…
>Cbetulinus_10093.1
ATGGACATTAGAGTCTGTGAAACTAATGCAGATTACAAGCAAAGCCATTCACCGTCAAATCAGCCTTCGGTTCCTGACAAATATTCCAGCTGTTCCATGACAAAAGAGGTTGGTGAAGAGCAGCCACATAGTTCAGACTTTGGAGGGCAGTTTACATCTGGGAAGGGGAAGAGTGAAGATGGTGAATCTTTAAGTAAAAAAATATCTGGTCGGGGTATTTTTTTCTCAAAGTATTTTCCGGGTGAAAGCTTGGACGACACACATTTACACTGGAAGAAAGTTATCTCAGGCAGGAATGTGAAACCAGAGCACACACCACAAACAGGAAGCAGTTTTCCTGGTTTCACCATGGACAAAACATCCACTCTGCTCCAATCAGACCCACAGTCATCCCATGAA…
>Cbetulinus_10094.1
ATGGCTGCGGATTTCGAAGGTGCAGCGGGCTTGAGCGCCAATGAACTTCGTTACCTGGCAATTGATAGGAGTCTCGTCAATGATCCCTCTGTTCAAGCAGAGTGGGCATCAAAGAAATTGTTATGGGTACCAGACGAAATCAATGGCTTTGTTGCGGCCAGTATCAAAGGCGAAAAAGGGGAACAGTTCGAGTTGCAAGTTGAAGAGACTGGCAAGCGAGTCTTGGTGCACCGAGATGACATTCAAAAAATGAATCCACCAAAATTTAACAAAGTTGAAGACATGGCAGAATTGACATGCTTGAACGAAGCTTCAGTGCTGCACAATCTGAAAGACAGATACTATTCGGGATTGATTTATACTTATTCGGGACTTTTCTGTGTGGTTGTGAATCCGTAC…
>Cbetulinus_10095.1
ATGCACACCACACAGCCACAACCATGCATTCTCCCAACCACCCCTTCCTTCGCCACATGCGCACACAAACATGCGCACATGTGGATCATGCACAAGACTACTGCCCCATGCTTTCCACCTCCCAACATAAACATCCACATGTGCATCGAAAGCCTGCACACAACAAGCCAGGGTCCTCAAGTATCTATGATCTCGTCTGAAATGTGTTAA
>Cbetulinus_10096.1
ATGACCAGTTTCTTCGTGCGGAAGCCGGTTCACGACGATGACGTGGTCGACCGACTACATTACCATGCGTCCCTGCTCCTGCTGCTGCTCTTCGCCGGTGGAACTGCCATACAAGAGTACGCAGGCGAGCCCATCAACTGCTGGACCCCCAACACCTACCCTCAGGAGCACTACACAGAGCACGTCAACGGCTTCTGCTGGACACACCCGTTGCACTACCCGGAGTCCAGCCAGGAGCAGTTGCTGGCTCAGAGACGGGTGGTCAACTTCGGCACGGCGTTTTACCGCTGGGTCACTCTCATCTTCGTCCTGCAGGCCATACTGTTCAAACTGCCAAACGTGGTCTGGAACTACCTCAACCGACAGTCGGGGGCCTCCCTGAGGAAGCTCAAAGACCTG…
>Cbetulinus_10097.1
ATGTGTAAAAGGGATAACAAGATTGTGGGTGTGGAAAATGGAGGTTTCAAAGCGGAAGAAGAAGTGTGTGTGTGTGTGTGTGTGTGTGTGTGTGTGTGTGTGTGTGTGTGTGTGTGTGTGTGTGTGTGTGTAAAAGGAATAACAAGGTTGTGGGTGTGGAACATGGCGGTTACAAAGAGGAAGAAAAAATGTTGTATGTAA
>Cbetulinus_10098.1
ATGACTGTTTCAAAAAGGAAGAAGACGGTTGTGGTGTGGAGGATGACTGTTTCAAAAAGGAAGAAGAAGGTTGTGGTGTGGGGGAATGACTGTTTCAAAAAGGAAGAAGAAGGTTGTGGTGTTGGGGACGACTTTTCAAACAGGAAGAAGAAGGTCGTGGTGTGTGTGTGTGTGGGGGGGGGGGGGGGGGGGATGACTGCTTCAAAAAGGAAGAAGGTGTTAGTGTGGAGGATGGCTGTCTCAGAGAGGGAGAGGAAGATTGTTGTGTAG
>Cbetulinus_10099.1
ATGGCCACGCGGCTGCCGGCGCTTCAGACGACTTTGCGCGTGGAGGAGCGGGGGGTGGTGGAGGACCACTGGCCAGCCTTCAAGGCCATCGCCTTGGCCATCTGGGACAGACTGAATTCCACCAGCAGCTCCTACCACCCCACCACCACCACCACCACTCCTACCACCACCCACACTCCCACGAACCAGCCACCACCCATCGCTAGTGCCCAAGACTCCAGTCACGATGACGACTCTCAGCACACCTCCCCTCCCTCGGCGACGACAGCAGCAGCAGCAGCAGCAGCAAGCAGGGGAAGTAATTCTGGTGACGGCTTAACGGAAGTGAATATTGATGGGCACACCTTCCGGTTAAATCTGAATGATCCCGCGGTGGCGCAATGGATGGAGTACTACATG…
>Cbetulinus_101.1
ATGGCCTTACAGTTCGGGAAAAGCAAGCGAGGAGGCGACATTCTGTACGTGAAGTATTTCAAGTTCCACTGCAAGCGGAAGGTCGGGGACAAGCTGTACTGGAACTGCTGCGTGCCAGGCTGTCGGGCCAACTGCGTGACCAGGCTGCGAGAGGAGCTGCTCAAAGGGCCGAGTGCGCACAATGGTCACCCACCTTTGTCCCCAACAACGGTGAAGTCGTCGAGTATCATGGAGAAGATGAAGCAGCGGGTGGCTGAGGAGCCGCAGAGAGCCTTGCAGAGGGTCTACAACGACGTGGTGCAGGAGGCCATCAGCAGTGCCCCGGAGGAAGCTGGCGACCTGGCCTGCAGCTTGCCAACCTACGACTCCTGCAGAATGGCGCTCCATCGCGCCCGGAAG…
>Cbetulinus_1010.1
ATGGTGGATTGGTGTGTACTTATTTTCTCGTGTTTTGTTGTTGTTGTCAATGGCGTTGGTCTCGGATTTTATTCTTGTTTTTGTGCTGACGATATTGTTGATGATGTTGTTGTTGTTGTTATTGTTGTTGTTGTCGTTGTTGTTGTTGTTGTCGTTGTTGTGTTGTTGTTCTCCTTCTTCTACTTCTTTCCGCTATCATTGCTGTTGTTGTTTTTGCTCTTCTTCTTCTTCTTCTTCTTCTTCTTCTTCTTCTTCTCCTCCTCCTTCTCCTCGTTGTTGTTGTTGTTGTTGTTGTTGTTCTTCTTCTTCTTCTTCTGCTGCTGCTGCTGCTGCTGCTGCTATGTAACAAAAGCAAAGACACGATCCACCTACCCCTTTCCCCAGACTCTCCTTCACAGG…
>Cbetulinus_10100.1
ATGCCAACAGCCTCAAGTGCCTGTCACCTGGCTGTCTCCGCCTGGCTGGTTTGGAGCATTACGTCACTTCCGATAGAGGACACTGGTCCTCCTTCATCGGACAATGGGCCCTACAGCGGATACCAAGTTCTTCAGATTCACTTCGATACCAAGGCTGACGCAACCATGTGTCTGTCGGAACTTACTGCGAAATACCAACTGGATGTTTGGAGACGCGCTTTTAATGGGACTGTTGACGTCATGGTGCCACTTCACCACATCAAAGACGTCACTGAATACATCACGAGCAGAGGCGCGTCATATGACGTCCAAGTCACTGATGTCCAAAGACTTCTCCAAGGCAGCATGGGGGAAACACGTCAGGATCATCGTCGACGTCGATCAGCTCGACTGCCCCCC…
>Cbetulinus_10101.1
ATGGACACACTCCCAGTCCCTATCCTACATCGTCCATTGTATTACTTTCGCCTTAAGATGAAAATGCGTAGCAGTGTGGTGAGGGCGGTGATCTTGCTGCTTGGGCTGCTGCTGTACTGTGAGTACCTGCATTACTTTGTCGTCCTGCTGCACTGCACCTGGCCGCAGCTCCATCGGCCCAGCACTGTGGGCCTGGGTTCGGATCTGGAGGACTTGAAAGTCATGTTTCTGGCTGATACTCACTTGCTGGGGTTCCGTGAAGGTCACTGGTTTGATAAGTTACGAAGAGAGTGGCAGATGAAGAGGGCGTTTCAGACCAGCATGCTGCTACATCGGCCACAAGTTGTTTTCGTCCTGGGGGACTTGCTGGATGAGGGCAAATGGTGCGACGACCAGGAG…
>Cbetulinus_10102.1
ATGAATCACCCTGCATATCCCCCCCCCCCCCCCCCCCCCCCCAGCTGTGATTTCAAAGTATCCACTTTGTCATTTGTGGTAACAAAAAAAGGCAAACAGTGCTGGTTCCGCAAGCTGTATTTGATACACAGCAACAGGACCTGTAGTACATATGAGTACATCATTCCAAATGCTGTGTGCTTTCATGATGAATATGTGAAGGAAAACATTCTCTGGAACATTCCCAGGAACATGATTAGTTTGTGA
>Cbetulinus_10103.1
ATGTGTTCCCCACCCTTGCAAGAGTGCCTCTCCTTTGACCCCTTGTCCAGTCACTCCTGTTGCTGTCCTTGCATTTTTTTTTTTTGGACCAAGGATTGCTCTTGGAGATGTTCGAGCTTATTTGTGAATGTGCGAGGGGGAGTGATACTCAAAAAAGAAGGGGAGGGGGAAGGGGGAGAACGAGAAAGGGAAGAAAGAAAGGGAGAAAAAAGGAAGGAGAAAAAGAGAAAAGAGAGAGAAAAAAAGGTGTGA
>Cbetulinus_10104.1
ATGTTAGTCCGGAAAAGCAAACAGTGCAAATGGTCAGTTTGGATGGAACAAACAGGGCATATCACTAGTATGTATGACATGATTAGGCTGTCAGTTTGGATGGAACAAACAGGGCATATCACTAGTCTGTATGACATGATTAGGCTGTCAGTTTGGATGGAACAAACAGGGCATATCACTAGTCTGAATGACATGATCAGGCTGTCAGTTTGGATGGAACAAACAGGGCATATCACTAGTCTGAATGACATGATCAGGCTGTCAGTTTGGATGGAACAAACAGGGCATATCACTAGTCTGAATGACATGATCAGGCTGTCAGTTTGGATGGAACAAACAGGGCATATCACTAGTCTGTATGACATGATCAGGCTGTCAGTTTGGATGGAACAAACAGGG…
>Cbetulinus_10105.1
ATGACATATATTCTCAGTGTTGTGAAAACAGCAAATGTAGGATTGTTAACATCTACCAGTGCAGATGATGTTGTACCCCTTCCTACTCTGTCTGTCAAAGGTGAAACCTATGATGATGTGGTTCTGTCGAATGATTTGTCTGCAAGTCAGACAGAACAGCTCAAAGAAATTTTGGAAGACTTTCAGGATGTGTTGACAGATACCCCAGGTACAGTGACAGGTATTGAACCCCATAGTATTCAGTTAACTACTGAAATACCAGTGTGA
>Cbetulinus_10106.1
ATGGGAGATTTCAACGCCAAGATTGGAATGGATAACACAGGCTACGAGGACATCATGGGGACACACAGACTGGGACAGATGAACAAGAATGGTGAGCGCTTTGCAGACCTGTGCGCCCTGAACCAGCTGGTGATAGGAGGAAGCATCTTCCCACACAAGCGCACATGGAGATCCCCGAACCACGTCACGGAGAACAAGATTGACCACATCTGCATTAGCCGCAAGTTCAGGAGATCATGGCGGGATGTACGAGTGATGAGAGGTGCTGACGTGTCAGACCACCACCTTCTTTTAACAACAGTGAGACTTCGCCTCAAGAGATTCACCAACACCAACACACGGACAAGATGCAATGTCGGACTGCTAAGAAACGGACACACAAACAGCATTCCAGATCAG…
>Cbetulinus_10107.1
ATGACGTTGAAAAACAACACCACAGACATTACTATTGAACCCATGACGTTGAAAAACAACACCACAGACATTACCATTGAACCCATGACGTTGAAAAACAACACCACAGACATTACCATTGAACCCATGTCGTTGAAAAACAACACCACGGCCATTACCACTGAACCCATGACGTTGAAAAACAACACCACGGCCATTACCATTGAACCCATGACGTTGAAAAACAACACCACGGCCATTACCATTGAACCCATGACGTTGAAAAACAACACCACGGCCATTACCATTGAACCCATGACGTTGAAAAACAAGACAACACCACAGCCATTACCATTGAACCCATGA
>Cbetulinus_10108.1
ATGGCATCCAACATGGAAGAAGAACTGGTGCCCAGTGTAGACGAACAAGCTTTTGAACCTGAACAGTTGCCAACGTATGATTCTGCATTCCCTGCCCTTCCTACTGAGCCTCGTGCTCTCAATCCTGCTCTGGCTAGCTCAGGGCCATGGCAACCCAAGTTCCAGACTCGCACTTCCAAATGCACTCAGGTTTTCACCGTCCCTATGGTGGAGAGACGTTTCAAGGAAGTGAATGAGCACAAGTTTGGAGATGAGAGTGACCAAGCCAAAATCTGTAAGGACATCATGACGAGACATGGAGTGGCTATTGAGATCAGTTTGGCTAGAGACCAGAGCATGACAGTGGTTATCAACGGACGTTCAGACCAAGTGATGAAGGCCAGGCGTGAAGTGGTCAGC…
>Cbetulinus_10109.1
ATGGGATACCTGGACTTTGGTGGCTTCGATGGCACCCTGGCCGAGTTTGAGCGCGAGTGCCGAGCAAAGAAGAAGCCCATCAGTAATCTGGACAAAAGGGCACATGGGGACGAGAAACGAGCCATGGCTCAGAGTCAGATGATGGAGTTTTTCCATGAGGGCAAAGGTGACATGTTCTTCAAGCTGTGGAGGGAGTACCTGCCCCAGTCCTTACAGGACAGCGACCAGGTGGCTCAGAAGCTGGAGTTCTACCTGAACATTTACTTCACTATCTACCCAATCAAGTACAACCAGTCACAGGCGGAAACAGAGGAAGCCATGGCGGGGTTCAAGAAGTTCATTGAGACAAGGGGCTCCACACTGAGTCAGACAACAGAGTTCCTGCCGTACTACGCCCTC…
>Cbetulinus_10110.1
ATGGATGCTGAGACTCGCTCTGAAGGGGACACAACTTCCCTGGCATCAGGATACAGCCGAATGTCGTCGCGCACCGAGGACGCAGTAGAGCTGACAGTGCATGGCATTGCTGAACCCACAACAGAGATCCGGGAGGACCTGATGAAGCTTCTGCAGAACAAACTGGACGACACCGTGTTGGACGTCATCTCTGTCATGCTGGCCCGCAACCCACAGTGCAAGCTGCGACTGGAGGATGTGCAGTTCATCCAATGCCCGGAGGAGCGAGAGACAGAATCGCTGTGTTTGACCATTCCAAGTCACGCCATGATGTACCTGGCAGCGCTGATCCATTACCTGCGTCAGAACCTCCTCCTCTTTCTCCATACCCCATGTTTCCATGACGACTCACCTGAGTCT…
>Cbetulinus_10112.1
ATGGCTAATCAAACAGAAAATCTTTATGGAAACCTGTTTATTCAAAGGCCATTTTGGTCTGACTTTCAGCCCAATTACATAAGAGAGAGAGAGAGAGAGAGAGAGAGAGAGAGAGAGAGAGAGAGAGAGAGAGAGAGAGAGAGAGAGAGAATGAATGAATGA
>Cbetulinus_10113.1
ATGTCTGCGTGGAACAGTCGTGGCAGCTGGTTGACACTTGTGCAGGATGGATTGGAATCCGGCACGCGAGGGAAGAATCATGCACAACCTACAAAACTGTCCACGCAGGAAGAGCAGCCACAGCAACTGCAGTCACTGAGCTCACGCAGGATCACTCCCTCAGGCAAGAGGCACTCAGACATCTGA
>Cbetulinus_10114.1
ATGATTTCCTCCTCTGACTTCAGACTTGACTTGTGTCCACGTGTGGTGTCGTTGGCTTTGCTTGGTTCTGGAGTACATGACAAGAACGGGAAGATCAAGGAGAAGCGGCTTACACACAGCCGAAAATATCCAAGCATGGGTCATGGTCATCCTCCCCTCCGTCGTCAGAACGGTGGCCCAGTTTCTCCAGCAGCGTATTCAATGGTGTAA
>Cbetulinus_10115.1
ATGGCGATGTACGGAGACATGGTGCCCAAGACGATCACCGGCAAGATCGTGGGCGGGGTGTGCTCGCTGTCCGGCGTGCTGGTGATCGCGTTGCCCGTGCCCGTCATCGTGTCCAACTTCTCCAGGATCTACCACCAGAACCAGAGGGCCGACAAGCGCAAGGCGCAGAAGGTGCGTGGACCTGGGGCTGTGGGGGGAAGATGCCTGGTGGGCCACACAGGGCCGTTCCAGGGCCGTGACCTTGTGAACAACAAAGTTCTGGATCCTGCTCTGGAAAAGAAAGCGCGGGAGGCCCGGATACGGATGGCGAAGAACGCGAGCGGAGCCGAGTTCATGAAGTCCAAGAAGCGGATGGAGGAGACGATCCTGGCCCAGGAGAGCGGCCTGGAGGTGGCCCCA…
>Cbetulinus_10116.1
TCGAGGTCATCAACACCGAAAAGTGGCTTCCGGTTTGCCGCCCCAGCCCTGGTTGTGAGTGCAATACAAGGAAACTCAAAAGACGAGAAACTGATGATGGCTCAACACCAAATGGCTGAAGGGGATCAAAACGATAATAGTAAACTCCTGTGGGGAATCCAAAATGGAGACTTAGATGAAGTCAAAGGTATTGTTCAGCAGGATAGCAGGAAACTCGGTGCGCAGCTGAAGGGTCGCTATCCTCTGCACCATGCTGCAGACTATGGGCAAAAAGAAGTAATCCAGTATCTGGTGGACATGGGAGCTGACGTGAATCAAACAGACCGTCATGGCATCACACCTCTTTTGGCGGCCATTTATGAAGGTCATACAGAATGTATCAAGCTCTTATTGGCAAAG…
>Cbetulinus_10117.1
ATGTTGCTTGTTGCCACTGGGCAACCAAAGCGACAAAACCATGTCAAACATGAGTCGCTTGTCACTAACGTGGTCAAGTTAAGCAGCTACAGCAGCAAGAAGCCTGAAATTGAAGTTAAATGTAGCAAAAGGAACAACATCTGCATTGTTCTTTAA
>Cbetulinus_10118.1
ATGATAGAAAGGTCTTCATATTCTTTTGCCGTTTGTTGCAGATATAATACAGAAATCATGTCGAAGTTGAGAGTCAACAGCGACAAAGTTAACTACACTGAGGACTACATCGAGGCCCGGTATGATTATGAGACCACCTGCGTTGACGTTGACAAAGATGGAACCTATGTGGCGACTCCCACAACCACACAGTTCACGTTTCAGACAGAGCGAAAGGTGCCCAAGCTGGGGGTGATGCTGGTGGGATGGGGAGGCAACAACGGCACAACGGTGACCGCAGCCTGCCTGGCCAACAAACATGGCCTGTCTTGGCCCACCAAAGAAGGCTGGAGGAAGGCGGACTACTACGGCTCCATCACCCACTCCGCCACCGTGTCCCTGGGCACAGGACCCAACGGG…
>Cbetulinus_10119.1
ATGGAAGCAAGCAGGACAGGAACCAGTGGCCGAGCAAATTCTGCGGAGGAAGTGGGGCTGGATTGGACACACTCTCAGGAAGCCAGCATCCAGCACCATACGCCAAGCCCTGACATGGAACCCGCAGGGGAAAAGGAAGAGAGGCCGACCTCGCAGCAGCTGGAGGCGAGACACTGA
>Cbetulinus_10122.1
ATGAACGCCGGGGAGGAACTGGGCGACCTGGCGGCCAGTGTCCGAGACCTGGTGCAGAGGCTGAGGGCGGACCACGCCAGGAGAAAGCGAGCGGCAGACCCCTGGACTGACACTGCCCATCTGGATTCCCTGATGGACTCGGCAGTTCAGCACATGCTGTCCAAAGCGGATGCCATGGCGAGCGAGTTTGACGACGTCCAAGGCAGTGCCAAAGAGCTGCAGGAAGGGATGGACAAGCAGTCTCTGTACACAGAAATCCTGAAAGCCAGCTATCAGGGCTTCAAAGAGGCTATCGACATGGTCAAGTCACGCATCAGCGCCCTCTTTGGTCAGAAGTTCCACCCCAAGTTCCCTGACCAGCGGCGGGACTGTGACGGGACGTGCCAGTGTGGCTACTAC…
>Cbetulinus_10126.1
ATGGACGGACTTGGACTGGTCCTACCAAAACAAGTTCTTCTGGATCGGGCGCTGCCACGTCTTGTCCCCCGGGGGGGACAGAAGGGAGGTGGAGGGGCTGACACCTTTCCGCCACCAAAAGAAGTATCAACCCCGGCTCACTACGGGCTGGGGCTCCAGTCCCAACATGCTGATGGACGGGTGGTTGTCGGCGCACCTGGTTACCATGATTCTAGAGGTGGGGTGGTTGTCCTGGACGTGCAGTTCCGGAACTTCAGTCTAATGACTCAGCGGCTGGACGCCCAGTCTGACGCTTGCCTTGGTTACGCTGTGGCGGTGGGTAGATTTTGTGGTCCTCAACGATTCTGTTTTGTCGTCGCCAACAGAGCTGTGCACGGCAGGGTGTATATGCTGGAATAT…
>Cbetulinus_10127.1
GCAGGGTCATCAGAAGCTTTCTTGGAGTGGATCTTGCAAGTGATGAACGTAACGTCAGTTATGAAGGAGCTTCTCTACCAGCAGACAGACGCTGAAGATCTGAGTACGGGCTGTGTTTTTAGGCAGTCTGGAGTGTTTCGCTTCAAGGAGTATGGGCAGTCTGGAGTGTTTCGCTTCAAGGAGTATGGGGAGTATGGGCAGTGTTTGAACAGCATGATGGTGAACCAGCCCAACCCCAACGATGAGGTGGTGAAGTGCGTGGTGGTGGGCGACTCCGGGGTGGGCAAGACCTGCCTGGTCTGTGCCTGGGCCTGCAACGCCACCTACGACCTGAAGAAGCTGGTCAAGACTCACGTGGCCACCGTGTGGGCCATCGACCACTACCAGAGAGACAAGGAG…
>Cbetulinus_10128.1
ATGGCGATCGACTTGAGAAAAAACAAAGATTCTTTGCAAAAAGTGTACAATGAGGTTGTTAGTGACAACTGCAAGACAGACTGGGTGGTGTTTGGGTATGAAGGATTGACACCAGTTTTGAAAGTTGTGGAATCGGGTGATGGAGGGCTAGAGGAAATGGCGGAAGAACTGAGCAGTGGGAAAATTCAGTATGCGTACTGTCGGGTCATGGACCCCAACACAGCTCTGCCCAAATATGTCCTCATCAACTGGCAAGGAGAGGGAGCACAAGACTCTTTCAAACTGAAGTGTACTGCGCATCTTCGAGACATTCAGGCTTTCTTGAAGACAGTCCATATTACCATAAACGCTCGCACAGAGACTGACATTGATGAGGACGACATCGTCAAAAGGGTGGCC…
>Cbetulinus_10129.1
GCTTCAGAGCGGCTCCACGTGAACCAACTGGTGACGGAAAAGTGTGTTGGTCTCCTGGAGAAAACGGTCAACCGCATGCAGGCCACCGCTGATCAGGCTTCCCAGCATGCCTTTCTACTCGTCAACACCAAGCTGTTGGCGCTCTACTCCAAGCGTAGTGCTTTCAAGCTGCAGCCAGCCGACATCCTGCTCACCACACTGCTGACCCAAGACATGTTCCCCTCCAGCGACTCTCTGGATGACTTGCTGTCCTCCACCCCGTCCTTCCCCCAACCGCCTCCTGCGTCTTCCTCAGGGCAGGCTAGGAGAGCAGCGTCTGCCTCCAGCGGGCTCCTAGACAACAGTGGGTCGCTGCTGGACAATGCCAGTACACAGCAGGACACTAACAGTACACTGCAG…
>Cbetulinus_1013.1
GCCTATCAGCCAAAGGTTCCAGACCTGACTGTCGCAGAGCCCAGCACCTTCTGCCTGGCCACCACAGCCTCCGACACCACGCTGTGCTGGAAGAACCCCATGCCGGGCCGCCGTCACCAAGGCTACAACGTCGTGGTTCAAGGTCAAGGTCTCGTCCTTCACAAGCACATCCGGGGCGACAAGGACGCGGAGGAGTTCTGCGTCAGCACCTCTGACCTTCAGCTGGGTCACAACTACACCTTCCGGGTCACCTTGGATGACGATGACGACAGCGCGCCACCCGGGGTGGAGCTGACCTTTCATAAACTGGGTCAAGGTCAGAGTATAGCAAGGTTGTTAAGAACCAGAGTGCCCAAGGCAGCAGCAGAGACAGTGTTGATGAGGTCCAGCTCGGAGATG…
>Cbetulinus_10130.1
ATGTTTCAGCCACTGAAGATTCGGATCAGAGACATTAATCCTCATATTGTGTGCTCCTTGTGTGCTGGCTATTTCATCGATGCAACTACTATCACAGAATGCCTCCATACCTTCTGCAAGACATGCATTGTGAAATACCTACAGAGCAGCAAGCACTGCCCACAGTGTAATCTCAAAGTCCACGAAACCCACCCTCTGTTCCATCTGCGAGCTGACCGCACCCTGCAAGACATTGTCTACAAGCTGGTGCCACATCTTTTAGAGAATGAAGAAAAACGGAGGGAAGACTTTAACAAATCCAGAGGTGTTGTCACCCCAAAGAAACCTGGGAAGAAAGCAGAAGTGCACACACCTCCCAAATTGTCCACCATCATCAACACCCCTGATGGACATAAGTTT…
>Cbetulinus_10131.1
ATGGGTTCCTTTGAAATACTATTGGGAGTGCAGTTGCCTCTGCGAAGCTGTGCTGCAGGACTGTCTGTCACCATGAAAACGGAACTGGCACGTCCCATACAAAAAAAGGAAGAAGAAACACTCCCCTCAAAGGAAAAGCAAAAATCCCCTTAA
>Cbetulinus_10132.1
ATGTGGGTGGGAGCTGGTTGGGACAGAAAAATTCCACAAAGAAATGGCCCTGGTGGGAATCGAACCCACAGTCCCCTGCCAGGAATCCAGGATGCTAACAATTGTGCCAAGGCTGCTGGTATTTGTGAGATATACATGTGGACCAGGCTTGTGTAG
>Cbetulinus_10133.1
ATGATGGAAAAGAAGATCCGACTGAAAACAGTCAACCCTCAGATCACCTGTAGCCTGTGCCGGGGTTACCTCATTGACGCCACCACCATCACCGAGTGCTTGCATACCTTTTGCAAAACTTGTATAGTGCGATTTCTTGAGGAACACAACACCTGCCCCAAGTGCAACATTGTCATCCATCAGAGCTATCCCATGAATTACATCAGCTTTGACAGAACCATGCAGGATATTGTGTACAAGCTGGTGCCAAATTTACAAGAAAAGGAGACCAGACGTCAGTTGGAGTTTTATAAGAAGAGAGGTTTAACCCCTCCCAACCAGACAGGGAGTGACGAGAATAGCAATGAGCGAAGCAAGACGCCAGTCATGGCGAACGGCGATGATCAGGACCATCACCGT…
>Cbetulinus_10134.1
ATGTCGGCGTCAGAGATTTCGTCAGAACTGTGTTCAATGGAACAATGTGGGGAGGAGCAGTCGGAGGGGCTGTCTTCTGATATCGGCGGATTCCTTTCGGGCTCTTGCATGGAAACAGATGAAAAAACAGACCCATTCAATTCAGAGACTGCACTTGGGTTTCCAGAAGATTCATCAAGGTTTGATAGTGACTGCATCTTGAGTTCCTCCTTGGTAGAAGGCGTTTCAATGCAGCAGGCAACAACATGCGATTCATCGGTACCCTCGTTCGTTTTCGGCGACTGTGTGGCCAGTTCTGTGTTGAGTGGGGGGTCGTTTTTATTGTGCGACCTCCCCGCTTCAGCCGTAGAGAAGGCGACAAATCCAGTTATGCAGATGACATCTTCAAATATTGTGTTA…
>Cbetulinus_10135.1
ATGACCTCAGGTATTGACTACTGCAGGGCATCGCCTTCTCATCGACAGCAGCAGTCTGATCTTCTGGGGAATGTGGTTGCATGCTGCAGTCAGCTCTGTAGCTGGCTGGTCCAAGGTCTGCATCTGGCGTGCCTCAAAGGTGTCCAGTCGAATAGAGACATGAAGAAAGAACCAGCCAAGCGTGACAGTGCTGTGGTTTGTCCTGTTCATCTGTCCTAA
>Cbetulinus_10136.1
ATGGAGAGAGAGAGTGATGGGGGAGGGGGAGGGAGAGAGAGACAGAGACAGAGAGAGGGGGGAGAGAGAGAGAGAGACTTTCATGTCTTTCTTCAGACCTATATCGTTATCGTAAAGGTTCCTGATAATACACCAAAAGACAAGCACAGAGGTAGCAGCTAG
>Cbetulinus_10137.1
CGTGAAGCATTACTTCCCATGTATCACTCACCGGAAGTGTTTACACATATGGCAAACATGGCGGCCGACGGCGGCGATATGACCTTTGCCTTGCCGGATTTATCGGGTTTGACTGAGGCGGAACGCCTCCAGGTCATCGCAGTCATGCAGCGAGCAAAGGAATTTGAGGAGCAGGAGAAAGGCAAAAATCCCAGTATGGCGAGGCCCAGGATGGAGGGCCAGCTGTTGAAGTACACCAACGTGATGAAAGGCTGGCAGACACGCTGGTTCATGCTGGACCCAGACTCCGGCATGCTGGAGTATTTTGAGAAAGAGGAACACAAGAAGCACCGACCAAGGGGCTCAGTACATTTAGCCGCTGCAATTGTCAGCCCATCGGATGAGGACTCTCAAACCTTC…
>Cbetulinus_10138.1
ATGACCAGCTCGGAGCACAATGATCCGACTGTCGTCTACATTGATCGCAGCAGCGTTGTAGGCCTCTTCATGCGGCGGATGTGGCTGGCCTACAGTCAGATGTCGTTCAGCCAGCTGTGTGGTTTCCAAGCTCGCCTCAAGTCCTACCTGACCGGTAAGCCCATCACCACCTATAGCGACATTGTTGCCGCTGATGCTGCAGCCAGTTCAAGAAACCAGGAAATGCAGACAAGCAGGGACTCTCTGGGAGGGTCGTTGTGTGAACCCGTCATGACGTCCATGGCACAGTTATCAACATCTGACCTGCAGGCTTCTGATCTGAACCCCATAACCCCTACCGGTGACGTGGAGAAAGCATCCTTTTCCCACAAACAAGCCGAGTTCTTCATATCCCAACAG…
>Cbetulinus_1014.1
ATTAGCCTACGTTCGTCGCATGTACAGACAGAGAACACTAGGAAGATGGTGTTTGAAAGGTTGCCAACTTCAGTGAATCCTCTGAACTACAAACTTCAGCTTCAGCCTCATCTGGATGAGCTAAGATTTGATGGACAAGAGATCATTTCACTGGAAGTGAAAGAAGCAGTTGACAAGATCACTGTTAACGCACGAGAAATCAAAATTGACTGTGCTGAATTTCAAGCAAAGTTTGCTCTTATTGACGCTTTGAAACAACTCTGTTCCATGTCCACTCTGCGCATGTCATCTGTTGTGTTGACCTCAGGGGGTGGGGACGAGTTGAAAAATGTGGACGTGGAGTACCAGACAAAGGAAGAGAAAATCATATTTGGCCTCAAGAAGCCAGTTCAGCCTGGA…
>Cbetulinus_10140.1
ATGCTGTATCGTAGTCCCTTGCTCTACAACCAGCCTGCGTCAGTCAAACATGTGTACTTCATCCTCACTGGACTTTTACAGTGCTGCTTCAATTTTGGTTTTGATGTGTACCATTCTTTGATCAACATTTCCATCATGTATGTAGTGCTGAAAGTAGCTGGGGGAACAAAAGCATCAGTTGCCTTTGCCTTTGTCTTCAATACTGTATACCTGGTGCTGGGCTATTACTTTGAGGCGGTCAGCCTGCACACCTACAACATCTCCTGGACCATGCCCCACTGCGTCCTCACGCTCAGGCTGACTGCCGTCGCCTTTGACCTCTATGATGGACACAAGGTGTGCTGGAAGTCTTTGGACACTGCTACTTCTTTGGAGGATTTCTTGTCGGACCCCAGCCAT…
>Cbetulinus_10141.1
ATGCCATCATCAGGAAAGAAGGATGAGACGGGAGATGCAACACAACCCCTGACATGTATCCTAATTGGTGCAGGAAACCGAGGCTATTCCTATGCCTACTATGCTATAGCATTTCCTGAGGAGTTTAAGATAGTTGGAGTGGCCGACCCCAGAGAATTCTACAGGAAGAGAATACAGAATGAAAACCACATTCCAGACAAGTTTGTCTTTCAGAGCTGGACAGAAGCAGCAGAGAGAGACAAGTTCGCCGACTGTGTCATCATTGCTACCCCTGACAAACACCACAAAGACCCAGCTGTTGCTTTTGCCAAGAAAGGATACCACATTCTGCTTGAGAAACCCATGGCGGTGACTGAAGAGGAATGCCGAGAGATTGCCTCAGTGTGTAAGAGCAACGAT…
>Cbetulinus_10142.1
ATGAACATGCATGTGTGTGTGTGTGTGTGTGTGTATGTGTGTGTGTGTGTGTGCATGCATGTCTGTGAATGTATGCATGTGAGCATGAGTGATCTGTGGGCTTGTGTGAGCTTGCTCATGCATGTGCACGTGTGTGTGTGTATGTGTGTGTGTGCGCCTGTGTATATGGGCATGCCTGCGTGCGTGCGTGCGTGTGTGTGTGTGTGTGCATGTGTGTGCGCGCATGTGTATGTGTGA
>Cbetulinus_10143.1
ATGCAGCCTGCTGATCTGAAAACAGTGACAAACAGTGCAAAGATCATCAAAGAATTACACCGACAGCTTCTTGACGGCGAGTATATTCTTGTGGAGGACACATTACTGAATGGCACATACCTCATGTTCTTGTCTTTGGAACATGTTGCTGTGGTGGAAGACAGACTTTGCCAGGAAAACAGTGGAGTTCATGACATGCAGACTTGGAGGAAAGATGCTGAGGAAGCAGCCAGCGCAACATGCACCTGGCTAACCACCAGGCTGACTTATCAGAGCAAACGGTCTCGGACCCTTGAGATGTGGGATACACTATTGTCAAAAGTAGATGAAGAGCTGACCCACATGAAACTGAAGCAGACTGTGAAAGAACTTCTGGCTAAAGGATTTGAAAAGGAGCTT…
>Cbetulinus_10144.1
ATGGGCACCAACTGGTACACAGTGCTGACTGGATCTCTGGCAGTGCTCATCTCCGATACCTCCAGACCCAAAGTGCATCAGGACGGGGTGATGCTGTGTATGGTGGGACCCGGCACATCGTTTGGGGAAGGCATACTGACCGGCAAGCCCCACACAGTCACCGTTGTTACCAAAGACACTACAGAACTCATACGGGTGGAGCTCAAGGATTTTAAGCTACTCTGGGAG
>Cbetulinus_10145.1
ATGATGAAACACACACACACACACACACACACACACACACACACACACACACACACACACACACACACACACACACACACACACACACACACTTACACCTCCCTGAACACAGATGAAATGAACACCAGAATGTCTCCCACCCATGTCACAGAACGCTCTAGGAATGTGGACCACACTACGCTGAATTCATAG
>Cbetulinus_10146.1
CGCAACAAACAACTGATGGAGAATGCCATTACACCACTTAGTGCCTTACCCGGTCTCTCAGAGGACATGAAGAAGCTCAACTGTGGACAACATACGGAGGTGGAGGGGGCCCTACCTAACCCCGCCGCTCCCATCACAACGACTCCCTCCCAGAAAGTGGCACGCGCCGGCCAGGTGCTGCGCACCGTGCTGATGACCAGCGCGCCCCACATGATCCGGGACCGCAAGTTCCACCTGCGCACCTACCGCCGCTGCATGGTGGGCTCCGAGATGACCGACTGGCTGCTGTCCCAGAACACCCTCATCCATACCAGGCACCAGGCCGTCGGCATGTGGCAGGTGCTCCTGGAGGAAGGCGTCCTGGTTCATGTATGTCACGAGCACCAGTTCAAGGACAAG…
>Cbetulinus_10147.1
TGGTGTGATGATGATGATGATTCATGGTGTGATGTGGAAACAGTGGTGGGGTGTCGGTGTCGTCACCAGGGAGCCATATGTATCAAAGGACCAGATGGAAAACCCACCTGTGTGCAGAAACACCACCTGAAGGAGAGTGCCCGCCTCTTCAAGCACTACCATGAGCTGAAGGAGAAGGCGGAGGAAGACCTGAATGAGGTCGACCCCCCTCCCTACAATGTGATGCTTGACGCTCCACTCCGCAGGCCACACCAGGCTCCTCACCAGGCTCTGCAGGAAGGACACGGTAGTGGGGTCAAGGGTCAGCAGTCAGAGTTTAGTGGGGCAGACGAACAGCATCATTTACTGGGCTTCCAGCCCAAGCCCAAGAAAGGCCACCTGAAGCACCACCAGACTGCA…
>Cbetulinus_10148.1
ATGTTGAAACCAGCTGTCAAGCTTTTATGTCAAAACTGGACGATCCTGTGTCAGGGATGTTGGTGTCATGGGGTTCACCTCAGGCACAGCCTGAAACAGACTGCGTTTATTCCTGCCAAAGCTTGCAGAACATTTGAGACATCTGCTGTTTTGCTCAAGGTGCTGTCCGACCCAGAGAACAAAGGACAGCATCAACGGGGGGTGAACTTTGACACATTGGGGTCATGGAACAACCGCTTGTCTCTATCCATCCTCATGGAGGAGAGCATCAAGAAGGGAAAACTGATTCCAAAAATTCCTCTTGACGTTGTTGGTACAGCATCTTTGATTGGGCGTCGCAAATCGAATGAAGATCGCTTGGTGATCAAAGAACTGGAAAACAACCTGGTATACATTGGT…
>Cbetulinus_10149.1
ATGACAGGGCACACAACTGAAACTAGGAAGGAAGATACTGAGGAGAAAAAAGATCATCAGAATAAGTTGAGGAAGATATCCCTGGAAAGCTCCAAGAGTACCACAAGAAAGCGAGGAGGTCAGCCCCAAAATGATGGCAAAATGAGCATTGTGGAACCTCCATGGTGGAAAGGGGGAGAGGGCCCCAAGCTGCCAGCACTGCCTTGTGAATCATCACGCCACAGTGAAGGGAACAGAAGCGGATGCATGCTGTGGACCTGA
>Cbetulinus_1015.1
ATGACGGATGGAAAAACCGTGCTGGATAAACATGGCGCTGAAGTGCCTATCGATCAGCTTACAGGAGAGGATCGTGTTATAGGTTTCTACTTTTCGGGTTTCTGGTGCGGCCCCTGTCGCATGTTCACGCCGGTGCTGGTGGACTGGTATGAGAAGGTGAAGCCTGCAGGCTACGAGATCATCTACGTCAACTCCGATGAGAACCAGGACAGCTATGAGCGGTACTACAAGACCATGCCCTGGCTTACTGCCGGCTACGACTCCAAGCTGAGAGTGAGTCCTTGA
>Cbetulinus_10150.1
ATGATGGACGGGTTGATACCCAAGGACGTGATCACGTACAAGCCGCAGCCCTGCCCGGAGGAGGAGGAGCCGGGGTACATGCGGAAGATGGGCAGTCCTCCGGGTATCAGCAGTTCCATGACCAGGACCTACCACGGCCTCCAGGACCTCCCCACCATTGACCTGGTGGGCAGCCACAGCGCCACCGCCATTGACAGGTTGTCCCTCGTCTTCTCCTATGTGAACATGCTGTGCCATGGTCTGCTGTGTGTTGTCAGTCTTCTGCTGTGTGATGGTGTTGTACCATAG
>Cbetulinus_10151.1
ATGTCCATATTGAAATTTGTTAATTTCTGCATTGTGAAGAAAGGGATTTTCAGAAAGGGGAAAGAATATGCTATATGGAAGGACTGGAGAGAGAGGGAGATAAGTAAAGGAGGGGGGAGGGGAGGGGGAAGGATGAATGAGAGTGGGGTGGGGGAAGGGAGGGGGAAAGATTGGAAACTTTGA
>Cbetulinus_10152.1
ATGGTTCAACTAAACGCTGTTGCTGGAGAACAGACAGAAGTGGCGCCCCCTACCACTTACAATCCGGCGTGTTACTCTGGCTATCAGGTCCCTCTGGACCAGCTTCCCCACACCTCCCTTGTCCAGCCCTCAGGGTCTGTGGAGGTCAGCTGTTCCTCCCATGCCCCCCTGGCCCCAGCCTTCTGTCCAGAGACTGGCAGTGACCCATCCCACAGTCAGGTGGCCATCCTGACCAACGACTCCACCCCCTCCTACCTCTCTCCACAGCCCTGCATTATGTCCCCTGTGATGGTCAACTCCAATATCCACCCCCTGATCTTCACATCCTCCACCACAGACAATATTCCTGTGACTGATCTCAGTACTGAATCTCAGCCAACCTCCGGTGACTTGACCAAT…
>Cbetulinus_10153.1
ATGGAACTGTTGACACATGTTAACTTGTGTCATCATGACAGTGATGGAAATGGACCTACAGGACTGGAGCTGCAGACAGGCTTGCAGACCATAATCTTGGTTTCTGGATACCACAACAATGAAGGGACTGATGGTCATTTTGTGTCTATGACCACTTTGGTACTGACATCAAAGGATGGTGGGGTGCATCGAGTACCTGTTTCATTTAGGAGGATGACACAGCTCTATCAGTCCCATTATCCTGATGCCAAAGTGCCCTCTTGGGGTCAGGTGCCAGGCCAGCCGATGGCAGCTAAATCAGCACCTTGGTTGATATTGGGTGCAGGGTCATGA
>Cbetulinus_10154.1
ATGACGTCGCAGTACAGCACGGTGCAGAAACTGTCCCTGGCTGGGATGGTGATTGGCGCCCTCATGGTCATCGTGGCGACCTTTTCCCCTTACTGGATCATCTCGGACCCCCAGGGGTTCGGGGAGTTCGACCTGCTGGGCAAGATCGTGAAGGGGTACATGGGGCTGTTCATGTACTGCCTGGAGGCGGTGGGGAAGAGCGGCTGTGAGGTCATCAACATGGACAACGACAGCGGCTGGTTCCACTCGGCCCGTGTGGCAGCGGCTGGCTGTATTCTCCTGGGAGGGCTGGCGGGAGGCATCTCTCTCTGCCTGGCTTGCTGCCAGTGCTGCAAGCGCTTCATTGTCCTTGGCATCCTGTCCTTCCTGGCTGCGGTGGCGGGCGCGTACTGTGTGGGC…
>Cbetulinus_10155.1
ATGGAGAAGCGAATCGCCGCGTTGTTGAATTTATCAGCGACTGGAAATATTTACGGAAAAGAAAGTGATGCTTGCCAAGAGCTTGTGCAAGAATACTTTACTGCTTCGAATGATGATTTTGAGAGTGATTCAGATAGCAGCGAATGTGAATCAACGGCAGACGAGGTGAACGAATCTATCTCGATCACTGATCAAGAAGGAGAGTTTGAAGAACGGGTCGTCCGAATCGAAAGTAACGAGGCAGCATGCGAACCGATGGATGAAGATGAATGTCAACACCAACTTCTTCGGCAAGCACAGCAGTTCTCATGTCGGTGCACCCAGATAAAAGTTATACCGAACGAAAGAGAACAGAGACGTGGGTGTATAGTCCAGTTTTCACCTGACGAAATTGTGGCG…
>Cbetulinus_10156.1
ATGCCTCTCGTTATCATGTGTGGATACCCTGCCAGTGGTAAAACTACAAGGACTGCTGAACTACAAAAGTTCCTGGCAGATCACCACCCTGGACGAAACGTGCATGTTGTCAGTGACCAGGCCATGGAGGTCGACAAGAATGAAGTGTACGTCAGTTCCCACAGGGAAAAGGAGGTCCGTGGTTCTTTGAAATCGGCTGTTCAAAGACTTCTCAACAAGGACGACGTCATTATCCTAGATTCTTTGAACTACATCAAAGGTTTCCGTTATGAGCTGTACTGTCTATCGAAGGGATGCCACAGTACTCAGTGCGTTATTTTCTGTGATTCCAGCAAGGAGTGGGTGACTGAACGCAATCAGAGCAGAAAGGAAGGGCAGGATGCCTATGATGGAGACGTG…
>Cbetulinus_10157.1
ATGGCGCATTTACAGATGAAAGAAGGAGAATACACGTCTACTATATACGGGCTTATCAAAGATCAGCGCTATGGGGAAGCTGTCCAGATCCTGAATCATCAGCTGCAGAGCCATCCACGGTCCCGGGCGGCACTGTCGGTGCTGGCCTACACCTACTACCAGATGCAAGACTTTGTCAATGCCTCTGACTGCTATGAGCAGCTGTCAACGCTGCACCCCGAGGTGGAGGAGTACCGCCTGTACTACGCCCAGTCCCTGTACAAGGCCTGTCTCTTCCAGGAGGCCATGAAGGTGGCCTGTCAGATCGACCAGCCCCACTACCAGGGACAGATCACTAAACTGCAGGCTGCCATCAAATACGGGGAGGAGGACCTACCAGGGGCCAAGAGTCTGGTGGAG…
>Cbetulinus_10158.1
ATGGCCCTCTGCGTTCTTTTCAGCTCCCTTCTCTTGATTTCTTCATTTACGGGCCAGACTCATGCTAAAAAGGACACCCTGCCCTCAGACATGCATCAAGATATGTACTGCATTGGATGTGAAATGACAATGAAAGTGGTGGATGGAGCGCTGAGGAAGGTGCCTGTGGACCAGCTGGAGACGGCGGTGCCAGACGCTTTGCGAAATGTGTGTCAGCCTGACCTCTTTAAGATCAGTGAATACCCCAAGGACATCATCACCACCGCCTGCAAGTACATCACCAAGAATTATGGAGCAGAGCTGAAGTCGGTGCTGATCAGCGAATACCGCCGAGAGAAGCGTGCATCCTATCTGGACCTGGTGCAACGTGTATGTCTGACCCTGACCGACGCGTGTCAT…
>Cbetulinus_10159.1
ATGCCTGCCATTAAAAAGCGGATCACAGCGGAGTACCTGGAGCGGGAGCAGCAGCGGAGCGAGCAGAACGGGCGTGGGGGTGGAGACGGTGAGGAGGAAGCTCTGCCTGCTGCCCCTCCCCCGGCATCCATGCCAGGCAGCTCACCACTGAAGAGAAAGGCATCATCAGGCACTCACCTGCTAAAGGGGCTGGATGGGGAGGTGCTGGTGGAAAAGAGGAAACGCACCCTCCCCCCAGCTGAGCTGAAACTGGACGGGTGGTTGGACGAAAACTTGGAGAAGAAGTCTGAGAGCACGTTGTCAGTGAAGAAATTGTATCAGTTCTACACAGACATGTGCCAGCAGGATGCCACCAATGTTCTGGAGATGGAGATCTTCCGACAGAATTTGAGGAACAAG…
>Cbetulinus_1016.1
ATGGAATGCGGAGAGCTACGGTCCGACCAGATCTGCTGCGGAGGACGGGTGTTTGATAGGGACACGGACCGGGTCTGCTGTAACATCAAAAACTATCCTGAAGGCGACAGGGCCTACGTGCTGTCCGGTCGCTGTGTTCACGGCTGGAAAGCCACCGTGGTGAGTGCTGATGCCTCCTGCTGCAATGGCGAGGGTCTGGGTCCGGGAGAGATGTGCTGTCACACGGACTACCTGGGGCACGTGGCCATCAACAGGACCGACCCCATCCACACAGAGTGCTGCCACCCCCAAGACCTCGATGTCCACAAAGAGAAAGACACGATTCGATCCTACGACCCTTCTACCCACTACTGCGATGATGGACATGTGCTGCCAATTCCTGGACTGCCAAAGAAAGAG…
>Cbetulinus_10160.1
ATGTGGATGCCTGAGGGATCTGAAACGGGCGATTCGGAATATGGGAATGGAGGCCTGGGGTTCAGCATCGCGGGCGGCAGCGACAACCCCCACGTGGGGGAGGACCCCAGCATCTACATCACCAAGATCATCCCTGGCGGGGCGGCGGCCGACGATGGTCGTCTGAGGGTGAACGATGTCATCGTGAAAGTGGGCGGGGAGGACGTTTCCAACACGACTCACACCACTGCTGTGGAGGCCCTGAAACGATCCGGCTCCAAAGTGCTGCTGTACGTCAAACGCGTGAAGGTGCCGTCAGAAAGCGTGATGGAAATTGACCTGGTGAAAGGGGTGAATAAAGGTGAGTCTACTACTGGGTATGGAAAGGTCGACGACGTCAATCTGGAGGACGTGACTCAT…
>Cbetulinus_10161.1
ACGGTGGCCCAGGCTGTCCAGCAGACGGGCACCAAGGCCAAGTTCGCCTCCAACGACTGCCTGATGGGCCTCTACATTCCCCTGCTGCTCACCACCGCCTTGGGCTTTGAACCCAACACCCGCACCGTCACCGTGGCTAGCGAAATCAACGACACGAGCATTGACTGGGCGCTGGGTGCTATGGTGCAGCGTCTGTCCATGACCTTCATGAATGACCCCGACAGTCTCAGCTCCTGCCATCTCCGCGATCAGCTGCCTGAGAATCGCCCTGTCAGGACCCATCCCTCTTCAGGGTCATGCCCTCTGACCTCCAGTTTGACCTTGATGCCCTTGGCGGTCCTAATTCTGGGGTGCACGCATTTAATATCATGGCAGTGA
>Cbetulinus_10163.1
CCCTGCAACAGTCTGCAGACCCAAACGCGCACGCGCACCGTTCTAAGGGAGGCCACCCCGCTCAGCTCGCACAACTGTGCCCTGGCTCTGCGTGACGTCAAGGTGTGCATCAGGGGAGAGAACTGCCGCGAGTTCCGCTGGGAGTTGTCGGACTGGACGTCCTGCCTGGTGCGCGGTGGCGCAGAGGCATGCGGCGCCGGGCAGAAACAGCGGTTCGCACACTGCGCCGACCACGAGGGCCGGAGGGTACACGACTGGAGGTGTATTCAGGTCTTTGGTCCTGTGACGGAAGCTCTGGTGGTCTCGTGCGAGATCCCCTGTGACCATGACTGTCTGCTCTCTGATTGGTCGGAGTGGACCGCACGGGAAGAGTGGCGGCCATGTTTTTTGAAGGGCTGC…
>Cbetulinus_10164.1
ATGATACCGCCCCAACCAAACCCTCCCCCGGATCAAACGAACACCATCAGGCGCGTCAGAGACATGAAATACTTCACACGCCGCTGGGTGCTGGCGTACTTGCTGTGCGTAGTGCGTATCTGCCAAACGGCTGTACGGCAGTGCATCGGGATGGCTGTCGTCTGCATGACGGAGCGCGATTATGTCAACGTCACAGCGGTAAATGATATGACGTCATCAGACGACGACTCGACGACGCTTGCCAACACAACCACGAGAGGCGAGTTCGTCTGGAGCCAGACCCTGGAAGGCCACGTGCTGGGGGCCTACTACTACGGCTTCTTGCTGACCGTCATGCTGGCCGGCTACGTTGACCGCTGCCTAGGGTCCGTGCGCACCATCGCCGTGGGGCTGGCCGGC…
>Cbetulinus_10165.1
ATGAGTATGACGTCAACTGTGGCCTGTGCTGTGACGTTGACAGCCCCTCACGTCACGTCTGCCTTGCTCGTCAATAGGTCGCGAGAGGACTGGCAGAAAGTGCTGTACATCGTCGCCGCCGTCAGCACGACAGGGGGCCTCGTTTTCCTCATGTGCGCGCGGGGTCACGTGCAAGAGTGGGCACGTGACAAAGAGCTTCAGGTCGAGGTCCAGACCTCCCCGCTGGAAGCTGCTCCTGTGACCGAAGCCAGCCTCTCCCTTTACAAGGACCACACGGCGTCTGGGTGTGTGCTGACTGCCAATGAAAAACTGGACCCAGACGAAAAACAGACTGAGGACAAAAGTATGCATCTTTTATCGGAAACGTGA
>Cbetulinus_10166.1
ATGGCCATCGAGTCGCTCAGGGACCGCGTCTTCACCACCCACTCCGACGTCTGGTCCTTCGGCATCCTGCTGTGGGAGATCGTCACCATGGGGGCCTCGCCATACCCCAACATCGCCCTGGCTGACCTGTACTACGTGCTGTCCAACCACTACCGCATGGACAAGACCAGCAACTGCTCGGATGAACTGTACGCGGTGATGAGGGCGTGCTGGGCAGACAACCCTGCAGACCGGCCCACCTTCACGGAGCTCCGGGAACAGCTGGAGGACCTCATGGCGGAGGACCGGGACTACCTGGTCCTGGAGGACATCGATGTGCCGCTCTCCGCCTCCGACTCCTCCTCCAACCCCACCGCCCCAGACCTCTTCTCCCAGGACCTAATGGCCTCCCAGTCGGCC…
>Cbetulinus_10167.1
ATGATTTCTCCTTCCCCCCCCCCCCCCCCCCCCCCCCTGCTTCCTGCCCCCACCTCTCTCCCAACTGCACCTGTCTTCTCCCTCTCCTCCCCGTCCCCCTCCCTCCAAATCTCACATCTCTCCTCCCTTTCCCCCTCCCCTCTCCATCCCTCCTCTACACCCACACATTCTCATCGCTTCTCCTATCAGTGTGCTAAGATCTGGAACGCAAACAAACGCGCAAACATAAACAAATAA
>Cbetulinus_10168.1
ATGATGGGTATCTGCTGTCAGCCTCCCTCCCTTCCCCACCCAGTTTACAAAGCTTTGGAGTATGAAAAATGCCTTCTTTTCCTGTTCCCCCTTCTTGCAGCTCATTCAGATTACACAGACTTTTTTTTGGTCTGTTTTGCTTTGCTTCATTTTCATGCTGAAAAAGGTGATTCACACAAGTTTCTATAA
>Cbetulinus_10169.1
ATGCGTCTCCTCCGATGTGTTCGACGGGCATGTCTTCAGTGCCTCGACTCCAAGTCGCGAGCTATGACCAAACAAGGAAGTGATGGCAGCATGTCTGCTGAAACAGACAGAGTGATGGAGAAAGACAGACGCAGTGTGAAGGTGGTGGTAGTCGGGGCAGGAGTGTCAGGACTCAGCACAGCTCGCCATCTCCTGCAGGCAGGATTTCCAAATGTCACCGTCTTGGAGGCTTCAGAGAGGGTGGGAGGTCGAATCAAGTCGGTGAAGGTGGCTGACGGGGTGGTGGTGGAGATGGGAGCCACGTGTATCCATGGAGCCAGTCCTGACAACCCCATCTACAGCCTGGCCAGTGAGTGGGGACTGGATAAGTCCCTGGTGCATCTTGACAGAATTGCTGGC…
>Cbetulinus_1017.1
ATGGATGTTCCCGAGAATGACCTGGTTGTGGACACGCCGCGCGATCATGACGCAGACATTGTTCCAACCAACGGGGAAGCGAGTCACGGTGACGTCCTTAGCTGTGACGATGTCGAGCAGGACACGCGGCAGTTGGAAGTGGGGCGAAGGGACTTCAGGAGTGAAGGAGCCTTGTGTCGATATGCCGAGCAAGGAGGCCTGACCTTGAAAGGTCAAATCAACATGGGGGGTCAGATGGAAGTGACCCATCACAACTTCCAGGACAACCGCACGATCAACAAGCACGTGCACCACCACCAAGGCGATCTGCACCAGCACACGCACAAGCAGGCCGACGTCATCCATCACCACGGAGACGTGCACCAGTCCCATCACGTACATTACAACGAACACGAGGCA…
>Cbetulinus_10170.1
ATGAATAAAGTAGGCGCTGTTGTAAGCGTGAAATGGGTAGCAGACATGCTGAAGACATCTCCCCCAAATTTCCGTGTTTTGGACGGGTCTTGGCACCTTCCGAACATGAAACGAAACGCGAGAGCAGAATATGCGCGTGAGCACATTCCGGGAGCGATGTTCTTCGACATAGACATGTGTGCGGATCAAGAAGCGAAACATCTCTCCCACATGCTTCCGAAACCAGAGGAATTTGAAACCTATGTCGGTAGCATTGGAATCAGCAATGATACACACGTAGTTGTCTATGATAACCATGATAGACTGCCCCTGTTCTCTGCTCAGCGGGTCTGGTGGACTTTTCGTGTATTCGGTCACGAAAATGTCTCGGTAATGGAAGGGGGTCTGCAGAAATGGCGC…
>Cbetulinus_10172.1
CCGTGTGCTGCTGTTGTACGGTGTGCCTCTCTGTGTGGTCCTTTCTGCGGTGTCGCGTCCTCTCGGCTGCATCCCTCCTCCTCAGCTCTGCTCATTAGAGTGTCGTTGAGCTCCCGGCCGCTGCAGCCAGACCCAGCACCAACCATGGCGGTGGACGTCCCAGGCGTTATCTCCATCGTGGTCTTCTACGTCGTCATCCTGGCCGTGGGCATCTGGGCGGGACGCAACTCTGCGCGCAGCGGCTCTGCCACCCAGGTGTTCCTGGCCGACCGGAACATGGGCCTCTTCGTCTCCTTCTTCACCCTGACAGCAACAATGGTGGGAGGAGCATTTATTAACGGAACAGCGGAAATCATCGCCACCAGCGGACTAGCATGGACCGTGGCTCCTATTGGCTAT…
>Cbetulinus_10173.1
ATGCCAGCACCCCTGGTACCCCGGGGGGAGGAGGGGCAGGGCCCGCAGGTGAAGATTGTCTTTGTGCTGACCTTGAACGGCCGCCAGGTCCGACAGGTGGTGCGGCTGCTTCGCACTATCTACCAGCCCCAGCACTACTACTACATCCACGTGGACAGTAGACAAGAGTACCTGTTCAGAGAGCTGTTGCCATTGGAGCAGCGCCTGGACAATGTGATGTTGACGCGGAAACGCTTCGCCACCATCTGGGGAGGCGCCAGTCTTCTGCAGGCACACCTGACCTTCCTGCAAGAGCTGCTAGAGAAGGACACCTGGCACTGGGACTACTACATCAACCTCAGCGAGAGTGACTACCCCATCAAGACAGTGACAGATCTCACCCGATACCTAACTGCTTAC…
>Cbetulinus_10174.1
ATGGGTAAGCAAAACAGCAAGTTGAAGCCAGAGGTGCTGGAGGATCTGCGCAATAACACACAGTTCTCAGAGGAAGAGCTCCAAGAGTGGTACAAAGGTTTCCTCAAGGACTGCCCCAGTGGTAACTTGTCTGTGGATGAGTTCAAGAAGATCTATGGCAACTTTTTCCCATATGGTGATGCTTCCAAGTTTGCTGAACATGTGTTTCGTACATTTGACACCAATGGAGATGGATCTATAGATTTTCGCGAGTTCATTTGTGCACTTAGTGTTACGTCACGTGGCAAGCTAGACCAGAAGCTCCGATGGGCTTTCAGCATTGGGGAGTATATTGATCGGAGCTTGGAGCCAGACAAGCTAGCAGCAGTCGGGACACTGCCCCTGTACCCTGCCAGGGCC…
>Cbetulinus_10175.1
ATGTGTGAGAGAGAGAGTTGCACCCGTCCTTTCTTCTACTACCCCCCTCCATATGCAATGAATTTCAGTGGCTACTGTACAGTGAAGCAATATCTCCCCCTCTCCCCTCCCTCCCTGCCCCACCTTTTCTGTTTTTTTTGGGGGGTGGGGCCTGTTTAA
>Cbetulinus_10176.1
ATGGCTGAGCTGCCTTTTACTTATTCTATCCAGTTTCCAGAAACTGGCAGTTCTAACGGAGAAGATGATGAAAAGAATTCCTTTGAAGTCATTCACAGAAGCGAAGCTGAGGATCAGCCTGGAGTCATTCCTGTCGTCGTTCTGTTAGGATGGGCCGGATGTCAAGAAAAACATTTGAGGAAATACACGTCGATTTATGAAAAGAAAGGGTACATCACTATGACGCTGATTGTACCGGCGAAAACACTGTTTTTCCATGCCTACAAAATGATGGACGTTGCCAAAGGGGCTTTGGATGTCCTTGCAGAACATGATCTGACCAACAACCCTATAATCTTTCATGTCTTCAGCAATGGTGGGAGTATGGTGTATTCCCAACTGAGTGCATTGATTAATTCC…
>Cbetulinus_10177.1
ATGCGTGTTCATGACAGAGTTCGACAATCAACGTACGGGGCAAAACACACAAGACAGGGTATGCAGTGTAAACACCCCACCACTACCTCTCATGCAAGGATAGCTCTAACAGCCTTTTGGGAGAGTTTGACAGAAAAAAGGCATCAGAGAAGAAACCTCCCCTCACACAAGTGTTCTGGCCCTGAGCTCCTTACACTCTATGGGGGGTCAGGCCGCATCCAGGTCATGCATGACTCCTCAATGCCCTTCTGCTGTCAAACACGTTTGGGGTCGCTGCCATCATTCCAGCCTGCATCCTCTGATCGGTACAATGCCTCAAGGCTTCACCACACAGCCATCAGACACCTGTTCTACATCAGGAAAGGTGGAAAATTTCAGCGTCATTTGACTGTTGTCAAA…
>Cbetulinus_10178.1
ATCCGGGAGATCGTGGATTGCATGTATCCTGTGCAGAACAAAGCCGGATCCGTCATCATCAAGGAGGGGGATGTTGGATCGCTCGTTTACGTCATGGAAGAGGGGAAGGTGGAGGTGACCAAGGAGGGGCAGAAGCTGTGCACTATGGGGGCGGGCAAGGTGTTCGGGGAACTGGCCATCCTCTACAACTGCACCAGGACTGCCACCGTCAGAGGGGGCGGCAAGGTGTTCGGGGAACTGGCAATCCTCTACAACTGCACCAGGACACCCACCTGTATTCGCTTCGCTCGCCGATCGGAAACACAGTGA
>Cbetulinus_10179.1
ATGTGTTCAGTCAGAGCTGGCATTACAGTGCTGCATCGGCAGACAGACAGACTGACAGTCACTCAGCCAGTAGTGACCGAGGCATTTGGGCGTGGAAAAAGTTCAGTGATGGGAAACCCAAAGTCCGAGGAGAAAAACGATGGTCACTTTATGATGCAGCAAACGCAGGATTATGCTTTGAGTTATCTGTATGGCTGTGGTCAGAGACTGCGAGTCGAGTCGAGATGTTTAACCCTTTCCCTGCTAGCCCTCTGA
>Cbetulinus_1018.1
ATGGATTCTATAACAAAAGGTTTTTTGTTTTGTTTTGAGAAGGGAAGGAGAATGGGCGGGGTGGGGGAGGGTCTTGCAGGAGAAAGGCAGAAAAGGGGTGGGGGTGGGGGTGGTGGTCTCATTTTTACATGCCCATTCAATGGCTATAATTCCATGCTGACCATTCTTCTGGCTCCCTGCCCACAGTGA
>Cbetulinus_10180.1
ATGGACAGCGAAGATGATATCTGTGTGCTGCAAAATTCAGACGACGACGACATCGAGGAAGACACTGCATTGATCCCCCCTGTTCCTTTCTCTCCTTTCACGCGAGCCGCCCCCAGTGACGTGGACAATGGCTCTCATTTTGCTCTGAGGAAGGCATACTTGACCTTGAAGCAGAGGCTGGATGATACGGCTGCCAGGAACCAGCAGCTGGTGAGAAGAATTCAGGAGCTGGAAGCGTCTTCGAAAAATCGCGACCTTGACAGTTTCGTCAATATTGGAGAATCTTTCGACATGATGGAAGACGCAAGATACGTTGCTGAGAGCAGGGCAGGACTGCAGCTGGCAGGGGGCGCTGCGGAGAAGATGCCAGAGATGAACCAGGCACTCACCTCGCTGAAC…
>Cbetulinus_10181.1
ATGCTGATCGATGAGAATGAGGATGAAGATGATGCTACAGATTTCCATTCCAGTCTGAGACTGCATGACATGGCTGTACTCTGCGCTTACTTTCATAATATATCCTGGTGTCAACCAGGCCTGGGAGATACAGACACCTGCAGTGTTGGTCATGAAGTATGA
>Cbetulinus_10182.1
ATGATTGGGGGAAATGTGATTGGGCAAAACATGATTGGGGGAAATGTGATTGGGCAGAAACATGATGGGATGAAATGTGATTGGGCAAAACATGATTGGGTGATACGCAATGGGGCAAAACACAACTGGGTGAAACACAACTGGGCAAAAGAAGATTGGGTGAAACGTGATTGGGCAAAGCATGATTAG
>Cbetulinus_10183.1
ATGGGACCAAAGAAAGCAACAGGATGGAGAGTACACATGTACATAGATGAGAGAGAGAGAGAGAGACAGACAGAGACAGACAGACCGACAGACAAGCAGACAGTAAGAGAGACAAACAGGCAAGCAGGCAGACAGCCAGCCAGACAGACAGGCATGCAGAGACAAAAGAGAAAGAAAGAGAAATTTGGTGGGGCAGAGGCGTGGGAGGGTGGGGATGGGAAGCAGAGAGAGAGAGAGAGGCAGACAGACAGACAGAGAGACAGACAGGCGGGCAGGCAGATAACAAGAGAGAGAGAGAGAGAGAGAGAGAGAGAGAGAGAGAGAGAGGCAGACAGACAGACAGAGAGACAGACAGGCGGGCAGGCATATAGCAAGAGAGAGAGAGAGGCAGACAGACAG…
>Cbetulinus_10184.1
ATGCGTTTGGATGGGCTGGCAGACCGCTGTGTAGAGTACAAGAAAGCTGGCGCCCAGTTTGCCAAATGGCGCTGCGTGCTGAAAATCTCCAAGAACACCCCATCTCATCTGGCCATGATGGAGAACGCCAACGTGCTGGCGCGATATGCCAGCATCTGTCAACAGAATGGTCTTGTACCAATTGTGGAGCCAGAGGTGCTGCCTGATGGGGACCATGATTTGGAAACGGCACAGAAAGTCACTGAACAGTCCTGCTCCAAGAAGTACAGCCACGAACAAATTGCCATCGGCACCGTCACCGCTCTCTCCCGCTCTGTGCCTGGCGCGGTTCCTGGAATCTGCTTCCTGTCGGGTGGGCAGTCGGAAGAGGACGCCACAGTCAACCTGGATGCCATCAAC…
>Cbetulinus_10185.1
ATGGCAGCCCCCATCATGAAGCAAGGGCAAGCTTTTCAGCTGTTGAAGAAGAGTGCCACGTTTGCTTTGCAACACAAATGTCATGGACTTCAGAGACGGTCGCTTCTTCGTTTTTCATCATCTGTATCATCTACAAATTCTGGCTGCAATGATGCCTCGTCAACATCTTCGACTGACCACTTTGATGTGATTGTGGTGGGAGGGGGGCACGCTGGGACAGAGGCAGCATGTGCAGCAGCAAGAATGGGAGCAAACACATTGCTTCTGACACACAAGATCAGCACTATTGGTGCCATGTCGTGTAACCCGTCCTTCGGAGGCATTGGCAAAGGACATCTGATGAAGGAAATTGACGCCCTGGATGGAGTGTGTGCCAGAATCTGTGATCTGTCGGGCGTG…
>Cbetulinus_10186.1
ATGGAACCTTCCGACAGTGAAGACTCGGAAGGGGAGGACTTGGCCATGCTAAGGCCCTCCCTCATCCGGGAACTTCGCAACGTGCTGGACCTGTACCCAGATGATGGCCAGATATTGAAGGAACTGATCCAGAATGCTGAGGATGCTGGGGCGACAGAGGTGAAAGTGTTGACTGACAAACGGACCTTCAACCGAGATGTGGACCCAGACATTTTAAGGAGACACCCCCATCTCAGATACTTTCAGGGCTACCATGTCTACACGGACAACTGGTACAGTAGTCTGAGGCTGTACCTCTACCTCCTGGAAAGGAACGTCTTGGCCTGCGGCACCATCCAGGAGAACCGGGGTATTCCAGAAGAGCTACGTGGTGTGAAGCTGGGCCCCGGATCATCAGCT…
>Cbetulinus_10187.1
ATGTCAGGAAAGAAAGTTAAATTCGACGAAGAGTCTGCTGCTGATCAGTTTGAGCTTGAGGAAGACGCTGAAAGTCGTCTGAAGAAAGGAAAGCATTCTCTTGACAGTGATGAAGATGATGATGATGACGGAGACAAATACGATGTAATGAAAGAAGACGACATTGAAGGGCAAGAGGAACCGACCATTGACTTTGATGATGACATACAGATCACACCATTTAACATGCGTGATGAAATGGAAGAAGGGCATTTTGACAAGGATGGAACATTTATTTTTGACAAGAGCAAGAACATACGTGACAACTGGATTGAGAATATCGACTGGGTGCGCATCAAAGAATCAGAGCGGCAGAAAGCACAGGAAATGATTGATGCCAGGGAAGAAGCGGAAGAGGCA…
>Cbetulinus_10188.1
ATGGCAACAGGATGCATGAGGTGGCTGTCTGTGTGGACAAGGCGAGGAGTTAACAGCCCAAGGGTCCAAGCCTTTCAGAGTTGTTCTCAGCACCAAGTTGTTCGCCCATCATTAAATCCAGTACGACATGCATCTGGCGGCAGAAACATCTCTGGTACTCAGACGACACAGGCCCCACCCACAACTAGTACAAGACATCGATTACGCAAGCTTCTGCTCTTTGGTGCTGGGGCTGGCTCAATGTATATTACCTATCGGATCTTCCTGGCCCCTGCTGACAGAGTCCCCAAACCTGCAAAGCACTGGCAGGTGACAATGTATCGCGTGGTTCCCCTGAAAGCCCTGTCCCGCCTGTGGGGGCAGTTCAACCAGCTGGAGCTGCCGGTGTTCCTGAGAGGG…
>Cbetulinus_10189.1
ATGAAACACGTCACCAATGACAGCAGATCGTCTGCAATACCGCCCACTGCACGCAGGCTCATCACAACAGCCACCAGGGCCAGGTCCTCCAGCAGGTCCGCCGAGGTGGAAGCTCTGAGGAGTCCTGGGTCTCCTTCAGACCACGGCCTCGTCCGTGTTGGGGACCGTCATCTCCGTCTGCTCTTCCACGACGACGACGATGACGAGGAAGAGGAAGAAGATACAGGCGTACAAAACAGTGAGGTTGTGACATACTGA
>Cbetulinus_1019.1
ATGAAGAAAGGAAAGAAAAAAACAAACAAACAAAACAAAACTTGTGTATTTTGCTGTGAATGCCAGATGCATTTCAGTATTGTGTCAATCCGAGGCTGCAAACATGTTGATAGCATGTGGTACACATTAGAAAGAGAGGTAGAGAGAAGTTGTGTGTGTGTATGTGTGTGTGTGTGTGTGTGTGTGTGTGTGTGTGTGTGTGTGTGTGTGATTGATAGAAATATTGAATACTGTTGCAGTCATCATTACAATGATTACTATTGTTGTTAG
>Cbetulinus_10190.1
ATGGGTGTGTGCCAAGCTTTGTTCGTCTGTTTCGTGTTAATGATGTCAACCTCTCTCACCTCAGCCATCGGGCTCTTTGGCCTTGGGGACAGGGGATGGACCATGGGGGGTGGATTCCCGTATCTCCTCTCCCTCGTGAGCCCCCCACTGCCGGGTGGAAGTGTCCTGGGTGGGGGCAGGTACCTCACTCCCCCGGCCGCGGACCGGCTGGGGGCTCCGCCTACCCTGGAGAGAGGGGGAGCCAGACCCGCACACCCTGTGTACCACCCGGGCAACCTGACAGAGGAAAGGTGCAACCCGCCCTGTACCTCGGGGTGCTGTCTGCTGGAGCCTGGAAAGTCCGAGCCCAGTTGTCAGCCCTATGGACTGTTTGGATCTTGGAAAGCTAAACCGTTCCGA…
>Cbetulinus_10191.1
ATGCTGCCAACTCCAGCTTTACCGTACTCCCATCTCTGCATCTTCCACTCTCCATTTCACACTGCAATCCTCTGTCTCACCACCACCACCACCACCCCACCCCCACCCCCCATCCAGCTACCCTCTCTTCCCTTACACGCCCCTCCTGCTTTCAGGTCGGTAGAGTTTTACCCTGTGTCAGTGGTAAGAATGCATCTCACACTGTAA
>Cbetulinus_10192.1
ATGAGGGTCTACCATGACTGCGTTCGAAGTGGTGGAACGATCGAGTTGGGGCGCAGCCTTCCTGCACAAGAATCGATGAAGAAAGGCATAGCATTTGTCGGCTTTCAATTGACTGAGGAGGAGTTGTACACTGGTTTGATCCAAGACCTGATCATCTCCGACGACCCAGATGCAGCAGCCACCATGTGTGATAACTACACCCCAGACTGTACAACGTATCACCCCTATGGAGCCGTGTTTACCTCATCTTCACCCTACACCCGCTTCTTCAATGCGACATCATCGTCGTCGTCCTCATCATCGTCATCCTCATCGTCATCATCGTCCAGTGGTGGTGGCAGCTCGAGCTCCAGTTCATCTGGTGGTGGTGGATCTGGAGGCTATAACAGG
>Cbetulinus_10194.1
ATGAAACCAGCTGCTGAAGAGAAACAATGTGAAATTCCTTTAATTCTGAACGCATGGATCAGCTCCACACTGTGCACACTGTCTTTCGCTCCATGGCGCAGACCTGTTTACCCTGAGGGTCCCTCTCAGTCATCGCTGGCTTCCACACACTTTGTTCTGAGCCAGCTGTCTGAAACACTACTTACACTGCACAGCTGA
>Cbetulinus_10195.1
ATGCGGCGGGCAGTGACGGTGTGCCTGCTGGTAGTCGTCTGTGTCCTGCTAGAGGGACTGGCGGCCAGGGCGGGGGGCCATCATCATGATCATGATCACCACAGGAAGAAGGGCAGAAAACACCATGGACATCATCATGGTCTGTCGCAGGGACACAGAGACGGAAAGTTTGCAGCCTCCTCTGACAAACTGAAGATTCATACAGTGAAGATTGGGTGGCTTAATGTACCTAAAGTGGTGGGGTGTCGGTGTCGTCACCAGGGAGCCATATGTATCAAAGGACCAGATGGAAAACCCACCTGTGTGCAGAAACACCACCTGAAGGAGAGTGCCCGCCTCTTCAAGCACTACCATGAGCTGAAGGAGAAGGCGGAGGAAGACCTGAATGAGGTCGACCCC…
>Cbetulinus_10196.1
TGTGTGTGTGTGTGTGTGTGTGTGTGTGTGTGTGTGTGTGTGTGTGTGTGTGTATATGTGTGTGTGTGTGTGTATGTGTGTGTGTGTGTGTGTGTGTGTGTGTATGTGTGTGTGTGTGTGTGTGTGTATGTGTGTGTGTGTGTGTGTGTGTATGTGTGTGTGTGTGTGTGTGTGTATGTGTGTGTGTGTGTGTGTATGTGTGTGTGT
>Cbetulinus_10197.1
ATGTCGGTTCGCATCGAACTAAAAAACGGAGGTAGACAGCGCACGGCTGGGAATTCCCGACCCTCTCAACCAGTACCACCACCACCACCACGCTTCTCACCACCCACACGACTCCCAACCCCCTCCCACCCCTCCATGGATGGGTACTCCAGGGGTGCGCCCCCTCTCTCCCCTCCCTCGAGGATCGTTGACGTGGACAAACCGAAAGGGGGATCTTCGGAAAAGGCGGGGGGATTTTCGGGGGGAGGCGCCCCCGGGGGGCATTCCCGCCTCTCCAGCGCCGACAGCGGGATTCAGGTGGATTCCAGTTGGGATTCTTTGACCAGGTCCCACGCCAAGGTCCCTGCATCTCCAGATTCCAAAATCTCTCTGAAGACGGTATACAGCTGCCACACCCCA…
>Cbetulinus_10198.1
ATGATCCGCTTCCTTCCCGCCCTTTGGCTCCTGCTGACGTTGCTGGCAGTGAAGTCATTCACCGCCCGTCTCCCCAGAGACAGGAAGGAGCCCCAGATCGACGTGAACTGCATCCTGTGCAAAAGCAAGTGCGACATCGAGGACTGCGTCCGCAAGAACACCTGCATCAGAGGCTCCGGCAACGATTGCATGCGCATCCGGCCAAGTTCCCTGAGCCCGCAGCAACGCAGGTGCGTGGCCGGAAGTGCCTCCAAGCTCAGACAATGCCTCAGGATCAACTGCGACAGCGAATGTCTGAATGCGCAAATTGAGCTGTAA
>Cbetulinus_10199.1
ATGGATAAACCAGTCAATGATGAAAATGCTGCTGACGGGACAGCATACAGAAATAAAACGTTTGTCAAAATATATTTCATCCATGTAGCAATGATGTTTCCTCAAGTTTCAGAGCTGTGCTATCAGACAACAGGAATCGTGGCGAGATTTGTCAAACCGACTTCAGCACTGACTGTAAGTACAATAGGCCTGTCACTGGTTGTTAAAAGCTGA
>Cbetulinus_102.1
ATGGATAACACACAGTCTCTTCCCCCGAGAAGGATGACATACCCGATGAGTTTCAAACCCAAGACATCCCAAAGCCTCTCCCTACTGAGAGGCAAAGAAACTGAAGCAGCTAAGTTCACAGTAGGCAGCCATTTCATACCAACAGTGATTGAAGAATCAGACAAGAGCTTGGAAGACAGTATGGCGACTCCTTCAGAAGGGGGATAG
>Cbetulinus_1020.1
ATGTGGGGGGACGGGGAGGGGAGCGAGTGGGGCTGGAGCTGGGGACTGGAGGGCAGCGAGGTGGGCGAGGAGGAGGGGGCCTGGGAGGACTGGGAGATCGCAGAGTTCGAGAAGAAATGGGCGGACGATCCCAGCGCTAAACAGTCGGATATTACGTCTCGTACTACGTCAAGCATCCTGAGCAACGATGACGCAACTGAGGTTGGCGTTTACTTGACCGAAGCGACATCATCATCAACCAGAGAAAATACGCCTTCGCCCTTCCTGCAGGATGTGGAAGCCTCTCTCTGA
>Cbetulinus_10200.1
ATGGGGGTGAACGGGGAAATTCACCACGGCAATGGAGGCCACTGCAACAGTCTCATGGGGATGGAGAACGGGCCGGTGGAGCCAGAGGAGGACAACAGTCTCATCATCCAGTACCTGTCCAACATGCCCCCACCCAAGGTGACGGACGTCGAGTCCAGGAGCGCTCTGATCCAGCTGTCGCCGCCGGAGTACGAGGCTCCAGAACTGGACGTGGATCTACAAGACTGTCGCTATGAACTGCTGCTGTCTGACAAGGGGAGGGACGCCAAGTATAAAACTGTCTTCTGTGGTGATGCCACAGAAATCACATTGAAGGACCTCAAACCTGCATTAGAATATCACTTGAGAGTGTCAGCATTGTTGAGCGAGGAGTTGAAGGGGGCGTTGACGGAGCCCGTC…
>Cbetulinus_10201.1
ATGTGTAAGACACAGACAGAGAGAGAGAGAGAGAGAGAGAGAGAGAGTGTGTGTGTGTGTGTGTGTGTGTGTGTGTGTGTGTGTGTGTGTGTGTGCATGCATGCGCATGTGCATGCACACATGGGCGAGCATTCTGCTCTTCCCAACTGTAATTCTGCAGAAATAAAAAGATTTCACCAAGCCAACCATGAGACTAGGTGTGATAGGTACAAGTGGCAAGTATAA
>Cbetulinus_10203.1
ATGGCTGTTTCGGTGTCCATTAGTCAGGAAAAACCTGCAGTTGCTGCTGCTTTGACTGCAGAGTTTCTGAAATGCAGCGGCAATGCTGTCAACTGGTCCTTTGGTCAAGACAATGCATTGCCTGTGGACAGAGATACAGTGTTCTCAACCTCTGCAGCAATCAGCAGGTACCTTGCCAGATCGTTCCCTGCGGCCAGACTTCAGGGAGAAACCATTCTCGAAAAGACTGAGGTGGACCACTGGCTGAACTTTGCCTACGGTCAGCTATCGTGTGCCGCAGAATTTGTCACTGCTCTGGAGTATCTGGACAACGTGCTCAAGCCTGCCACGTACCTTGTTGGTCACAATTTGACTCTGGCTGACTTTGCCGTGTGGGAGACTCTTCAGGGCAGCAGCCAC…
>Cbetulinus_10204.1
ATGCAAGATGCCATGAAGTCGGAAATCAGCCTGGTACATGAATTAGCATTGAAAAGGAACATGCCAGTGGCTTTTGAGGTGGTGCGCGAGTCTGGCCCTCCCCACATGAAAAACTTTGTCACCAAGTGCATCGTGGGGGAGCTATCGACAGAGGCTGAAGGCAACTCCAAGAAACTATCCAAGAAGAGAGCGGCAGAACTGATGCTGGAAGAGCTGAAGAAAGTGCCCGCACTGACAGTGGTGCTGAAACCCAAACTGAAGCACAACTCCAACAAGAAGAAGAACCGAAACATCATCAAG
>Cbetulinus_10205.1
ATGGACAGACCTCATTGTGCGAAATGGTTATGCATACAATTTATGATCACCACAAGCTTTGAACATTCGCCTAGGCGGTACGGGTTTGTATGCTATTTCCTTTGCGAATGGAAGCAAGGAAAGACAACTCGCATCGTTCACATACTAGCAAAGATGGCAGACACGAGGGCCTTGCCGAAAGTACCAGAGTCGCTCCTGAAGAAGCGAAAACAGAGGAGCGAGGCGAAAGTTAAGGCTTTGAAAGCCGCCGAGGTCAACAAAAAGAAAGTTCAAGCCAACTTGCCCACCCTAATTAATGGTGTTCACCCTCGTCCTCGCAAGGTGCTTCAGCTGTTCCGCCTGCGACAGATCAACAATGGTGTCTTCCTCAAGTTGAACAAAGCCACGCTGAACATGTTG…
>Cbetulinus_10206.1
ATGTCGCAAATGCTGAACTCTGCAGGAGGGTCATCTCAGGGTGCTGGATACCATAGTGTCACCCAAAGTTACACAGCTGTCACAGCAAACCCTTCAACCATTCAGACAACGGAGAATGACGGGATTGGTGATGGGTTTTGTGGGCTTGCGTTTTGTGAATCTAAAGTAGAGATTGATGGGATTGTTGACACAAAGCGGAGAATGACGGGATTGATGATGGGTTTTGTGGCTGATGCTGCAGGTTTAGAGGCAGGGAGTGTGGATGGGGCTCAGGACACAGGGGATTCAGACCAGGAGCCAGCAGCCACACCCACTGCCCTCAAGGATGAAAAAGAGATCTTGGACCTGGCAAACACAAAAGAGAAGACCCCTATGTGCTTGATTAATGAACTAGCAAGA…
>Cbetulinus_10207.1
ATGGGACGTAAGCTGAACCTGACGCACCTTTCGGAGGAAGAGTGTGAGAAAATCCTGCACGTGCTACAGAAGGACTTCGAGGTTCGACAGACGGAGAAGGAGAGAATTGGGATGGTGTCGTCAGGAGACTACCCACCTGTGGCTACTGCCCGAAAAGACCGCAAGGGTGTGACGGAGGGGCGACCCGAGAGGTACCCTGAGAACAACAACCTGCAGCACAACACTGGGGAGGTCCGGTACCATGATCTGGGCTGGGTTGGCTTCAACAGACGTCCTGTCCATTTCCAGAACATCTGCCCTGGCCGTGGGAATAGCGCAACAGCACAGTCCATCCAGAACGATCTCAAGTCAGAGCAGAACAAAACCCAGGTGCTGTCGCAGCAGAGGAACTTCAACAAG…
>Cbetulinus_10208.1
ATGATGATCACTCTTTGTGAAAAGAACGGAGGCGCCGCAGACGGCGAAGAATACGGTCGGCACCTGCAGACCGGAGACTTCACCTATAGCAACTGTATCAAGGGTCTGCCGCTCGAGGATCGGGCTCTTCAGCCACAGCAGGCGCTGAAAACTCCACAACTGCCTGATCTATCGCGCGACACCATTGTCTCTCGAGACAGACGGATGCCATCATCATCATCAACAGTTCGACAGATTTTCGTTTATTTTGGCAGAGTCGTGTGTATGATCAGCTTCTCTAGGTCATGA
>Cbetulinus_10209.1
ATGGGCAAGGACGAGGAGGTGGAGGAGGAGATGGAGGTGGAGGCCAGAGATGTGCCCTTCTGGACGTCTTCGCGGCTGGGGCTGGCCATCATGGGGTTCCTGGGCTTCATCTTCGTCTACGCCCTGAGGGTCAACCTCTCCGTCGCCATCGTCTGCATGGTCAACCAGACGGCCGTGGCGCCCCGAGATGACGTCATGGCGGTCCGCGACGGTGTAGAAGGTGGCAGTGGTGGTGGAGGATTGGGCGTCAACGCTAGCCTTTACAACGCTTCCCTTTACAACGCTTCCGTGCTGACGACGACGATCTTGCCGGTGTCGTCGTCGCTGGCGACCAACGAGGGGAACGGGGCGGAATGCGGGAGAGAGTCTGGGAACGCCACGTCGTCGTCGTCTTTGAAG…
>Cbetulinus_1021.1
ATGGCACACCGGAGAGTTGCGAAGTTGTTGAGGTCATATAACCTAAGGGCCGTGAAAAGCATGAAATTCACTTTTGATCCATATTCGTCCAACGTCAGATCCATCAGGGATGTTCTCTTTCAAATGCACATTCCCAGTATTGCCAGCACCAATCCAAACACCTTGTTAAAGGTGGACGTCAAATCAGACCGAACAGAGCCTTTGATTGATGTATCCTTTGTGGATGGCCATCAGCTCCTGATCAAGACGGAACATCTGAGCACAGTGCAGATTCTGGATCGTCTGTGGGAATTCTGCGATGCCAAGGATCCTAAGAAGGGGGAAGCACCCTCTGTGCTAACCAAGGCTGCCAAGACCAAAAAGAGATGA
>Cbetulinus_10210.1
ATGCAACTCTGTTTCAAGAGGTTGACATCTTGCAACACCACCCATTTCAGTTGCCAAGGAAATTGCACGGCCACACGCCTCCATTGCAGTTCTGACCACACACTAGCCGTCTACACACACTTCTATTTGAAGAAGAAGAAAGCTGCTCCCGCCCCTCCTGCCGACCCCACAACTAGCATCGCCACACCTACGCCTGCCAAGGCACCTGCAACACACGCACACATATCTTAG
>Cbetulinus_10211.1
CGTGTGACTCCACGATGCCCCAGCACTCTGCCTCAGGAGTTGTACGTCTTCCATCGCACTGGTCTTCTGAAAAACTTTGTGGTGCGGACGGCCTGCAGCAGTGACTATGGGGCAGTGGAGAGCTTGGTGAAGTCGGTGCAGCTGCATGAGAACATACTGCAGGATCTGGCCCAGTTCAACCAGGCACGCCGGGACAGGGATGGCACTGAGATCCAGGCCTACGTGGCAGAGTGCCTGAGGCAGGTTGTGGGCGTGGCCATCATCAGAAGGGAGGAGGACATCGAGTACATCCGGTCGCACTACAACATCGAGGACTTCATCTACTACAACCACCACCGGCGGGAGGACCACGGACATCTGCACCACCTGGCCCTCAACCCCATCTTCTCCCACCTCACC…
>Cbetulinus_10212.1
ATGGTGGGACAGTGTCATTTTATGGTGTGGTCATCTGCATTGAGATGCATCTGTAGCGATGGTGGGACAGTGTCATTTTATGGTGTGGTCATCTGTAGCGATGGTGGGACAGTGTCATGTTATGGTGTGGTCATCTGTAGCGATGGTGGGACAGTGTCATGTTATGGTGTGGTCATCTGTAGCGATGGTGGGACAGTGTCATTTTATGGTGTGGTCATCTGTAGCGATGGTGGGACAGTGTCATGTTATGGTGTGGTCATCTGTAGCGATGGTGGGACAGTGTCATGTTATGGTGTGGTCATCTGTAGCGATGGTGGGACAGTGTCATTTTATGGTGTGGTCATCTGTAGCGATGGTGGGACAGTGTCATGTGACTGGGATGAAGTGAGCGGAATGGCA…
>Cbetulinus_10213.1
ATGCTCAAGAAAAGTGTCCTCCACCAAATTTGTTTTAAAGAACCTTTCACAAAAAAGACTGTTGGGTGCCCTCACATTGTGGAATTTCAACAAATGAGAAAGTTGATCAAGCTGCTCAGAGAGCAGCTTGCAATATTGAAAGAAAGACTGCACTGA
>Cbetulinus_10214.1
ATGGGTTCTGAAGTCCTGGCCAAGTCTGCTCACTTAAATGACTTGTTCCCTCACTGTCACATTATTTATCACACAAACATGATCAGCAGTCGGGAAAACAAAAGGCATAGCTGCTTCCTCTCAGCCACAGGCTGGAAAACAATCACAGACACAGCCAGGAACAAAATTCTACATGTATGGATATTGGCTGGTCCTGGAACAGGTTGA
>Cbetulinus_10215.1
ATGTTGACTATTGGGGCGTCGCTCCACCTGCCATCTGTCTTCCTCTCCCTGTTCTCCTGGAGTTCCTTTTACTTCGGCCTGCGACGGCTGGAACCCCAGCGGAAGGCAGAGTGGCACTGCCGCACCGTCACAGCCTTTCACGCATTGCTGATCACCAGCCTGTCAGGCTGGTCTTCTTTCGTTCAGGGGCCCTGGCCTTTCACTGATGCTGGAGGTCCGAACACGCCACTGCAGGTGACAGCCACCACCGTCTGTCTGGGCTATTTCCTCTTTGACTTTGCCTGGTGCCTTTACTTCCAGACTGAAGGTGTTCCCATGCTGCTTCATCACTCACTGAGTGTCCTGGGCTTTGTGTGGTCACTGTGTGCTGGCAAGTATGGCACAGAGCTCATGGCCACC…
>Cbetulinus_10216.1
ATGATTGGCAGTCTGTCTGACAACTCAACAGAGACCTTCTGGGAGAGTGGAGATGAGGACAGAAACCGGGTGAAGACTCTGAACATCGTGTGCTCCAACAAAGCCAATCCATCCGTCATCTACATCCATATTGACAACTCCCGTGACTTGGCTAACAAAGTGAACAATGTGTCTGTGAGTGCTGGTACAACCACTGAAGACGTGAAGAAGATTCGCTCGATGGACGTGGAGGCACGGTTTGCCGGATGGCTGAACTGTGCAGTCCCTCCTGAACGTCGCCGTCACCTTCACATTGAGTTGAAGGGGCCAGACCAGAGCCTACGAGTGCGGCAGATCAAGATCCTGGGCACCCTGGATGATGAGGCAGGTGTGGTGCATGTGAAGAAGACCTCCCTGCAG…
>Cbetulinus_10217.1
ATGCAACGCAACACAATTGAGCGGAACGCAGAGCAACACGATACAACACAATACAACACAACACAAAACAACACAACACAACACAACACAGCACAGCACAACTCAGCGGAACGCAGAGCAACGCGACACAATACAGCACAACACAACTTAACACAACACAACACAACACAACTTAACACAACACAACTCAGCGGAACGCGGAGCAACACAACACAACACTACGCAACACAACACAACTCAGCAGAACGCAGAGCGACACGACCCGATACAACACAACATAACTTAACACAACTCGGTGGAGCGCAGAGCAACACGACACAATACAACACAACACAACTCAGCGGAACGCAGAGCAACACGACACGACACGACACGACGCAACTCAAAGCAACGCGACAC…
>Cbetulinus_10218.1
ATGTGTTTGTTGTCTGACGATGTTTTCGAAACTGTGGTCAACGAACTGTTTTTGTTGTTTGAAGGGAGGCGTGTCCAGCAAGTTTGGCAAAAGGGAAACTACTCTTCGATCAAGTTTATCAAAATGGCGTCGTCCGGCTCCAAATACGGTCTGTTTATTCCAAAGAAAAACAGCAAAGGGCCAGTGCTGAAGCCTGCTAGCACCAACATCTTTGGAGATGACAGTGACGAGGACAGTGGGGGGGCTTCTGCTGTGAACCAGACCATCAACAGGGAGTCCACCAGAGCCAAGGTTAAGAAACAGACCCAGCTGGAGATCGACAAAGCGCTGCAGGAGGACCCCAATGTGTACGAGTATGATTCCATCTACGACAACATCCAGGCAGAAAAGGTCAAAACG…
>Cbetulinus_10219.1
ATGTTTGGGCTTCGATTGAAGTCGATCCGTTTGTACGTCACTCTCTGTTTCGCGCTGGCAATTCTATGCGCCGCAGGTGGAAAGGAAGGGGATACCAAGGACGTTGCTACAGACGGTGGAAAAGAAGGGGATCCCAAGGACGTTGCTACAGACGATGTCAAAGACACGGACCCCAAGGATGTAGCCAAAGAAGGTGCGACAGACAAGGAATCCAAGGTCTTAGTAAACCCAGGTAACAACAATAACGAAAATAATGATAATAATAATAATTAG
>Cbetulinus_1022.1
ATGTATCATTCCCATAATTTTGCAAAGATTCTTCTTGTGACTTCTCATTGCAGCTGCATCAATAAACGCACAACACTGGAAGAAACTGCTCTCCCTGCCAACTTGTGGGATGATCTCTTCCCCACAATGCACACACATTCATTCAAGAAGGTCAACAATTACTCTGGGTCACCTTAA
>Cbetulinus_10221.1
ATGAAGCGGACAGCTTCCTGTGGGATGAGGAGACTGCGATGTGGTGTGGCTGTGTCCGAGGGAGCCAGAGTGGACAGTGTGGGGACAGCAGGACTGGGAACTGAACGCAACACTGTGGGCTGGATGTCCTGCTCCAGCGACAGATTGTTACTAGTCCACACATTGCCGATGAAGTCTGTTTTGGGGACGTTGGTCTGTTCTGTTACTGGGCTTTTGTTTGCTTTCTGTCCAATGCCCAGTCATGGTGGCAGCGGTCAGCCTGACTACGACACGATGTGA
>Cbetulinus_10222.1
ATGCCATCTCACGGGTACCCCAACGGCCAGCAAGACTCCTTCATGTGTGTTCACTTCATCCCCGTGAGGGACGACCCCTTCTACAGCTTCGTCTTCTCCAGGCTGAATAGTGGCAACTTGATGGACGGCTTGTTGCGCGTGGTGAAGAAGGGGCAGGTGATTCGCCTGCACCAGAACTGTGACTGGCTGGACAGCCCCGCCAGACCCGAGTTCATGTATCCTTGA
>Cbetulinus_10223.1
ATGGCATTACAGAACCAGGTTCTGTTTGCCAAGGACAGTGTTTATATTCACATCAATGTATCGGACACCCAAGACAAAGATGCGCATATTCCTGGCAGAGTCTTCTTGCTTAAGAAGTCGGACGGCCATTATGTGGAGTGGAAAGCTGAAGAAGTTTTGAACCTGGAATCCCAGTCAGATCAAGACTGGGCACTCGTCGGGTCTGTTAGCTACAAGAATGAAAGGGAAGGAGACACAGTGTCGATGAATGCCAAGATGGACGCAAGGCGGAAATACAACATCAGCTTTGATCTGCTGGACTTGAAAAGTTTTAAGCGCAGTGCACCAAACCATGGATGGGCGTACATCATTTTCATCCTGAAGGATGGCACCACCTTTCCTGCCTTGCACTTTCACAAC…
>Cbetulinus_10224.1
ATGTTTAAGAGTGGACCAAACTACAGCAAACTGAAAACAAATTTACGGTTGACAATAAATCGGCTGAAATTGTTGGAAAAAAAGAAAACGGAGCTGGCACTGAAAGCTCGGAAGGAGATAGCGGATTACATTTCCGCAGGCAAAGAAGATCGAGCACGAATCCGAGTGGAGCACATCATTCGCGAGGACTACCTCGTTGAAGCCATGGAACTGCTGGAGATGTACTGCGATCTTCTGTTGGCCAGGTTTGGGCTGATCCAGACTCAGAAAGAGCTGGATCCAGGACTGGAGGAAGCCATTGCCAGCTTAATCTGGGCAACCCCACGCCTGCAGGCTGACATCATGGAATTCAAACCCATCACAGACGAGTTCACGGCCAAGTACGGAAAGGAGTTTGCC…
>Cbetulinus_10226.1
ATGGCGACCGGACAGACGCAAGCGCCCCAGCAACGAGGTCGAGTCCAAGTGGTGCATTCATCTCTACCTTACCAGATTTTACTGTTTTTAAACGGCTGGTACTTTGCATTCTACTTCGTGTGTGAATTACTGATATTTGTCTTCAAAGGTGAGACGCTACCGTTTGCTGATGGTGTGCTGGCAGCAGAAATCATCCTGGTCTTTCTCATGGCTGGGGTGGAAATGCTTCGCTTATTTTTCGGAAAGAAGGGAAACCTGACGGAGCAGATCGTGGGCGTGGTCATCTGTGTATTGCTCAGCATACCGGCTTTGTTTGGTGCTCTCTTCCTGCTTCTGTGGCAGACCTATGTGCTTCGTGTGGAGGTCATCCTGTCTGGAATCCAGATTGCTTTCATCGGC…
>Cbetulinus_10228.1
ATGGACACCGTTCAAATTCCAGCCAGCATGGACAAACATCTAGACGTCTTAAGAGTACACGAAAGTGGTGGTGTACTTGTGGGAGCATCCAGCCTGACAGGGCGGTATTGGCTGGGCTCCTTATGGTACTACACCAACCCAGAGCTGGCCCCAGATGTCGACAAGTGCACAGCAGGGGTTCAGTTGGAGGCAGGTCTGCGAGATGCATCATGGGTAGATGCACAGAAGGTTCTGGTTGGCCTCGATACAGGTGGTGTTGCCTTGTGGGAACTACAAGATGAGGACAGAGTGTTTGGCATGTTGAGTTCAGCCTGTGAGCATGATGACATGACATCAGGCGTCAGTGTCAGCTGTGATAAGTCACGCTTCCTGTCAGCCAGTTATGACCATGGAATTAAG…
>Cbetulinus_10229.1
ATGAAACCATCATGTGCACAGAATGTTCTCTTAATCTTTGGACCTCAGTCTAATGCAGCCTCCAGGGACACGCTACAGGGGGCCATTGCACACTGTCCTCGCCGGTCAAATCTGTACAGCAGCTTCATGAAGCCTTCATGCAGGAATGGACTGGATCTGGGAGTGCTCTAG
>Cbetulinus_1023.1
ATGAGAATCGAGGTGGGTGGGGGAGCCAGAGAATGGAGGAAGATGCCCGTCACCGGTGCTAACAAGTATGGTCTGACCCGCTCCTACCGCACCAACAACGCAGCGGCGGCCGAAGAACGCAAGGCCAACGTGGAAGACGATGCCGACGGTCACCTGATCTATCACCCAGGCGACGTGCTGCAGTCTCGATACGAAATTGTGTCTACTCTTGGTGAAGGGACCTTTGGCAAAGTTGCAGAATGCAAGGACCTGAAAAAAAATGGATCCTCAGTGGCCGTGAAGATCATAAAAAATGTGGACAAGTACCGGGAGGCGGCCAAACTGGAGATCAACGTTCTGGAGAAACTCAAGGAGAAAGACCCCAACGGAAAATACATGTGTGTACAAATGCTAGACTGG…
>Cbetulinus_10230.1
ATGGCTGGAGCAGAGGGACGGAAGTACAACTTCAAAGTAGTGTTGCTCGGAGAGGGGTGTGTTGGAAAGACCTCACTGGTTCTTCGTTTCGTTGAAAATAAATTCAATGACAAACACTTGAGCACAGTGCAAGCTTCCTTCTTGAACAAAAGAATGAATGTTGGGGGCAAGCGGGTGAATTTGGCAGTATGGGACACAGCTGGTCAGGAGAGATTCCATGCCTTGGGTCCCATCTACTACAGAGACAGCAATGGAGCCATCTTGGTGTATGATATCACAGATGAAGACTCGTTTCAAAAGGTGAAAAACTGGGTGAAAGAATTGCGACGGATGCTTGGACAAGATGTTACGCTGTGCATTGTGGGTAACAAGATCGATCTGGAGAAAGACAGGCATGTG…
>Cbetulinus_10231.1
ATGACACCCAGACCTTGTGTTGTCTGCAATAAATACAGTGCCATCACTGTTGCACCCAACATTGAGAACAAACGCCATGTTCTGAACATGCACCGGGGACCTTTTATGACTGAGTCCCTTGAGGTCATTGAAAGTGGCCGAGTTCAAACACAGGCCGATTGTGGACTGGGACTGATGATTCAGCTGGTCTAG
>Cbetulinus_10232.1
ATGGAGGACAGAAGTGAGGGTTACAGGTGTGTGACCACTCCGGACATGACTGGCCGTTGCTGCACCCTGTGTGGAAATCCCCGCCAGCTGCAGAAGTGCGGTCGCTGTTTCCGTGTTTTCTACTGTTCCAAAGACTGCCAGCGGAATGACTGGGGCAATCATCGCAGCCTGTGTCTGGAGGCTGCGGAGCGTGCTGCAAGTGCTCCTCCTGCACCAGAGAGTCCTGAACCAGATGAAGATGATGTCAAGAAAGATGGTGGTGGAGAGAACGCTTCTCAGGGGACTCCGGACATATGTAAGCACTGCAGAAAAAGTGGGCACGCCTACAAGATTTGTGGGGGCTGTTTGACTGCTACCTACTGCTCTAAGGAATGTCAGAGAGCGGACTGGAAACGCCAT…
>Cbetulinus_10233.1
ATGTCTGACTTTTTTGACTGTCCAGCCGGCGTGAAACAGGGATGCAAGTTATCTCCCCTGATTTTTTCTTTGTTGATAAACGAAGTTGCTGAACAAGTTACACAGCATGGCAAAGACGGACGCCAGTTTTTGCTAGGCTTACATGATATCTTTTTATTGTTATTTGCTGATGATATATGCTTGATATCGACAACTCCTTCAGGGCTACAAAATCAATTAAATTATGTTGATAAAGCATCAACTTCTCTAGGACTTACAGTGACCTTAAAGAAAACAAAAGTTGCGGTTTTTTCGAAAAGGGGGACATTTACCAAAAGCAGAAAAATGGTTATGTCAGGGAAAAAAAGACTGAAGTTGTTAACAGTTATAAGTATTTGA
>Cbetulinus_10234.1
AGGTGCACGGGATGCTGGGCTGCCCGGTACTGCTCGCCAGACTGCCAGCGACGTCACTGGCCGAGTCACAAAGGCACGTGCAGCAAACGGCCCGTCCGGTCACCCCGCGGACAGGGGGCAGTGAGAGAAAAAGACAACCTCAAAGGGAAGAAGACAACATCATCTTCGGCACAGGAGACTCCACGGGCGAACAGAAAAGGCGGGAAAGAAGAGGATGATGTGTCATCGGCATCTCAAGAAGCTGCTCCTAAACACGTCTGCAAGACGTGCAAAACCACATCCAGCACTGCAGTGAAATGCACACGCTGCCAGGAAGTGACATACTGCTCACGTGACTGCCGACGCGCTGATTGGCTGACGCATATGGACACGTGCGTACCTGTTCATCCCACCAAGGAA…
>Cbetulinus_10235.1
ATGGCGTTGAACGAGACATCGTCAGTCGAGCAAGGGAATTCGCAAAAACTGAGCCACAAACAATGGAAGAAGCTGAAACGAAAGCAGAAGCGACAGACATTGGCTCAACAAAAAAATGAAAGTGCACGTGACAACGGCAAAGGAACAGACACAGAGGAGGAGGAGAGGATGAGACGGGCAGTGGAGGAGGAAAACATGAGGCAGCACATGGAATGGGAACGGAGGGATCGCCTGGCGCATCAGCAGTGGCAGGAACGCAAAGAACAGGAGGAGAGAGAGAGACAGAGGAGAGAGGAAATGGAGCGCAAGATCCGTGAGGAGTGGGAGGAGAGAGAACGCCAGGAGCAGGAGGAGAAGGAGAAGAAGGAGAAGGAGGAGGCGGAGAAGAAGGAGAAACAG…
>Cbetulinus_10236.1
ATGGACTCGAAAAAAAAGGCAAAAGTCAAGTTTTTGCCGCGATACAAAGTCGACTACGCCTTCATTGATGCGTCCAAGAGAGATGAGTACCCTGCGTTTTGTAAAGAATGCCGTACTGACATCAACATCTCACCTAGTGGGAAAAAAGACATTGAGCTTCATGCCTCTTCTGCCAAGCACAAGAGGAATGCGGCGCAATCTGACGCAGTTGCAAAGACGCCGAAAATCACCTCGCGATTTTCAAACGGATTGGACACAAGCACCATTAAGGCAGAGGTAAGTGATGGATTTATGCAGTAG
>Cbetulinus_10237.1
ATGGGGATGCAGTTCATGCTGCTGTTCAGCCGGCAGGGCAAGCTGCGGCTACAGAAGTGGTATGTCGCCCACCCGGACAAGACGAAGAAAAAGATTGTCCGTGAGCTAGTCACCATGGTGCTGTCCCGCAAGCCAAAGATGTGCAGCTTCCTGGAGTGGAAGGAGCTGAAGATTGTCTACAAAAGGTATGCTAGTCTGTATTTCTGTTGTGCAATTGAGCCCGAGGACAACGAGCTTCTGACGCTAGAGATCATCCATCGTTACGTAGAACTGCTGGACAAATATTTTGGAAGTGTGTGTGAGCTGGACATCATCTTCAACTTTGAGAAGGCGTTCTTCATGCTGGACGAGTTCATGCTGGGCGGGGAGGTGCAGGAGACCAGCAAAAAGAACGTGCTG…
>Cbetulinus_10238.1
ATGGCAATGACATCGGAGGTGCAGCGTGAGAGAGCGGGCAGCGCCGCAGGGGAGATGTTCGGCGGTCAGCGGCCGGCCACCCAGGGTGGTTACCGCTTTGGTCAGCTGAGCCACAACTCTTTCTTCACCCGCCACAACCCCACCCCCACCGGGTCAGGCACCTCAAAGGTCTCCTGGACGTCCCCATCTGCTCCGTCAACGACGACGGTTACTTCTCCAGCCCCCGCTATTCGCTTCACTTCCCGCCCAACCACTTCAACAACACCAAGCTCAACAATGCCAGTGACGGAGGCGTGGAGGGATGAGTTGAAACGCTTCACAGAACAGCTGGGAGACATGACGCTGACCAAAGACCCTGCCAAGGACTCGCTGCCCAAGGAGGAGGAGCGACCGCGGACG…
>Cbetulinus_10239.1
ATGAGCGGGAAGAAGGAGGACGACAAGCCGCCACCGGCTCTGGGCCCGGGAAGTGTCATACGCGCTCTGGCGGCCCCGCTCCGGAAACATCTGCCCCGGGACGAGAAGGGCGTGCTGTGCGACGTCCGCAACAACCAGCTGACGGCGCTGCCAGGAACCCTCTTCAAGATCAATGCCCTGGACACGATCGACGCCACCAACAACGGACTGAAGGCCATACCGGCCACGGTGAACAAGGCGCCCAGCCTGACCCGCCTGCTGCTGCAGAACAACAAGATCCGGGCCCTGCCCAAGACCATCAGCAAGTGCCCCGCCCTCCAGTTCCTCGACCTCTCCTACAACCAGGTCAAGTCGGTGAAGAAGAACCTGTACGAGCTGGGGGCCACGGTGGACCTGTCG…
>Cbetulinus_1024.1
ATGAGAAACGCCCATTCTTCCCGAGCCTTGAGGCATGCACAACATGAAAAGACGCTCAGCATGGCGCAGAATTTCCCTGACGTGAAGAAGACCTCCAGAGGTGGATCTGGCGTGAGGGTGCTGGTCACGTTAGACACCTGCGCTTGCCCGCTTCAGCAGCGGTATCTCAAAGACGCGGAAAGCGAAGACCACCTGCAGCTGTTCGATCTGCTGGAGAAGCTGCTAGCGTACGAAGCGCGTTCACGATATACTTTAACCCAAGCCATGCGCCACCCCTTCTTCCGGAAGTTCCACCATCCGAGGAGCAACAGCAGCAAGAACCAGAACTCCCCGCCGCCTCCTCCTCCTCCTCCTCCACAGTCTTCCAGCAATAACGCCCGGCACTCCTCGGAGCGACGC…
>Cbetulinus_10240.1
ATGATGGCCTCAGATAGTGACGACTTTTTTGATAATCCAAATCCAACTACACCTGAATCGTATAAACCAGGTCAGTCGAAGAGGAAAGCGAATTTAACGTCAGAGAATGAGCAGAGTACTGACAATTACACCAGTGACGGAGATTCCGAGCGTTCACGCGACCAAACTCGCCGCCAAAGAAATCGACGAACGTGGAGTTCTTCATCGTCCAGGAGTAGCGACCGCTCAGTGTCGGATACTAGCCGATCACGATCATCCAGAGGAAAAGAGAAAAGATATGACAGCGACAGCCAGTCACGTTCACATTCCTCGGGGACGGAGAGCAGGTCAAGATCAACTTCACGTGACTCCGTCATCAAAGAGGGAGCCAGGAACAGCGGCAGTGTGAACGTTACGATC…
>Cbetulinus_10241.1
ATGTCGGCGTACGAAAATCCTGTTGGTGACCATCGTCGGAAGTGGGACCGAGATGAGTATGAGCAGCTGGCCCGTGAGCGCATTCTGCGAGATACAGAAGAAAAGGACACGGGACCTCCCGTGAAACGAGAACTGCTCAAACCTCGTGATTACAAGGTTGATCTAGACTCCAAGCTCGGCAAATCGGTGGTCATCACAAAAACCACGCCAGCATCTCAGCAAGGCGGGTACTATTGCAATGTGTGTGACTGTGTCGTCAAGGACTCCATCAACTTCCTGGACCACATCAATGGGAAAAAACATCAACGAAACTTGGGTATGTCCATGAAGATTGAACGGTCCTCCTTAGATCAAGTTCGCCAGCGGTTTGAGCTCAACAAAAAGAAGAAAGAAGAGAAG…
>Cbetulinus_10242.1
ATGGCGACTGGTGGGATGGATCTGGACGTGGACAGCCGATTGAATTGCAGCATATGCCTTGAACCGTACCGTGGACGTCAGGCCAAAATCCTGCCGTGTTTCCATACATTCTGTCTCCCCTGTTTGAAAGGACTGGTGACAAGAGAAACGGAGACTTTTAACCCCCTTGTGCAAGACACTGAAGAGGAAGGTGGGAAGTCGGCCCTGAGACTGACGTGTCCCACCTGTCGTTATGTGATCCCAGTACCAGCAGGTGGTGTGACTGCCTTCCAGACCAACTTTTACCTTGACACCTACAGCAAAGAAGAAGATCCCCAACCTGAACCCTGCAGCCTGTGTGACGGAGACCAGACAGCTGGATTCCAGTGCGGCAAGTGCCAGAACAGCTTCTGCTCTCAG…
>Cbetulinus_10243.1
ATGAAGCTGGTGTTTCTGTTCTCCCTCGTCCTCCTGGCCGCTCTGGTGCACGAGTCGGAAGCCGGGTGGTTTCGCAACCTGGGTCGCCGAATCAAGACCACCGCCACAAAGGTGGGCTCCGATCTCAAGAAAGGCGTCGGCAAAATCACCTCCACCGTGAGAGACACGGTCAAAGAGGGCGTGGACACTGCACGTGACCACGTCAGGAGCACAGTGAGACGTGTATTCCGCAGGCTCCGAGGGAAACGATCTGCTCTGACCTTGAACCGCGGGGATGACGTCAATGCCGTTGACATCGCAACAACCTTGAACCTTGATCTTCCAGCGGTCAAGGACGTCTTCGTGCGTTGCGATGGAAATGGCTACAGTATCCAGTCCTTCTCCGTCATCCAAAGTCTG…
>Cbetulinus_10244.1
ATGGCATCGCAGGAGGTGCGACCTCAAACAGAAGAAGATGAAGAACTGCAGCTTGCAATCGCATTATCCCGCTCCGAAGCAGAATCCAAGGAGAAAGAACGTGAGAGACTACAGAAGCTATATGGTATGCCTGGAGGTAGCAGTCCTAGCCCAGGCCAGTTCTCTGCCCCCACCGATCCTGCGCAGCAGCCCATGGTGTTGAGCGGCATGGATGCCACAGACATGGATCCGGAATTGGCACGGTACTTGAACCGTAACTATTGGCAGAAGAAATCAGAGTCTGCAGGTCTTGCACCCTCGGCTCCCCAGGCAGCAGCCTCTTCCCAACCTGCGGGCAAGAGTGTAGATGGCGACCACCAGGCTCAGAATGGAGAGCAGGCGCAGGCAGACAAAGCTCAG…
>Cbetulinus_10245.1
ATGGCCTACGCAGACAAACAGGAACTTTTTGGAGGCTATGATGACTTAATCCGTGTACCAGCTGCAGACCGCAACAAGGACCCAATTCTGGACGTTCTGCGGGAGTACTTGTCGAAGGCTGACAAGGGTTTTGTCCTTGAAGTGGCCTCGGGACCTGGTCAGCATGTGGTGCACTTTGCGCAGCAGTTCCCCACCGTCACTTTTCAGCCCAGCGACTGTGACCTCAGCTATCTGAAGAGCATTCAAGCATACATCAACAAGACTGGGGTGAGCAATGTCCTGCCACCTTTGTACATTGAAATTACACACGCCGTGTCACAGTGGCCGGACCAGGAGAAGTTCCAATCCCAATGCTGCGACGTTGTAATCAACATCAACATGGTCCACATCTCTCCCTGG…
>Cbetulinus_10246.1
ATGTATGCATTGGCGAAGGGACCCAGTAAAATTGTTGCCAGCACTCGAAGAGGTACTCCTCGGGCGCTTGAGTTTCACGAAAATTCGAGAGATCAGACTGAAAAAGTTGATTCTGAAGCCACGATGAGTTCGATGCCCAGGCCAGTATTCAATCACAACCACAATGCAAGAATGCGCAACCAGCAGCGATCAAACAGCAATGGTGGATCTACCATGAGTCCTTCTCATCAAGAAGCAGTCCAGTTTCTGCAAGAATCTTGGAACAGGGCGATGCGAGACTACAACAAATATGGAACAGCAGAAGGTGGACCAGAGTGGTACAGACAAAGAGAGCCTCACCCAGCCATTGCCAACTTCAAGAAATTTGATCTGGAAGAGTACTGGGGCAAGAAAACAATG…
>Cbetulinus_10247.1
ATGACAACTACATATGAGGAAGAGGATAACAGCAGTGCCAGCAGTGATCAACAGAAATCTAACGATTCCAGACGAAAAAGAAAGGCCACAGAGGACATGAGTGACGAAGAGAAAAAGGAGGCAGCGGTGAAGAGACTAAAGAACAGAGAGGCTGCAAAAAAATGCCGTGAAAAAAAGATACAGGAAACAGAAAATCTCAAAAAGAAAAATGAAGAGCTTGAAAAGGAGAACTGTGAACTAGTCAGGCAGCGAGATGAGCTGAGGCAAAGATGCAATGTCTTGGAGGAGAAACTGCGGCAACACAAGAACGAGACTAACCTGGGCTTGAAGTGA
>Cbetulinus_10248.1
ATGTATGGTGAGGGCAAGCAGGTCTTACGTCAACTCATCAGAAAGAAGAGAGCCATTGAAGGGCTGGAAGAGATTCCTGATGACCTCTTTGCCAAGAAGCCTAGACATGAAATGTCGGAGGACGAATATCGGGGCATGATGGAGAGAAGGAAGAAAAACAAGGAGGCCGCAGAGAGAAGCAGGAAGAAGAAGAAGGTGGAGTTTGAGAAACTTCAGAGCGAGAATGACCAGTTAAATCAAGACAAGTGTGAGCTGGTTGCCATGGTACAGAAGCTGAAAACTGATATCAATGGCATCCTCAAGGAAAATGACCACCTTCGTTCCAACTGCGAGCATCTGAAGCGTTGGATAGGTAAGCGCTCTGCTGAACTCGGTTTGACCAAATTCGCCCAGAATGAT…
>Cbetulinus_10249.1
ATGCTTTTTGGGAATAGAAGTGCGCTTAACGCCACACCTGCACAGCACCTCAGAGAAAGACCAGTCACAGACAACCTGTATGGTCGTATGGTCTGCCTTCCTCTGCAGCAGCTGGGAATGAAGATACATGTTCCGTCCTGCAGCCTGACCATACTGTGCTCATCACCCAGTCGCTGTGGCATGACAGGATGA
>Cbetulinus_1025.1
ATGAAAAACCTGGTCACTGATAAGTTTTTGCAACGTCTTAACTGTTGTACCTCCCCCACTTCACCTCTTACTCCCCCCCCCAACCCCTCTAACATGACCCCCTTGTTCCTCTCAGTCTTTGGTTCACATGGCCCACCGGTTGGCAGATTTGCATCATCATCATCATCAACGTCAACCAACGTTCATGGTGGTTAA
>Cbetulinus_10251.1
ATGAAGCCGAGTGCCATGAATAAAACTGTCCCCAAACGTCTGCTCTTTTCACAGCTCTTGAGCCGAGAGTCCGAACATTTGTCTGGGGGCGTGGAGAAGAAGGAGCACCTGTACAAGATCCTGGTGATTGGGGAGCTGGGGACAGGCAAGACCTCCATCATCAAACGCTACGTCCACCAGTTCTTCTCTCAGCACTACAGAGCCACTATTGGCGTGGACTTTGCCCTGAAGGTCCTCAACTGGGATGCTGACACCCTGATACGTCTCCAGCTCTGGGACATTGCAGGTCAGGAGCGGTTTGGTAACATGACACGGGTGTACTACAAGGAAGCCGTGGGGGCTTTTGTGGTCTTTGATGTGACTAGGGCTTCCACCTTTGAGGCCGTCAACAAGTGGAAG…
>Cbetulinus_10252.1
ATGAAGTCAAAACAAAGATCAACGCCCAGCAGAACGAGAAACAGCAGCTCCAACTCACTGGGACCAGAGGGACAGGTGAAGACCTTGCGGCTGCAGACCGGACAGAATCGCCATTGCCGTCACCTGCAGGAAAAGTCTGGCACTGGACAGCTGGCTGAGTGA
>Cbetulinus_10253.1
ATGGAAACCAAAGACTTTTTTGAGAAGCTGCGACGGCTTGACGCATATCCAAGGACACTTGAAGATTTCCGTGTAAAAACTTTTGGTGGCGCGATCATCACCCTGATCAGCGTTATCCTGATGGTCGTCCTGTTCATGTCGGAGTTCAATGACTACCTTACCAATGAAATACACCAGGAGCTGTTCGTGGATACCTCACGGGGACAGAAGCTGCGCATCAACATTGACATAACCTTCAAGCATCTTTCCTGCAGCTTCCTGAGCATCGACGCCATGGACGTGTCAGGAGAACAGCAGATCGACATGGCCACCAGCCTCTTCAAGCAGCAGCTGGACGCCTCCGGAAAGCCAGTGGGTGGCACCAAGGAAACCAAATTGAGGTCAGAAGAAACGACAAAA…
>Cbetulinus_10254.1
ATGCCCCACTTTTACACACATGATAGAAAGAAAAAGGGAACACGCACACACACACACACACATGAAAGAAAGAAAAAGAGAAGGGAACACACACACACACACACACACCACACACACACACACACACACACACACACACACTTCTCATGCCCCACTTGTACACATGATAGAAAGAAAAGGGAACATGCACACACACACACACACATGAAAGAAAGAAAAGAGAAGGAACACACACACACACACACACACACACACACACACACACACTTCTCATGCCCCACTTGTACACATGATAGAAAGAAAAAGGGAACACACACACACACACACACACACACACACACACACACACACACACACACACACACACATTTTCTTACGCCCCACTTGTACACACATGAT…
>Cbetulinus_10255.1
ATGGCGTCAACCGCAGACGAGATTCGCAGACGCGGAACATCTCATGGAAATTCACCTTCAGCAGAAACATCGAGTGTTCCTTTCTGTCAGCCTCAACCTCCATCTGAACCTTTTCAGTATAAGAACGCCAGAGAATATGCCCAGGTGCTTAGACCATGGTTGTGGCAGTATTATGCGATGACGACGATGCAGCAGTTCCTGACGTTTTGTCCACCGCTGTCTCCAGTATGTTTTCAGCCAAGTCCTTTTCCAGCGAGCTCTGCTGGACTTTCTGGTCAGAACCATCAACAGCCGGCCAGTCGCCCTCCAGCCAGAGCTGCCCAAGGACAGACTCAAGTCAATGGACACGTTCCTACTCCGCACAGATTCCCAGGAATAGAATGCAGAATTCCTACCTTC…
>Cbetulinus_10258.1
GCGGGGAGTGCTCCAGAGGATGACTGGATCCCCTTCATCCGATCCATATACCCCGATCTCCTCACCACACCCTATTTCTTCCCGCCCCTTTTTTTCAACCGGGTTCCTCGTACTGTACAGAATGTTGCCGGACTGACTGTCCGTGTCAGACAGAATCCGCTTCAACGCATTTCTCACAGACTTCAGCGACATTTCGGACGTAACCCCCCACCCCCATCAACAGCAGGCACAGTTTTCACAGAAAACCCAGCAAGCCTGCAGGATGAACGCTTCCAGGACACTGATCTTCAAGATGACGTTGCACAGCACAAGTGTCTCCAGGCCCTGGGGAGCATTGGGGAAGCCATGATGATCATCTCCCAAATGAAATTCCGTGCGTATTTGGACAACCAACATAAT…
>Cbetulinus_1026.1
ATGACTTCGCATTTTGATCGGAAAATGCAGAACATTGCTCAGCTTTTGCAAGCGGCTGAATTCCTCGAAAGGCGAGAAAGAGAAGCAGAACATGGCTACGCATCTACGCTACCGATGCCAGACGAATTAACAAAGAAGAAACCAAGAGGGAAAAAATCTCAGGGAAATAGGTCAACACATAACGAATTGGAGAAAAATAGGAGAGCACATCTCAGACATTGCCTTGAGAAGTTAAAAGACTTGGTTCCTTTGGGGTCTGACGCATCAAGACATACAACTTTAGGCTTATTAACCAAAGCACGGTCCTTTATCAAGAACCTTGAGGATAAGGACAGGAAGAGCTGCAGTCAACTGGAATACCTGAAGAGGGAGCATCGGTATCTGCAACGCAAGCTGGAC…
>Cbetulinus_10260.1
ATGGCTTCCCAACCAGAGAGCAAGATTCCAGGCCCCGGTGGCACGGCGGGCAAAGACAAACGAAGGTCCTTTCTTCCAGCACCAAAAAGGTCTACCATCCCGTCGCCCACTGCAGCCTCTGCCCCAGTTCACAGCGATTCGTCTGCTTCACCAACTGTCAAGTCGCAGAACGACTCGCCGCCACCAGCAGAGCAGCCGTCGACCGTCAGTGAAGCCATCCCTGGGGCCGAGCATCTTACCGTCGGCAGTCGGATTCTGATTGGGGGAGTGAAACCAGGCATCCTTCGTTTTGTGGGCAAGACTAGTCTTGCTCCTGGGCTGTGGTGTGGGATAGAGCTGTTCGACGCCTCGGGCCTCCATGACGGCGAGGTAGACGGAAAGCGCTATTTCACCTGCAAA…
>Cbetulinus_10261.1
ATGGCTGGCACAAGCAGTTTCGCTAAACGAATTGCCTTGGTGGTTGCGGGAGCAACATCAGCACTTACTGTCTACTACGCCTTTGCTAAACCTTTCCTGGATAAACGTTCCTTGGGAGATTTTGAGCAGGAAGCGCGGCAAATCTACATGATGAGACAGAGAAAACTGGAACAGCAGCAACGGGGATGGGACTCTGACACCAAAGATAGTTCATAG
>Cbetulinus_10262.1
ATGAATATAGACAAGGGTATTATGAACGAGATGCGGAAGATCCAAGCCAAGTGTCCGAACGAGATGTGCATCTACACCCGCCAGTTCATAGAATACATTAAACATGAAGAAGAGTGTAAATATCAGCCGCTGATGTGCGAGAAGTGTGGAGAGGAAGTTTCAAAGCAGAAAATGGACCGCCACTTAAGTCAGGACTGCCCCCAGCGAAGCGTCACATGTCGTCATTGCCAGGAGGAGTTGACTCAAGCCCGGTTAGAGAGCCATTTGAAGCAGTGTCCCAGTATCCCTGTGCAGTGTGGTCAGTGTTCCAAACAGATGGAAAGGCATCTCCATAGGGATTGTCCCAACAGGGTTATCCAGTGTCCTTTGGAAGGGTGTACAGCATCAAAAGATGTCTCT…
>Cbetulinus_10263.1
ATGGACGACCAAACGGTTCAGGGAATGGGCGAGGAGTCTCCCACCAACCTCATCATCAACTACTTGCCGCAGACGCTGACGGATGAAGAATATCGCTCCATGTTCCTCAGTATTGGTCCCATCAAGTCTGCCAAAATCATCAGAGATAAAGCCACTGGCTACAGTTATGGTTTTGGCTTCGTCGACTACCAACACCCAGCCGATGCAGACCGTGCCATCCAGACCTTGAATGGCCTTCAGCTGCAGAACAAACGCATCAAAGTAGCCAAGGCACGCATGGGGGGCGAGAACATCAAGGGAGCAAATCTCTACGTTCGCAATTTGCCCATCGCATGGACGGAGACGGAATTGAACAAGCTGTTTGAGCCCTATGGGAAGATTATCCAGTCCCGTGTCCTG…
>Cbetulinus_10264.1
ATGTCGACTTCTTCATTTCTAAGTAGGCTGGACGATCTCCAGCAACGGCTTATGGCCGAAAACAGATCGCTTGAAGATGACAGGCGAACACGAAACGCAGATACCGGATCTCCTAGTCCTCGACGACCTAGATTGTTGGGCAGTGGCAGTGGCAGCGACAGCAGCTTACCCATCTCCTCCTCGCGCTCCAGTTCAGCCCCTTCTTCAGGCCGGCGCCGCAACATGCAGTTCCACTTCGATGGCCCGCACCGCACCCAGAGCCGACCTCAGCCGGACAGTGCAGAGATTGACCAGAAGATTGAGGAGATTATGAAGCAGTCTGGGATTCTATCTCTGAACGGACAGAAAATTCGCACAGATGTGGCAGAACTGGAGTCGAAAGGGGAGCTGGGTCACGGC…
>Cbetulinus_10268.1
ATGTTCCCTCACAGTTGCCATACAGTTAAGATCATGATGTATCCCAGTTTCTCTAGTCACCAGATGGCAGCTTTGAAAAGTGTCACTCCTCACTTGCACACACACACACACACACACACACACACACACACACACACACACACACACACACACACACACACACACATTCATTGA
>Cbetulinus_10269.1
ATGAAACAGCACCTGTCGTGCCTCCCCGCCATGGCCAACACCAAGCAGTGGATGCCTCCCCACGACCCCGAGCCCGCCACAGAGATCCTGTCCGGCGACCTCTACCTCCTGACCAGCACGTGCAAAGCGCGTGCCGTCCGCTGCCCGGTGCACGTGCAGATCTACCGCTCCTGTTTCGGGCACTACGCCGTGGTGAGCGCCAGCCTTCGTGCCCCCGCCACCTTCCTCAACCTCCGCTCCTGCAACTCCAGAGTATGCCTGTCCACGTCCGACTCCTCCGACACCCGGCTGAGGCGGTTCCGGGTGGAACTGGGGGGTGGGGAGGGGCAGGTGATCTACTTTGAGGTCAGCCCCAGAGACAGTGTCAGCGTGGAGGAGTGGGTCAGGGCTTTTCAGGGG…
>Cbetulinus_1027.1
ATGATGGAGCAGTTTCCAGAAGAGGACTTTCTGTGCCCAGTGTGCTTCACGTTGTTGCTGGACCCAACCACACTTCTATGCGGGCACACAGTATGTCGTGGATGTCTGGCTGCATGGTATCTATCCTGTCGCCCCAGGCGGCATGAGTGTCCCACCTGTCGACAGAAGTGGGACGGATGTCCACAAATCAACACATTGTTAAGGAATCACATTGAGCGCCACCAAGCAGTTAGAACAGCTGAGCGTCGAAGAGAGACGGAGGAAGACCCAAGCTATCAAAGTAACCTAGAGAAATTTGAAAGTGAACTGAAGAAAAACACAAAGATGGTGACACCACAGCATCAGCGAAATTTTGGTTTTTTCTGTGGTATTGTGGTGGCAGTATTGGCAGTGCTGGTG…
>Cbetulinus_10270.1
ATGAGCACAGCATCTGCAGCTTCGCAGGAAGAGTTTCGGTTCCTGTTGTTGGGCAAAACCGGATGTGGAAAGAGTACGACAGGAAACACTATCCTGGGGGACGACATGTTCGACTCTGACGTGTCCTTTGAGTCTGTGACTTCCGAGTGCAGCCTTAAAAGGTCAAGGACAGAGCAAAGAATGATTGAGATCATGGATAGTCCGGGCTTGTTCGACACCAGCAAGAACCATGAAGAGGTTTCCGCTCTGGTGATGCAAGCCATCGCCTGCATGCACCCCGGGCCTGACGCCGTCTTCTACGTCATGAAGATCGGCCGCTACACCGACGAGGAGTACGGGGTGTACCGCCGGTTGAAGGCTCTGCTAGACGACTCGGTCAAAGACTACCTCATCGTCCTC…
>Cbetulinus_10271.1
ATGGAAGGGGAAGATGAAGTCAGAGAATGGTGCCAGGGGAACGGCTTGTCAGATGGCACATTTCAAGTACTCCGACAGGAAGGCTTCGCCTCTCTGGCCTTGCTGCGTCTCCTGACTCCGGAGGAGGTGGACAAGTGGTTGAAGCAGCCGCGGTTACTGCCCTTGGCTCAGAGCCTGGCGCTGCAACGGGCGGTGGCGCTGCTGACATCAGGAACACACTGTCGAGAGGAGGACACTGAAATCACCCTGCCTCCTGCCTCCCTTCCCTTCCCTGGCCGGCCACATCAGCACCACACAGGAGCCAGCGCCATACAGCCGCTGCAGCATCGCCACCCGCAGCAACATCTGCAGCAGCAGCAGCAGCAGCAGCAGCAGCGAGAGGAACCTGAAGACACGCCC…
>Cbetulinus_10272.1
TATGCTTTTTCATTGTCCAAAATGGTGAACGTGCTGAAAGGTGTACTGGTAGAATGTGACCCTGCCATGAAGCAGTTGCTTTTACATTTAGATGAAACGAATGAATTTGGCAAGAAATTTGTCATACAGGATTTGGACGAGACACATCTGTTTATTTCAGCAGACATTATCGAAACGTTGCAGGAAAGAATAGATGACTTGATGGACAAACTCGGACGAAAGGAAGATTGGAACATGGACCAGGACAACTCTTCTGCAGACTCTGACACTGTGCGGATTTGTCTCCCTTGGACATGGAAACCTGTGAAACGACGGATGTTGCCGGGATGTGACCTGTTCAGGGAAGGGGACGCGGTCATGCAGGTGGCCAGAAAGCTGATACCGCTGGAAGATGAGGCT…
>Cbetulinus_10273.1
ATGTACCAGACGACCAGTCCTGAACATTCCCCCCCTCTCATCTTCTGTACTCCCTGCCCCTTCCCCTACCCTTCCCATCACTCCTTCAGCTCTTCTGGCTCTGCCACACACACCAACACCCAATTGGTCCTGTCACCCCTCCCGGAACCACAATCCACAGTGAATGACCAATATCATGCCATCAAGAAGCAGCCTACAAGAAGAGATATCTTCCTGATGCCGGGTCACTTCTGTGGTGTTCAGTGA
>Cbetulinus_10274.1
ATGGAGAGTCTTAAGAATAAAGTTGCTGTAATTACGGGGGCAAGTTCAGGAATAGGCGAAGGCACAGCGCTGCTGTTTGCCAAACATGGCTGCCATCTGACGTTGACGGGACGGGACAAAACTCGACTTACTGGTGTTGTGGAGGCGTGTGTTGCGCATGGCTGCCCTGCTGACAAGATCGTGACGGTGCTCGGTGACCTGAGAGAGAAGTTGGTGCAGCAGGAGGTGCTGGACAAGACTGTCAAGAAATTTGGTCGCATAGATGTTCTGGTGAACAACGCTGGGATGATCATATATGGGAATTCCATGGCGACGACGGAAGACACTTATGATCAGCTGATGGATGTCAACATGAAAGCTGTTTTCTTCCTGTCCAAACTGCTGGCACCGGAACTTATC…
>Cbetulinus_10275.1
ATGAGATGGTTAGAGAGAGAGAGAGAGATGAGAGAAAAAGAGAAACATGAAATGGACAAAGAGAGAGAGATGAGAGAAAAAAAGAAACATGAGATGGAAAAACAGAAGTATATTAGAGTAGCAGAGGAGAGCAAGGCACAGAATAAATTATATGAAATTATGTGTCAAAAATTGTTAGAGAAAAATGGAGACAAACAAAATGCAGAAAGTAAAATGCAGCATGTGAACTCTTGGTTCACTCTTGAAGAAACCTTTGAGTGA
>Cbetulinus_10276.1
ATGCGACTCACGGTCCCAGGAAATATTTTATTGCTTTTTTCGTTCATTGTTTCGATCGTCGTTGTTGATACGAACATGTCTGATCCGTTGAAGTCTGCTGTCCGAGCACGTGTGGCGGCCTGTGGTTGGGTCAATCATTGTAGCAGAAGATTGGCCGAACTTTGTGAGAATATTGATGTTAACACTGTTGAAATTGCTGATGCTATTGAAGAATTTGACAGCAGGCTTCACGTTTTAGATGAAGCTCAGTCAGCGGTCGAGCTGGAAATCGAACTCTCGGAACTCAACAGTGACATTGCAGAAGCAGCTGATTATCGTGAAAATGCAAGAGGGCCTCGTATTAAAGCTGCAAAGTTACTTGCAGTACGTAACAGTAAATCTGCTGGTGATTGTGGTGAT…
>Cbetulinus_10277.1
GTCAAAAAAACTCCAGTGCCTCCCTGCCGTGATACTGAGGATCCGTCCATTGAAAATGCGACGGAGGCAACGGAGGACGACACTTTAATGACGGAGGCAAGCTTTCATACGGAACACAAGACGGGACCGAATACGGGAGAGCATGGAGTCGGGGGAGAAGCTCAGGAAGAGGAAGCGGAAAGAGAAACAGAAGAAAACAAGACACACAAGAAAGAACTGAAGAACCAAGAATCGGACAAGAAAGCCAAAAAGGAGGAAAAAGAGGCGGAAAAGACAGCCAAAAAGGAGGAAAAAGAGGCGGAAAAGACAGCCAAAAAGGAGGAAAAAGAGGCGGAAAAGACAGCCAAAAAGGAGGAAAAAGAGGCGGAAAAGACAGCCAAAAAGGAGGAAAAAGAGGCG…
>Cbetulinus_10278.1
ATGGCTCCATTTCTTTCCATGCTACTCTGCCTGAGGCTGGGTCTCTTAGTGACAACTACAGCTGGACTTGACATGCCATCCTCCTCAGCGTCTCTGTCGGCTGCAACAAAGAACTCGGAAAAAACGGAGAGGACTGCAGAAAAGTCGAGCGCCCCGCAGCAGCACTTTCAGCCTGCTCAGGCTCCGTACTACATGATGGGATATGGAATACCCTATGAGCTCATGATGATGAAGAATAAAATGCTGATTTTGGAGACAAAACTGGAAGCAGCAGAGACAGAATTAGAAGTCACACGGCTCCGCTTCGAGTCAAAACTGGCCGGGTCAACATTCATCCGTTGGGGAAGAAAAACATGCACTGACAATAGCCTGTTGGTGTACTCGGGTGTGGCAGGAGGA…
>Cbetulinus_10279.1
ATGTCTGACAACAGTGACTGTGGCAGCAGTGATGACGTCAAACCTTCCCTGATTAACGACGACCAGCCCAAGGATGACGTGTGCCGCGATTTTCTGAGGAAGGCGTGTCGGCGAGGCAAGCGGTGTAAGTATCGGCATCCCCTCAGCGAGGCTCCCCAGCCCCCTGCCATCACCAACGGAGACACAGACACCATGGGCGCCAGCTCCAAGCCCCAACCCACCTTCTGCCATGATTTTCAGAACACGGGGTGCCACCGCCCCACCTGCAAGTTCCTGCACTGCACGCGGGAAGAGGAGGAGCACTTCCATCAGACGGGGCACCTGCCTCCCCGGCTTCAGCCCAACAACGTCGACGTCCCTCTGTGCCGGGACTTCATGAAAGGGGAGTGTAAGCGCGGC…
>Cbetulinus_1028.1
ATGGAGATCACAAGGAGCAATTTCACAGAGAAGCTTGATGACATTGCAGAGGCCATCAGCCAAGCAAGTTTTCTAGCTGTAGATGGGGAATTTACAGGGCTGGACAAGCAAGAACACAGCCATACTAATCCTTTCGACACCCCTGAGGAGAGGTATATGAAGCTGAGAGAGGGCTCTTCGGACTTCCTGCTTGTCCAGGTTGGCCTGTGTGCCTTCAAGTTCCAAGAGGAAACCCAGAGTTATGAGGCCAGACCTTTCAACTTCTACATTTTCCCAAGACCCTACACCCGACAGGCTCCTGACAGACGTTTTCTGTGTCAGAGTTCCAGCATCGACTTTTTGGTGCAACAAGGCTTTGACTTCAACAAGTTGTTTCGTGAAGGTATTCCCTACCTGACA…
>Cbetulinus_10280.1
ATGAGCGGCCTCACCTTTGATGAGCTGCTACACATGGTTGGCCCATTCATCCAAAAACAAGACACCAACTACAAAATGAGCATTGCACCTGAAGAACGTCTTGCTGTCACTCTTCGATTTCTTGCACAAGATGGGGCATACGCATCAATGTTTTTCCTTTTCCGCATCCCAGTGTCAACTCTGGCATATCTCATTCCTGAGACATGTGAGGCTATTTGGGAAGTTTTGCAGAACAGATACCTGAAGGCAGGACAAGGGGGTGCTCACGCACAGTATGCGAATGGGACACAGGTTAGGGATGCCCTCAATGAATACTTTATGAGGGAAGGTGCAGTGCCTTGGCAAAATGCTCGA
>Cbetulinus_10281.1
ATGGCTGCGGATGCAGGCCTAGCAGAAGGTGGGGACGATTTTGATCCACGATCTGGAGAGTTTGAGTGCACAGACAAACACATCAACAGCGCGCTTACTGCTCCAGACCAAAAACTTTGGTACCATGGGCGGCTGGGAAGGACGGCAGCAGAGGAGTTGCTGCGGGACCAGGAGGCAAGTAGTTACCTGCCGGTGGACGACAGACGTCGGGTAGTGGCGATGTTGTCTTACAGGAAAGCAGCTGATTCAGATGAACTCAGTTTTGGCAAAGGGGACGTGTTTGTAGTGCAGAATGAGATGGAGGATGGCTGGCTCTGGGTGACCTCAGAACGCACCAAAGAGAGTGGGCTGGTGCCTGCCCCATTTGTCAAAGACTTGGTAGCGGGTGAAGGAAGTTTT…
>Cbetulinus_10282.1
ATGTTTCAGAGCATCTTGTTGAAGAAGCACATGTCCTTATGCAACTTTGCACACAGAAATTGGGAAGAGTTGCTGCTTTTGAGTCGAAGCCCCTGCCATGATTACCAACCCCCTTCTTCTTCCCTCCTCCCCGTTCCCTTCACCTGCAAGTGCAATAACCACTCAAGATCTCCCTCTCCAAAATTTTTTTTTTAA
>Cbetulinus_10283.1
ATGTTAGGAAAGAGTGAGGACAGGAAGGAAGTGTACGAAAAAGTAGTGCAGGCTGACCACAAACCTCTGGTGTGTTTAGGTTGTAGGAACCTTAAACACCGTGAGCAAGCCAGGCAGAACAATATTACATATAGTGACTCTCATGCAGTCTTTCTCTCTCTGTCTTGA
>Cbetulinus_10284.1
ATGTTGCTGTTCCTGCCAACCATACAGGCTGCCAACCATACAGGATCTTTCTGCTGTCCCGTTTTCTCTCCTCACCCCCTCCTCCGCCCGCCCCTGCGCTTCCCCTACTCTAGTGCCATACCTTTCCTACTGTCCATTCCAGCCATCCCATACTGA
>Cbetulinus_10285.1
ATGATTGCAGGAATCCAGGTTCTCTGCTTCTGGCTGTTCTGGCATTACTGGCGGAACAAAAAGGCCGCTTGCTGGAAGACAGTGGCCGGACTGTTTGACCTGCAGCAGACCACAATCCCTTTCATCTGTAGTCACCCCTCTCTGCCCATCCACACTCATTGTCAGACCCCCTCCTTCCCCTTCCCCCCTCCTCCTTCCCCCCTTTCTGCTCCCGACAGCCCTGTCCCCCCCCAACACCCCCACCCCCACCCCCACTTTCCTGCCTGTCCACCTGCTCTGTGGCACTGCTTTGTGGCCCTGCTCTGTGGCACTGCTTTGTGA
>Cbetulinus_10286.1
ATGCAAGAGCTCGGTGGCGGACCACTCTCGAAACTTCCATCAGTTCAACAGGACGCTTTCTGCAAAGTCAGTCGAACTTTTTCGTTGAGCCCTCAGTGGGATTTCGTTCCGTTGTCAATGGCCGGCTTTCCAAGATGTACGAACAACGTTGATCCCCTCGACCACAGGGAAACTGAGGCCCTGAAGAGCAATGACGCTTCAGCAGTCCTGGAAGAGCCCTATGCCATGGCAGTCCAGTTCCTCCAAGACTGCCAGCAGCAGGAGACCCTGCAGGCCATCGAAGCTTTGAAGAAAAGGAACGCGCCCTTGACCGGCGTAGAGCTGTTGAAGGAGATCATGAACAGGGAAAGCCTTGCACCTAGCAGGCAAGGCCACCTCAAACGCCCTGCCAACGACGGT…
>Cbetulinus_10287.1
ATGGCGGCGTTAGCTTTCCCGAAGGTTGTGACGATTGTTGTGGTAGTGTTGGCCGCGGTGTTGGGACCTGTGTACTTTAGAGGTGTGCATGGCCAGTCGGGAGGCTACACCCGAGTCACGAACAAAGAACTGGCACCGCACGACAAATGTGAGCCAATCACCATCCCATTGTGTAAAGACATCCAGTACAATGAAACTATCATGCCCAACTTGCTCCTCCATCAGAAGCAAGAGGATGCGGGTCTGGAGGTGCATCAGTTTTTCCCTCTTGTCAAGGTGCAGTGTAGCCCGCAGCTCAAGTTCTTCCTGTGCACCATGTATGTACCGGTCTGCACGGTGCTGGATGAAGCCATTCCTCCTTGCCGATCCCTCTGCAATCAGGCCAGAACTGGATGCGAG…
>Cbetulinus_10288.1
ATGAACGACAGGGGAGGAAGTGAAAAAAAATCTAGAAACATGATTATGAAAGAAATGATAGAAAGAACAACAACAAAATCAACAACAACGACAACAACAAAAAGAATGAACAACGGGGGAGAAAGTGAAGAAAAAACAACCAAGAAACATGATTATGAAAGAAATGATAGAGAGAAAAGGGTCAATAGAAAGAACAACAACGACAACGACAACAACAAAAAGAAAGAATGA
>Cbetulinus_1029.1
ATGCCACAGTCTCAGCACCAGCAATCCACCAGAAGCAGCCAATGTCGAGTCGTCAAGAGGCAATTCCCCCAGAAACACAGCACTGCTACTGAGTCACTTCAATGGTGTTCAGTGGTGCCTGTTTTGATCCAAAATACCCAGGACACCACCTACTAA
>Cbetulinus_10290.1
ATGTTTTGCTCCGTTTTTGTTTCCTACTTTTCTTTTTTTTGTGTGTTGTTGTTGTTTAGTGCAAGAAAACTATTAAAAACATGTGTGTGTGTGTGTGTGTGTGTGTGTGTGTGTGTGCACGTGAGAAACAGAGAGAGAGAGAGAAAGAGAGAGAGAGTGTGTGTGTATGTGTATGCGCGCGTGTGTGCATGCGAGAAAGTGTGTGTGTGTGTGTGTGAGAGAGAGAGAGAGAGAGAGAGAGGAGGAGGAATGGAGGTAAAGAGATAA
>Cbetulinus_10291.1
GACCCTGAAGACTTGCCTTTCTCCAAAGGAGACATCCTTGAGCTGATCTCGAAGGATGAGGAGGAGTGGTGGACGGCCCGAGACAAGCATGGTCGGGTCGGCCAGATCCCCGTCAAATACACCACTCGTGTGCAGGAATCTAATGGAGCCTCGGGCAACTCTAATGTGAATGAGAAACCAGCCTACAGAAAACCGGAAAACATTCTTTCTCAGTCAGTGAAAGAGATCAAACTTCCTGCCTATGCAAGAGTGGTTGCAGACCGTAATCCCAATGCTTACGATCGAACGCAGTTACGATTGAAGAAAGGAGAGATTGTCAAAGTGCTGGCCACAAATGTGAATGGTCAGTGGGAAGGGGAGGTAAACGGACGACGTGGGATCTTCCCTTTCACCCATGTG…
>Cbetulinus_10292.1
ATGCCGGCAGAACCAATGATTCCCAGCATCGTGGTCCATCGTCCACGGACCTCGCCCTGCCAGAGTCGTAACCTCACAGCCCGGCAGGCCGTAGGAGGCCCTGAGGAGAGTGGGGCCGCGCCAGGGGGCCACGAAACTGAGCATGAGATCGAGCTGCTGGAGTACGAGTGGCCGGACCTGCCGCCTCTGCCCACCATCAAGGACGCTATCACCAGGAACCGCGTCAGCACCGGCATCAGCTACTTGCTGCCCGTCGACAAGGGGCGTAACTCGATCAACAACCGCTTCCGCACTGATCTGCGAGCTATGTTTCAGGAACCCTACGCCAGCGATGACCTGCAATACGACGACAACCGGGTCAAGGTCAGCTCCAAGGTTCACTTCCTGTCCAACACGGGC…
>Cbetulinus_10293.1
ATGCGAGCGCGCGTGCGAGCACAAACATACACACACACACACACACACAAACACACGCGCACGCGCACGCACGCACCCACCCACCCACAGAGAGAAGGAGCGAGAGAGAGAAGCAAGGAAGAAGTCAAGTGGAGATCTGGACTGCCGGCATGTACTCACAAACACACGCTTAAAATCATTCCCACTACCTCAAATGATTTCAGGGAAAGGCGATTTTTTAAAAAAAAAGATAAGGATGCGACGCTTAACTTCAAACATTTCAAACAACTTGACCCATAA
>Cbetulinus_10294.1
ATGAGCAAAGACATCTTGTGTGAGGCCATCAACAGCTTGCCCACTGCCAACAGGGACACGCTGGCCTTCCTGGTGCAACATCTGCAAAAAGTGGCAGACAGTCCTGAGACCAAAATGCCGACCGGCAACCTGGCCAAGGTGTTTGGGCCCACAGCCGTCGGCTACTCCTGTCCTGAGCCAGAGCCCATGCAGATGATCAACGAGACCCGCAAACAGGCCATG
>Cbetulinus_10295.1
GAACTAGAGACACACCTGGTCATGCTGTCGGTCACAGGAACTAGAGACACACCTGGTCATGCTGTCGGTCAGCCTTTCTTCCTCCCCTTGAACACTGTGCACAATGTATTGTATATCAGCCAATGCCCTGGACTGGTGGAGATCACGAAGGCCACGCCCAATTGGAAGCGAGAAATGATCGAGAAGAAAAACAGGGAAAAAATAGAGGAATATGTCAAACAAATCATGAAGGAGCGGGAGCAGGAGGCCAAGTGGCGCAATGTGCCCGAGTGGAAGAGAGCTCTGCTCATGAAGAAAGATCAGGAGGACCAAGCGGCCCAGGCCTTCATGAACTCCCCTGACAGGAAGGCCCCACCCGTGGCCCCCAAAGGCGACGCCCCGACCCCTATGCCCAAGCCC…
>Cbetulinus_10297.1
ATGTGGAACCTCTTTCTGGTTCTTGACTCCCTCAGAAACCCCCCTTTCGAGCCCCTCCGTGCTATTCCCTTTGTCATTCTCCCCTTCAAGACCACCTTCCTTCTCTCCCTGGCCTCAGCCAGGAGGCGAAGTGGGATTCAGGTCCTCAGTTGTGACCCTCGGGACATCGCCTTTCTCAAAGACGGATCGGTCTCGCTTAAGTTCCTGCCTGAGTTCTTAGCGAAGAACCAGGAACCGGGCACGACCTCGCCTTCCCTGGTTATCCGCTCCCTAGCGGATATCTTAGGCAGCGAAGGCAGCGGGACATGGACCTATGACCCTCTAGGTGCCTCAGATACTACTGGGAGCGTTCCCACCCCAGGCGTTCCTCTCAGAGAAGCCTCCTTATTTCCATCAACC…
>Cbetulinus_10298.1
ATGGACCTTCAGTACGGCGTGGCTGTGGCGAATAAGTTCGCTTTGTTTTTTGATGATGACGTGGATCCTCTAGAGATTCTGCGACAGAAAGAAGAAGAATCAAAAACTTCGAAGACTGACAAGAAAAAGGCTTCGAAGGCAGCTAAGAAGCCTGCAGGTGCTGCGACGACAGAAAGCAAGCCAAAGCAACAGGAACCAGTCAAAAGAGAAGAAAAGCCTAACCAGCCTCGGCAAAATGAGCGAGGTGGTGGGCGAGGAGGACGTGGCAGGGAGCTGAGGGAAAATGATGCCAGCAGGCCCCCAAGGAGGCAGGGACCGAGAGAGTTTCGTGATGGTTTTAAGGGTGATGAGAATGTGCCACCAGAGTTCAGGGAGCGCGGTGATAATTTCAATCGAAGA…
>Cbetulinus_10299.1
ATGTTCGAACACCCATGTGCGGGGCTGCGGAGAGTGGAGACGAGTGTGACAGGGCCTGAAGGCTACTGGGAGTGTGACGACCACGCGGCCATTCGCCGGTGGCTGGACAAACAAGCAGAGAGAAAGCAGGCCAGGGCCCCCAGCACCCACCCCCGCAAGCTGAAGAGAGAGCGCAGCATGGAGGACGCCTCCGAGGACGACGCCGTGTCAGGCTCCCAGTCGTCGCGCACGTCGCAGAGCGACGAGAGTCAGGAGGAGGAGGTGCTGCTCCTCTGCCGCTCCAGGCCCCGCCCCGGCGAGAGGAACGACCAGTACAACGAATGGCTCGGCGCTCTCGCTCTCCTCGAATTGGCCTCTGGGTTACACGGTCACTGA
>Cbetulinus_103.1
ATGCGGGTGCGCACGTGTGTGTGTGTGTGTGTGTGTGTGTGTGTGTGTGAGGGGGACAGAGAGAGAGAGAGAGAGAGAGAGAGAGATGTCTTGTCGGATATAACAAACAACCAGAGAGAAATTTGTTATAACAGACAGGTTGATTGTAACTAA
>Cbetulinus_1030.1
ATGGAGGCAGTGGGAGTGAGTGACCTTCTCCAGAGGCCATCACCATTTCCATCCAGAGAACTCCCCTTGAGCTTGCTAGTATGGATAGCTTTGACACCAACAGACTATGAGCATGCACATGCAGAGGAAAGTGACACTGAAGAGCAGGGTAGAAGGGCGCGGAACTGA
>Cbetulinus_10300.1
ACCAAGGTACAGCCTGCCCAGGCCAAGGTACAGCCTGCCCAGGCCACGGCTCAGCCTGCCCAGGTCAAGGTACAGCCTGCCCAGGCCACGGCTCAGCCTGCCCAGGCCAAGGTACAGCCTGCCCAGGCAACGGTACAGCCTGCCCAGGCAACGGTACAACCTGACCAGGCCAAGCCTGCAGTGCTGACTTTCCATGACCAGAAGAAAGGTGGCAACATTGTGCTCAGTAACAACCAGCAGACAGCGGAGAACAGACGTGGACTTTTCCATGGAAATGGCATTGTGCTGTCCTGTGAGCACATGGAGGTCAGCTGCCTGTACCAGGTAAGGTTGGAGAAGATATATAGCCAGCGGGATTCTTCATACATATCCCTGGGAGTGGTGACACAGCCCCCTGAT…
>Cbetulinus_10301.1
ATGGCGGCAAAAAAGCGAAACCAGGAAGACAGCCCTGTTGGTGAAGTGTGTGTCATTCATTTCAGCGATTCTAACAAGAGATCATTTGTTCACCTCTCTAACTGCAAAGGACCTCAGAACAGACTGATAAAACTTCAAGACATTTGCAAGAAAAGACTATTGCAGCCAACTGGATTCTCCATATTGGATGGAGGAGGCTTGCATTTGTGTTCCAGCTGA
>Cbetulinus_10302.1
ATGCAGTGGTCCTGGACAAGACGCATTGATCTCTGTGCACCTTGTTTACTGTCCATTGTTTTCTCGGTCAGTGTCAGTGGTATGCTGCACGCTGTGTTCCTCACACTTTACATGGCCTCTTCTAAGCTGCTTGTGCCATTAGCTTTTGGGATTTTGTCCTTTTCTTCCCAGATATCAAAAGCTTCTTCAAGAGGTCACATGCCTACAACACCCCTTGTTCCAACCTGTATTGGTTTGGAATCTGGATTCCTTCAAGCTGCAGTCATGTAG
>Cbetulinus_10303.1
ATGGAACGCATGCTAAAAAGATGGAAGCAATACCGCTACAGATTTGTGCCTTGGATTGCTCTGAATCTGAAAGACAGAAGTGTGCGTTCAGTACCAAAAGGCACAGCAGACAAGCTGGCTGTAGACGGGGACATCCTTCACATGCTGATCAGGCTCCTCTCCGCCTTCCACCAGGGTTGTGACAGCAAGCAGCACACTGGGAGCACTACATCAAGATCTACTGACCACTGTCGAAGAACTGCTCATCGCCACCTTTCCCTGATGAGGGAAGTGATGGGCTTTACAGTACAGCGACAGGTCAGCTCCATCGTCGGTGGGGGCCAGGGGGTAGTGGTCACTGAGGGCTGGGTCCCCAAAGGAATAGTGACCTCCCTTTATCCAGGCCTGATTTATGAGAAC…
>Cbetulinus_10307.1
ATGGAAGAATATTCACGAGATCCATGCCCATGGCGCATTGTTGATGACTGTGGTGGTGCCTTCTCCATGGGAGCAATTGGTGGGGCTTTCTTCCACTCCATCAAAGGCTACAGAAATGCTCCCAGTGGTCAGTACCGGCGGTTGATCGGCAGTATGATTGCTGTGAAGGAGAGAGCACCCATTGTTGGAGGTAATTTTGCGGTGTGGGGTGGCCTGTTTTCGGCCATTGACTGCTCCATGGTGTACATCCGGAAAAAAGAAGACCCATGGAACTCCATCACCAGTGGAGCCCTGACTGGAGCCATCTTGTCCGTCAGAAATGGGACTGGTGCCATGGTGGGATCAGCTATCATTGGTGGCGTGTTGCTTGCCTTGATCGAAGGGATGAGCATCATGTTC…
>Cbetulinus_10308.1
ATGAAAAACAAGATGGCCAGCATGGACAAGAGGCTGCTCACTACAGCTGCCACCAATCCCAGCTCCAGCGCAGATACTGGAGATCTCAAGAAGAATAAGGGTCGACCTGTAGATCACAGCATGAGTGATCCACAGCATATGAACGGCAAGAGGAAAAGCTCGGATTTGGGGGAAAAGAGCAAGGCTTCACCGTCCACGAGCAGCAGTCCACCGTCACCAGAGGGTTCACAGGACAATGTCAAGCCACGTGTGAAGAAGTTCTTCTGTCCTTGCTGCAACATCGGGCACCCCACCTCGGAAGCCCTCATCAACCACATCAAGGAGTTCCCCATCAAGATGGAGACCTTCAGCTGCAACATCTGCATGCTGGAGTTCTTCGTCAAGAGTGACCTCATTGAC…
>Cbetulinus_10310.1
ATGGAGTCCGCAAAGCGTAAAAAGGAATCTTCGGAGTGCAACACTTCGACACCGACTGAGCAGAAGACGCCAAAGGAACCTGACATGCCGTTGAAGAAGTTCTTCTGTCCCTGCTGCAATGTGGGATACACCACCTCAGAGGAGATGATCAACCACATCAAGGAATCCCCCATCAAAGTCAAGACCTTCAGCTGCCACATCTGCATGCTGGAGTTCTTCGTCAAGAGCGATCTCATCGACCACCAGCGCCTCGACCACCAGATGCAGGTCCATAAGAAGTACAAGTGCGATGAGTGTGATCTGGACTACACCAACCTGGCCCAGCTCAACCGCCACAAGAAGATGCACGCAGAAATTGCAGAAAAACTGGCTGCCAGTGGCATCGTCATCCCTCGCCCG…
>Cbetulinus_10311.1
ATGTCTCTCCTGCACTGCGCGTGTTCCAAGTCTCACATCTCCGAGTCTCCGCCCGCCCACAAGCCCTACGCTCGCAATGCAGCATCCTCTCTGTACAAGGTGACGGTGACAATGAGCGCTGATGGGTCATCCGGCACCGAGGTGGTCAAGATGCAGTTTGATATTCTGGCCTCTGCCTACACACTCCATGCTGTTGTAGGTCATGGCCACAGGGGGGCTGCCACGATACACATGGCTTGCCACAGCCCGACCTCCACTCAAGTGGCAGTCAAGCGTATCAACCTGGAGCTGTGGGACCAGGAGTTCTCCTATATACAGAACGAGATTGTCCTGAACAGGCAGCTGCACCATGAGAACATCCTGCCCCACTACTGCAGTTTCATTCACTCTCAGGAGCTG…
>Cbetulinus_10312.1
ATGGCTGCCTTGAGTGAGCATGTCTCACGTGTGCGTGCCCTGTACAAGGCAATACTGAAGCTGCACAGAGGGCTCCCTCTGCAGATGCAAGCATTAGGCGATCAGTATGTCAAGGAGGAATTCCGTCGCCACAAGGAAGCTGAGAAGCAAGAAGTGGACATCTTCATGCATGAATGGACTAAATACTACGTGACTCTTGCAAAGCAGCTGGGACCCAAACGCAAGTTCAAAACTGTCGGCCAGGCCCTTTCAGCAGAACTGCTGGACAATTTCAATGATGAACAACTGGGGCAACTGAAGGAACTGTTTGACGCTACAACTCTTCCATCATCTAATGCTTCAGATGCTGAGGAGAAGAGATGA
>Cbetulinus_10313.1
ATGGGGTCGGTGCCATGTTTTGCTCTGCTCCTCCTTTTCTCTGTGGCAATTGGTGAGAAGAGAACGAAGCGCAGCTCTGATGGATTTTCCAGTGCTGAAAAGCAAACCATCGTCCAGGCTCATAATGAGTTCAGACATTCTGTCGACCCCCCTGCTACCAACATGCAGGAGATGAGTTGGAGCGACGAACTGGAGGGAATTGCTCAGAACTACGCCAAGCAATGCAACTTTAACCACAACGGTGCCAGGAGTAGCAGCTCTAATACTTATCCATACGTTGGCGAAAACATCTATGTTCATTCCAATGAGCACGACGCGAGAGCAGCGGTGCAGTTGTGGTTTGATGAGCGCAAAGACTACGACTACTATTCCAACTCTTGCAGTGGCATGCAGTGTCTC…
>Cbetulinus_10314.1
ATGGAGGAGGCACAGATCACATCTGAAGATGAAGCCAATATATCACCTCAGCCTAAAGAATATTTGGCAGAGAGCTGCTGTGATGTGAACAAGCAGCTCTACATGGCTTGCATTGAGGGATCGGTAGATGTGGTGAAGACTCTCATCCTTGATGGAGCAGATGTGAACGCCTGTCAAATCTCAAAATCAGGACGGGATGGGCATTTGAGCGACTCTGGTTTAAACGAAGAGGAATGGAACTGTCCATTGTTTCAAGCTGTGTGGCATGATCATAGTGCCATTGTGGAGGTTTTGGCAAGGAATGGTGCCAGGTATCTCAAGAACTGTCCTGTCCCGAGCCATTTTGGACACATCGACAGCCGCACTGTTCAGACAGAAAGGGTTGTTGAGCAGCAGAAG…
>Cbetulinus_10315.1
ATGAGGTTTAGCTTCTATGTATATATAGGCAAAAGTGATCATGAGGTTTTAATGTTCTCTTTGTACTTACAGGAGGAACAAGAGAAAGAAGAACCAAAGCAGTCATATAATTTTAAAAGAGTGAAGTTTATGCAAATGAAAGAAGAACTGAAAAAGATCGACTAG
>Cbetulinus_10316.1
ATGGCTTCCCAAACAACGGAGTCCATCTGTTTCCTCATTTTTGCGCTGCTTTCTATGGTGCATTCTTTTATGGACATCGAAGAGCTAGAGACCATAAACTACGGGATAAACATTGTGAAGGAACCTATAGTTATACCCGAGACCTATCCAGACACGGCCATACTGGTAACATCCCGCCATGGGCAGCAGTACCAGTGCAACTACCCCACCCATCAGGAACAGAGGCAGCAGAAAGAGGAGGAGGAGAAGATAGCCCTGGAGATGGGGGTGGTGGAACTGTTGAAGCCTTTGGCACAGCAGCCCTGTTTGTTGAAGACAAAGGATTGGTGGACATACGAAATCTGCTACGGAAAATTTGTTCGGCAGTACCATGTGGAAGATGGTCAAATAAGAGGCAAC…
>Cbetulinus_10318.1
ATGGAGGTGACGTTTTTAGGAACTGCTTCTGCTTATCCAACTCCAACACGATGTGTTTCTTGCACTGCTCTGCGGTTCACGAACAGGGACAGCGTGTGGCTGTTTGACTGTGGGGAGGGCTCTCAGATCCAGCTGATGAAGAGCAACCTGAAGGCCGGGAAAATCAGCAAGATCTTCATCACCCATCTCCATGGCGATCATGTGTTTGGACTGCCAGGGCTTCTATGTACCATCAGTCAGAACAACCAGAGGTCGGAGCCAATCGAGATTTATGGCCCTTTGGGCTTGAAGAACTACCTGCGTGTCACGCTGGGCCACTCCCGTTCTGAGCTGGGCTTCAACTTTGTGGTCCATGAGTTGGAGCCAATTCAGCTGCAGCTGCCTCCTGAGAAGTGGTCC…
>Cbetulinus_10319.1
ATGGCAGTTCCAGGGTTCCGACCCCGCTGTTTCTTTGATGTCAGCATTGGAGATCAGCCAGGGGGAAGAATCATCTTTGAGTTGTTTTCTGAAGAGTGCCCCAAAACTTGCGAGAACTTCAGAGCATTATGCACTGGAGAAAAAGGTGTCAGCGAAAAGACGGGAGAAACCCTCCATTACAAGGGTGCCCCCTTTCACAGAGTCGTCAAAGATTTTATGGTTCAGTCTGGCGACTTTACCAAAGGTGATGGAACTGGGGGAGAGTCCATTTATGGGGGGCATTTTCCAGATGAAAATTTCAAATTCAAACATGACAAGGAGTTTCTTCTTTCCATGGCAAATCGTGGAAAAGACACCAATGGATCCCAGTTCTTCATAACTACAAACCCAGCTCCACAT…
>Cbetulinus_1032.1
ATGAACGGGGTGATGGACGAACACGAGATGACGTCAGGAGTGATCCCATTACGTCACGCCAGTCTCCCGGGTCACGTGAAGCTGCCGCGTCGCTACGAGAAAGCGGCCATGGGGAGCAACGGCATCCCCGTGCGTGTGCGGAAGATCAGCATCCAGCCAGGACAGAGCGTGCTGGGAGACTCCCTGTCCGACCGCCTGGACGACCTGATGGCCGCCATCTTGTGGGTCAAACAGGAACTGATCATGTTGAGGCAGCACGACATCCTCCTCAAACGGCAGTTCTTCAACATCCAGCACTCCATCCAGACTCTCCAGAAACCCAAACCACCACGACCATCACCATCATCACCCTCCACCACCACCACCACCGCCGTCAACCACAACACCCCCACCAGTCCA…
>Cbetulinus_10320.1
ATGGCAGCAACTTGCAGGGGAGAGCTCAGTGAATCTGAGCAGAAATTGATGGACGTTGTTCTTAAAGGTACCACACAGGACATAAGATGCTTGCTGGCAGAGCCAGGTGTGCGTATCAACTGCCTAGACAAGAGTGGAATGACTCCACTCCAGCATGCCTGTTTCAAGGGGAGAGCAGACATTTGCAAGTTCCTGCTGGAAAATGGTGCCAATGTCAACTCAAACTACCATGAGAACAGCTACTCCACTCTCCACTTTGCTGCTTTGTCGGGAAATGTTGAGGTGACCAACTTAGTTTTGGAAGCGGGAGCCAAGACGGACCAGACCAATTCCGTCAATCGCACGGCAGCACAGATGGCCGCATTTGTGGGCCAGCATCAGTGTGTGAGAGCCATCAAC…
>Cbetulinus_10321.1
ATGACGACGACTCAAACAACAAACCGCATGATGAATAGCACAATGGATCGCACAATTTCACATGTTATACAGAACACAGAGGCAATGTCACAGCTAAGCCCTGGAACACAGCATCAAGAAAAATATGGGATGCACAAAGAGCCTTACTCCTGGTGA
>Cbetulinus_10322.1
ATGAGTTACCCGTGGTTTGCCGGCGCTCCAAACAGCGTTTCTATTCTTGATAATGCTGCACAAAATGGATCCCTCACACACTCTCCAGCTACGATTGGTGGAGGCACAGACTCGCCTGGCACCAGCTCCCATCATACATCAGGTGCAGGAGGCAATTTCCCATCAACATCACCATATTCCTCCCTGAACACAACGACAAGTCAGCCGTCTTCAGAGGCCCATTCTCAGTCTCCCCATGGGCTGTCTCACACTAACCCTTCTTCATTTCTTCCCTCCTTTGGGGAAAACTCCCTCCAACAGCATTTGTATTCTGCCTCCAGTCGCTTTGGTCCGTTCTCAAGTGAAGGGGTGTCATCATCTGATCAGAACTTCTCCTCTCCATTTGGAATGACGTCACAG…
>Cbetulinus_10323.1
ATGAATCGCCTGTTTGGAAGAGGGAAGCCTAAGGAACCCCCACCAAACCTCACCGATTGTATTTCGAATATTGATGGCCGCGGGGAATCCATAGATAAGAAAATTGCCAGGCTTGATGCAGAACTTGGCAAATACAGAGATCAAATGAAAAAGATGAGGGATGGTCCATCAAAGAACATGGTGAAGCAGAAGGCAATGCGGGTTTTAAAACAGAAGAGGATGTATGAAAATCAGCGAGATCAGTTGAACCAGCAGTCCTTCAACCTTGAGCAACAAAACTTTGCAATCCAGACCTGCAAAGACACAAAAACCACGGTGGATGCCATGAAGATTGGTGTGAAGGATTTCAAGAAGGCATACAAACAAATCAACATCGATCAGATTGAGAACATGCAAGAT…
>Cbetulinus_10324.1
ATGGATCCCATCGACATTAAGATCGACACCAGCCCCACGGGCAACCACCGCTTCAGTTTTTCACGCACCAACAGCACAGGTTCTATCCCTGCTGGAGGCTGCACCTCCTCGGCCTCTTCTGCTCACAATACAGATGATGAGGATAGTGACACCAGCAGGACGCACACGCTTAACTATAAGGAGAGGCGGCGAGAAGCGCATACTGTGGCAGAGCAGAAACGACGTGATGCAATCAAGAAAGGTTATGATGAACTGATGACCATTGTTCCCACCTGCCATCAGCAAGACCCCCTTTCCCCACCGAAGATGAGCAAAGCCACTGTATTGCAGAAGTCTATTGATTACATGCAGTTTCTGACCCAGCAGAAGAAAAAGCAAGAAGACGAACTGGAATCTCTT…
>Cbetulinus_10326.1
ATGCAAGGGGCCACAACCACCATCACTGACCCCAACAAGAAGGACGACGTCAAGAAATTCACTTTTGACTACAGTTACTGGTCTCATGATGGCTGCAAGACGGACGCCAATGGTTATTTTGCACCCGACACCTCTCATCCCAATGGCAAGAACGACCTGGGCCAGGGCATTCTGGACAATGCCTGGCAGGGCTACAACTCCACGCTGTTCGCCTACGGGCAGACAGGCTCCGGCAAAAGCTGGTCCATTGTGGGCTATGGCATCAACAAAGGAGTGGTTCCCCAGTTCTGCGAATCCATTTTCCAGGGGATTGAGGAGAAGAAGAACGAGGGGAGCGCCACAGAGTTTGAGGTGAACTTCAGCATGTTAGAGATCTACAACGAGCAGGTGCGCGACCTT…
>Cbetulinus_10327.1
ATGGATCTAGCGAGACTCCGCCACTCAATCACAAAGATGCCTTTTCACATGAAGAAAAGAGGACAGTTGCAGCGCAACAACAACAACAAAAGAGACAGGCAAGGAAAGACCGCGCCAGCAACCAAGAGCAGGTCCTCCACATTCCCTGTCCAAGCTGTCACCGCACATTCCGTGCACACATCGGCTTCGATCAGCCACCTGCGAATACACAAATCATCTCACCTCCCTTCCCCCCGTCACTCCCCCGCTAACCCCACAATAATTAAAGTGGTCCAGTCCCAGTCCAGTTCATGGCTTCTGTATGACCTTCCTTCTAGTCAGAAAGGTCAGCTGTAA
>Cbetulinus_10328.1
GCTGATGCCCAGCTTGCAGGAGTGATGGGGGAGGATGAGGAGGGAGGGGCACAGGGCCCCACCACTCCCCGCGCCACCCCAACTGACGTTCCTGCTACTCTCAAACTTCAGCAGGAGGAAGCCCTGAAGAGGAAACGCAAAAAGCACGCCGAGGACGAGCGCAAGAAGCAGCTGATCCGAGCCAATCGTAAAATGGATGACGATGGGATCATGGTGGGCATCTATGAGGACATCCAGGAAGAACTGAGGGACAGGACAGAGACTGTCAAAGAGAAACAGCTGCAGTTTGACCGCATCGACTACCTGGACACGATACGGAAGCAGGAGCGGCACATCAAACTGCTGGATGCCATCATCACCCGCATCCAGCCCTGCCTGCGTCGCGACTGTAATTACTAC…
>Cbetulinus_1033.1
ATGACACGCTGGCATGTTGCAGATTCTACAGAAGAAAAATGTGAATTGGTTTCTAAGAACAGAGACAGGGAAATGGGACTCAAAGGCGGGAAGACAGTGGAATACGTCAAAGGCAGGAAGGCAGTGGAAGACGTCAAAGGCAGGAAGGCAGTGGAATACGTCAAAGGCAGGAAGGGAGTGGAATACGTCAAAGGCAGGAAGACAGTGGAATACGTCAAAGGCAGGAAGGAATACGTCAAAGGCAGGAAGACAGTGGAATACGTCAAAGGCAGGAAGTCAGTGTGA
>Cbetulinus_10330.1
ATGTGTTCACACCTGAAAGCAGGTGCCTTGGTTAACCCCGGAAGACATGAGTGGACATTCCACACCTGGTTTGCCAGATCGTGGGTCTCACTGGTCCACAGTGCTTGTCCTGGCCCCGTCAACAGTGCTACAGCCCTGAACCTGCTACTGGGTGTGCACCTAGAGGGCAGCATCAGAACCATGTCGTCCCCGCCTCCCCTCCAGCCCGCCATCTTTTACCAGGCAGTGCGTGACAGTGGTGTGGAGTTTTTCTGCGGTGTGCCAGACTCCCTTCTTAAAGATTTCTGTGCCTTCGTGACGCAGACAGTCCCGGAGCAGAATCACATCATCGCTGCCAATGAGGGCAACGCTGTGGCCATGTGCACCGGCTACCACCTGGCCACAGGAAAAACCGGGCTG…
>Cbetulinus_10331.1
ATGGGGAAACTGACCATACTGGTTCTTGTTGCTGCTGTACTGTTGTCGACCCAGGTCATGGTTCAAGGTGACGGAGATCAACCTGCAGATCGTAATGCAGTGCCAAGAGACGATAACCCAGATGGAGCGAGTGGAAAGTTCATGAATGTTCTGTAA
>Cbetulinus_10332.1
ATGGGGAAACTGACAATACTGGTTCTTGTTGCTGCTGTACTGTTGTCGACCCAGGTCATGGTTCAAGGTGACGGAGATCAACCTGCAGATCGTAATGCAGTGCGAAGAGACGATAACCCAGGTGGAGCGAGTGGAAAGTTCATGAATGTTCTACGTCGGACTGGATGTCCATGGCATCCTTGGTGTGGCTGA
>Cbetulinus_10333.1
ATGGATGTGTTGGCAAGGGTCAATGAACACAGAAAATTGTACGTGTCCCATCGTTCACGCCCTCTGCATGGCAGTGTCCCATCCTACACGCCCTCTGCATGGCAGTGTCCCATCCTACACGCCCTCTGCATGGCAGTGTCCCATCCTACAGCCCTCTGCATGGCAGTGTCCCATCCTACACGCCCTCTGCGTGGCAGTGTCCCATCCTACATGCCCTCTGCGTGGCAGTGTCCCATCCTACACGCCCTCTGCATGGCAGTGTCCCATCGTTCACGCCCTCTGCATGGCAGTGTCCCATCCTACACGCCCTCTGCATGGCAGTGTCCCATCGTTCACGCCCTCTGCATGGCAGTGTCCCATCCTACACGCCCTCTGCGTGGCAGTGTCCCATCCTACACG…
>Cbetulinus_10334.1
ATGGGATTACTGTCCGAAGGATCACCACTTTCGTGGGAAGAGACCAAGAAACATGCTGATCACGTTCGAAAGCACGGAATTCAGCAATTTTTGAATCAGTATCGGAAACTGCAGGGCAGAACCAAAGATGTTCTGTACTGGGGAGATGAGGTAGAATACCAGGTGGTGAAGTTTGACCATGCAAATCGACGCGCATTGTTGTCTCTTCGAAACCAAGAGATTCTGAAGAAACTTGGTGAAATTGCAGAAAAGAGCCCAAGAGAGACCAGATCAGCATGGCACCCAGAGTATGCAGCCTACATGGTGGAGGGCACTCCAGGCAAGCCGTACGGTGGTCTGATGGCTCACTTCAACCTGGTGGAGGCCAACATGCGCCGAAGGAGAAAAGAGATTGAGTGT…
>Cbetulinus_10335.1
ATGTCAAGACACGAAGCAGACGAACACATCGACTATCTCTTCAAACTGGTGATTGTTGGAGATTCAGGGGTTGGGAAGACCAGTCTCTTGCTGAAGTACGTGGACAATGTCTTCACCGACACCTTCATCAGCACCATCGGCGTGGACTTCAAGATCAAGACCTTCGAAATTGACGGTAAAAGGGTCAAACTGCAGATCTGGGACACGGCGGGTCAAGACCGTTTCCGGAACATCGTGTCCACTTTCTACCGCGGCGCTCACGCCATCCTCCTCGTCTATGACGTCACAGACATGACGTCACTGCGCAACATCCCTCTGTGGCGAGCTGAGATCGAGCGTTACGCCAGAGAGAAGACCCAGCAGGTGCTTGTGGGTAACAAGTCTGACCTGCAGAACAAA…
>Cbetulinus_10336.1
ATGGCTCATGTTGGTGTGAATCCTGATCTTGCTCGCGAAAGAGAGAGAGCGACGTTTGATGTGGATCAGCTGACATATTTTTTGTATGATGGACCAGAGGGCACGAAAAGAAAACGCTACCTACAGAACGCGGTTCTACAGGAGTTTGCCAAGCACAAGTTACCTCCCATAGCCACGCTGACACACGAGGGCCAGTACGAAGAGGCCCTGAGGAGGTTTGGACTGGGAGTAGAGCTGCAGGAGAAACTGGGTGTGGCGGGTGACAGAGATCAGTATTACTTCAACGAGGCTGTATCCCAGCGACAGCCCGGACCCTACGGCCTTCACACTGGCATCGTCATTGGCATGCTGGAGCGCCAGGCTTCGGAGGAACAGAGAGCCAGGTGGCTGCCCCTGGCT…
>Cbetulinus_10338.1
ATGTACAAACAACAAAAAAATGCTTGTCAGGAAAGCGAAAACATCCTGACAGAAGACTCTCTCGTCGAATTATCACATGGCCCTCAGCAGACGATAGTTTTAAAGGTGAACATGGCTGCCGCTGTGATACCGAAAATTGAGCAACTATCGAGTCGAGTTATCCGTATTCTTGGCTGTAATCCTGGCCCTCACACCCTACAGGGAACCAACACACGTATCTTGGTGGACACGGGCAATGCTAAGGTACCAGAGTACATTGGACTTCTGAGGTCTACCCTGGAGAAGTTCTGTGCATCTCTGCAGGAGATTGTGGTCACTCACTGGCACCCAGATCACGTGGGAGGGGTGGATGATATCTGTCGGGCTTTTTCAGAAAAATTTCCAGTGTCCAAAATAAAG…
>Cbetulinus_10339.1
ATGATGTACAACAACAAAACGCGACTCGATTTCGATTTCATTGACATGGAAACCACAGCAATGTCCTTTTCTTTCACTTTACATGACGAAATCAAGAAAGAGAAAATGTCACTGGCATTAACTGTCAGTTCTGCAGACGACAGTCAGCCCAGGTAA
>Cbetulinus_1034.1
ATGCACAGGGCATTTCATGTGACCGCCCTTAGGTCAAAGATGAACAGGAGGAAGCAGGACCTCACCTCTTTGAATTCTATCCCTTGCAATGCCTGTGTCCGGCTGCGCGCTTCAGTGAAAGAGACGTGGATCCTGTGCACTGAGGCGCATGACAGATTACGATAA
>Cbetulinus_10340.1
ATGGAAAGTTCGCACGTCCATTTTGTGGATTTAAGGTCTAAACACGCTCTCTATGCTATGGATGGCTGTGAGACATATCAGGTTCGAACTTCTCTGAGCAAGTACCACACTCATCTGATGACAATCCACTACAACGCTACTTCCCAACAGTTTGAGTACCTCGAGTGTGATGGCCGGAGCACCTGTAGGGATAATCATGGAATTGAACTGACGCCCATCAGAGTGTAA
>Cbetulinus_10342.1
ATGCAGCACAGCACCACACAGTTCAAGTTTGCGAGACAGTTGAGTGCAAGCGTTCGAACTGCAGGCGACGTTTTGACGGACAGAATGTGGCAGAAAGGTGTACTTTTTCTCGGCTTGGGCGTGTCCCTGAAGTTGTTCTTTCAAATGGGAACATTGTTGACCATCTTAGCGGTTTTCGCAGCATATTTGGTGACCGGAGGATGGAAGTTTGCGCGTGTAGTGGTGAAGACCTTTCCCAGAGACGCAAGAGCCTTAAAGGCCTTGTTGATGACGACACTGAAGGTGCGGTCCCACACAAGAGCCAACACAACCATCGCCAAACTTTTTCAGAAGGTCTGCTTCCTGTTTGAGGACCAGACCTGGACCTTCCAGCAGGTAGAGGAGCAGACTAACAGGGTG…
>Cbetulinus_10343.1
ATGACAGGACATGAATTTGTCCATGTACTACAGACCAGAACAATAACACGACTAGTGGGCGGGGCATCTGAATACCATGTCGGTCACAAAAGTTTAGACGAGATGTACACTGCATCTCTGAATAACATACAAGTATCTGCTATCACTGACCCCAAACCAGTCACCCTTCATTTCTACCACCACAAACTCGGCATCAGCCGTGTCAGCAGTCACGGCACTTTGGAGGTAGCTGAGCAGCAACTCTGA
>Cbetulinus_10344.1
ATGACGACAACAATTGAGGTCGTGGACGGTGGGTCTTTTAATGAGGGAATTGCCTCTGTGCGAAGTGACGCCACCGATGACAAATTCATCCTCTGCAGTCATGTTGATGGGGACCCTAATCGGATTCAGACAGTCCGGGTGGGGCAGTGTACCGCTGACATTGTGGGCCTGCTGGACGAAGGTCAGGTCATGTACGCCTTGGGACGTTATGAGACCAAGTTCGACATGATTGGTGACAAGGTGCCGCTAGGCAAGAAGGGGCGTTACGGAGTGGTGAAGGGAGAGGCGGAGAGCATGTTCTCCCCTTACCACCTGTTTGTGGAGTCCAGCAACACGGAGGACTTTGCCGACAATGTCATTCTGCAACAGGAAGTGTTGAAAGGTATGACTAATGTCTTT…
>Cbetulinus_10345.1
ATGGCTGACAGCGGCAAAGGGAACGCGCATCCTGCGCCCGTCATTGATACCAGTACCAGTTTTCAAAAGCTGGGGGTGGTTGATGAGCTGTGCAGTGCTTGCACTCATCTGGGATGGAAGGCACCCACCATGATCCAGGTTGAGGCCTTGCCTGTGGCCTTGTCAGGCAAAGACATCATAGGCATTGCCCAGACAGGCTCAGGGAAGACCGGCGCTTTTGCCCTGCCCATTCTGCAGGCTCTGCTGGACCGGCCCCAACGGCTGTTCGCTCTGGTGCTGACCCCGACACGTGAACTGGCCTTTCAGATTGCAGAGCAGTTCAAAGCTCTGGGAGAGGGCATTGGCATTCAGTGTGCGGTGATCATTGGAGGCATTGACATGTCCACACAAGCGCTGATG…
>Cbetulinus_10346.1
ATGGGGTGGGTGGTTGGGGAGGGAGGGGGGGGGGGTGCTGAGTCCACTGGCAAGTTCAGTCTCCAGTTAGGCCAGTCTGGCTCCTGTCGCCATCCCTGGAAATGCATCCCGCCATCACAGCTCTATCCTTCATTGACCCACTTACCACATGGAGGATGA
>Cbetulinus_10347.1
ATGGCGATCAGAAGGAGATTCGCTTCGGTTCCCCCAGTCTTCGTGAGCGCCAAGACGTCTCGGAGCAGAAGTTACGATGCCCTGCCTGTCCGCACCGCTCTGCACCTTCGGGGCGCTCCCATATCAAGGGCCGACAAACTGGCCTATGTATCAAGGGCAGACGATTACCTGAGTGATAGGGTGACCAATGCTGGCTACTTTTCGAACTACGCTCTGGAGGAGGGCTACGATACGGCCAGGCAGTCCAGAAACCGTGATGCGCGACTGCTGAGAGATGCCACCGACGCCATCGTGTCCTCAGAGAGCTTCGCCACGCCTCAGACCTCTGTGGCCGCCAGACGTGTGGCGCGCGGCCAGTCAATGGCCCCACGAGCTGCATCTGTCCCTCCCCGCTTCCTC…
>Cbetulinus_10348.1
ATGCCTACCTGTTCACTCGAGTCTTTACATGCAGTTGTCGCTAAGGGACGCTACATCCGGTGCTCCTCATCCGTCGTAGTACAGATCGTGTTGAAAAGTAACAACATGACCACTTTGGAAAATGCAAACCCAGTGATCTTTGGGCGATCAAGAGAAAGGCCGATAGTACCAGAAGAGGAAGATGACAACATTGTGGACAAAATTGATGATAGAGAGGTTTTCGACATGATACGAGAAATCAATGACCCAGAACACCCACTCACTCTAGAAGAGCTGAATGTAGTCGAGGAATCAAAAGTGAAGGTGGATGACGCAGAGGAAAGCGTACATATCTATTTCACCCCCACCATCCCTCATTGCTCCATGGCAACACTCATTGGTCTGGCCATCCGTGTCCAG…
>Cbetulinus_10349.1
ATGGGTCTGGGATCAGGCCGAGGACTCAGCTGGTGTGCATGGCTGTACCAGCGTCAACAGCTCCTGGCTTTCACTCTCAGACCATTGTCCAGAACTCTCTTTAGTCATACTGGGGTGTGGGAGAAGGAACTGACGCAGAAGGAGAGGGAGAAGGTGGAGAGACACTGGATGCCCATTATCAGGGAGCATGACAGACAGCGGTGTCAGAGGACAGACAGCAGTGGAGACAAATACTACGTGTTGTCCATGTTCCCCTATCCAAGTGGCAATCTGCACATGGGTCATGTCCGTGTTTACACTCTCAGTGACACCATGGCCAGGTTCCACCGACTGGCCGGACGCAGTGTCATCCACCCAATGGGATGGGATGCCTTTGGTCTGCCGGCTGAAAATGCTGCC…
>Cbetulinus_1035.1
ATGGCGGACGAAATTTCGGTGGCATCAGACTTGAAACAGTCTATAGAAAGGTCTGCTTGGGATGGATGTGGAGTGCGCGGATTCTTGATTGGCCGAGTGTGGAGAGGTCGTGTCTACGTGTTAAACCTGTGGACCAGCCACAGCAACAAGAATGACAGTGCCACAGCCTGCTTGAACAAGACGAGTGATCTCGCCGCCTGCCAGAACCATCTGTGTGCAGGCACAGATGTGGTGGGTTTTGTGGTGGTCACACTGGGGTCAGAGGTGAGCGACGCTGAGGAGCACCTAAGCTCGCTGCCTCCAGAAGTACAGGCTGCAGTCGCTGGGCCCCTCTTTGTGGTGTGTCTCATCCAGAGGAAGTTTCCCTCTGACCCAGTGGAGGTGACCTTCCATCGCTAC…
>Cbetulinus_10350.1
ATGCCCTGCTCTCATGGTGACCTCAGTTTCGATGTCTTCTCCACGTCTGTGGCCTTGGTTTGGTTCCGTCGGGGTCACCGGTATCGGCGAGTCCATGGGGGCTGTCGTTTGACGGATGTGGTGGCGCCCTCCGGAGGGAGAGCTCACTCACGCCGGCTCCGCGACTAA
>Cbetulinus_10351.1
ATGAATGGACTGACAAGATCTGAAGCCTTCCAAGCAGTTTTAAGGAAGGCAAAGGAACTGGGCGTGGGTGGAGACTTGGCAGTAGCTGTGCCATACGATGACTTGCCGGTGGTGCTGCCAGTGATTGACGTGTTCACAGGACGCGGACCTTCTCCCCTAGCTCAGCAACATGACTGGATCCACACCACCTGTCCCAAATGTGGAGGCCCAGCCAAGAGGGAAACGGACACCATGGACACTTTTGTGGACTCCTCCTGGTATTTCCTGCGCTACCTGGACCCCGACAACACCGAGGAACCCTTCAGTAAGGAGCTGGCAGACCGCTACATGCCTGTGGATCTGTACATTGGGGGCAAAGAGCATGCGGTGATGCATCTGTACTATGCTCGCTTCTTCTGT…
>Cbetulinus_10352.1
AAAGCAATAGCTATGGACCCTCAAGATGCAGTATCCCTTCATTCTCTTGGATACTGGTGTTTTGAATTTGCTCATCTACCATGGTACCAAAAGAAAATACTGGCTGTTTTGTTCCGATCTCCACCCCACACAACTTTTGAACAGGCACTTGACTACTTTTACAAGGCCGAAGAAGTTGCCCCGGGGTTTTTCAGTATGAACCTGGTGATGGCTGGCCGGGCCCACCACCATCTGCACCAGTACGACAAAGCCCGCGCTCTCTTCACTCGTGCTCTCCGAGTGGTCCCTCGATCCCCTGATGAAAGACAGGCCCATGCTAAAGCCACCGAGATGTTGAAAAAGATGGATCACCACCACCACTGA
>Cbetulinus_10354.1
CTGCCGTCATTGCGGCATGATGGGAAGGGAAGCAGTACCCCAAGGCAACCTCGGCCCACAGAGCTGTTGCCTAAGTCGGGTAGAAACCAGCTCCTGTCTGCTGAGTCTCGCCAGCTGGATAGCTTCAGTTTGCGGTATCAGAATGAAAGAGACTTCAGCAACCATTCTCACCACAAGCTATTCTGTGATATTTTCTCTGGTGTGACCAAGCATCGGCTGTGTTCCAAGGATTGGTTGAATAAAACATCGCCAGAGAATGTTTTACGGGTCTTGGTGTGTCTGCGAATTCTGATGAGGGATGAACACTTCCAGAAGCTGTTTTTCAATCTGGGTGGTGTCAAATTTCTGTCTGAG
>Cbetulinus_10355.1
ATGATGGCAGCGACCACATGCGAAGTTCATAGACCATCGGATGACCAGGAGCTCACCAAAATTCTGCAGAATCTGGCAGATCCTATGAAGACATCAAGCCAGACGTCATTCAAAAGGGAATTTGGTTTACTGAAATCAAAGAAGCCAGCACCAGGCACATGGGCCTACCTCATCGACATGACACCTGTTATACAGCGCTGTTGTCAGGAGAAAAAGTTCTGGCCAGCTGCTGAACTAGAATATCTGATCTCACAACAGTGCATTTCACCCAGAAATATTCAAATGGTATTTGAGACACTGTCAGAAAGAAAAGAAATTGGAATGATGTCCAAAGCACTGAAAAGCCAGCCAGGGGGAGATGTGCCAGAAAGTTGTTTGGTTATTGCTCTGCAGTGCTTT…
>Cbetulinus_10356.1
ATGTTGAACTACCCAGGCCGAACCATGCCGGCCGCCTCCCCCAACACCACGTCCTCGCAGTCGTCCACCCAATCCGGGGACGCCCTGTCCAAGACCAACCTGTACATCAGGGGTCTGTCGCCCAACACCACCGACAAGGACCTAGTCAACTTGTGCGCACACTTTGGGACGATCACATCAACCAAAGCAATAATCGATCAAACAACTAACAAATGTAAAGGGTATGGCTTTGTGGATTTTGACGCCCCAGGGGCGGCGGAACGTGCGGTACAAGCATTACAGGCTCAGGGAATTCAGGCTCAGATGGCTAAGCAACAGGAACAGGACCCTACCAATCTATACATCGCCAATCTGCCAATGCACTTTACTGAGAAGCACCTGGAGAACATGTTCAAGGAT…
>Cbetulinus_10357.1
ATGGCACTGATGCCGTTGTGTGAAATGGCGGTGTGTGCTCCCAGTGGCAGCAGTCCGGGTTCAGGCGGCTGGCCTTCAGGTATGGATCACATGGCTGCTGTATCCACGGCAGTCCTCGGGACAGTGTGCCCACAGACAGTGTTGGCGGAAGGATTGTCATTGTCACTTGGTCCTCCTCCTCTGAACGTTCATATAGCCGTGTTCTGCTACAGCTGCTTCTCCCTTCCTTCTCCCCCTACTCATCCCTTCCTGTCCCACTATCACCGTATCCATAGTGGATTTCTGGAATATGGAATTAGTTCTGGACGCTTTGACTCTCACGTCGACTTCTTGTAA
>Cbetulinus_10358.1
ATGGACGTGTCCAATCGACGCTTCTGCAAGCGCTGCCGGCTCCGGAAATGCTTCGAGATAGGCATGCGCAAAGAGTACATTCTGACGGAGGAGGAAAAGATGCGGAAACGAATGCGCATTGAAGAGAACAGATGTAGACTGAAGCAACCCACTCCTACCTCTGTTGACAGGAGGTTCCGCGAAGTCGACAGGACCAAAATGCAAATTAGTGACGTCACTTCCTCCCAGGTGCGTTTGCGTCCTCTAGAGTCGGAGGAGGATATAGCCATCCACGAGGTGGTCAGCGCCTACCACCAGTCACTGGAGATCTGCGTGGAGTCGGACATCTCCCGCGAAAAACCCTCCATGATCGATGTGGTCAACATCGCCGAGATCAGCGTGCGGCGCGTCATCGACATG…
>Cbetulinus_10359.1
ATGACGAGAGACAAGTTGTGTGTGTGTGTGTGTGTGTGTGAGTGTGTGTGTGTTTGCGTGTCTTTGCATGAGTGTGTGTGTGTGTGTGTGTGTGTGTGTGTGTGCGTGTGTGTGAGAGAGAAATGTGTGTGTAAGAATGTATGTGTGTGTGTGTGTGTGTGTGTGTGTGTGTAA
>Cbetulinus_1036.1
ATGACTACACCAGCTCGTCGACGTTTAATGAGGGATTTCAAAAGGCTTCAAGAAGATCCACCTGCAGGGGTCAGTGGAGCTCCATCTGACAACAACATCATGCTGTGGAATGCTGTTATATTTGGGCCCCATGATACACCTTTTGAAGATGGCACATTCAAGTTAACTATAGAATTCACAGAAGAGTATCCCAACAAACCACCTTCCGTGCGCTTCATCTCCAAAATGTTCCATCCGAATGTGTATGCTGATGGCAGTATATGCTTGGACATCCTCCAGAATAGATGGAGTCCCACATATGATGTATCAGCTATCCTCACATCCATTCAGTCATTGCTAGATGAACCCAACCCCAACAGTCCGGCCAATAACGTGGCGGCCAAGATGTACCAGGAGAAT…
>Cbetulinus_10360.1
GGCTACCGTGACTTCTTCGTCAACCTCAACCAGGTGAACTACGTGACCATGACGGCCTCCTTCTCCGCCATGGTGGTGCTGGTCCTCATCCGTGACGGCATCAACAACAACAAGAAGCACTGCCCCAAGATGCGCGTACCCATACCCATCGAGCTGATCGTGATCGTCGGGGCCACCCTCCTGTCCTACTACCTGAAGATCAACCAGGAGTTCAAGGTGGAGGTGATCGGA
>Cbetulinus_10361.1
ACGGTGTGGCTGGTGGTGTTTGTCTGCACCGTGCTGCTGGACGTGGATCTGGGGCTGCTGGTGGGTCTGGTCTACAACCTGGTGCCTATCCTGCTCAGGACGCAGAAACCCTATGTGTGCCTTCTGGGAAATATTGAGGGAACGGAGATGTATGCGGACGTAAAGGTTCACAAAGAGGCCCGCCAGATTCCAGGAGTGAAGATCTTCCGTTTCGAGGCCCCTCTGTACTTCGCCAACGTGGACCACTTCAAGCGGAGTCTGGTGGCGGAGACCAACCTGGACCCCAAAGAGCTGCAGAAGGTGCAGATCGCTGCCAGGGAGACGGACATGAGTCTTCGTCACGAACAGGTGTGTCTAGGGACGACCAGCACCTGGCCAGAAGACCCATGCGAAGGTCAC…
>Cbetulinus_10362.1
ACTGAAGAACTCCTCGCTCAGGATCCCCCTGCGTCTACCACGCGAACACGCGAGCAGCGTCCTCCGACATCAAGCAGCAAGACCAGTACCACTGTACCACCCTACCTGGCCTTTGACACGGCCCGGCCTTTTTCGGACATGCCCGCCCCTTTCAGTCTGCCCATCATTGGCACCATGTGGATGCATCTGCCCGGGGGGCCTCTGTACGGGATGTCCTTCGAGCAGAAGACCAAGCGGATGGAGGAGATGTACGGGTCCATCATACGCGAAACGGTGATGCTGGGCTTCACCCTGGTGCACGTGTACCTGCCGGAGGACCTCGAGGCCGTGTACCGGGTGCAGGGGACCTGGCCTCGCCGGGACGCCTTCCGCATGCTGCACAAGTACAACACACACTAC…
>Cbetulinus_10363.1
ATGAGGAAGATACGACTTAGTGACACTGATGGAGCCCTGTTTGACGAGGAAATGATTCCCCAGGACTACGATTACCTGGCCAGGCATAAAGCTACTTTCTGCCGCATGTGGACTGACCAGGGTCAGAAGTTCTGGAGGCGCTATGTGGAGGTGTTCCGTAGCTACATCCTGCGCTACTCCCTGCTGGGGGACCTGACCTGCGACGCCTCACAGCTCCAAGGCACGCTGGAGTTTGCCTTTGTGGTCATAACCACACAGTTCATAGAAGGGAAGGTGAATCAAGCCAAGTCTTTGCTAAATCAGATAGCAGATCTGGGCAAGAATCGGCATAGATTTCAATATTTAGACTCCAAATCAGTCACAAAAGATCCATTCTACACAAAAGAAACAAGGGATATC…
>Cbetulinus_10364.1
ATGAGAAAGTGCTCCAACACCACTGAAATGACATTTGATGATGCATTTTCTTCTCAACACCAAAAACCAATGACAATTACACGAGGACAGTACCCTCTAACCAGGCAGCACCACAGAAAAAATATTCACGGCCTGGAATTTTTTCCCCCAGCTTTTGCAACTTAA
>Cbetulinus_10365.1
ATGTCTCTGGATAGCCCCAGCAATCGTAGTCAGTACCCTGGAGTGACAGGCCCAGTGAGTTTAGCAGAGCCCAAACCGTTTGATACTGAACTGACAGACAAGCTGAAGGAGTCCATGACTCCCCATGGCGTCTTTGAGAGTGAAGCAGAACTGCACCATCGCATGGAGGTCCTTGCTCGAATAAATGAGTTGGTCAGAGAATGGATCAAGGATGTCAGCAGACACAAGAACAATATACCAGAGAGCAAGATCAACACGTTTGGCGGAAAAGTGTTCACATTTGGTTCCTACAGATTGGGTGTCCACACTAAAGGTGCTGATATTGATACGTTGTGTGTGGCTCCAAGGCATGTAGAAAGGTCCGACTTTTTCAAGTCTTTTGTGGAACTCATGAAGAAT…
>Cbetulinus_10366.1
ATGGAAAAGTTTGGAGGATCATTAGCAACATTACTAAACTGGGGGACAGATCTTTTATCCACGGTGTTTGAAGTGGCAGGGTATCCATTCAAACAAGTCGTAAACTGGTTTAATGGAACGGCCGCAAGTGTTGTTTCTGGCGCGATGTCAGCTGCAAAGAAGATTGCCGTTTGTATCATTCTTTTTGTTATTATTCTGTGGATAGCAGTTTTTCTGTATGCCAGTTTCTATCGCATCTTTGTACCAGCTGCCACCATTGCGAGACCTGCACATTTCAAGTTCAGAGTATGTCCAAGCGGAGTGGGAATGTGTTCATTTCCAATGGCCAATGTCACGCTGGCCACAGGCAACAAAGCGGAGGTCTTAGGCCTTGGTCAGGAATATCGGGTGGTCCTGGAC…
>Cbetulinus_10367.1
ATGGCTGCCTACCGTCCCGGAGTATCCGTATTTGTCCCCCGAACTAATGAAATCATGCAGCCTGTCCCTGGTATCCACTTTGGTATTCTATGTCCCATAAAAAAAATCTGGGAGAAAAAAAAAATGAAGCCGAGTTCGTTAGCCGATCACCAACTGACTGACTTCAGTCGTGGCCATCCTGACCAAATCCATCGAAAAGACCCAAACATTGCCAAACTGACCATTGCGTGTGCACATACATCGTCTTCCCGAGTTTTGAAAGCAAGAAAAATGGACACGAAACTGGGAAAGTGTAGAAATGCCAATGGCGATCTTGACAAGGAGGCTTCTGTCAAGAAGAAGAAACGTCAGCAGATGTTCCTGTCAAAATATACGGAAACCTGGCCGTTCTTCAAGTGT…
>Cbetulinus_10368.1
ATGATGTCCAGCAGAGAGACATTTCACTTTGCCCTGATGATGACATGTCTTGTAGCTGTGCCAGCATTCTGTGTGCTGGGTGCTGACAGAGACAGATGGACTTGTGCCTTCGCTCTAGGAAGACCTGCACTAGGAAAAGAAACAGTCGTATATTTCACCTCCATCAGCTCTGTCTTGGGAGCCTGGTTTGGTGCAGTGCCCATCCCTCTCGACTGGGATCGTCCATGGCAGGTGTGGCCAGTGAGCTGTGTGGTGGGGGCTTTGCTAGGTCATTGCTTGGGTCTTCTGGGATCGGCAGTCTACCTGCCCCTGAAGCACAGGCAGCTGTCCAAGACTAAACTTACATAG
>Cbetulinus_10369.1
ATGGCCAGCAGCAAAGTTGATGCCAAGGTGGTGTTGCTGGGGAAATCTTATGCAGGGAAGACCTGTCTTGTGGAGCGCTACCTTCAGGACAGATTTCTGGGAGACAGTGTGCCTTATCAGAATACCATTGGTGCCGCCTACGGTGCCAAGACTGTCACTGTCAATGGACGCACAATGGTGATAGGGATCTGGGACACGGCGGGTAGTGAGCGCTACGAAGCCATGAGTCGTATCTATTACCGCGGGGCCAAGGCCGCCATCCTCTGCTTTGACCTCACCGACAAATCCAGCTTTGACAGAGTTCGATTCTGGATCGGAGAGCTGCGACAGCATGAAGAAGAGTGTAAGCTGTACCTGTGTGCCACCAAGTGTGACCTGATCGAGGAGAACCCTGACCTA…
>Cbetulinus_1037.1
ATGCATTTGTTCAATGCTTCCGAAATGCAGTGCTCCCACAGAGGAAAATCCCTGAAATTCTATGCCTTTGTGTATGTGCAGGGGCAGCCACCAACCACCACCACCCCTCCATTGCCACATTTTTTCCCCAATAACGTTTTTTCCCTCTGCTTGTGCTGTCACCAGTGA
>Cbetulinus_10370.1
ATGCCTCTACCCGTTCACAATCGTCGAGAAGGCAACTCGTCTGACAGGATGACACAGACTTCCGCGACACGTCGGTCTGCTGACCCCACGATTTGGCCTAACCTGACCTCACATGTGTGCCTTCACGAGGTTGCTGTACAGCTTACATCAGCCGGCGAATGCATTTCACCTGAAGCTTTTACTTTAACTGGGGATTTAAGTACTGTTAAACGAAACACCGACTCGATCAAAAGCAAAATGTCTCGTTTAATTTTAGGACCCTTGTCAAAATCCTTTGTGAGAGGTCGAATGCTGCAGACAAACATAGCAGGATGTGGCTGTCCATGTCATGTTAAACATGGGAGCAGAACATTATCAGCACGAGGTCACATTTCCTCTGATGATCAGAATGACGTAAGA…
>Cbetulinus_10371.1
ATGTCTCATAGGATTGCGAGATCCTGCGGAAGGTTCTCTGTTCTGAAACATCAGAATATTGTGAAGAGAGGGATGGCAAAGAGCAAGTTTGAGTATGTGCGTCAGTTTGAGACAGAGGATCGTCTCATGCCCAACTGCTGGATTGTTGTGCGCATAGATGGCAAAGGATTTCATCGGTTTTCTGACCGCCACAGTTACCAGAAGCCCAATGACGACAGAGGGTTGAATCTGATGACCAAGTCAGCACAGACTGTCATGGAGGACTTCAAAGACATTGTCATTGCCTATGGACAGAGTGACGAGTACAGCTTTGTCTTCCACAAGAATACAAAAATGTACAACAGGAGAGGAAGTAAGATTATGACAAATGTAGTGAGTCTGTTCGCCTCATCCTTTACA…
>Cbetulinus_10373.1
ATGGAGCTTTATGACTTAAGAATTGTGCTAGGTATTGTTTTCGTGGTGATCAGCTGTCAGACACTGGTTCTAGGGGCAAATAGCACCGTGGTATCGACAGCAGGAGCGTCCGCAGCGTCAACAGCAACGCCCACCTCCAACCGATCTTCTTCGTCAGCGATCACCACTGGCTCAACAGCTTCATCAGTGACCACCCCAAACGCACCAGGCACCGCCACTTCGGTGTCGCCCACGACAAGCACACCTTCAGTGGATGAAATTTGTCAGCGAAACAATGGCTCCTGTGATGAGTGTCTGGGTGTGGCAGGCGCAAAGTGTCTGTGGTGCTATAGTGACAGCAGCTGCCAGGCCTACCCCCTGAGCAAAGTTCTGCCCCCAAGTGACATGTTGAACTTTGAG…
>Cbetulinus_10374.1
ATGAGTGAGGGTGCCCAGCTTAATGGGCCTGCCAGCCAGACTGGAAGATTTATTGATACAGTAGACCCTGATGATCCAGAATACATCAGAAATCTGCAGCGTCCTGCAGAAGTGAAAGAAGACATGAAACAGATGGAAGGTCGCTCACGGGTGTCTGTTGTGCTCAACTCCCAGGCCTTCAAGGAAGAGCTGGAGGCCATTGTCCAGGAGCAGATTCGTCAGGGAGGACCCGCCTCCATCTTTGCCCTGCAGCAGATCTCTGATCTCCTCATGCCCCAATCCAGAGGAGGTCATTCTTCATTCAGCAGATCTTCACCAGTCATTCCAATCAATGATATCAGAGGAGTGGAAACTTTCGGCTACAGCAAGCAGGAGAAGGTGCTGAGATGCAAATTGGCT…
>Cbetulinus_10375.1
ATGCATGTCGAAATCAGCGTCGCTCTCAACTTCCTCATCTCCTACCTCTACAACAAGCTGCCTCGCCGCCGGGTGGACCTGTTCGGCGAGGAGCTGGAGAAGGGGCTGAAGAAAAAGTTTGAAGGTCACTGGTACCCCGACAAACCTTTCAAAGGCTCCGGCTTCCGGTGTGTGCGCTGTAACGGGGAGAACGTGGACCCCGTCATCGTTGCGGCCGTCTACAACGCCGGCCTGGATCTGCAGGAGGTGAAGAACTACATCCCTGAGGAGATGACTTTGTGGATCGACCCTTCCGAGGTGTCGTACCGCATCTGCGAGAAGAGCCCCATCAAGGTGCTGTACACAGACCGCCAGGAGGACGACGGCTCGGACACCATGGACCGGGAAGTGCAGGCCGCC…
>Cbetulinus_10376.1
ATGAAGAAAGAAAGAAAGAAAGAAAAAAGAAAGGAAGGAAGGAAGGAAAAAAAAAACAGAAGAAAAGAAAATCAGAAAGAAATAAGCAAGATCAAAGGAGGAAAAAGACAGAAAGGAAGGAAGCGAGAGGGAATGAAAGGTGGAAGGAAGAAAAAGGGATAG
>Cbetulinus_10377.1
ATGGGATTTGTTGTTCTTCTGAGGGAAGACGCAAAAATGGCAAACACCGCGACTGCCCGCATAAATCCTAAGAAACAGACACTTGAAGATGCATATTCACCGCCTGCAAACTTTCTTGAGATCGATGTTGTCGATCCACAAACACACGGTGTGGCGAAAGCAAGGTACACAGACTACGAAGTGCGAATGAAGACAAACCTGCCTGTATTCAAGCTTCGTGATTCCAGTGTGCGGAGACGTTACAGTGACTTTGAGTGGTTGCGCAATGAACTGGAAAGAGACAGTAAGATCGTTGTACCGCCATTACCGGGCAAAGCATTGAAACGACAGCTGCCATTCAGGGGAGATGATGGCATCTTTGAGGAAGAGTTCATCGAGGACAGACGAAAAGGGTTGGAG…
>Cbetulinus_10378.1
ATGTACGCGCGCTACAGTCGTGAAGTGGACCGAATGCGGGAGGGCCAGAAGACCAGCATCCCGGAGGAACAGCACCCGGCCCAGCAGCTGGTCAGCAACGGCTGCAGCCATGACGAGGTGGACGAGGAACTGCAGAAGTTGTGGAACCGTCTGCAGAATCCTCCTCCCGAGGCCCACGCCAACCCCAACTGTCTGCTGAAGAAGAACCTCACGCCGGAGATCTACGAAGAGCTGAAACACAAGAAAACCCGTTTCAAGGGTAATCTGAAGTCATGCATTCGATCAGGATGCGAAAACCCTGACAGCGGTGTGGGCATCTACGCCTGTGACCCTGAAGGATACACGGTCTTTGCCCCGGTGCTGGACAAGGTGATCAAGGACTACCACAAGGTGGACTCC…
>Cbetulinus_10379.1
ATGGGTTTCCCTGTGTGTCAAAAGCCTGACATTCCTGTGAACTCGGGACATGTCCTACCCCCATCACCTTTCTGTGCTCACACACCTCTGCTCCCCTTGCTCTCCTCCCCCTTCCCCTCCACCCCCATTCCACTCCCACCTTATCCTCCCTCACCTTCCCCCTTTCCCAGTCAGTTGACTCTGAATGTATGA
>Cbetulinus_1038.1
ATGACCAGCACGAAGACGTACCGGATGAGGATCGAGATGGAGGACCCCCTGTACCACGGGCAGAAGAAGCTGAAGGTGAAGGGCAAGGATCTCACCCACCTGTCCACCTCCGTCTTCAACCTCCTGGAACTGGAGGTGCTGGACCTCAGCCCTGAGCGCGAGGCCTGCCTAGACTTCAAGCTGTCCACCCTCCCTCCTGGAATAGGCCGTCTGATCAACCTCTCCGTCCTCATGTTGGACACCAACGATCTGGAAGAGATCCCCTCGGAGCTGGCCCTCCTGCGGAACCTGGAACGGCTGGCGCTGAGCAACAACCGCCTGTCGTCCCTGCCCACGGAGTTCCAGAACCTGCAGAACCTGCGCAGTCTGCACATGGCCAACAACCTGTTCCAGGACGTG…
>Cbetulinus_10380.1
ATGTTTATGCTGCAGGGGGCGCTGGACATGAAGTACAAGACAGCACGGACAGCCATGGTGCCCATTTCAGATGTCTACATGCTGAGTGTGGACAGTGAGCTGGACTATCAGACCATGACCCATATCATCACGAGGGGTCACTCCCGCATCCCGGTGTACGGAGGCAGCCGGTCCAACGTGATCGCCCTGCTGCTGACCAAGATGCTCATCCGCCTCAACCCCGATGACCGCACCCCTGTGGCCAAGATCCTGGAGTCCCCCACCTACGCCCGCCCCGCCATGTTCATCAACGATGACATGCCGCTCTTCGACTTGCTCAACCAGTTCCAAACAGGGAAGAGTCACCTGGCCATAGTGAGGAAGAACGTGTCGCCACAGAAGGAGCAGGGTGGGGGGAGG…
>Cbetulinus_10381.1
ATGGATCCAGATCAAATCTTCAAACGATTTTTTGGAACATCATTTCCCGAATTTGGTCATCGGCCATTTAGACCTGTGAATGAAGGAGAGAGAAGCAGCTGGTCTGGAGAGTTTCATCATGGGTCTGACTCATTTGGTGACCTTCATCTTCGGATACACCAGCACATGGAAGAGATGGACAAGCAAATGCAGGAAGCCTTTCGCATTTTTAGCATTCCCAACCATACGCCATCAGCTTTGCCCAGTCTCCCAGGAGAAGCTAGTGAAAGTAATCCCCAGAGTGGCTCCAATGCTCGTGAACAGATGTTAAAAGAAGGAGATGGTTCGGATCACTCACCTCCATCATCAGAACAACCTTCACAGCCGTCTTTTGGAGTCTTCTTTTCTCCTTGGTTTGAA…
>Cbetulinus_10382.1
ATGGGGATGAGCTGGACAGCATATAGGATGCAGAAGAGATTTTTCAGAAGTGTTTGGGTGACATTTGAATGTGAGCAGAAAGAGAGAGAGGCACAGAAGACAAATCTTGTGTATGTGGATGAAGAAGGGGGACAAAAAGAGGCAGAGACAGCAGTAGGAAAAATCAAAAGACATCCCTCAGGCTGTGATCAACTTACTGGATGA
>Cbetulinus_10383.1
ATGACTGACACAGATGAGGTCAACACACTGGATAGTGATATCAAAGAATACATGGCTTTCTTTCGCAAATCATTCCCAGAAACACCTGTCATTCCAAAGCAGCACATTGTGGAAAGTCACTGTGTTCCGTTCATCCGATCTCACCGCTTTAGCCTGGCATTACATAGGGAACAAGGGGGGGAGCAGACACATGCACTCGTCAACTTACTCAAGTTGTGA
>Cbetulinus_10384.1
ATGAATGTGACTCCAGTTAGATGGTCTACAGGTTGCAGGTTGCATATCCCTCATTGCCTATGTGACAGGTTAGATTATTTTACATCAGAGTTTTGCAGTGGTACTACTCGTAGGACTGCCATTGCCAGAAGGCAATCTAACAAGGCCAACAGTTGTTTCACAGGAAGAGCATACTTCAAGATGCTCAGACTTTTCCAACAAACCCTGATGCAGAAACCACAAGCCTTTCATCTGGCTTGTTCAAAATGCAAGCAGTTCATACACTCTGGAGCATCTTCAGCGGCGAGAGTTTCCAGCATACTGTTGTCTTCTGCAAAACGGTCAGCAGGATATCAACCCAAGATCAATGCTCAGCCTTACAAGGGACCCAGGGGACCTTTTTCAAGGCTCAGAGACCCA…
>Cbetulinus_10385.1
ATGGCTGGACACGACGTGGATGAATTGTTTGATATTCGCACTGCCTTGCTGATTGGAAACTATCAGCATTGCATCAACGAAGCTCAGAAACTTCACGTGAGCAGCCCAGAGACAAAAGTACAGCGTGATGTGATTATGTACCGTGCATACATTGCACAGCGCAAGTATGGTGTCGTATTGGATGAGATCCGTGCATCTCAAGCAGATGAGTTACAGGCTGTGCGTATGTTTGCTGACTACCTCGCCAATGACTCAAAAAGAGATTCAATTGTGCGTGACCTAGACTCCAAGATGGCTGGCAGCGTAGATGTCAGCAACAGCACCTTTGTGTTAATGGCAGCCGCCATTTACTACCATGAGCAGAATTCAGATGCTGCCCTTCGTGTACTTCACCAGTCA…
>Cbetulinus_10387.1
ATGCATTTGGATCAAGTTTCTCATTTTCAGTTTCATCAAGTTCTGTGTGGCCTATTTATGGAGTGTCGCCCTCCACCTGAGGAGGACAAAGCATGTGTGCAGAATTATGATCTCAAGGCATTTTTTCCCCCCAACAATTGTAAAGACTCCACAGTTTTGGGTGCAGGGTTTTAG
>Cbetulinus_10388.1
ATGCATGTGTGTGTGTGTGTTGTGTGTGTGGTGGTGTGTGTGTGTGTGTGTGTGTGTGTGTGTGCATACATGCTGGTGTTGTGTGTGTGTGTGTGTGTGTGTGTGTGTGTGTGTGTGTGTGTGTGTTTGCACATGCATGCATGTGTGTATATGCAAATCTTTAATTCTGTGCAATGTCATTCATTGCACACTTAA
>Cbetulinus_1039.1
ATGTCTGCTTCAGCAGTCTACATCCTTGACGTCAAAGGGAAGGTGCTGATATGTCGGAACTACCGTGGAGACATTGACATGTCGGTCATAGACAAGTTCATGCCGTTGGTAATGGAGGGAGAGGATGAAAGTAACGTGACGCCGATCATCTCCCACGGCACCGTCACCTTCATGTACATCAAGTACAACAACCTCTACCTGGTCGCCACGTCCAAGAAGAACGCCAACGTCGCTCTGGTGTTCTCCTTCCTTCATAAACTGGTGCAGATCTTCGTGGAGTATTTCAAGGAGCTGGAGGAGGAGAGCATCCGTGACAACTTTGTCATCATATATGAACTGCTGGATGAGGTGATGGACTTTGGCTACCCCCAGACCACAGACAGCAAGATTCTGCAAGAG…
>Cbetulinus_10390.1
ATGTCGCTTGCCGGATTGAAAAAGCAGTTTAATAAGGCAAATCAGTACATGAGTGAAAAGATCGGAGGTGCAAAGGGTACAGAATTAGATGATGAGTTTCTTGAAATGGAAAAGAAGATTGATGTGATGGGGAGGCTGGTGGATGATATGATCAACAAAACACATGAATTCCTTCAGCCAAATCCAGCGTCTCGGGCCAAGATGGTGACGATGAACACCATCTCCAAGATGCGGGGCCAGTCCAAGGTGGGCATGTACCCACAGCCGGAGGGCACGCTGGGGGAACACATGATCAAACACGGTCGAGATCTTGGCGATGACAGCACGTTTGGCCAGAGTCTGGTGGAGACAGGCGAGACCTACAAACACTTGGCAGAGATCAAGTACAACCTAGAGGAC…
>Cbetulinus_10392.1
ATGTCGGGTCTGGTGAAAGCGAAGAAATACGACTGGAAGGATTCCAACTTGGCTATGTTTGGCTCCGATACGGAAAAAGAACAATTCAAAGTGGAGACGTGGCCCACGGACAGGTACGGGCATTTCTTCACAGGAGACTCGTACATCATTCTGAACACCTATAAGGATAAGGAGAGCGACAAGCTCCTGTACGACGTCCACTTCTGGATCGGAAAACACAGCACGCAGGATGAATACGGAACTGCGGCGTACAAAACGGTGGAGCTGGACACCCTTCTGGATGACGTGCCGGTGCAACACAGGGAGGTGCAGAACCACGAGAGTGAGCTGTTCAAATCGTACTTCAAGACCATCATTCAGGTGATTGTGGTGGAGGAGGAAGAAGGAGGAGAAGCCCTG…
>Cbetulinus_10393.1
ATGCACACACACACACTCACACACACACACACACACACACACACTCGGACACACACACACACACACACACACACACACTCGGACACACACACATACACACGCACGCACTTTCACCTTAAACGGGCGGGCGTGCGTGCGGACGTGAGTGCGCGCGTGCGTGCGTGTGCGTATGTGTGTGTGTGTTTGTGTGTGTGTGTGAGAGAGAGAGAGAGAGAGAACACTCTCACAGTCAGAAAGGGATGA
>Cbetulinus_10394.1
ATGACCAATGTAGTGGTGCCCTATTCTGGAGCCATCCCAGGAGGCCTCAAGGACGGGGTGGAGATTGAGGTGAACGGAATCGTCCCCCACCACGCCCATGACTCGTTCAGCATCAACCTGGCCCAGGGCCCCCAGCTGGAGCCGACCACCCTGCTGCACTTCAACGTGCGGCTGCACGAGCACTGCGTGGTGCTCAACCACATGAACAACAACTCCTGGGGCGGCGAGGACCGCAAGTCGGGGGTGCAGTTCCACAAGGGCAAGCCCTTCGACGTCACCATCATCGTCAAACCTCAGATGTTCAAGATCAAGGTGAACGGTCGTCACATTGCGGACTTTGCCCACCGCCTGCCCAAGGAGATGGCCCAGTTCGTGATCATCAAGGGGGACGTGTCCATC…
>Cbetulinus_10396.1
ATGTCCCTTTTTCTTCGACTTCCGCAGTCGTTTGTCAACATAATCATGGCGTACTGGTTTCATCGCAATCCGTTGAAGGCTACAGCCCCTGTCACGTTTGAATTACACGGAGTTTCTACAAATGATGTTACGAGAAAATTGTTCAGTGACATGCGGACCAATCGGAACAAACTGCTGGAGATGTTGACTGACCCCAACCACTCGGTGGAGACGATGGAGCGTACGGCCAATGAATACTTTGCGCTGATTCAAGGCCTGTACCAACAAATCGACCCCAACGAAGCAGAAAACAAGCTGCGGAAAGTGATTGGCTTCAAGTGGAGCAGTACGCTAACGGGCCCCACTGCAGTTGAGGCTCATGATGCAGTTTACGAACATGTGTCAATGGCCATCAACTTG…
>Cbetulinus_10397.1
ATGCATGCAGAGAGGAAATGTTCACTTGTTTTGGAGCTTCATTTGGAAACTGTTTACTTCATAGCCATGTCATCTCCTTATTCAGATGGGGGAGGAGGGATGTTTGAAGATGGCCCTTTCATTGAACCAATTCCAGGGTGGCTAACCTACTAA
>Cbetulinus_10398.1
ATGGAGAAGTACGAAAAGATTGGCAAAATTGGGGAGGGCTCATACGGTGTGGTATTCAAATGCCGCAACAAAGAGACTACACAGCTTGTGGCTATTAAGAAGTTCGTGGAGTCAGAGGACGATCCTCTCATTAAGAAGATTGCCATGAGAGAAATTCGCATGCTGAAGCAACTGAAGCATCCAAACCTCGTGCGACTCATAGAAGTGTTCAGACGTAAGAAGCGTCTTCACCTTGTGTTCGACTACGTTGACCACACACTTCTCCATGAGCTGGACAAATACCCCAGAGGTTTACCGGAAACTACGCTCAGAAGGATAATCTACCAAACGTTGTTAGCAGTCAATTTCTGTCATCAGTACAATGCAATCCATCGAGACGTCAAACCAGAGAACATCCTC…
>Cbetulinus_10399.1
ATGGTGAACAGCTTGACATTTTGTCATCTTCCAGGAGAGACTCCCCAATATACCTGTTACATTGACAAAATCGTGGGCCAAGGCACTGCCCCTGCATCCTACAGGAACCTACGCAGCCCCTGGGTCCTGGCCACAGTTTTGAAGACTCCCCTTCCCCCACTTCATGAGTACTTATTCCGCCCCAGAGTCGCTATTTAA
>Cbetulinus_104.1
ATGGCGAAGAGGACGAAAGTTACGGACCTGTTGCCAGAATCGTCTTACGTTTTCCGCTATCAGTTTGAACAGAAGGGAAAATGTTCGGAGTGGAGCTCTGAATCCGCTGTTTCTACCACCCGGGAACCTCTGTACGCTTACAACCTCCACATGGCCATCAAGAAAGAAAACCTGGAAGAGCTAGAGGAGGTGCTGAAGAGCGGAGATGTGAGCGCTGATGTGCAAAACGACGATGGTTTCACAGCCCTCATGGCAGCTGCAAAAAAGCCGTTCCTTGAAGCCATTGACGTGCTGATTGAACATGGAGCAGACGTAAACTTCCAAAACCGAGCAGGAAAAACAGCGCTGATGGTGGCCTGCGCGGCCAACATGGTGGACAGTGTGCGTGAACTGAGGAAA…
>Cbetulinus_1040.1
ATGTACAGCATCTCCTCTGAAGGGTTGCCCCATGGCAACTTGATACTGACAGCTTCCTGTGGATCACCTGCGCAGAGACTGAGGTGGGTGGACTGTGGATCTGTTTGGGAATCTGGAATGAATGGCATGGGGGGACTACCACTGAAGTCGTGTGGAAGAGCTACTTACATTATTTTATATCATACAAGGAAATCCAACCCTCCTCTGGCCTTTTGGCTGAAGGAAAAAATGACGGAGCTCCACAGAAGCAGACGCATGAAGAGAGCTCTCTCCAAACCTCCCATTGCTGGTGAGCGTAACTGTCGCAATCTGAGGAACCTTCTGATGCCCAGCAAACCACCAGCAGTGCAACATCAAGCATCTGCCACAGATTCATTGGTACCAGGTTGCTTCAAATGC…
>Cbetulinus_10400.1
ATGAAGATGGAGCCAGAGAGTGTCTACCTTGCGGTCGTGGTGGCTGTCGGCATCCTTCTGATCTACTGTGTTCGGCGCCGGAGAAGAGGTGCGGGGCCCAAAGAGGAACAGGAAGTGACGGAGGAGTTCGTCGCTTCCTCTGCCTCTTCCGTTCACAAGGAGAAACTGCGGCGTAACAACAGCCTCTTCCAGTTATTCAAGACACAGGACGTGAACCACATTGCAGACCGTTTCGAGAGTCTGGATGACGTCAGTGACGCAATGAGGAGAGCTGGTCTCGAGTCCTGCAACCTTATCTTCGGTATAGATTACACGGGCAGCAACTACATGCAGGGCAAGAAGACTTTCGGCGGGAAGTGCCTCCACCACATCGGGTCCAACGAGCTCAATCCTTACCAG…
>Cbetulinus_10402.1
ATGCTGCGGCTGCAGGCTCGGCTCGGTCACCTGCGTCATGCAGCCAGCTCTCCCCTGACGACTGTGCCGGCAGCAGGCTATCGACTGCCAGACAGCCTCCAGCAGCTGATTCGCCAGCAGCATTCACAGCAACATGGCACCTCTGCCAGCCCCAAGGCGAAGCGGAAGCCTATTCAAAAGTTGCTCATGGCTAACAGAGGTGAAATTGCCATCAGAGTTTTCAGAGCCTGTACAGAGATGGGTATTCGTACGGTGGCCATTTACTCTGAACAGGACATCAACCAAATGCATCGACAGAAAGCTGATGAGTCATACCTGATCGGCAAAGGATTGCCGCCTGTCGCAGCCTACCTCAACATTCCAGAAATCATTGATATTGCCAAGGACAATGATGTGGAT…
>Cbetulinus_10403.1
ATGGTGTTCAAGATGTTGGCTGAAAGAGCGTTGGATTTAGTGAGAGAACAACACCGTTGTGCAGAGGGTGCTCTGGCTCCTTTCAATGAAGACTGCATCCGGCAAGTTTTAGAAGAAATGCGCACCTTGTTTGAGCAAAATCAGCGTGACACGAGTGCTACAGTTGCGGGAGAAGCTGGTCTGTTTTCTGGCATTCAGCTACGTCACACCGCCCTGGAACGAAATAAACGTTGTGTTCTAGCATACCTGAACAACCGATTGGAACATATCCGTAATATGCGCTGGGAGTTTGGGAGTGTGTTGCCTGCAGATGTGAAATACAACCTCAGTGAACAAGAAATCCAGTGGTTCAACAATTACAATCGCACCCTGGCCAACTATATGCGATCTATTGGAGAC…
>Cbetulinus_10404.1
ATGAAATCAATTGTATATTTAGTGCAGAAATTACCACATCTGTATTTGGAAAACTTCTTGTTGACTTCAATCGATAGAATGGAATCGAAATCAGAGGACAAGCGGACAACTGTTCCAAATAAGACTGTAGAGCCAGCCATAAATATCAGACAAAATGGGTGGAAACTCAAACTCATATCATTCAGAGCTGATTTGGTGAGGTCATGGTGGTGGCTGAAGGTGATTGGGTTAGTCATTTTCCTTGGCCACATTTCCTTGCCTCTCTTCATCTTGTACAACAGCTGGATTGTGCCCAGACTGGTGTTTTCAACTGTTGTACGATGGCCACCATTTGCAGACCCAGCATACCCACAAGACTATGGACTGAATGCCACACGGAACTTCTATCTTGATGTAGAA…
>Cbetulinus_10405.1
ATGAGATGTGTTGTGGTGCTGTTCAACCCACGTCGAAACCGCCAGTCACATATTTTCAACGTGTCCAAGAAAACCATCACCTCTGTCGCTTTTTCTGGAGATGGCAAACACTTGGTCACTGGAGAGTGTGGTCACCAGCCCGCAGTGCGGGTGTGGGACGTGGAGGAGAAGACCCAGGTGGCCGAATTTCATGGACACAAGTTCGGGATCAACTGTGTGGCCTTCTCCCCCAACCTGAAGTACATCGTGTCCATTGGGTCCCAGCATGACATGATGGTCAATGTGTGGAACTGGAGGACTGGCAACAAGGTCGCTTCCAACAAGGTGTCCTGCAAGGTGAATGCAGTATCCTTTGGTGCAGACAGTGCCTCTTTCGTGACTGTGGGTAACAGACATGTC…
>Cbetulinus_10407.1
ATGGGAAAGGATAAAGAGACGCCGTCCAAAGAGGACCTGGTGGAGGAGAACGAGCGGCTGTCGGAGGAGGCGGGCCGGCTGCAGGCCGGGTTGGAGGAGATGCAGGACCGCCTGAAGGGCGTGGAGGCCGCCTACCACCAGTCCAAAGCCTCCTTCACCCTAGCCCGCTATGGGCAGCTCAAGGACATCATCAAGCAACTCACCTCCGACGAGTCGTTGAAAAAGGTGCAGTCACTGACGGAGAGCCAAGCAGAGGGCAGTGGGAAGCCCGCGGGCATGAAGGGCCTCATGCAGAGAGCAAAAGAGTTTGCTGCCCAAGAGGGAGATGGTGCAGCACCAAAGGAGCAGCCTGCTCCCCAAGCGTCCAAGAGCGGAGGGGGCAAACTGTCGGGACTCTTC…
>Cbetulinus_10409.1
ATGGACTGTGGTGTGTCTTTATTTGACGCCAAGAGCACAGACACGATCAGCCATGTCTCTCTGATGAGTCCGATACAGCAGACGAAAGGCCTAGGAGCAGGCAGTACTTTTAATCTGCCTTCGAGAGGGATTGTGATGGTTCCCCCATGCAGTTTGTGA
>Cbetulinus_1041.1
ATGAATGTGGTTCCCTTGAATGGCAACAAAGCGTATGAAATGACACAGGAATCTTCAACATGGTATTTTAACAAATTCAGCTGTGAGCTGTGCACACGCATGCACATTATTCATGTGCAAATGCCCTCACACACACACACACACACACACACACACACACGCATACTGTGA
>Cbetulinus_10411.1
ATGGCACATTTTGTGTATCCAGTGCCAGCCAGTGCTCAGCCAACGACAGCCTATCCAGCCCAGACTGCATATGTTGCAGCAGCGCCAGCTCAACCAGCATATGGCACTGCAACGGCTCGAACTGGCCAGGCCTATGAAAGTTATCCTGCTGCTCACGCCGCTACACAGTATGCCTATACAACTCGAGCCCAGGTGGCTGTGACTCCTGCTGTGAATTACGGCCAACCCAAAGCGTACTACCAGCCAGCCCCAGCTGCTGCAGCTTACCCAGCAACAGAAACTCATTATCAAGGAGCCAAACCAGTGCTCACAACGGGTGCTGCAGGGTTCACAGCTCAGAGGCCAGCATCCCAACCTAAAGCGCAGGTAGTACAAGTCACTTCAGCCGCCCACAGCTAT…
>Cbetulinus_10412.1
ATGCCTCCATCCAAAGTGGAGAAGACGTTGATGGGAGTAGGAGGGGTCATTGGGGCAGGGGTTCTGGCATGGCAGACACAGTTCCCTTGGATCAAGTATGACCTCCAGCTGATGAAGGTTGGAATGAAAATGAAGAAAGAACTAGAGAAAGCATCTGACACATTTTTGATCGACTGTTTCGAAGAGCATGTACACAGACATCCACAGAAGACGATGGTGATTTATGAGGATGGTATGTACACCTACGAGTTCATGGATCAGCAGGCCAACAGAGTGGCCAGTGTGATGCGTCGCTTTGGATTAAAATGTGGAGATACTGTGGCCATTATGATCCACAATGAACCTGCCTTTATTTGGACATTGTTGGGGTTGCAGAAGCTGGGTGTTGCTGTGGCCTTG…
>Cbetulinus_10413.1
CTCCGCCCCCCTGCTCGTGACGAGAAGCATTATAAGCGTGTTCATTCACACGCTGGCTTCATTCGCTATCTGCTACGCCGCCTAACGCGCAACGCTCTCAGCAGCAGACGATCTTTCACAACCTCAGCTTACTTTGCTGCCTTAGAAGAAGCCTTCTACCCAGCCGTGTGTGTACCTGGAATGGCTGATAGTTTGTACCTGTTGTCCGGTCCTTCAGAAACGTTTGGTGACCAAATCGTGCCGGACGCCGATGACTGCTTTTTGGCGCCCTCCGACGTCAGTGCCTATGCCACTCATGGTTTGAACGAACTGGAGAAGTACCTCGAGCAGATCGAGCAGCAGGCCACGGTGGAGCTGTCCAGCAAGATCCGCCGGGAAAGCGCCTCTGTGGTGGACGAG…
>Cbetulinus_10414.1
TGCAGTATTTGCACAGCTGGAAATAAGGGTATATATTGGTATTCTCCTGGTTGGGTGTGGCGTTCTTTTCCAGAGCTGAAAGGACAAATTGTCCGGGAATTAAGGGAGGAACTTCCGAGGAGTTCTGGAGTGAAGGGACGCATTGTCCAGGAGTACAATATTGGAGGACGCAATAATCTGGAGTGA
>Cbetulinus_10415.1
ATGGCGTATCGTCGCAAGTGCCCGTCACAGCTGAACAGGGACAGGCACAGAGCAGAGACCGACAGAAGCAATCGAAAGAAAAAGGCGAGTGAAAATTCATGTTCTCCGTCCGGTTTATTTTTGCCGACACCTCCTAGTACATTTTACCACATTGACAGAACCAGCGAAAGTCGTGTTGCGTGTGATGAGGTTTTCGAGAGTGACAGCCATCTCCCTCCGTCTGTAACCCAGCCTGCAGTAGAAACACAGCATAGTGACAAGCAAACAGAGATTGACTTGGAACAGTGTGACAGAGAATCTGTGACAGTTGCACACGATGTAGTGTCGGTCTTGGATTTTGGTTCAGTGCAGCCAAGGGCTGATCAAGACTGTGTTGACGAATGCTGTGATGTGGTTTGT…
>Cbetulinus_10416.1
ATGAGAGAGAAAGAGAGAGAGAGAGAGAGAGGGGGGGGATTCAGACAGACAGACAGACAGACAGAGACGAAAAGACAGACAGAGAGTCTCAGATCACACTTCTCAATGTTGTTTTCTGCTTCGCGTTCCAATATCTCTGCAGAGTTTCTCGCCCCCAGAGCTGGCGTGAACGTTCGTGAGTGTACGCGCCCTTGA
>Cbetulinus_10417.1
ATGTGCGTATGCGCCAATGAGAGAGAGAGAGAGAGAGAGAGAGAGACAGAGAGAGAGAGAGAGACAGACAGACAGACAGACAGAGGGTTAGTGCGAGTCCACACTCGCCGCGCTGGTCGATGTTACGGATTTGTTTCGCGTTCTGGTGAGTGTGCAACTGGTCGCACCGCCCCGACGCCCTTCCTAAAGCGTGCAGCGGGGGCAGAGCGAGATAGACAGTCAGAATCCTGCCGCTTCGTCTTTGCCGCCCTGACGCCCCAGAGCAGGCGGGAACTTGTGTGTGCGTGTGTGCGCCCTTGCTAG
>Cbetulinus_10418.1
ATGACGAAGGGGGTACAAAAGAAGGATCACAAGAAGAAATGGGCGAGTAGACTTGAAAATCCATGGACTGACCGTCTCGATGGCCGAGTGGTAGAGGATGGTTTTTTCAGCGGAATCTTCTGCCTGAAGGGAGACGTCGGGACCAGCCTAATGGGCCGTCAGGATGTGTATGTGTGTTTATTGATCAGACATGATGAAATATCCTCGTCCAGCGTTCGGTTTTCCTCTCTGACGATCTGGGATTGTGTCACCGGTCAGGAAGTCTGGAATCCGGTGCCAGAGACTGACGCTGACAGCAAGGTCAGTTACCTTTTTGATTTGCTGGGATAG
>Cbetulinus_10419.1
ATGGCTGGGGGCTGCGCGCGTTCCCGGGCCAAGCTCCGATCCGCGGGAAGATCCAGGTTGGGCAAGAGTTTGTCGCCGACCAGTAGTTGTGATGTGTATGGGATCCCCGCACAGAGGAAGCCAGTTCCGGACACCACAGAGAGTGTGTGTGGACACTTGCAGTGA
>Cbetulinus_1042.1
ATGCAGCCTCCACTCTTCACAGAGAACAGTCATCTCCAGTCTGAGGAGAAGGCAACAGTCGTGACAGCTGTTCCTGTTCATGCGGACTTGCAGGGAGGGACACCTAACAATATGGAGTCTTTTGCTTGCCTGCAGGACCACTGTGTCACGAGATGTACTACATGA
>Cbetulinus_10420.1
ATGTGTGTGTGTATGTGTGTGTGTGTGTGTGTGTGTGTGTGTGTGTGTGTGTGTGTGTGCGGACACGTGCGTGCATGTGTGTGTGCCTACGTACGTGCGTGCGTATGCGTGTGTGTGTCGGTATGTGTATGTGCGTGCGTATGCGTGCGTGTGTGCGTGTGTGTATGTGTATGTGTGTGTGTGTGTGTGTGTGTGTGTGTGCTGCTTATGTTTCAGCTATTGTCATTGTTTATGTTGTTGTCGCTGGCGGTAGTAATGATTGTAATAGTGACAGTGGTGGTGATGATGGTTGGTGGTGGTGGTGGTGGTGGTGGTATTGATGACGATGGTGGTGATGGTACTGTTATTGATATCACATCCTTTGAAGCCAGAACCTTCACCCGAATCCAGAAAGTCTTG…
>Cbetulinus_10421.1
ATGACTCTGGGCTTGTTTCTCCTCGGGGTCTGCCTCTGTGGAGTTTCTGCCCAGTTTACAATGGAGAAGATGAGAGACTACACAGACCACCCGTGCAGTCGGCCGTGTCGGGACGGGGCACCTGCCAGACGCTGCGTGTATGACTGGAGCGTGGAGATGTACTACTCCATGTCCAAGGCCTGTTTTAACTGCCCCTTCAACGTCGCCGACTGTTTCCGCCCTGACTGTGTGCCGGCGGGCGGCACGGCCCGAGTGATCTACACTGCCAATCGGATGATGCCGGGGCCGGGGATTCAGATCCGGCTGGAGCCGAGTTCTGGTCCTCTTCTTAACAGAAATCGACGAAAATGCTGA
>Cbetulinus_10422.1
ATGGAGAGCGCGGGGGGGCTGACCATTCACTGGCACGGGCACCAACAGAACGGCTCCCAGCTGATGGATGGTGCCCACCTCGTCACCCAGTGCCCCATCCCCCAGATGGCCACCTTCCAGTACCGGTTCAGAGCCAATGACCCAGGAACTCTCTGGTGGCACGCCCACTCAGGCTTCCAACGTTCGGATGGGCTGAGCGGCCCACTGATCATTCGTCGACCGCCGTCACGTGACCCGCACAGCGCCCTCTACGACTACGACCTTCCGGAGCACGTGCTGCTGGTGGCCGACTGGTACACGGAAGTGACGGCCAGTCGTTTTGCCCAGCGTCACCATGGCAACAGACCCAGTACCCCCATGTCCATGCTTATCAACGGCAAGGGAGCTTTTGTCCCCCAC…
>Cbetulinus_10423.1
ATGATGATGAAGATTGGTCTGCTGGTCTGTGGTCTTCTGGCTCTGGCTGCCACCGGTGACAGTGCCTGTCCCTCGGGTTGGACCCTGAAGTTCAAATCCTGCTGGAAATTCTACAAGGGCCCGGTTCCTTGGAGGGCAGCCAAGGCACGATGCAGGAGTGAGGATGGTGAACTGGCGCACATAATAGACCACAAGCAGAACAACTTCATCAAGACGCTCGCCGGACGCAACATGCCCTGGATCGGCCTGGCGAGCTGTAACAACTGGCACAATCTCAAGTGGTTGTACAAGCACCTGCCTGTCACCTACACCCACTGGGATGCCAATCAGCCTCGGGACGCGCGTCCTTTATCCGAGCGCTGCGCTCTGGTGAACAACAGGCTGGGCACTGCGGTGTGG…
>Cbetulinus_10424.1
ATGGAGGGAGTGACGATGAGGATGGGCGAGCGGGTGGACGAACTGGATGACCTGTTACCTGCCCACTGCGCCAACGTCTACCTGGACACGTGGGACCGCCACCAGTCTATCGCCTTCTCCAACACGAAAGGACTGCGCAATGCGCCGGGCGAGAACAACTGCTTTGTCAACTGCGCCGTGCAGGTGTTCTGGCATCTGGACGTGTTCAGACGCAGCTACCGTCGTCTGTCGGGTCACACCTGTATGGGCAACTCCTGCATCTTCTGCGCGCTGAAGGTGATCTTCACGCAGTTCCAGTACAGCGACAAGGCGTCCCTGCAGCCCGACGCCCTGAGGAAGGCCCTGGCCCAGACCTTCGCCAACCAGCAGCGCTTCCAGCTGGGCCACATGGACGATGCT…
>Cbetulinus_10425.1
ATGTTCAAATGGAAAAAGAGGGATAAATCCAGTTTGAAGCCAGGAAATTTTCTGTATGTTTATATGAAAAATGGGAGAGAAGAAAAAAGTGGGTGGGGTGGGGGGATGGAAAAAAGAGAGGAAAAAAAGGGAAGAAGAAAGAAAAAGCCGTGCCGATGA
>Cbetulinus_10426.1
ATGTACGCCTGTGCACGATTCATCCCAACTGTTCGCAGTGTGACTGTGGCCAGTGGACGGAGCTTGCTGAGACCTCTTGGTGGTACCATGGTGAGCAGCAGGCAAGAGGTTCAGCAGCCCACCTTCAGCTCTGTTAACTTCTCCTCCCCTACTGTTACTGCTCTACTTAACCAGGTTCGGTCATTCCAGACCAGTGCAGCATGGCGGGACATTGATCAGGCAGCTAAATACATCGGAGCAGGGGCAGCCACAGTGGGTGTTGCAGGCTCAGGGGCTGGAATTGGCAGTGTGTTCGGCAGCTTGGTGATCGGCTATGCTCGCAACCCTTCCCTGAAGCAGCAGCTGTTCTCTTACGCCATCCTGGGCTTTGCCCTGTCTGAGGCCATGGGTCTGTTCTGT…
>Cbetulinus_10427.1
ATGGATGTTGAGCAGACGACCGCGCCGCTCACTGGCACACCCGGCGAGAAAGGACCAAATTTCGTTGCATCAGGTCCCCCCAGATGGCGGTCCTGCCGGTTCCTGCTGGCCTACATGATCATGGGAGGCAACATCGTGCTGTTCCTGCAGCGGGTGTCCTTCTCCATGGCCATCGTGTGCATGGTCAACCACACGGCCCTGGACCTGGGCTCCCGGCACACAGAGCAGCTCTCCCCGCCCCACACCAGCTTCAACCACTCCACCCAGGGGCAGGAGGCCGGTGACGTGTCGGCATGGGTACCCGAAGCGTCCACGTGGCCACAGTCAGGACACAGCCCTGACAGAGGGGGGCCAGCCTTTGGGCCTAACGGGAGTGTGGTGCATGAGTGGAAGGCAGTG…
>Cbetulinus_10428.1
AGTTTTGCCATCCCCTCCATGTTCGCCATCTGGGGGAAGTGGGCGCCCAAGGGGGAGAGAGCCACACTGCTCAGTCTGTCCTTCAGTGGTCAGAACGTGGCCAACTCCGTTGTGTTTCCCACCTCCGCCCTGCTCTGCAAGTACGGCTTTGCTGGGGGCTGGCCCTCTGTGTTCTACGTCTTTGGTGCAGTTGGGGTGGTGTGGTGTCTGACCTGGGCGGTGTTGGTGTCTGACTCCCCAGAAGAATCCCGCTGGATCCTGGCTGAAGAGAAAGACTACATTGTGACTCATCGGGGTCATGTGTCAGAAGACCAACAAAAGCTGATGGTGCCCTGGTGCAGCATCTTCACCTCCATGTCTTTCTGGGCCATCGTGGTCGGCCATGTGACCTTCACCTGG…
>Cbetulinus_10429.1
GAGACGGAGGGGGCGCCACGGAGCCTGTATCGAGAGGGGTACAGAGGTGCGTTCACTGGTCCCACAAAGACCGACCTCTTCACCACCCAGATAAGCAAAGTGATAGGGGATCGTGCTTCACGTGCCGACCTGTACATTAAATCATCAGTGATCAACTCACTGGCTGTGGGATCAATCCTTGTGTTGCCTGCTATCACGGCTGGACTTCGCTTGCATGTGTGGAACCGAAAACGCAACGACAGTTTTCCCAAGACAAGTTATAACAAAGTGACCAGCTTGTTAACAATGGCTCTCAACCGTAAAAACATCCCGAAGAACGTTCTGGAGCTGTTCGACCGCTACGTGGAGAACAAGGTGAGGCATCTGGACAGGCCCAAAGCCGTCCACATGCTGATGGCC…
>Cbetulinus_1043.1
ATGCAGTGGACTGAAAAAGGCAAAGAAAAGCAGACCCCTGCTTCCTCCATCTATCAGAAAGACTCCTCCTGTGCACATACTCCTATGATCTCCCCTCCCCTTCCCTCCCGTCCCTCCACTCCCCTCTTGTGCATTTCCCTTAACACTCCAGGAGCACAATAA
>Cbetulinus_10430.1
ATGGGTGCAGAGGTGGTTGAGTGTATACAGAATGGAGAAAAAACAGAGTCTGAATACAGGAGAGGTAACGAACTGAAACTGGAATTGCATTCAGTGATATGCTCTGTGGCATGTTCTATGGCTGGCAGTAGGGTACCTTGTTTGCAGAGCAGGTCAAGCACTGAGTTCGCTGCCAGACTTGAGTTCAATCCTGCAGTCTCCAGTCATTTAAACACTTCATCACCAAAGCTGGTGCCATTTTGA
>Cbetulinus_10431.1
ATGGAGAATATCACAACAAACACGCCGCAGATCGCTGCCCAATTTTTCGAGTATCTTCCTGAAATTCGGTCCCCTGTGAGAGATGCCTGGGTGTACATGACTGACAACTACACGAAGTTTCAGATCGCAACATGGGGTTCGCTGCTTGTACACGAGTTTGTCTATTTTGCTGCCTGTCTGCCAGCTTTCCTGTTCCAGTTCATGCCCTTCATGAGGAAGTACAAAATTCAAAGGGACAAGCCAGAGTCCACAGAGAAACAGTGGAAATGCTTCAGGCTGTTGATGTTCAACCACTTCTGCATCCAGGGTCCATTGATCATTGGTACATATGCCTTCACTGAATACTTCAACATTCCATATTCTTGGGAGGAAATGCCACCTTGGTGGGACCTGGGCCTG…
>Cbetulinus_10432.1
GAGTTCTGGGACCACGTGGAAAGACTGTGGGCAGACGAAGGCGTGAGGAGGTGCCACGACCGGTCTAACGAGTATCAGCTGATCGACAGTGCGAAATACTTTCTAGACAAAGTGCCTGAAATTCGGCTGCCGGACTATGTACCATCAGACCAGGACATTTTGAGGTGTCGTGTGATCACCACGTCCATCCAACACATCGAATTCGACGTACCAGACGCCGGACACCAAGTGAAATTCAGTGTGTATGACGTGGGTGGTCAGCGAGGGGAGCGAAAGAAGTGGATCCAGGTGTTCGATTCTGTGGTGGCCATCCTCTACCTGGCCGACTGCAGCAGCTACGACCAGACCCTCCGGGAAGATCCCTCCAAGAACCGTCTGCTGGAGTCTCTGGAGATCTTC…
>Cbetulinus_10433.1
ATGGCAAAGTACACGGAAGAGGACTTAAACGAGATTCAGGAAACCTTCAGTCTGTTTGATACCAGAGGGGACGGTAAGATCGCGGCCTCCCAGCTTGGGGATGTTCTGAGATCCCTCCAACAGAATCCCACTGAGCAGGAGATCCGCAAATGTGGATACTCTCAGAATCCAGATGCAAGGATCTCTTTTGAGACCTTCTTCCCCATCCTGCAGACCATCAGCAAGAACCGCAGTGTTCCCCCTTTGGAGGACTTTGTGGAGGGTTTCCGGGTCTTTGACAAGGAACAGAATGGCTTCATCTCCAGTGCTGAGCTCCGACACATTCTCACTTCACTAGGGGAAAAGCTGAGTGATGACGAGGTGGATCAGCTCATCCAGGGTGTGGAGGATTCCCAGGGG…
>Cbetulinus_10434.1
ATGAACGGAATCATTTCACGCAGAGGGGCGAGCGCCATGAAAGCCACACACGGCCGTCGTTTGCTGGTGATGGGGGTGGTGGTGGCGGTGACGATGACGATGGCGGTGGCGGAGGCATCGGATGGCAAGAGGCTGCACGGACGGCGGGCATGGTGGCGCGGAAGACACAGGTGGCTGGAGCGACTGGAAGAGGCGCTGAGTGCAATGGATGTTGAGTTGGAAAATGAGCTCATAGGAGGCAATGAGGGCGACAGTTACTACAACAGTTACTACAGCAGCCCTAAGGCAGCGAGGAAGTGGGCGGAGAAGGTGGACAAGGAGATGCTGTACTGGAACCATAAGTCGTCCGAGGCCAACTGGAACTTCATGACCAACGTTACGGAAGACACGAAAAACAAG…
>Cbetulinus_10435.1
ATGGGCATGCGGATGATGTTCACCGTGTTTCTGCTGGTTGTCTTGGCAACCACTGTCGTTTCCTTCACTTCAGATCGTGCATTTCGTGGCAGGAATCCCGCAGCCAACGACAAAAGGTCTGACCTGGCCGCTCTGAGCGTCAGGAGAGGATGCTGCTCCCATCCTGCCTGTAGCGTGAATCATCCAGAGCTTTGTGGTAGAAGACGCTGA
>Cbetulinus_10437.1
ATGAAAAGATTAACACCAGTCTTGAGAAATCTTTACTGGACATGGAGACGGAATCTGACCAGATCATGTTGCTGCCCTCATGATCATCAGGCATCTGGTGCATCTGACATTTCAAGACCATTTTATATCACCACACCTATTTTCTATGTCAATGCAGCACCACATATAGGACACCTGTACTCTGCCTTGATAGCTGATGTGGCCGCCAGATGGCAGCGCATGAAAGGACGTACAGTTCGATTCTCTGTTGGCACTGATGAACATGGGCTCAAGATTCAACAAGCTGCTGAGAATGCTGGCTCTTCCCCCATAGAGTACTGTGACAGAGTATCACAACAGTTCAAGGCTGTGTTTGATCAGACCAACATCTCCTATGATGATTTCATCCGCACCACGCAG…
>Cbetulinus_10438.1
ATGTATTTCGTCACTGAGATATCCCATAAAGAAGAAAACCCGTTTCGGGTCGTTATGACCATTAGTAACAGCTCTTCTGGTAAAATAAAACATCGGGCATCATCCGTGACCCATAATGAACATACCAACACATTTTCAGAAAGATCGGCCCAGAAGTTTTGTCTGGAGCGAGTGGAACACATTTTGACCACGGACACAGACAGCATTTCTTCGTTCCCATTGTAA
>Cbetulinus_10439.1
ATGTGGAAGATGAGGAGACCCGTATTAGCTGTGGCACTGATAATTACTGCAGCATTCTGCAGCCTTCAGTCTGAGGCGGTCTCACGTCACACTGGTGTCATTCTGCTCGGAGGGACAGGGGATCTGGCTCGCAAGTATCTCTGGCAGGCTTTGTTCGATGCCTACATGAGAAGGGAAGGAAGTGTCAAAGTGTTTGAAGAATGGAGGATGTCGATTGCTGCTGGCGGTGTTTCTCATGCAAGTGTGGCTGCCAACAGATTAAAAGATATATTCGACAACAACGTGAAATGCACAGACAGCCATGGGTCGCTGAGCGTGTGCGTTGCTAAGAAGGGAGAGTTTTTTGACAAGATAACCTATTCCCAGCTGATGTCTGGGGAGGACTACAAGGCAATGTGC…
>Cbetulinus_1044.1
ATGTCAGGAGCTGCCCAAAATGAAGGCACAACTCCCCAGGTTCATTCGGATGATGTACAGTCTTCCACCAAGTCGGCTCACACCACCACCAGCGCTGACAATGCCACTGCCACAACAACGGAAGAAGGCAGCAGTGAGACTCAGCAGGAGACTCAAGGAAGGTCGGAGAGACAGACGGGATCGCCAGAACCTAACTGCGCTATCTGTCTGGGACAGCTGGAGAACAAGTCGTTCACGGACAGCTGTTTTCATATGTTCTGCTTCGTATGCCTGCAAGAATGGTCCAAGGTGAAAGCAGAGTGCCCACTATGCAAGCAACCTTTCAAATCAATCATTCACAATGTCAAGTCCTATAACAACTACGACCAGTTCTACCTCGACCACCACCCTCGGCCCTCA…
>Cbetulinus_10440.1
ATGGAATTATCAGCGAGCAGAGATGTTATTCTAGGAGTGACTGGCGATATTTCTATTGTGGTCATAATTGGCATCTGCTCAGTTTTGATACGTCAGCTGGCCACGCCCTTCCACCGAGGATTCTTCAAGGACGATGAGAGTCTCATGTATCCGTTCAAAAGCGAATCAACCATTCCAGCGTCTGTCCTCTATGGGGTGGGATTCTGCTTGCCCTCTTTGGTGATCATGATAACAGAAGGAGTGTTGCTGAGGCGGAGGCAAACTCCGGAGGCCGTTTATGGGGCGGGGCAAAAAGGGACCTTGCTACGCAGCTGGCTGTGGGCTGTGTACAAGCTGGGCCTCATGTTCTACTTTGGTGTGGTGGTCACCCATTTCTCCACCAATGTTCCCAAGTACACT…
>Cbetulinus_10441.1
CCGGGCAACCACCGTGAAGAGGTAGCAAAGGACGTGGAACTCACCTCAAGTCCCAGCATGGACGTGGATGGTCTCCAGTCACGCCTCAGCGCTGCAGGGCAGTCGCATCTTCTGCAGTTCTGGGACAAGCTGACCGACAGTGAGAAGCAGTCGTTACACAAAGACCTGGCCCGCATCAACTACGAAGAGGTCAACCGGTACTTCAGGGATGCGGAGAAGACGTTGCAGATGGCTTCCGCAAAAATGGACAGTCACATGGAGCCTCTGCCGTCAGAGGTGTGTGGGAGTGTCAGTCGCTCCGACCCGGCCACTGTCGCCAAGTATAACAAACAAGGTTTAGCAGAGATTGGCAGCAGCAATGTGGCAGTGTTACTACTAGCGGGAGGCCAGGGTACCCGG…
>Cbetulinus_10442.1
ATGAAGGGAGAGGAGGAACAAAACAGCACTGAGACAGGTCAGCAAAGTACGGCAGCGCTCTGTTGCCCCATGTTCATACTGGGTGACAGCAGCTTCAACTTTCATGGGAGCCTTCACTGTGTGAAGGACACACTGTCAGCACACATGTCAACCACACTGAACTGCTCACAGCATTCCTCATGTCAAAGAGGGGATGCCCGCTGA
>Cbetulinus_10443.1
ATGGACAAAATTGAGAGGAAAACCACATCATTGCCCTTTACAAATCCCCATATTGAAGGAAAAACTTGCATTACTTGCCCCTGGTGGGATGAACCGCCATCAGCTCACAGCAATTCAACGCAGATGTTCACTGAACATGTCATGCAGCTGTCAACAGTCTTTGCCCAGATCCTATAA
>Cbetulinus_10444.1
GCGACACCTGACCGGAACATGTCCCACGCCGGAACACCAGATCCAGGCTTCTCAGGGTCCTCTAACAAACACTCTAAACGAGAATCCTACAAGGCTCAGAAGAGGACGTACCGGAGCCAGAAGAAAGAAGCAGCCAAGGAACTGCTCAGCACCATCACAGACCCTGCGGTGGTGCTGCTGGGCGATTGGCTGAAAGTGCGTGGCACGCTCAAGTCATGGACCAAGCTGTGGTGTGTCCTCAAGCCTGGAGTCCTCGTCCTCTACAAGAGTGACAAGCATAAAGGAAGCCAGTGGGTGGGAACGATACTGCTGAACACTTGCCAGCTGCTGGAACGCCCCTCCAAGAAAGATGGCTTCTGCTTCAAGCTGTTCCACCCGCTGGACCAGTCCATTTGGGCC…
>Cbetulinus_10445.1
ATGTGCACCCCCCACTACCTGAGCTCGGTGCCCACGTCAGCCGTGGGTCAGCTCAACCCCTACACCCTGCCCACCGTCACCGTGCAGAGCGGCCCGGCCGACGGCACCATCGTGACGTCACAGATCCCCGGCGTTATCACCACCCCCCTCCCTGCCAAGGCCCCCGCCAGGCCCGACCGTCTGGAGCTCACACACTGCCTTTCTGACTGTGGCGGTGAGGCAGGCTGCGACCCCCCTCTGTCCGAACCGTCCTGTTATGCGCCGTCAGCCTACCAGCCGTCCTACGTCATCCCTCCCTACAAACGCCTGGCGATGGAGGGCGGGGCCAGCCTGGGAAGCAAGGGGGGTGGGGGGGCACTGACCACGCTGTACCAGCCCCCCCTCCCCGTCACTGCCACC…
>Cbetulinus_10446.1
ATGGTCAAAGGCATGGAAGATCAAGGAAGGAAGGCTGATCCCAGCGTGGCAGCGGACGGCTACAGAGCGGAGCAATCTCCCCAGAGGTGGTACAGCCCTGCCCCAACCGCTGACCACCGATTCTGGCGAAGTCTGCAGAGCAGAGGGTTGGCCGATGGCCCGCAACACTGTACGACAGACGGTGGTCCCGACAGTGAACTGCCCGGCAGGGACGCCTGGCAATCAGCAGGCTGCCGATGCTCCAGACATGGACGCTTCCTGAACCGCAGTTCTGAGGGAAACCTGAGGCATTTCGGCAACAGTCCGTGCCAGAGCACCATGCCCTCAGCACTATGGGAGCCCTCAGCACTGCGGGAGCCCTCAGCACTGTGCGAGCCCTGA
>Cbetulinus_10447.1
ATGATGATGGTGATGCTGATGATGCTGATGATGATGTTGATGATGATGATGGTGATGATAATGATGACGGCGACGATAGTAAGGTCTTGTCATACCTGGTTTTCCCTGTTGCCCACCTTGCAGGAGGCGGAGGTGGATCTGTGCGGGGCTCCGGCTGGTCAGGGCTCCGACGTGTACTCCTCCCTGGAAGGCGAGAGGCCAGTGGTGGCCAGGGCCGTGTGGACGTTGGCCGGCCAGAGGGCCACGGCCGTGGCCGTGCGGAGCAGTGGTCTGCAGCTGACGGCCTTTGTGGGCACCGCTGAGGGCCACGTGGTCAAGGGCCAGTCAGGAGGGGAGGTGGACAGACTGAGTGCAGACCGCCAGGGCCCTGTGGTTCAAATCCAGCCGGCCACCTCATCA…
>Cbetulinus_10448.1
ATGGATCCTGAAGCATTCGTGGGCCTGGCTTCTCTGACGTCTTTAGATCTGAGTTATCACAGACTGACGATCATTCGCCAGAACAACTTTGTCGGTCTGAGGAATCTGCATTTATTGTACACGGACGGGTTCTGGTTCTGCTGCTTGGCGGACCGAGTGCCCAAGTGCTTCCCAGAGCCCGACGAGTTCTCCTCCTGCGAGGACCTCATGTCCAACCACGTGCTGCGCGTCAGCATCTGGGTGCTGGGAATGGTCGCCTCGTTCGGGAACCTGCTGGTGATTGGCTGGAGGGCACGTGACGTCCGTGGCGGGAAGGTCGACGTCCTGGATCGGAAGGGTAAAGTGCAGGGAAGAAGCATTACCGCGGTCTGTAGTCATCTCCTCCAGACCAGGTTCCAA…
>Cbetulinus_10449.1
ATGATCCGTAAAAAGAATGAAGCGTGGGCGAGAGTTGCAGCTGATGTGTCAGCCTTGGGCGTGGCGTTGCGCACAGTGACGGGGATGCGCAACAAATGGAGAGATTTAAAGGAGCAAGAGACTGTGGTGTCAAGAAATCCAGTGATACCCAAAGAGGAATATGTGTCAACAGCGGGAGGTGGTGCGGTGGCATCAAGTTCTGTGGTGGTGTCAAGTTCACTTGTCACAATACATGGTGTCGACTGTGTGACAGCAGGATCTGATCCATGTGAGGTGCTCTTGGCAAGGAGCAGCCCCTCCCGACCAGCCTCGGCCAATGCCAGCCTCTCCCAGGAAGGCATAGCCATGACACCGACTACCCGTGGTGTGAAGAGGAGATCCGATGCATCAGAGAAGCAA…
>Cbetulinus_1045.1
GTAATTGGCTTCCTGTCTGCTTTGATGGGGAAGAAAGGCAATAGGCAGGATGTTTTACGACACAAGCCACGCTTCATTCGACTGATGTCAGACTCGGAGGACATGGAGGAGGAGAAGACCAGTGGCCCAGTGCTGATCATTGGTCCCGGCAGCGTGCTGTACAACTGGCTGGAGGAACTGGACACATGGGCCCACTTCACCATCAGGAAGTACCACGGCACTGACAAAGCTTCCTGTCTGGTTGACGTCAATCGGGGCAAGGTGGAGGTTGTCGTCACCACTTTCGAAACATGCCGAGACAATATTGATGCCTTAAATACTGTAAAGTGGGATGCAGTGATTGTGGATGAGGTTCACAGAATAAAGGGTTTAAAAGCTCAGACAACCAAAGCTCTGAGA…
>Cbetulinus_10450.1
ATGGGTCACACTGGGTGCACGTACAAACTGAAAATGCCCTTTGAACCAAAGGTTGATTGGCGACAGTTTCTGTTGAAGGGGGCGGCAGGGTTTTTGTTTGTGCTTTGTTCAGATGGGAAGATAGGTGGAACTGATTCCACAGTGCTTCACGGGTTAAATGTGTTCACGGACAATTTTGTCTAA
>Cbetulinus_10452.1
ATGTATAACCAAGATGAAGAAATGTTCGATGCTGATGAAGGAAGTGACGAAATCACTACAGAGTTGTGGCAGGAAGCATGCTGGATCGTCATCAGCTCATATTTTGATGAAAAAGGTCTTGTTCGCCAGCAGCTGGACTCATTTGATGAGTTCATTCAGATGTCGGTGCAACGCATCGTTGAAGATGCTCCACCTATCGACCTGCAGGCTGAAGCTCAACATACCACAGGCCAAGTGGAAACACCGCCCCGCTATGTGCTGAAGTTCGAGCAGATTTACCTGTCGAAGCCAACACACTGGGAAAAAGATGGTGTTCCGAGTCCGCTGATGCCAAATGAAGCTCGTTTAAGGAATCTCACATACTCTGCTCCGCTGTATGTGGACATCAAAAAGACAGTG…
>Cbetulinus_10453.1
ATGCAATGCTCTGTCTGTGTAGGAAAGTGGACTCAGTGGAGTGGACTTCCAGGACTTTGGTGCCCCGCACGATTCCAGCATTCAGATTCAACAAATTCTTCAACATCGGATGCAGCAGTTGCCAGTGCAGCAGAAGCTGAAAAAACTCCAGTTGTCATTGATAATGACCTGATTTTGAAGCTTCTGAAAGATATGGAGGACAACAAGCCTGTGGCCAACATGCCAGATCCTTTTCAAAAAGGACACAAGCGGTGTATCCTGTGCGAGTACAACCTAGAGGTGAATTACAAGAATGTGAGGTTGCTCAGTCAGTTTGTGTCACCCCACACAGGACGAATCTATGGACGAGCAGTGACGGGTTTGTGCATCCCAATGCAGAAAGAAGTGGCTAGAGCCATC…
>Cbetulinus_10454.1
ATGGCGGCAAACTGCGACTTGGTGATTGTTCACGGTCCACCGTCACCAGCAGTTCAAAGTGTACTAAGGCAAAGACTGTCAGATGCAGATGAATACATCCATGTACATCCAGCGCAGCTGTATAAAGATCATCCTGGTTTTGGTGTAAGAGATATCGCCAGCTATGTCCTTGGTCTTCTTAAAAAGCACAAGAGAGTGGTAGTTGAGGACAGCTGTGCAGGTGGAGGTGTCAGAGACTGTCTCCTAAAGGTCGTTCCCAGCAAGCTCCCAGCGTGCAAAATGCGCGTCATTGAACTCAGACCAAGGCATGGACAGCAGCAGACGTTGTGGGAACGACAGTTCATTCTCGCCACTTGCCAGCAGCCACACCTCATCCTGTCTGATGAGCAGGTCCATCGT…
>Cbetulinus_10455.1
ATGGACAAGAGGGCTGCACAGGATCTTCTTATGCAGCAGTCCCCCTCTTTGAAACGAAACAGAATAGAAACACCAATGTCTATCCGAGGACCCATTCCCAATGGACCTATGCACCCACGCCCCTTAGTGGCCCTGCTGGATGGGCGGGATTGTTCAGTGGAAATGCCTATTCTCAAGGATGTGGCAACTGTAGCTTTTTGCGATGCACAATCTACACAAGAAATACATGAAAAGGTGTTAAATGAAGCTGTTGGTGCCTTGATGTGGCACACAATCACACTCACCAAAGAAGACCTGGATAAATTCAAAAGTTTGCGGGTCATCATCCGCATCGGCAGTGGTTTTGATAATGTGGATGTTAAAGCAGCTGGTGAAATGGGCATAGCTGTGTGCAATGTA…
>Cbetulinus_10456.1
ATGGGTAAGGTCAAGGCAAAGGACCTCCGGGGCAAGAAGAAGGATGAACTCCTCAAACAGCTGGAGGAGCTCAAAACGGAGCTTCAGTCACTCCGTGTTGCCAAGGTGACTGGTGGGGCAGCCTCCAAGTTGGCCAAAATCCACACTGTGCGCAAGTCCATCGCTCGGTTGATGACAGTGATGAACCAGACAAAGAAAGAGAATCTGAGGAAATTCTATCGTCCCAAGAAATACCGCCCCAAGGATCTGCGTCAGAAGAAGACGAGGGCCATGCGCCGCATGCTCACCCCCTACGAGAAGAGCTTGAAGACGGTGAAACAGCAGCGGAAGGAGAGACTGTATCCAGTCCGTCGTTATGCTGTCAAAGAGTAG
>Cbetulinus_10457.1
ATGCTCTGTCTTCCGATCTTCATCATCCTCCTGCTGGTCCTTTCACCTGCAGCTGGTCTTCCTGTGGAATCTGAGCCGCAAAGAGATTTGACTGAGGTGACTCAAAAAGATTCTGGGAAGAGTACCAAACACCTGCCTCTCAAGCCTTGGATCGACTGCAATACAATGAACGAGGACTGTGATTAA
>Cbetulinus_10458.1
ATGATTAACACCATCATCATCATCATCATCATCATCAACATCATCGTCGTCATCGTCGTCATCATCATCATCATCATCATTATCTGGGGACTTATTCAGCGCAGTTCCCCGCACTATGAGAAGGCTTACCGCGCCTACAATACACGTAGAAAAAGCTGCCCTCGGCGTAGGTTCGGTAAAAAAAACGTCACGTTTCACGAATTTGGTTATAGGGAAGCTGTGGCGGAGGATGAAAAAGAAAATGAGCAACCTTCCATCCCAGAATCCTCGAGGCTGGCAGATGCAGAACCCATAGCGCTCCGCTCTCGCCGTCGTCAGTTCTCGAACGACGGTAGCGGTTTGCAGACGCCAGCACAACCATCCGACAGCATGAGGGAAATCGTCCACATCCAAGCCGGC…
>Cbetulinus_10459.1
ATGAGCAGTGTCAATGACAGTAATCATCATCATGTCAAGTTCAAGATTTTAGTATTGAGGCCCAGCAACTTCTTAGATCCCTATACTGTCAAAGTCACACAGAAGAAATGTCACATCCTGAACTGGGCAGATCATCAACAAATACTGAAAACTGCTGCCTTGATGAAGTGGAAAGAGTCATGGACACCTGGCTGGGAGGAGGTGGGTTCAATTCCCATCAGAGCCATTTGA
>Cbetulinus_1046.1
ATGTTGACAACTCCAGCAGCAGGTCCAATGGCCCAGGCGGAGTTTCAGTCACCCCCTCCACCCCCAATCTCCCCTACCTGGCCGTCCGCTGTCGACGGTGAGACCACTTCTGCTACAGACGACGACAGCGTGGACCCCTTCACCGACTGGCCGTGGTGGTGGTGGGCGGCTGGAGGAGGTGGTGTCTTCGTCATCATCATCATCATCGTCTGTGTCTGTTGCTGCTGCTGCCGCAGCAGGAAACGAAGGAGACGACACAGCCGCGAAGGCTCTGCAGGAGATGCGGAGATCCACACGCCCCCTGCCGACTTCCGACGCATGGAGAGCTCAGCCGCCAAACGATACCTACATAACATCGCCAGCGTTTTCAGCTGGGGCTCCGACTTCGAGGCGGAAGGG…
>Cbetulinus_10460.1
ATGGACAGGGTCAGTCAGACCGGTCCTGAGGGAGCAGGCAGGGCTTTCATGTCCAGTGCCTCCACCACCGTGATGTCTGAGATGTCTACATGGACCCACGGCCAGGATCGCCACTCCTCTCATGCTTCTTCGCTTGGTCGCCATGGCGATGCCCCTTGCGACTCTCTGTCACCCCAGGAGATGACCTTCTCCATTCCCCCACTGGGAGAGAATGGGTTAGATGGCACGGCCATGGACAATCTAACTTACTCTAGTTTCTCGGAGAGCATACTGCCCATGGGAGCGTCCCAGGGTCAGCACGACAGTGCCTTGAGTTGGCCCAGACAGGCTGACAGGCGTGGGGCAGGGCAGGAAGGCAGAGGCAAGCTGGTGGATAAGGACAGTCAGTCTGGAGAGAAC…
>Cbetulinus_10461.1
ATGTTTGCCAAGCTGAAGAAGAAGGTGATCGAGGAGAATGGGGGTCGTGGGATGGAGGTCGGAGACAAATCTCTGACCGCCTCGCCAGCTGCAGTATTGTCGCGTCGTGAATCAGGCACTCCAGCAGCCATCCACAGCCCCTTGTCAAAAGAGCCCCCTGGTGGAGGACTAAAGGCAGCTTACTCTATGGAAAGGCTTGCAGCTTCCCCACCAGTTCCTGCCCCTGAAGAGTCTGGGGGGAGAGAAAGCGCCATGTCCCGGGAAGACTTGCTGGCCTTGCTGGCAAAACGAACAGAGCAGTGCAAGAAGATGGAGGGCAACATCAGTGACCTGGCGGCTCTCATCAAAGACAAGAACAAAACATTGGAGCAGCTGGAGACACAGAACCAGCAGCACGAG…
>Cbetulinus_10463.1
ATGGGGAGAAGATCAATTAATACCACGAAGAGTGGGAAATACATGAATCCCACGGATCAGTTCAGAAAAGAAGCAAGAAAAAGAGAACTGAAGAAGAACAAGAAACAGAGAATGATGGTACGACAAGCTGTCTTAAAAGGAAAAGATCCAATGAAACTGCTTGAAGAAATGGAAGCTATTGACAGGATGGAATACAATCCTCTGGAAGCTCCAAGTCTCAATGAGAAAGTCCTCAGAGACAAAAGGAAAAAACTGCGAGATACTTTTGACCGTGTTTTTAAACTGTATGAAAAAGAAAAGCCAGAGTATGCCATAGAACTGAAGAAGGCCGAGTCAGAATATGAGAGGACACGCCAGAAACTAGTGCAATTTTTTGAGCAAGTCAGAAATGCTGAGCGT…
>Cbetulinus_10464.1
ATGTTCTCTATGGTGCCCGTGCCCCTCTATGACACACTGGGCATCGAGGCCTGCAAGTACATCATCAACCAGACGGAGCTGTGCACGATAGTCTGCGACGACGTCAGCAAGGCCAGCCGCTTGCTGCAGGACGCCCACCAGCTGCCCTCCCTGAAGAGGTTCGTGCTCATCGGCAACGACCTCCCCAACGACCTCAAGAAAGCAGCAGAAGAACGCAACGTGGAGGTCATCCTGTTCAAGGACTTAGAGGCTCTGGGAGAAAACAATAAGCAGGAACCAAAGTCTTTAGATCTGACCCCCAATGATTTGCACGTCTCCTATCTGCCACTGGCTCACATGTTTGAACGAGGTGTGCATGCAGGGGTCAACGGCAGCTGGTTCAAACGCACCCTGCTGGAC…
>Cbetulinus_10465.1
ATGTTTGTTATAATGGTATCTCCCACCCTGCGCTTCAGTCTCTCTCTCTCTCTCTCTCTCTCTCTCTCTCTCTCTCTCTCTCTCTCTCTCTCTCTCTCCTGTCCATCTCTCTGTCTGTCTGTCTATTTCTGTGTCTGTCTCTTTGTCTTTGCCTCTCTCCCTCCCTCCCTCTCACTCACTCACTCTCTCTCTCTCTCTCTCTCTCTCTCTCTCTGCTCTGCTTCTTATTTCATGGATTACACAGATGCTGAATAA
>Cbetulinus_10467.1
ATGACAGACACCAGCGACAGCCATCCCCGCAGACAGCCGGTGCTGTTCCTGTCGCATGGTGGGGGTCCGTCCTTCTTTATGAGCCTGCGTGACATAGATCCTGACACTGCCCGCTTCATGAAGGGCATCGACAAGGACTCACCTGCTGCACACTACCTGCGCTCTATGGCCTCGAAGGAAAACCTGTCGTCTCACCGTGCCGTCCTGGTGGTGAGTGCTCACTGGGAGGAGCCGACAGTCACCGTCCAGGCGACCCCCAGACCAGACCTCTACTACGACTACTATGGCTTTCCATCCAGCACCTACCAGCTGCACTGGCCAGCTAAAGGAAACCCCCATTTGGCCCAGCGGACCCAAGCGTTGCTGAACTCGCGAGGCATCAAGTGTCGAAGTGACAGC…
>Cbetulinus_10468.1
ATGTCGTCCCTGTCCAGCCTAGACACCAGTGCCTCCGTTTACCAGCCAGCTCAGCTGCTCAACTGGGTCTACCTGACCCTGGCAGACCAACAGAGCGTGGCTGGGACGACTCCGCAGGGTCACCTCAACTCTCCTCTCAATGGACAGAGCCCTGCTAGCGCTTATGCCAACGGCAACAACAATGAGCTGTGGACACCGGGAGGTACTCTCAATGACGTCAACAATCTGCTCAAGAGCCTCAGCAACCAGACATCCCCACTGGGAAACCTTACCAACCCCTTTCAGAGCCCCAGTTCGCAGCCGCTGAGTACGTCTCCTTTCGGGAGCATGGTGGACCTGGCGGACACGCTGAACGAGCTGTCTCTGGACCGCAAGCCTTGCAAGCGTCCGCCCAGCTCC…
>Cbetulinus_10469.1
ATGACACTGCTGCCAAGTGAGAATGAGGTTATGCAGTGCACTGATGACTGCAGATCTCCCAAAGAGCTGGTCAGTCAGCTGCACGATGACCTGGTCAAAGAAAACCTGGCGACCTTAGCCTCTGCCAAAGCCTTTGTCAAAGTGTTGCGCGCTTTCAGAAACTCAGGAAAGACCACCATTGCCGAGACCCTCACCAGTCCTGACAGCTACTACCTGGTGCCACAGCTGATCGACATTGCCGCAGCGACCCAGACCCGTCCTGCCCAGGAGGCGCTGTTGGATCTGCTGTCATTTGACGATGAAGAATCCGTGGACCACCCTGAGAGATACCTGTTTGCTGCTGCCTACTCCACCCACCCTTCAGAGGAGCTGATTAAAGATCTCCTGGGGGTGCTGGAG…
>Cbetulinus_1047.1
ATGTGTCTGCGTGCGTGCGTGCGTGCGTGCGTGCATGCATGCGTGTATGTGCGAGTGTGTGTGTGTGTGTGTGTGTGTGTGTGCGTGCGTGCGTGCGTGCGTGCGTGCGTGCGTGCGTGCGTGCGTGTGTGTGTGTGTGTGTGTGTGTGTGTGTGTGTGTGTGTGTGA
>Cbetulinus_10470.1
ATGCATATGTGTACTAGCATGGAGGTGAAGAGTGGCAGTGAAGGAAGTGGTGATGGAGACGACAGCAGCATGCCTGGTTCTCCACTAACCATCCCCAAGGCCGCTTCCTCCTTCTCCCCTAAAGTGGTACGCCCAAAGCTGCCCGCATGCGCTGGCACCCGCTCCCCCTCACGCTCCAAGACAGACCCAGGACGGGAGGAGATAAAGGCGATTCTAGAAGACATACAAAACTTGAAAAAGATTGATTTCAGGACCTTTATACGACCACGACATATATCTGGCCAACAACCTCAACCTCATCCTGGTGGTTATTCCACTCTACCCTACAAATCTCAGTCCACAACCACTTCTCCTAATCACTCTCCACGCATTGGTTCTCCGACAGTAGATGATCCTCAT…
>Cbetulinus_10471.1
ATGAGGCAACCCACCGAAGGAGACACTGCACTGCTACCCAGTCACTTCAGTGGTGTTCAGTGGCACCTGTTAGTGTTCTGGTCCAACATATGCAGGACACCACATACTAAGCCCCCTACTGATGACAATGATTGCTTAGTCATGGAGCCAGCATGA
>Cbetulinus_10472.1
ATGTCACACACATCAGACAAACATATCCCTGTCATTCAATGTCAGATGTCACACACATCAGCCAAACATATCCCTGTCAATCAATGTCAGATGTCACACACATCAGCCAAACATATCCCTGTCAATCAATGTCAGATGTCACACACATCAGCCAAACATATCCCTGTCCATCACTGTCAGATGTCACACACATCAGCCAAACATATCCCTGTCCATCACTGTCAGATGTCACACACATCAGCCAAACATATCCCTGTCCATCACTGTCAGATGTCACACACATCAGCCAAACATATCCCTGTCCATGTCAGATGTCAGCAAATCTGCTCAGTCATGTCACACACATCAGCCAAACATATCCCTGTCCATCACTGTCAGATGTCACACACATCAGCCAAA…
>Cbetulinus_10473.1
ATGGCCAAAAGGCAAGCTGAGGCTGCGACTTCCAGTTCAGCAGTGCAGGTGGAAGCAGAGAAAGTGTCCAGTCAAGAGGGATCATCCAGGAATACCAGGAAAAAAGTTAGGCGGTTAGGTGTGGACAGACGCCAGATCAGCAGGAAGATGTCACGGCTGTGTGCAGACAGCTACTCTGTTTCATCTCGCACTCGGGCGAAGACCCAACAGAAGTGGCTGCTGGAAAATGGCCTCTGTAGAGGCAGGAAACGAAGGCCAAAGCAGAAGCAGCTGGTGATGAGAACAGCGCGTTACAGGAGTGCACTTGACAATCCGTACACTACCCCAAGTACCAGCGGCGAGGCCAGCCCGTCATTCCGTTCTTCTCCAGGACTGCATGCTCCTTCCTCCTTCGCTCTG…
>Cbetulinus_10474.1
ATGGCCCGAGTGCGGCGTCTCCTCCACCATGGATTCCTGTGCCTGACCAGCCTGGTGGCCGCCCTCTGTGCCCTCCACCTCCTCTACTTCTTCACCCGCCACCGACACCTGGTTCCGGCTCCTGTGGAGCTGACGTCAGCAAGGGGGTTCCTGGTAGACACGCCGTCCTGTAAAATCCCCGATCTGGATCCCATGGATCCCTCCATTGCGGACAGCGTCCGCCGGAAAGGGAAGATCAGCTGTACGGGCAGACCCTCCGTGACGTACGTGGATGGGACCATTCTCAGGATTAACCGGACTTACATTGAAAGCTCGCTGCACGGGGACTTCAGCCACTGCCGCTATCAGGCCGTCAGCCGGCAGGGCCTGCACAGTGACTTTGCCTTCACCTACAGCGAG…
>Cbetulinus_10475.1
ATGAGGAGGGTTGGGATGGGGATGAACACTCTGAGAACAATGTCACCTCTGGAGCACACCACACAGAACAAATATCCTTGGAAGAAATATGTCTCCAGAAAAAAAGAAGAAAAAAGAATCAACATCGAATACCAGTCTTCAGAAAACAACAACAATGAGCAACTACACAGTGTGATAAAGTCTTCAGAAAAACAAACACGCAGAAAAAAAGAGTGA
>Cbetulinus_10477.1
ATGTACAGTGCGGAGGGGGGAAAGGAGAAAAAAAAAAAAGGAAAGAAGACAGTAGAAGAGAGGCAAGAGAGGGGGCAGCATCACTGGCAGATCAATACTAACTCAATCCCACCTCTCTCGCAGCCTGGTTTAAAAAAAAAAAATATTCCTCCTCGCTCGTTCCTCTCCGCGCAACACCCCCACCCCTCACCCCCACTTCCTCCTGCCCACTCCTCCCCCCGCCCCCCTCCCAAACCCAATCCTTCCCAACCCACCCCGCACACACGTACATTTTGA
>Cbetulinus_10478.1
ATGACACATGTGAGTAGAAGACCAGATGCTGTAGTGCCAGTTCTGTTGCAGACCCACAGCCCTCAGCTGAACGAAATTCTCTACCTGATGCCAGGGGTGGACAGGTTTCTCACCTTTGCCCAGTCGGACATGGAGGCTGAGGAGGCGGGAGCGGTTGCCGCAGAGCAGGACTCTGGGGCCATGCTGAGTGAGAAGCTGAAGGAGAATGAAGCCATGGCTAACCAGCTGACCCAGTGCTGGCTGAACAAGTGGAGTGAGACACAAACCTTGATGCAGGACACTGATCTGTCGATCCGTGGACTGGGTCGCCGATCAAGCTCATACGGTGTCATCATTGACTCACAGCTGCCTCATCTCATTGGCATGGATGACGACATTCTGTCTACAGGTGTCATCATA…
>Cbetulinus_10479.1
ATGTCTGGCTGCCAGCAAGATGAACCTTTTCACAGCTCCGATAAAAATTTTGCTCGTTTTCACAAGAAGACATGTAAAATGCCCGTTGAAGGACTTCCTGCAAATTTAGAAAATATGCTGAACGCTGCACTGAGCGACATGACTTTGTCATCGTTCAAAATCGAAGGCAGTGAAGATCAGACTGTGGTGATTCTTAGGCTGACAACAATGTCCAACCGTTCCCCTGTCATGCGACCCCCAGCTCACAGTGCGGTGTTCAGGAGAAAAGGTCCGTCGCAGGTCAACAGAGACTGTGCCTCTGCCTACGCCGAGTCCGATGTCCCACCACGGACCACTGCACATCGACATGGCACAGTGCGACACAGACAGTGA
>Cbetulinus_10480.1
ATGCTGGGCCTCTTCACTCTGCAACATCCATTTGAGCTGACGCAGTCTGCACCCCTTGCTCCATCTGGTGAAGTACAAGTCTGTTCAGTGTTGACCAACAGCTGTGTCACCAACCCAGACCTTTCAACTCACTACGTGGCAGTTGCAGTCTTCAGAGTGTGGACAGTTTTTCAGGACTGA
>Cbetulinus_10481.1
ATGTCAGGATTGGGAATCATGGTGCTCACCCTTCTACTCCTTGTGTTCATGGCAACCAGTCATCAGGATAGAGGAGTGAAACGGCTGATGCTTCGCAAAAAGCTCCAAAAGAGTACCTGCAGTTCTCCTTCAGATTGCCCTGAGGGTCTGGAATGCTGCCCCGACAAACTGAATGATCCCGACGGGTTCTGTACTGATGATTGCATTTTCTTTTAG
>Cbetulinus_10482.1
ATGCTGACCCTGGACTCGGGACCACTCATCCCAGCACTACAGCGCCATCACCGGTCCAATTCCAGTCAAATGGTCCACAGCTGTAGAAAACGTCTGTACAGACAGCACACAGAGGTCACAGTTCAATCCACACCTCAGGCCTTTCAGTCCCTGTTGAGAGCAATCATCATGAGTGCTGGACTGGAGATTGCCAAGGCTGGCTGGCTGCATAGACAGAGCTCAGTGCTGCACCGATGGAAGAAGAATTGGTTCGTGCTGTATCGGGACGGAGCGCTGCGTTACTTTGAGTCTGATAACAGCCCCCGTGCTGAGGAGGTCTTCATTCTGCGCTCATGCTGTGCTCACATCAAGACTGGCCCAGAGATCCAGTCAGTGCAGCCCCCTGATGGAGTCAGCAGT…
>Cbetulinus_10483.1
ATGTCAGCAAGCAAGATTTTCACTGGATACCGTGCCCTTGGATATGTTAGCACTGACGTTCCCTTGGCAGTTCGCTATCACAGAAAGCACAAAGAAAACTATGTCGTCACGTCTGTTGGCTGCTCCTTCCATGTATACAATTGTTCAAAACTGGGAATTGTCAGTGTCAGTGACATTCACCCTGACCGTATCACTGTGCTGGCTGCAAGTCAGCGCCATATTTTCACTGCCTGTGGGAACACCATTCGATGTTTTGACAAAGGCAGAAAGGCCATTCACATTTACCAAGGTCATAAGAATGATGTGACCTTGTTACTGCCCTTTGGTCGTCACCTGATCTCTGTGGACAGCGGGGGAGTGATGCTGGTGTGGGATGTGCACTCTGAAGGTATTTTTTTG…
>Cbetulinus_10484.1
ATGTCAACATGCTTCAGTGTCAACAACTTCATTGTTAGCCATGCTCTCACCAACAAGGTGCAAATAAAAGGCTGCAGTCACACTTTCATGAAACGCACGAGAATCAAGAGAGCGAGTCAACAAAACAAAGAGAGTAAAGTGAGCACCCAAATCTAG
>Cbetulinus_10485.1
ATGAACTCTTCAGGGCACAGATCCAGTAATAAATCTGGAAGTGGAATATATCGGAACACCCTCATCACCTTACCTGAGCCCCGAGACCAAGGCCATCTTGAGCTGTTCTCTTCTCAACAGGACCCTGCCTCTTTCTTGTGGAGGGAAAGAGATGTTTTGCTCGGTGCTCACCTTCAGATTTTTTTGTTTTAG
>Cbetulinus_10486.1
ATGTTTTTATTTACCGTGAAAGTCATGGCCTCGTATGTATGTTATCGAATTTGCTGCCGGCAACTTCAACAACACGTTTCAAGGTCATTCAGTCTTCGCAAGCAGTCATCGCTAGCAAATAAGAGTGGTTTGCTGAGTCAAGGAAGGACCACATTTGGATCTCCATTACTGAAGTTTTGTCAGAATGTCAGACTGTTTCAAACCCCAAGCAGACTCAGGGAAAGCCAGAATGCTTTCATGGGATCCAGATTAGTGTTTTGGAGGAGTTTTCGGTCACAGAACAGAGACCAGCCTGTCACAAGAAGCAGATTCGGGGGTGATCAGCCAGGGTTGCTACGACCATTGGCGTTTACAGTTTTTGTATGTGGTTCCAGCTTCATTGGCTGCATGATCTGGCAG…
>Cbetulinus_10487.1
ATGTTGTATATAAAACGTGGCAGTGCTGTTCGTGGTCACTTGTTGAGTGAGAGCATCATCGTGTTTCAGTCTGCAATGGCACAGTATCCAGGGGGAGCAGGTTATCCCGGGGACCCACCCGCCTATCCCGGCACCAATCCTCCGGGCTACCCGCCACAGCCCACCCCGCTGGCGCCGCCCCCTACCCTTATCCAGCCTCCGGCGCCCCACCTACCACCCCCCTCCACCCCAGTACCCGACAGCTTACCCTCCTCCTCCTCCCGTCCCTTCGACTACCTACGTGGTGGAGCCGCGCCGGCCTTGTCATGA
>Cbetulinus_10488.1
AGTATTGCAGAGAGTCTAAAGAAGGGGAAGGCGCAGAAGCTGACCCACTCACGCACACCATCCAATGCCTCCAGCACCAGCGCAGAGGTGGCACAGTTGACATCCGATGGCACCATGGCCGCTGCACCCGTCCCCACTGCAGCCACAGCAGAGGAGGAAAATGGGTTTGTGGATAATGGAGCCACAAGCAGCGTTGAGACACAGCTGACTGATGTGCCTTTGGACAGAAGTGTGGAAGGACCAGTCAGCAACATGCCCATGTCCCCGGCAGATCTGCATGGCATGTGGTATCCCACTGTCCGCCGCACCCTTGTCACGCTGTCAAAGTTGTATCGCTGTATAGATAAAACCACATTCCAGGGTCTTTCCCAGGAAGCTTTACAAGCCTGTGTGGAGTCC…
>Cbetulinus_1049.1
ATGGCAACTGAACTCAAGTCCACCCCGTTTCCCCACTTCGCCACCAGCGCCATCCACCACGGCCAGGAGCCAGAGCAGTGGAACTGCATGGCTGTTGTGCCCTTGATCGCCACGGCCACAACGTCTAAACAGTCGGCCCCCGGAGAAAAGGCAGGACTGGAATACTGGAGGACGGAAAATCCGACACGGAACTGCCTGGAAAAATGCATTGCATCCCTGGAGGGAGCCAAACATGCCTTGTGTTATTCCTCTGGCATGGCCGCCACGCTGAATGTGGGTCACCTGCTGAGCAGAGGCGATCATGTCGTCTGTATGGAGGATGTCTATGGAGGCACTAGTAATTATTTCAGCACGTGTATCATCGATCAGGGAATCGACGTGTCCTTTGTAGACTGCACA…
>Cbetulinus_10491.1
ATGGCGCTTGCGTATGAAAGTCCACTGCCACAAACTATCCCCAAGATGGAGGGCGGTTTCCAACGCCCTCAGAGTGCCCTGGCCAGGGGCGTTCACATCACAGAACTGTCTGATGGCTGCACCAACCCGGAGCCCATCGTCCTGCAAGAAACTGACCTTCTGATGGAGCAGCACCTGTCTGCCAGCAAACTGTTGCATGCACTCAGGGACCTTGGGTCCTCCCTGCGGAACCTGGAGGTGCTGTGGATGTCCCGCTGTGGGCTGGAGGAGCTGGACGGGGTGTCCTCCATGCTGAAACTGCGGGAGCTGTACCTGGCCTACAACGAGATCTCCGACATCTCCGCCCTCGGCATGCTGGAGGACCTGGAGATCCTGGACCTGGAAGGAAACAATGTGGAT…
>Cbetulinus_10492.1
ATGCCTATGCAAAGGAAACGCAAGACAGAGTCGGGATCCAAGTCTGCAGCCAAGAAAGGGAAGCCGAATGCGGCTCCAGCAGGGAAAAAGGCAGGTGCCCCAGATCAGTCATCCCAAGCACAAAGCAAGGGGAAGGCCGTCAGCAGTTCAACAGCTAATGGGGACAAGCCAGTCTACACACACTGGCTGATGAAGTCTGAACCTGAGTCCAGATTTGAAAAGGGCATCGACATGAAGTTCAGCTTCGATGATCTGAAGAACTGCCCAGACCAGACGGAGCACTGGGATGGTGTGAGGAATTACCAGGCCAGAAACTTTCTGCGGGATCAGATGAAAGAGGGTCACGAGGCTTTCTTCTACCACAGCAACTGTAAGGAGCCTGGAATCATTGGGACCTGC…
>Cbetulinus_10493.1
GGAGGCTCCTTTTTGTGTGAAGGTTCTTCCCGTTTCTTCACCCGAGCGATACTCTACCGCTGCTACACTGTCACCATGGCGACGGAGCACGTGACCCTGTGGTTGATGACGTGTCTCATGCTGATTGGATGCTCCTCCTCTACCGTCGTACGCAGCTTCGACTCTGAGATTTACAGAGAGGCTCGTAATTTGTCGAGTGTGGAGAAGGACAGACGAGCCTCATCCCCAGAATTCAACGACACCTCCCTGACCTTCCATCCTTCTCCTCCTCCCTACATCATTCCCCAGTGCCAGAAGCTGCCCTGTCCCCCCTCCATAGTCAAGGCTGACAAAGGGTCATACAGAAAGGTGTTCTTCAAGGAAGCCATGTATGCCAAAATCCGCGTGGAGGGCAAGACA…
>Cbetulinus_10494.1
ATGACGGGTGGAGTGTACCCGGGACTGGGCGAGACCAGCCCTGTGGAGGAGAAAGAGAAACCCCCATTGCCCACCTATGCCAATGCCACCAGCATGGAGGGGGACCATGAGCCTCCCACTGGCAACTGGCAAAGAGCCAAGGGAGTGTTGGCCTGTAATCGTCACATGCTGGAAAACCAGCTGGTATGTGATGTTTGGTTCATTGTGGGACCACACCAGGAGAAGGTGGGGGCACACCGCTACGTTCTCCAGTCTCGCTCAGGCGTCTTCTTCGCTATGTTTGATGGGCCAGGAGCTGACCGCTCTCAGATCGATCTCCCCGACACACAGCCTAAAGTGTTGTGGCAGCTTCTCAGATACATGTACTATGAGGAACTCTATCCAGATTCGGACACGGTG…
>Cbetulinus_10495.1
ATGCCACTAAGTGCGACTTTCTGTGCAACAAATTTGACATCAGCTTCATCATTAGATGAGGGCAAACCATCCCCAACCTCCAACACTGAGACAACAGCAGCAGAGATGACACTGCCTTCTCATTCTCAACACCCACCACACTGTGTGCCCAGCACCCCCTACTGCCAGTCTTCAAATATCAGATGTCTTCTGCTCAGAAGAGAAAACGGTTTGCCTTGA
>Cbetulinus_10496.1
GGATATGTCAGAATGCGAGACTTTGTGCAAGGAGGGTTGGAGTACCACACAATGCTGCACAGAATTCAGGAACTTGAGGGACGGTTACAGCAGCTCCTCAAAGAGAAGGAGGACCTTAAAAAGGCAGCCAATGAAAACCAGTCTGTTGGGTCAGGATCCAACAGGTTGAAATGCAGCCGCTGTCTGTGTGATGTGGAGGAAGGGAGATCACTTCAGCCGTCTACCTGTCAGCCTGCCCCACCGCCGCCACCACCACCTCCCCCTCCACCGCCTCCCCCTCCGCCACAGTCACAACACAGAGTTCATTTCAAGGTTGTCAAGAGAGCAGCCTCACCAAGGAAAGATGATTCCAGAAAAAGTAGATCACAACCATTGGTCACAGCAGAAGATCTGCGGAGG…
>Cbetulinus_10497.1
TTCCAGAAGGCAGAATCGGACCTTACTCTGCTGACTAGAAAACTTGAACTACGATGCCAGGATGAGGCTGCAGGGGATAACAGAAGAAATCCTCTTGAGCTACTGCGCAGAGTGAACGCAGTTAAAGATGAGTACAAGGCCTTGGTACAGGAAGCGGCTGAAATACAGAAAGCACAGAGTGAAGCAATGGACTATTTCCGCTCACAGCTGCCCATTGTCATGCAGGCCCTACAACAGTTGCAGCTCCAGGTTGGAATGGGGGGTTCAGAGGTGGACAGAACCAAAGTGGAAGAATTGCAGGATTTGCTGGGAATCCAGATGGCGTCCATCATCACTCCAGTGGTAGAGTGTAATGGGCCAACTGGACGTGCCCAGCCATCAGACCCAGCTGTGAACGAC…
>Cbetulinus_10498.1
ATGCTTAAAATTCTCCTTTCTTTCCTTGAAGATGACCAGTTTCATCGCATGAAGCAGTACCTCACAGCAGAAGGAAGGGGGGGTAAAGTAGGACTGACCAGTCAGTCAGTTGCCACCAACAAGCTGCTTCTTCAGCTGGACTGTTTGAGACGGACTTGTGAGAAGAGCTAG
>Cbetulinus_10499.1
ATGCTTGTTGAAGAAAGCAAGACGGTTGCAGCTCAGTCTGGCATCACAAGGCTACACCAAAGTCCTCCCAACATCATAGATATGGCAATGCACTATTCTTTTGATTATGCCCAACAAGTGCATTACCCAAGTGATGCTGCACAACCTGGCCCGATATACTTTCTGACCCCTTGGAAATGTGGCATTTTTGGAGTGTGTTGTGAGGCCTTGCCACAGCAAGTAAATTATCCGGTGGATGAAGCAGTTTGTGTCAGTAAGGGTTCAAACAGTGTTGACAACTACCTCCACCACTTCTTCAGTAGCTACGGTATGGGGGAAAAATCAGTGCACCTCCATTGGGACAACTGTGCGGGCCAAAACAAGAACCGTTTTGTCTTGTGGTACTTTTGTTGGCGGGTG…
>Cbetulinus_1050.1
ATGAGAATGGCTGATATGTCATTGCTGCGGATCGGTCTCAATGTCGACATTCAGCGAACTGACGGCCGAATCCATTCAGCTGTGATCAGTGGAGTGAACCAGGACACACAGAGTGCTACTGTGGAATGGTTTGAAAAGGGGGAGACAAAGGGAAAGGAGATTGAGGCTGAAGCCATCTTTGCCCTGAATCCAAATTTAATTCCTGCTGATGCTGGGCCGGCTGCTAGAGACACTGCCACAGCCAAGAGTAACAAGAGTTCTGGAGGAGACGGGCGGGAAAACAACAGCAAACCCTCCAACAAAGCTCGCCCCAGGCCGAGTTATTTGCGACAACCTCAGCAAGCCAAGGAGCAAAATGGGCAGCCTGAACAACCTCCTCAAGAACCCCCTAAGAAGGTG…
>Cbetulinus_10500.1
ATGTTTCTGTTCTGTTTCTTTGAATGTCTTCTGGTCGGACAAGGAAAAAATGTCCTTTTGAATAGTTCTTCGTCTTTGGCAAGATTATCAACACACCACTCAAAGAAGTCAGAGGCCTGGCAGATGACCACCTTCCTGCACAGTATAGGACTCCAGAGCTTTGCTGACGACACCAGTCTCACCATTGGCTTCACCTTTGCCATGCTCAGATTCAAAGTAGAGTCTTTGGATGGGAACTTGGTAGTGAGTCAAATCAGCAAAGGTGTCCTTACCCTTATACTGTGCAGCACAGCCATCAGAAAATACATATAG
>Cbetulinus_10501.1
ATGTACATGGTGTTCACACGTACACTCACAAACACACTATCTCACCCCTACAGAGAGTATCCCACATTCCAGGCATCGCCAAACACTGCCCATACACAGCCAGTAACAAAACTTGGCTTAAAGAAGAGGAGAGTCCTTTCACTGTCCAAGCAGGGAAACACCGGTGCACCCAGAGCACAGTCGTCGATACACTCAGGATCCAAAGAGTGTAACCTCAGGACTGGCGTTCTGGCCTCGCTCTCAGCACCTCAGTCGGCGTCCCGCTTCTCCTTCAGACAAGCTTCCAGACTGGACGCCCTGTGA
>Cbetulinus_10502.1
ATGGACCAAACAAGCCCAACTGTAGGTCATCTTTCCACCAGTGACTTATCAGCTGACACAGACCACACATTTCATGAACAGATCCTGGCTTTACCCTTCCCTGATCTAGAAGACAGCCATACATGTGCCAGTCCAATGCCCAGAATACCTGAAGAGCAGTCCACTGAATTATATCACCAAAAGATTGTCACAGAACGGGCAGAACTACAACCAGACATCGATCACCGCAGTGTCAAACGTGCCCACAGAAGAAGATCGTCAAACAAATTTATTCACCACCCTGTCAAAGTGACCACATCACCCAAGATCATCAGGTCACTGCAAACCCTGCAAGAAAATGTGGACTACATTACACACAGATTGTCTGACGCTGACAATATTGTTCAAGGCAAGGAAATG…
>Cbetulinus_10503.1
ATGTCAGACCATAGCAGACTCGGGATCGTCGCACCTCAGTCCCTCACATCGCTGTGGGAGAGTCCGGCAAAACGCGCTAGGGGTGCAGACACCGTCCCCCCGCCGGGTCAAGACTTTCCCCCGGCGCCCAATGCGGCCCCCTTTGGCTCCCTCCTCGGGGCCCGCAGGAAGCACCCAGTTACCTCCCTCTTTGCAGACAATCCGGCAACCAGGGAGTGGGCCATCTCCTAA
>Cbetulinus_10504.1
ATGGGACGCACAAAGATAAAGAACCAGGATGCTGGTGCCAGTGCCAGTGGCAGCAGCCTCAGTACCAGCCGAGCCAGCAGTCTCAGCCCCGCCCCAAATGTCTCAGGTAGCAGTGCTTCGACACCAGTCCAGACTGACCTGAAGATCAAAGAGCAGCTGAAAGAGCTGTTCACCCAGATCAGGGACATTCAGGAAGAGCGATCCAGGGGGGAGCACAATCTGACCAACATTGCCAAGACCCACGAGCGAATGCAGCAGGAGTCGAGAAGTAAGGTTCAGTGGGCCTCAGTCACTCCGTACTACAAGAACAAGCTGAGGGGTTTGTATAACACTGCAATGCAAGATGCAGAGACAGAGGCAGAGATGTTGCGCAGAGCCCTGGACAAGATCACAGAGATC…
>Cbetulinus_10505.1
ATGCTGACGAAAAGACTGTTCAGAGTTTGTGGACTGTCATGGTGCCAGTGGAAGAGGACTGTGCAGCAATGGACTGCCGCTCAGATCTGTCCACAGAGCAGTCCGGGCTTTTTCCCCATCACCCGCCGTCTGGCATCACAAGCGACCTCAGATTTGTTCGCCAACAACAGTCATCCGCTGCCATCTGATTCTTCAAACTCTGCGCAGAGTCAGCACAGTGAACTGTCTGAGAAAGGAATCGGAAGATCTCAGGACGAGCAGAAGTTTAAATTGTGGTTGAAACCAGACCATCCTGAAGACGCCAAAATTCTGCGGGTGGCCATCATTGGGTTACCCAACAGCGGCAAGTCAACGCTGACAAACAACCTGATGGGATGGAGGGTGTCAACTGTGTCGAAG…
>Cbetulinus_10506.1
ATGGGGGAAGAACAGTTGACTGAGGCAGCTTCTGTTTCAGCTTTCAGCGTTGTGGATTCATCTCGACTATCGACATTTGTCATCTCCATTCTGCTGATTGTGTACGGCAGCTTTAGGTCATTGAATCTGGAGAGAGAAAACAAAGAGAAAGAGAAAGAAAATAAAGAGAAGTCAACCTACACATCAACAGAAAATGAATCTCAAGTTCAGACCATTGACACCTGTCAAGCCATGTTTTTACCTGTGGGGGCGTCGGCATCGCTTCTTATTATGTTCCTCTTCTTTGACTCCCTGCAGATGATATTTGCCATCTTCACTGCCATTCTTGCCACTGTGGCTTTTGCCTTTTTGCTTCTGCCCATGTGCCAGTACCTGATCCATCCATGTGCAGGGCCTCAA…
>Cbetulinus_10507.1
ATGAAGATGGTGCAGAAAGATCGAGGAAAGAAGTCAGAGCAGCCTAAACAAGCATCCAGCAGCATCGCCGACAGTGTGCAGACCAGAAGACAGAGCGAGAAGTGCTGTGTGCGCAGCTGCAGCAGGCCTCATTTTAAAGGGCTGGACGTCAAGAAGACCTTTTTCCCTTTCCCAGCAAATGATTCAAGGTGCAAAGAGTGGCTTAAGAACTGTGGGCAGAAAGACCTGATAGGGAAGTCTTCCCTCCAGCTCCGGCTGAAAGGCTACAAAGTCTGCAGCGAGCATTTTGAGGACAGCCAGTTCCTGACCTCTGTTGGAGGAAGGAAGAAACTCGTCCTCACTGCCGTCCCAACCATTTTCAGAAAGAAGCTGTATTCAAGGAGATCAGGACCAAGACCG…
>Cbetulinus_1051.1
AAGCTGGACGCGTTACTGAAGGGAGATAGCTCAAAGCTGTGCTTGTGCTTGGAAGAGTTCCCCCGTCCTGTTGAGCACATTGAAGACCATTCCTCGTCAGACGACAACTGGAAAGAGCGACTGATGGAGTGGTTGGGTCACCGATTTCCCACCATGGACCCGTCGAACCCGGTCCTGCCCCTGGAACAGTATGAAGATGTGTTTGGAAGATACTGCGGACTCTTTTCAACCGTGGAAATCCCACACCGGAAGTCGGAACCCGGAAGCAGCATCGAGGTCAGACACCTCCCGGAAGCCGTGTCCGAGGTCAGCAGACGTTTCCGGTCTCTGCTGCTGCTCCCAAATCAAGTGGAGATCCTGTGTTCGCCGAACCGCCAGGTGTACCTGCACGGCGTCATG…
>Cbetulinus_10510.1
ATGGAGAGAGTATCCACACCAAAAGCTCTCAGGTCTGATACAGGGGAGACAAACTGGGAAGAGGTCATGCCATTGTGTAACAAACTGGACTGTGTGAGGAGTTCCCAGTCGCAGGCAAATGGCTTGGAAGACCATCCTTTTGAGGGATCAGTCTGA
>Cbetulinus_10511.1
ATGAGCCAGATCCGAATTCAGGTGTTCCTTGTGGACACTGGCTGCACATATCACATTGAGACCAATCTCAATGTACAAGTATGCGCCCTGAAGGAATCGATTTTTAAGGTGACCAGGATTCCAGTGGAGAAACAGGTGTTGCTACTGAGCGGTGGAGTTCCACTCTTCACCGAAAGACGGCTCTGGCAGTATGAGTCGGTCTCAGACAACACTGTTTTCCTGGTATGCAAGTCAGGTGTGCATGAGGTTGCCGTACCATCCACTGGCAGCCACCAGTATTCAGAGCAAGAGCTCACAGCCCAGTTGGAGTCATCCCTTAAGCTGCCTCCAACACTGGAAACTGTACGCTCACGCATGATCTTAGTGCAGAAAATCTGCGACATAGACAGGCGTGAGCTG…
>Cbetulinus_10512.1
ATGGCGACGGCACTGCTTAGGGCAAGCGCTAGTGTTTTAAGCCGAACTGTTGTCTACAGTTCTGTCAGGGCTGCTTCTGGAGGTGGCCCACCGATTGATCACCAATGGGGCAAAATAGCTTCAGACAAGGTGACAATGCCAGACACACTAGGTCATGCTGTTGGTATTGAACGCTATGAATTGTTGGCAAAACTGGCTGGAAATGAAGATCCCTTTGAAATGAATGTGAAGAAGAGAGCAAAAGGAACTGTTGATGAGCCCACGCTGATTCCATCTTTGTATGATAAACGATTGGTCGGCTGCATATGTGAGGAGGATGCAGTCAGTATAAACTGGATGCACCTGCACAAAGGAGAGCCTCGGCGCTGTGAATGCGGCTACTGGTTCAAGCTGATTGAC…
>Cbetulinus_10513.1
ATGGCGAAAGCAACAGGAAGTATTTCTCTCCCTGTCCTTGACCTGAAAAAGGCTCAGGATCCAGCCCAGCGACTGGCAGTGGCTAAGCAACTTTTGGAAGCTTTGGAGACTGTTGGCTTTCTGTATGTGGACAATGTGGAAGGTTTTGATGCAGAAAAAGTGCTGAACAACGCTCGATGGTTCTACAGCCTGACCAAGCAAGAGATACATAAGTTGGCCAGGAAACAGTGGAACCCGGAGAGTAAGAACGTCTACAGAGGGTTCTTCCCAACCCAGCTGGATGAGGACAGTTTCAAATCAGGTTTTGAGATAGGCCAGGACTGGACACCTGCCAATACCAACATCAGGCATCCTTTCTTCATCGAGGGCAATTTCTCTCACACAGGGGCAACACAGGTG…
>Cbetulinus_10514.1
ATGGCAGGGGAGCGACCAAGTGAGACGACAGTAGATGCAATTAAAATCTTGGCAGATTCCTACAGCTTCAAAACGTTGACAGCTGCGGAACTCGTGTCCTTCGACTGCAGAAACTTCGCAGTTGAAGTTGTACCCTTGTCTCGGAACAACATCGACAAGGGCAAAGGATCTGAAGCTGGAAATAAAGTAGAAAACGACAGTGAAGAGGGAACAGTCTTGGAGGAATCTAGACAGGAATTGGTTCTGAAGATTTTCAACGCACGTTTGAGCATGGGTCAACGGTTGCAGAAGACGCAGCAGCAGGTTATCTGCTCACAGTTTCTTAGGCAAAAAGGATTTCATTGCCCGCAGGTTGTCCACACTAATGAGGGAGAGCTGTTGGGAAAAACTACTTCTCAG…
>Cbetulinus_10517.1
ATGTCTTGGAGCGAATTTCTAACTCTGATGCTGGAATCCACCAACAAGGTGGAGAAAGCCGCCATCTTTAACCGCAAAGGTCAACCGCTGGCCACTACTGAGGATTTACAGATCTCGGAATCCGACGGCAGGGCCCTCCTCAACTGTCTGCAAGACCCGGCCCGCTGCCTCACGCGCATCACCCTGGACGGCAAGGACTTCCGCTGCTTCCAAGGCAACAGCACGGCTCTGGTGGGCAGGGCGACCACCGATTCCAGACGCGTTCTGGTGGCGCGGCTGACGGAGGAGGCTCTGGTGGTGGTGATTGGAAACTCCACGGGTCACGGGTCCTTTCTGTACGAGGTGCAGCACCATCTGGAGGAACGTGCGCGCCGGCAGCGAGCCCAGCTGCGCAGCGCT…
>Cbetulinus_10518.1
ATGATTATATACAACGCCTCCCTGTCAGTGTTGTATGCACAAGTGGAGGGGAAGTTGAACGTTGTGCTCCTCTGTGTGTGCAAGAGAGTCGTAGTTGTGTGTTTTAAAGAAAAAAAAATGATACGTGTGTTTGACTTCCTGCTCTGCGTGTAA
>Cbetulinus_10519.1
ATGGAAGTGGTGGTAGTTGGGGGACTTGCTGGGGACTGTGGTTCAATGGAAGTGGTGGTAGTTGGGGGACTTTGTTGGGGACTGTGGTTCAATGGAAGTGGTGGTAGTTGGGGGACGTTGCTGGCGACTGTGGTTCAATGGAAGTGGTGGTAG
>Cbetulinus_1052.1
ATGTCTAAAGCAGTAAAACTGTCATTGCCAACAGGTAACCGGGTAGCATCCACAGGGGCGTGTCACAAAAACCTATTCGTCACCAGAGCTGTTCAGGAAGGCATATCAAAGGTTACGTTGTTTATAGCCCCCACTCGACCGCAGAGGTGTGGCCCGTTATCCCGGGCGAATCACAGACTGCGTAAACAGTTTGACCCGTACCGGCGCGGGGAGATCCTGATCGAAGACTTCGCCTACCTGCTGCGTCACCCGGAGATCCGCGCCGAGATGGACGAGCACACGCTGAACGTGCTGCAGGTCAAGGCCAGCGAGCCCTGCCGCACCACCGTCAGCTACCAGGAGTTCGTCAACCTGCTCAGCAACCGCCGCAACCCCAGTTTCCGCCTGGCGGTGGAATCG…
>Cbetulinus_10520.1
ATGGTGACGATGTTGGAACGGGTGGCTGCGTGCAGGGCCGCCATCAAGATGCAGACGGGGGGAGACGTGACGGACCTGCAGCTCCTGATGATGGAGACCCGAATCCTGTCCCAGCAGCCCAAGAGTAAAGCTGGTTCGTACACAATGGTACTTCCCAAGAACACCTGTAGCCGTTGTGATGCAGACAGACCTGGATTTTCAGCGCCCAGCACGCCTGAGCTTCAGCAGAGGGCCCGAGGGGCCAGCCCCAAATCCCAGCGGAAGAACCACAGCCTGCAGTCCCTGGGCATGAGTCTGGACGAGAAGGGCACCTTAGACAAACCGGTCACGGAGGCCGCCCAGCGCCGACACTCGCTCGTGCCGCCCACCGCCGGCACTCCGACCATCTCCATCACCAGC…
>Cbetulinus_10522.1
ATGCCTCTCCTGTACCATGTGTCACTGTGTCTGAGTGCAGTGGTGCCTCTCCTGTACCATGTGTCATTGTGCCTGAGTGCAGTGATGCCTCTCCTGTACCATGTGTCACTGTGCCTGAGTGCAGTGATGTCTCTCCTGTACCATGTGTCACTGTGTCTGAGTGCAGTGATGCCTCTCCTGTACCATGTGTCACTGTTCCTGAGTGCAGTGATGCCTCTCCTGTACCATGTGTTACTTAGCCTGAGTGCAGTGATGCCTCTCCTGTACCATGTGTCGCTGTGCCTGAGTGCAGTGATGCTTCCTCCTGTACCATGTAAGGTGAGTGAGAGCAGACAAAAACGCAACCACAGTCGTGAACTGATTGCCATGCTGACCTCCACTCATTGGCTAGATGTGGGG…
>Cbetulinus_10524.1
ATGAAATTCAGACTTTTATGGGAACACTTTGTGGTGGTCACCGAGTCGATGTGCTTCCCTCTCTTCTTACTGTGTGTGTTGCACTGTACAAGCTTCTTCCACTTTGTATACCGACAGTCACAGTTTGCCTCCTGTCTGTCTTGCCTCATGTCATTTCTTGCCCCACCTGCCTTTTGA
>Cbetulinus_10526.1
ATGGGTAATTTTGACCTTGCTGGTCTGAGCTGGTTTGTGGACAGGTTCTCCATAATGGCGGAGAAGAGCGGCAAAAAGCTCATCAACAGCGTGGACCGGTGTGTTGACGACAATCTGGAGGGCTACGTGGCCATGAACCCGGGGGTCAGGCTACTCCAAGGTCAGCGCGTGGTGGTTCGCGCGGATTTGGAGGAGCTGAAAAGGGCGGGCAAAGTGGCCGTGGTGTGTGGGGGAGGGTCTGGCCATGAACCCGCCTTCTCTGGTTATGTGGGCCGAGGGATGCTGGCGGCAGCAGCCATGGGCTCCGTGTTTGCCTGCCCCCCTCCCTCCGTCATGCTGGCGGCTCTCCGTGCCGTGGCCACCAACAATCCAGGTGAGGACAGCTGCATCTTACTCTTC…
>Cbetulinus_10527.1
ATGGCCCGGGGTGGATGTCGGGTGTTCTGGCGGGTGGTCGCCTGGCTGGTGATGTGCCGGGGATCCTCGGAGGCCTTCCGCGAGACGTTTGACGGCGACCTGGTGGAGTGGGAGTCGCCCAGGGACCACTTCGAGCTGCTCTCGGGTCAGGACGTGCCTCAGGGGAGGAGTTACCCCCGGGTGGACGACACTACGGGTAACCGCCAGGGCAAGTTTGTGGTGGCCACAGGCTCGAACCCCGGGCCCGACGAGGAAGCACACGTGAGCCGAAAGCTGTACAGCGCCTGTCTCAACCCCACGGGGCCACGGTGTACCCTCCGCTTCAGCAGCTGGCTGGCGGAGAGCCGAAACGGGAATGAACGGCTGCGGGGCTTTGTCATGCCTTTCTGCCACTACTGC…
>Cbetulinus_10528.1
TGCTATTGGTACAACGTCAGGTCACATGACCCGCACGAGCTGCCCTGGGCACGCGCCACTTCCGTCACGGATGTCGAAAACAGAATTCTCCCCAGCGTCAGCCAATCAGGTGCCTTCGTGTACGTGAGTTCGCAGGGCAGTCAGGCGGAGTGGCGATCATGGACCTTACGGAGTGTGGACTTCCCCCCACTGCCCTCCCCCACGGGCCTCTGTGCGCTTCGCTTCAGCTACTGGGTGTCGGGGGACGCAGAACTGACTGTGCAGCTATGGGAGCTGGGTGACCTAAGGGCTCGCACTCTGTGGCGCTCTGACATCAACAACACTCGCCGCCTGGTGTGGGAACGAGTCGTCGTCACCGTCAACAATGACAGTTTGCCACATAGCAACGTGTTGCAAGTG…
>Cbetulinus_10530.1
ATGTCCTTTCCACCACGACCACCGTATGGAATGCCCATGATGTCTGGGGGCTTTTCCTTCACACCCATGGGCATGAACATGATGCCGATGCAGATGATGCGGCCGGTGATGAGACCCATGGCCATGACCCCAGTTGTTCCACAACAGCAGCAGCAGTCCAAACAGTTGAAAAAGCTGGTTCCACAGGACATTCCCAAGAGTAATGAAGAGAAGCCTCCAGTCACAACAGTGTTCGTTGGATCCATCAGTGAACGAGCACCAGACATGATGATCAAACAGATGCTTCAGCGCTGTGGCAATGTCTTGAGCTGGAAAAGGGTCCAAGGAGCTTCAGGAAAATTACAAGCATTTGGGTTCTGTGAATTTGAGTACCCTGAGGCAACACTGAGGTGTATACGT…
>Cbetulinus_10531.1
ATGGCGCTGTCCCACAGTGTGAGAAGCAGACTTCAGTCCATGCTGCCTAGGCTGAGGCAGCTGAACTCTTCACCTCTGACTTCCGACCTTGCATGCAGCAGGTCATGGTCAACTGTCATGTGTCAGTTGTGGTGTAATGGTGGAAGCAGGAGTGGAGTGGTTCCACACAGGCATCTCTCCCTACATCCTGCCATGTCCGCTGCCAACACCTCTTCAGCCCCTGTTGCTGGAATGACAGATGTAAAACCTCTACGATCTCAAGGTGACATCTATAACTTTGAGGTCAACAACACGGGGAAACTGTTGAGTGTGACCTGGGAAGATGGACAAGTGTCCAGTTTTCACAGCCTGTGGCTCAGGTACAGCTGTCACTGTAAAGACTGTCTAGAGGAACACACA…
>Cbetulinus_10532.1
ATGCAAAGTATAAGCACAATGATGACTGAACCCTTGCAATATACGAGGGCAAATAGCAACAACAACAACAAAGGTTATGTCCTCAAGAGACCTCAAGCCTACTGTAAAACTAGGTTAGGAGGGCGTCTCCAAAGTGGAGCGCTCAATTGTAAAAGAGAGACTGACAGTCAGACATTAACACAGGAAGACAAACTGACAGACAGAGACAGACTGCCCCCCAAAAAAACGTAA
>Cbetulinus_10534.1
ATGAATGGTTCCCCTGGAAATGTCATGTATAGCCGGAAAAGAGCAGGCACTGCGTCCGGCATGAAAAGCATATTTTGGCTGTACATTCAAGTTTTTATTAGCAAATTGTATTCTGTGTATAGAGAAAGGGTCTGGCCCTACCCTGATTTGAACCACGGAATGCTAATACTTGGAGTTACGTAG
>Cbetulinus_10535.1
ATGCGAATGCAAGCGCCCAAGTCTTCGTGCGTGTGTGTGTGTGTGTGTGTGTGTGTGTGTGTGTGTGTGTGTGTGTGTGTGTGTGTGTGTGTGTATGTGTGTGTGTGTGCGTGTGTGTGTGAAACTTTAAGAATGCTAGACAAAGACAGGGTGGGGGATGTTGAAAGCTGGGAGGGAGGGGAGGTGGGCGTCGTTGGTATATGCATTTGA
>Cbetulinus_10536.1
ATGCTCTGTCTTCCGATCTTCATCATCCTGCTGGTCCTTTCATCTGCAGCTGGTTTTCCTGTGGAATCAGAGCTGCAAAGAGATTTGACTCAGGAATCTCCTAAAGATTTGGGGATGAGAAATGAACACCAACTTTTGAAGAAAGTGGCCGACGACTGCTGTGTAGGCAAGGTCGGCACTTGCTGCCGATAA
>Cbetulinus_10538.1
ATGAGCACTTTTGGCTTCCTGAAGGGGGGAACCCTGGCTGTCAACATCACCTACTTTGAGATGAAGGGAGTGGGCAAACCAGTCAATGGCACTATGTTTGGATTCACTTTAGACAAGAGCAAAAGTAGAGGTCTTTCATCATATATGGAAGAGATGCAGGAAACGTGCATCCTGAACAATACTGACTTCAAGAACCAGAAGGAGAACTTGGAATCAGTCTCCTTCAGCTTTGATTTCAATCTTAAAAAAGTGATGATCCGACGTGTCGGGAAGGACATGCAGAAACTGGTGGTGTCCAGTCAGCCCAGACACTACTTTCTTATTGCCCACAACCTCCACCGCCGGGACAGCGATGATGAGACACTCGACTCCAGGCTGAGCGACCACTACCTCATGGGG…
>Cbetulinus_10539.1
ATGGAGCGAGACGAAGACATGAGGCGAGGTCAGAGGTTCATGTCGGCATCAGGTGATGGTGTCGATCAGGATACCGACAACGTGAGAACGCCCCTTCTCAGAACTAGTGGGGAACACCTCGCTTTGAGTGACAAGAAAGAGGAGAGCCGGCCATGGTACCGGTGGGTGTGCAGTTACGCCAGCTACGTGCTGCTGCTGATGCTGCTGACCTACCTGCTGAACCAGCTGGACCGCTACATGCTGGCCATCACCTCCCAGGACCTCGCCCGCGACATCCACTTCGGGGACAAGGCCTGCGACCTCAACACCACGCTGCCCCACAACGCCACGCAGGGGGTGACCTGTAATGCCACAGCTGTGGACAGGTAG
>Cbetulinus_1054.1
ATGATGTGGAGACATACTATTGATCAGCAGCAACAGCAGTTGGAGGACAAGCTTCAGGACTTGCAGCAGAAGAAACGCAGCATGGATCAGCTGCTGGCTCAACTCGAGACTCTGCGCTCCCAGCGCCTTCAGGTCCTTAACAATGAAACAAGCAGCAGACAGTCTGCACCTCCATCACTGCCACCACCACCAGGGACATCCCAACTTATGCCCACATCTCAGACATCTGCAGCTTCTTCCATGGCCCAGGCTGTGGCGGCCCTCCCTGCCCCACCCCAAGCGTCTCTGCCTACCCAGGACTCAGAGAGAGAGATGGCGGCCATGTTGTCCTCCTACTTAGGCAGCATGTCAGAGTTGATGATGGGTGGGGAGGATGAGGAAGGGGAGAGGTTGATGGGC…
>Cbetulinus_10540.1
GAAGAAACAAAAGCAGACAGGATTGAAGAGAGGAGTGGAGGAAGGAAAAAAGACAAAGAGAGAAGAAAGAAAGCAAGACAATGGATGGAAAGAAAGAAAAAAAAGTTGAGAGAAAGAAAAGAAGGCAGGACAATAGGAAGAAAGAAGGAAAAAGGAAGGAAGGAAGAGAGAAAGAAAGGAAGGAAGGAAGAGAGAAAGGAAGGAAGGAAGGCAAAATGA
>Cbetulinus_10541.1
ATGGCTTGGTCCGGCAGACACCGCGAACTGTCAGCGTCAGATGTAACCGACCACACCACACGGCCAGCAGACTCTCGCCAGATGAATCGTGCACACAACTTCGCCGAGTCTGCTTACTTCATCCACCAGCGCTACGAGGACACGGCCCTCGTCATTTTCCAGCAGCAGGCCAAAAAGAAGAAAGACAGCAAGAAAAATCTCAGCCAGCATCAGACCTTGCCCTATCAGGTGCAGGTTGCTCCGCCCGCACAGCAGCAGCTTTCCCCCGGGAAAGGGCGAGGTCCCAGGGCTTCCCCAGGGTTCGAGTCTTCAGCGAATAGCGCGGCTGACAGCACTTTGGGCAACTCTTCTCCCCTTCGCCCTTCACTGTCACCGGGAAGCAGTCCGAAAGTAGGCCCT…
>Cbetulinus_10543.1
ATGACCACTGATGCTGTGATGGGTGTGACCAAACTCTGGCAGTTGCTGGAGGAAGTGGGAGAAGGACAGGAAACCTTACTGTCCCAGTGTCATGGACAGTCCTGGGCTGTGGACCTCAGTGGGTGGATCCTCCATGCACGCACAGCCGCCTTTGGAAAAGCAGGCCTCAGTGCGGATCCCACCATGATCAGGACGGTGTTTTCTCGAGCGTTGTGTCTGATGAAGCACGGCATTAGACCTGTCTTTGTGATGGATGGGCGCCTGGCACCTGAAGTCAAATCACAGACCATGCGAGATCGAAGTGAGAGAGCGTTCGCCTCATCAAAGATGACTGCAAATGATCGCTCCGGTCTCCAGCGTAGCAACGGCATGTGCCAAAGGATGCTGGAATCCCTAGGT…
>Cbetulinus_10544.1
ATGGGAGTAAATTTCACATCCCTGACCCAAGTCCTTTTCCTGATGAAATTTGATGCTTACTTCAAGTGTTTGAATATGATAATGTTGTCTTTTGCCATGGTGGCAATTTTTGTTCTCCCATTTTTGATTGGTTCCTTTCAAGATAGTGGATGTTTTGGGTTCTGTGACTGGACACTGGCTGAGAGCACTGAAGCCGACTGCTAA
>Cbetulinus_10545.1
ATGGAGCCAACATTTGCAATAAAGCAAAGGGATGCTATTCTATTTTTCCTTGAGTTGTGTGAAGACAAGTCTTCTATTTCAATTCTAGATCAGTCAAAAGCTAAACACATCTTGGAAATCTACTTTGGTGTTGTAGGCAGGCATGAATCGTCAACTTTTGTCATTCACACGTTTGAGAGAGAGAGATGTGGACCAACTGCCACCTCGGCACTGCAACAACAGGTGTGTGACAGCTTGGTGCATGAGTGTGAAATGTGA
>Cbetulinus_10546.1
ATGTTGTTTCACCGAGGGGCTGGAAATGAGGACGAATATGACAGTGACGTATGGGATGATACAGCTTTGATTGAGGCATATGATGCTGCTGTCGCTCCTCTGAAGGCAAAGCTGGCGCAGCATACAGGAGATCCATCTCTCTTGGAGGGCTCCAAGAAACCAGTGGATTCTGGGCCACCAAAGAAGAAAAAGAACAAAAAGAAAAAGGCAAAGCAGGCAAAGAAAAAACAGCAGGCTGATGGGTGGGCTGTTGGGGATTATTGTCAGGCAGTGTTCACGGAAGACGGCACTATTTATGAAGCTAAAATTACCTCCATCAGTGCAGAAGACAACACCTGCGTTGTTCGCTATCTAGGCTATGGAAATGAAGAAGAGCAGAGTTTGGAAGATTTAATCCGT…
>Cbetulinus_10548.1
ATGCGGCTGACAGTCGTCACGTTCAACTACTTCAAAAAGTACGTCCAGCGGGAGATCGCCAAAGCTACGGGGGTGACAGTGCACAAACCTTTCCAAGGGTGGCGCGAGATTCGCAAGAAAAAGTGGTACTATGATGAAAATCGGCCATGGACGGATGCAGCCAAAGCTGCCAACGCTCCTAACAAGCGTCACAGGGTCCCTCTTCTGGAACCTATCGCCGATGAAGACTGGACTGTTTTTAAGGGAGACAGGGTGGAGGTACTGACAGGACCAGACAAAGGGAAGCTGGGCATCGTCAATGGTGTGATCAAGGAAAGGAACTGGGTCTTCGTTGAAGGCTTAAATTGTATGGGCAAGTTGGCTGTGGTTGATCCATCAGATGGCAAGGGCTCTGCTGTC…
>Cbetulinus_10549.1
ATGCATCTAAAGTGTTCAGGACATGAAACTGAAACCCACGGGGGAGAAGACAACATGACTGATTTTTCATTGATTCAACACAGACGGAAGGAGGTTTCTCATTACAGTGTGGTAAAAGAGAGGGTGGAGGGATGTCCAGGAGGTTGCGTTTAG
>Cbetulinus_1055.1
ATGGAGGGAGAGAGGCCGGAGAGAGGCCGGAGAGAGAGAGAGAGAGAGAGAGAGAGAGAGTTTAGGATGTTTTGTTTTGATGATAGCCCACACATGGTCGGAAAGATGCTGTGGTTTTCCCCTGAAGAAACACCTGGGTTTGTCTTTTTTAGACATCCATTCACATATATTTTTTTTAAAAATATGTACACGAGTGTGTGCGGTGCTTAG
>Cbetulinus_10550.1
ATGTCAAGAGAGCCCAAGGACATTACACTGAACGTGAAATTCGGCAGAGTTCAGTCAGTGAAGAATACAGCCGCAGTTGAGGCATTGTCCCAGATAGGTCGAGTCCAAACGTCCTCACACTGCATGCATGGGGGGGGGGAAGAAGGGTGCAGGAGCTCTGCTTCTCCGTGGAGAGCCACAGGGAGACTAGGAGGTAGAGACGTGTCCTAA
>Cbetulinus_10551.1
ATGGTAGGGGCTAGGACGATGGCGAGGGTCCTGTGGAAGCGGCCAGGGGGCGTGACATCGGGCGTGGTCAGTCCCAGTCTTGGTGGTGTTTTCATTGGGAATATTAGTCAAAAATCAACAGTGCCAATTTTAGGCTACACAGAGCTCCAGTCTTCAGTTCCTTCATGA
>Cbetulinus_10552.1
ATGACACAGATTCGAGGTCTTCGCAACGGATTGTTTCTTTGGCTTATTCTTCTACATTTACCCTCGTATATGTTTGCTAGTTTTCCTGAACAAGATCTTTCATCTGCGGCAAGAACAAGGGATCTGACAGAGCCTGAATTTATTGGAACAAAGCAGTGTGAGAAATTTGACCGTGTGTGCAACCAAACAACTAAAGTATGTAAAGATGTGACAGGTATTGAGACCTGCCAGACACCTGCCAGCTCTACCTCCAGGAGCCTCTGCTTTGCCACCTGGCAGAACAACTCAGATGGCTTCAAGTTCGTTATGAAAGGCTGTTGGATGAATGAGAACAGGTGTTATGGAGAGAGTCGGTGTCTGAACCAGCGACCCCCTTCACGAGACATCTACTTCTGCTGC…
>Cbetulinus_10553.1
ATGATCCGATTCAAGCTGAAGAACATGAAAACCGCCGTCGGGGAAGCTGGTGAGAGCGAGGTGTTTCTCAGCCAGACAGTGACTGGACAGCCGTCGACCTCAACCTTGAAACTGGCAGACTGCAGCTTCCTCGATGACCCCTTTGACACTGACCTCAGCATGTTGATGGTGGAAGATGCGGAAGGTGGCTTTGTGGACACACTGGGGGATGCCAGCATGGACAGTTTTACTGACCTGAATGGGATTTTGATGGAGCCAAACTTTTTGGGGCAGCTGGAGAACAAGGACAAGGCAGAGGACAACCCAACGCTGACCTTTCTCAACCTCCAGCCTGCCTCGATATCCCAGCAGCCCTCCCTGAAACGCTCCTTCGCAGACATGGATGAGTCCTCTTCTGAC…
>Cbetulinus_10554.1
ATGGGCCTGGCTGGGAAAACTGAAACCACACAGTCGGTTTCCATTCCCCTAATGGATGTGCATCTGAGAGTGGTGCTCAAATTTCCTGACCAACACTGCAGGTGTCTGTGTCTCTCTCGGGCCTGGTTGACGCCGGGATATATTTTGAAAGTAAGCGTGGAGTACAGGCCTGTCGTGTCACCTCCCACCAGGATGGAATGGCAATGGATCACGTCTTATAAACTTCTCTCTCGTCGAAAGTCATAA
>Cbetulinus_10555.1
ATGTCTAAAAAAGTCATCGCCGTCTTCGGAGCCACAGGGGGTCAGGGGGCGTCAGTGGCACGTGCTTTCGCCAAGTACCCGGAATACCAGGTCCGGGGCCTCACTCGTGACGTCTACACTCAGCACGCGCAGCAGCTCCGCCAAGATGGCGCCGACTTGATCCCTTACAACCCTTACGACCAAAAATCCATCGAATCGGCGCTCACCGGCGCTTACGCCGTGTTCGTCAACACGGTCACGGACTATTCTGACCCGAACGGTTTCGAAAACGAGAAAGCTCAAGGCCGTTTGATCGCGGATGCTTGCAAAGCTACGGGCGTCGGCCATGTTGTGTTCAGCTCGCAGCTTCACGTCACGAGAATCACGGGAGCTATGGTCAGACACATGGTGGCGAAAGCG…
>Cbetulinus_10556.1
ATGACTTCCTACTATCAAGCAGCACTGGCAAGGATAAAGAGAGAGGTGGACACCGATGAAGAACCAATCACTTGTTTGACAGAGGGTGAGGCCACCGACAAAGCAGGCCAGCTCAGCTTCATGGTGGATTTTGAAGCTGGCAGCGACCGTCGGGCATCCACAGTGAAGAAAGAAATTGACGGTGATGGAGAGTCAGTGATGCGGGGGAAGGAAGAGATCGATGACAATGGTCCACGACTGATGAAGGGCCAGCCTCATGATGATGATGGCGATGATGGTGATGATGAACGAGGGAGGATGAAGATGAAAGATGACGCCTGGGGCAGTGCTGAGGACTCTGAGGACTCAGAACCGAAGCCAGCAACACAGTTTTCCACAAGTGAAGACGGTGTGCTCCAT…
>Cbetulinus_10557.1
ATGACGTCATCATTACACCCAGAGATCAGCAGTAGCGGAGAGCCGACAGGCATGACGTCATTTGGGCCAATGACGACAGAAAGTGATTGGCTCGACGTCAATGCGTCCAAGGCAAATGAGTACAGCGAGGAATACATCGAGGAGTTTCTTGGACAGAAGGATGACGAGTTTGCAGTGTATGTTATACCGGCTATGGTTTATGTGGGAGTGCTTATGGTCATAGGCATCCCTGGCAACATCACAGTCCTGCTCGTCTACAACCGGAGACTGACCACCGGGACCTACCGGCTGTTCGTGCAGGCGTTGGCGGTCTTCGACCTGCTCAACTGCCTGCTTGGCATGCCGGGAGAAATCCTTGACATGCGCAGAAACTACACGTTTGGCACTTCCGTCTTCTGC…
>Cbetulinus_10558.1
ATGGAAGCAAGCAGGACAGAAACCAGTGGCCAAGCAGATTCTTCGGAGGAAGTGGGGCTGGAATGGACACACTCTCAGGAAGCCAGCACCCAGCACCACGCGCCAAGTCCCGACCTGGAACCCGCAGGGGAAAAGGAAGAGAGGCCGACCTCGCAGCAGCTGGAGGCGAGACGCTGA
>Cbetulinus_10559.1
ATGTGCCTTACGACATGCGCGCTGACTAAAAATAAAAACAACATGAACGCCTCCATCACCTCCGAAACGACACCCACCACCACCACCACCACCAGAGACATGCTCGGAACATCCTCCCCAACGTCCTACATGACGTCATCTTCGCCGCTTGTTCCTCACGACGGCCTCGACAGCTCCTCACAGGCTGTAGGGGAAGTGACGTCATTTCTGACCATGACCCCGACAGGCATCGACAGGGATGGGGGCGACCTGAACGAGTCTCTGGGGATGGAGACGACGCCTGTGGTGGACGTGGAGGAGTTTCTTCAGCAGAAGAACGACGAGTTCACCTTGTTGGTTCTCCCCGCCATGGTGTTCCTGGGCGTCCTCTTCGTGCTGGGTGTGACCGGGAATTTCATG…
>Cbetulinus_10560.1
ATGATGCTGACGCATGCGCGGCGTCGTGCCGACATCATTTCCGGAAAGTGTCACCGTCTGTGTAAGCAGGCCGAGACCTTTGGTGCTCACATGCAGGGAGACTGTTGCGGTGGCCAAGAACGAGAACTCATTGGGTGCAACGACAGTGAGGTCAGCTTCCGGTTGATCACTGAAACTTCCGGAGTGAGGTGGATTAAAGACAAGAAAGACTGTCCATTTCTTCGTGTGATTAGGAGAGGAGTGTATGAGACACGCATTTTGATTATTCTGCTTCTTCCTGCAACAGCGACCGCAACATCATGCGACGAGCTCCAGTGTTTGAACAGCAACCCCTGCCAATCCCTCCTCTCACGTGACGGTGCCACGCATGCGCACTGCCTCTGTGGAGGAAAATGGGCG…
>Cbetulinus_10564.1
ATGTGTAACATTAGTGAATCAGTGCTGATGCAGTTACTTCTGAATGTAATATCAGGCAGTGAATCAGTGCTGATGCAGTTACTTCTGAATGTAATATCAGGCAGTGAATCAGTGCTGATGCAGTTACTTCTGAATGTAATATCAGGCAGTGAATCAGTGCTGATGCAGTTACTTCTGAATGTAATATCAGGCAGTGAATCAGTGCTGATGCAGTTACTTCTGAATGTAATATCAGGCAGTGAATCAGTGCTGATGCAGTTACTTCTGAATGTAATATCAGGCAGTGAATCAGTGCTGATGCAGTTACTCCTGAATGTGATATCAGGCAGTAAATCAGTACTGATGCACTTACTTCTGGATGTAATATCAGGCAGTGAATAA
>Cbetulinus_10565.1
ATGGCGGACAGCGACGAAGACAGTATCCCATCCCCTTCGGAAAAACATAACGTTGAGACTGGACCTCGTATTGTGACAATAACAAAGACTGCTACGGGTTTCGGTTTCAATGTCCGTGGCCAGATTCACGAAGGAGGTGTGCTGAAATCCATCAATGGAGTACTGTACGCGCCCTTACAACATGTCAGTGCAGTACTTGAAGGTGGAGCAGCCCAGAAAGCTGGTATTCGGAAGGGGGATCGCATCTTGGAAGTGAATGGTATGAATGTGGAAGGAGCCACTCACAAGCAAGTGGTTGACTTCATTCGCTCTGGTGGTGATACCTTAACACTGACAGTCATATCAGTGCCAGACCAGCTGGCAGAAAAATTGGAACCCAGTGATGATTCATCAGGACCA…
>Cbetulinus_10566.1
ATGGCTCTACAACTCGGGAAAGTCACACAAAAGCTGTGCTTGACAGCAACTTCATATTGTCGAATATTTGCTGCTAAATATGCCAAAAAGATTGGCGGTGCAGCTGGCAAGGGGGCTGTACAACCCATGAAGAAACCCACACTGGAGGTGGAAACAGACCCGGCCAAGTTGACCCAGTTCTGCTGTGGAGCCAACATCTACACCACAGGCCCTGACCCCCAGCTGAAGCCTGATGAAGAGTACCCAGAATGGTTGTGGTCACTAAGACTTGACCAGAAACCTCCAGATCTTAGTGAACTGGATCCTGACAGTTTTAAATACTGGAAACGACTTCGCAAGCTGACTCTAAGACAGAACAATAAGCTGATGAAAGTCAACAAACTGAAAAAGAAATAG
>Cbetulinus_10567.1
ATGTTGGGACAGTGCATCCGGATCAAGATGCCTCACAAGTCTGTGATATGCCGAGTGTTTCCTTTGAAAGTGTCTAATGCTGCCATCCAGTATGACCCATGTGTTGCGCTGACAGAATCTTTCGATATTCCTCAAAACTTAAAACACAAACAGTTAGATATTTGTCATTTAGACTGTACAGATGGCAAAGAAATAAGTGTAAAGCTTGTACTGAAAAATATTCATAATCACAGACATTTTCAATCACTCCATCATGTGCGGACAGACTTGGCTACAAAATGTCTTCGGTGCATGCGCGACCTTTGTGTGACTCCTGGCTGTATTGTTGATCTTAGGTGTTCAAGGCTGGCAGAGTTGTATGGAATTTTACACTGTCTTGTTCTTGAATGTTCTTCAGAA…
>Cbetulinus_10568.1
ATGGAACGTCAAAACAAACGTGCCTTTACATTTTTTGTGGTGTTTACGTTATTTCTGATCGTGTCGTCTGCGACAGATGACCAGTCGAAAGACCAATCTGCCGATAAACCCGACGCTTCTGTTTCGAAAGTAGATAACAGTGCTAGTGGAGGTAAAAATGAAGCAAAGACAGGAAATGTCACGACTGCGAAGAAACCAGACGCTGCGTCTGAAAAGGCGGAAAACTGCACAGCTTCGGGCAAGAATGGCACCAAATGCGAAACGGACGATCGGTCTTTTGTGACCAGACTTTGGGATAACGTGTCAGAAAATCGTGACATGTTGATCCGTATGATGTATGTTTTGCTGGGAGTGACAGGCATCGTTATCGTCTTCTTCGTTATCAGGGCAATAGGGTTA…
>Cbetulinus_10569.1
ATGGCGGCAGCAGCAGCACGCCCACTCATCAGTGTGTACAATGAGAAGGGAGAGGCAACAGAGAACAATGTCAGTCTGCCTGCTGTATTCCGTGCCCCAATCAGACCAGATATTGTCAACTTCGTTCACTTTGAGATGAAAAAGAATGGCCGACAGCCATATGCCGTCTCCTCAAAAGCTGGACACCAGACCTCGGCAGAGTCCTGGGGAACTGGCCGTGCTGTGGCCCGAATCCCCCGCGTACGTGGTGGTGGAACCCACCGTTCTGGCCAGGGTGCCTTTGGTAATATGTGCCGCGGTGGCCGAATGTTTGCCCCCACCAAGACCTGGCGCCGCTGGCACCGCAAGATCAATGTGAACCAGCGCCGCTATGCTATCTGCTCGGCCATTGCTGCTACT…
>Cbetulinus_10571.1
GTACCCAAGCTGAAAGAGATCAGGACTTCCTCACTGTCGAAAGGTGTGGAGAAAGTGTTCCAGCTTCCGCTTGTGGAATTGTACCAAAAGGAGCCCCACCTGAGCCGACGAGCCCAAGGGGCTCTGTGGATACCTGAGGAAAGCATCTTGGACCCCTGTTTATACGGCCTTCTTCTGGCACACCATGCACGGAAACGTGGAAACAAGATCCTGACACGGTGCTGTGTTCAACGGCATGAAATGAACGGCAGTGGTCAGTCTAGCCTGATGACAACCCGTGGCACAGTATCTGCCAAAGTAGTCATAAACTGTGCCGGTCTCTATGGCGACAAAGTCCAAAACCTGGCTGGCATCGATACTTTCTCCGTCAAACCAAGGAAGGGACAGTACACAGTCTTT…
>Cbetulinus_10572.1
ATGAACTCTCTCTCTCTCTCTCTCTCTCTCTCACACACGCACACACGCACACACACACCAGTCTCTCCCTTCCTCCCCAAGTTTGCGTTTTTCTCAGCTATCAATTCTCCATCCTTTACTCCTTCTTCTTTTTCTATTTCTTCCTCTCCCTCAGGTCATTTACCTTCCCATTCCCCTCCACCACCCCTCTCTAAAGGAATGTGA
>Cbetulinus_10573.1
ATGGTCCCTGGTTGGGGTACAGATAGAGACGAGCGGAGAGGGAGTGACAGGAGAGGGAAGTTAAAGACAGAGATCAGAATTGTATCCCAGTGTGAAAGTGATCTGTCTCAAGATTTGAAGTGCTGTGTGACAAGGGAATTGTTGTACAATACATGTGCTGTTATGTGCAGTTTGTATGTCTGCGTGGCGGACACTAAGCCACTTCAGTCACCATTCTTTTGCTCTGTGTGTGTGTGTGTGTGTGAGAGAGAGAGAGAGAGACTAAGACAGCTGATTAAGTCAGTAAAAACCTGTTCACCTACAACAAAAGTTTTGGAAAACGCTGGCATGTTTTAA
>Cbetulinus_10574.1
ATGACCCAAATGGGGAAGTTGAACATCTTTGAAATTACCCTGAGCAACTTCCAGGGAGTCTACTACGCTGGCCAGAATGTGCAAGGCCATTGCACCGTTGAGCTTACTGATGAAATGTCCATGAGAGGCATTCGTCTGAAGTTTGAAGGCAAGGCCTACGTGCACTGGTCTGAGACGCAATCCACAGGGTCAGGCAAAAACCAAACGACAGTCACACGACACTACTCTGCCTCCGAGAGTTACTTCAACCAGGAAGTTCTCCTCTACGGCATTTGGCAGAATCAAGGCAGCAACACAACGAAGCTGGCAAGAGGACGTCACACGTTTCCTTTCAGTTTCATGCTGCCTCCCAGTCTTCCATCGTCCTTTGAAGGGGCCCATGGCTATGTGCGATATTCA…
>Cbetulinus_10575.1
ATGGAGCCCTTCTGGAACATGTACGGCGTCCACAAGCACGATAACGTGCTGGAGATCGCAGAGCAGTTCCGCATTGGCAACATCACGGAGACAGCAGCCCTGGAGGCGTCTTCGACTGATGATCCTTACGCCAAGGAGCCGGCAAGGAGCGCCATCTTGATCCCCAGTTCGAGGAAGCCTTTCAATGCCGAGCCCCCGTCTCAGCTGCTGGCGGAGAAGTTCCTCACCCCCAACGACCTGTTCTACGTCCGCAACCACCTCCCCGTCCCGACCATCGACCCCAGGACCTATTCCCTGGAGGTGCAAGGATCTGAGAGAGGAGCCACCTTCAACCTCCCACAGCTCAAGAAGCGGTTCCGGAAGAAGACTGTGGTGGCCGTCGTCCAGTGTGCCGGGAAT…
>Cbetulinus_10576.1
ATGGATACATGTGAGGATAACACAAATGGTGATGGGGTGGGGACAGAAACCAATAGCAGAGGCAACCCCAGGGCTGAGATGGATCTTGCCACCATTCTCCGCCGGCTGGATCAGCTGGAGGCCCTTCAGCGGGAAAACGCAGAATTGAGGGAGAGACTGGCATTCCATACCCGTCAAGCAGCGCCATCAGCACCTGTGACGGTGCAGATCAAGGCTCCGACACCTGCACCCAGGCTTGGGGTGTTTACGGGACTGAAGCCTGCTGGTGGTGCTGAGGTGCCGTTCACTGAGTGGCATGACAGAGCCACTCAGTACCTTCAGGAAGTGACTGATGAAGATGAGGCCTGCCGGCGAGTGAAAGCCAGCCTAAGAGGCATCGCTAGTGAACAGGCAAAAAAT…
>Cbetulinus_10577.1
ATGGACGATAGAAATAAGCCCCAAAGTATATTTTCTCCGTACTCTTCTGCTGACCCGTCAATGAATGTTCCAGTGACAGCCGGGCCTGCTGGTTCCATTATGTCTCCATACCTCAACTTTGATCCTGCCTATATAAGTCCTGGTTCAGATTCCCAGTTCATATTTCCGGAGGGGGCGAGCAGACAGAGAGGCCGTCTGGAGTTATCGTTTTCACAGATCGGTGGCTCTGTCTTTGCAGGGGCAGCTGTGGGTGGGTTAAATGGTCTGTACACAGGATTGAGAGAAACCAGTGCAAATCAGTTGACAGGAGCTGTACGAAGAACACAAATGCTCAACTTCATCACAAAGCAGGGAGCATCAAGTGCCCAGACATTGGGAGTTATTGCCTTGATGTATAGC…
>Cbetulinus_10578.1
ATGAAAGTCACTCGAGTCAGCGGAGGCACGGAGGTTATCGCCTACGTGAAGTATTACGTTTCTCAGGAGACTGCAGCCATAGCGACCGTCGTGCTGTACCCGGGCGACACGGTGGGCGTGTACCCGAAAACCAACAGCTACGTCAGCTATAGCCTGTCCGGCGGCGAGGGCAACACCTTCTGTGGCTACCTGGTGGCCGAATACACCGATCCTAACTACACCCCCCCGTCCACCACCAGCGCCCCTACGACGACCGCCGACACTACCGCCGCTGCAGCCGCTTCCACCGCCGCCGCTTCCACCACCACCACCTCTGTCCCACCGTAG
>Cbetulinus_10579.1
ATGGTGCCCACCTCCCAGTGGCTGGTCCGGTGGGGGTGCCTGGCGCTGATCTTCTTGGGCACCCTGATCCAGATCGTGGGCATGGCCTGCCCCTACTGGATGCGGGACCAGGCCAGACCCTCAGGGTACCCGGCCTTTCTGCAGCTCCTCCGGCAGGCCGGCCTTGACCCCCCGGAGCTCAACGTCACCGGGACCACGGCGGAAGGGAGAGGCGTCATCAGAAGGGCTGAGGCGGACGTGGGGCTGTGGAAGTGGTGTGTGGAGGTGGAGGTGGGCAAGGCCGATGGGGAAGGGGAGACCACCAACTACAGGGCCTGCTACTCTCCAGGACCGTCTGAATTTCCAGGGTGGTGGCGGGGGGCCCAGGCGACGTCGGTGGTGGGCATGCTGATGGGGATG…
>Cbetulinus_1058.1
ATGCCGTGTCGCAGTCTGCCCACCTCTTCTGATGTTTCTTGTGAGCACTTGAGTGTTTCCCTGCATGTCTCACACGACAGGTCGGACGCTTGTTGGGGAGCAACAGAGAGAGAGAGAGACAGAGAGAGAGAGAGAGAGAGAGAGAGAGAGAGAGAGAGAGAGACAGAGAGAGAGAGAGAGAGAGAATGA
>Cbetulinus_10580.1
ATGTGTGTGTGTGTGTGTGTGTGTGTGTGTGTGTGTGTGTGTGTGTGTGTGTGTGTGTGTGTGATGGATTACATGGTAATAACCCGTGAGAAAGACAGAGCGGTTGCCAATTCTTCTAACTCATCCATTCCTCCCACCGCACCCCACACCACTCCACCCTACCCTTCCCCAAAGCCCCGATTCCCACCCCACCCCGTACTGGTGGCAGAGAGAGAGAGAGAGAGAGAGAGAGAGAGAGATGGATGGATAGAAAGAGAAAGAGATAGATAG
>Cbetulinus_10581.1
ATGCCTCTCACGGTGCTGTGTTCTCTGGCATTGATGCTGCTGCTGTTCTCCAATATCCTGCACCTGGTGTCTCTGATCTTGCCTGCCTGGGTGACTCTCGGAGTCTTTGTGCCTGCCTCTTTCGCGCACCGGGCGGAAGCAGCAGGAGCAGGAGGAGGAGCTGGAAGTTTGCAGACACTCAGCAACGTCACCTCCGTCACCTCAGCATCTCCGGAGCCTGTGGTTGATCTGCGGGGTCCTAAATTGTTCGTGGACGTCCGGCTGAGACTCTGGGAATGGTGCCTGCAATTTCGGCCGATTTCACCTGACTGTGTGGAACCAGGTTTTCTAGCCGGCGCACAAATGCTGGCGGTACTGACTCTGGCGACGTTGCCCATCTCCTTCTTTCTCTTGACCTAC…
>Cbetulinus_10582.1
ATGAGCCACGTACACGAAGGGCCTCTGGCCACCTACAACAGTCTGACTGATGGTCATCTGGCCGGCTACTTTGCCAACAGTCGCATGCGGCGTCACCTGCGGAAAGCTGGACTGGTCGGTCATCGTTGTTCTTCTTTTCTCATGGTGTCCAAGCGCGGGGAGATCGTGTCCGAGTCGACCTACCGCCTGAACATGAGTCGCCGGGAGCACAAGAGGCACGTGAAGGACATGCTGGCGCAGGCCATCGTGCACAAGACGCTGGACATGGAGCGGTCACGCCAGGCTGAGATCAAGAAGAAGCTGGAGGAGATTGCCAAAATCCAGCTTGTACGACGAGTGCGGGCCTCCACCAGCAAGAAGGGCGACGAGGACATCCTGCCCCTCCTGACCCCCCGGGGG…
>Cbetulinus_10583.1
ATGATGATGGCTGACAAACCACTTGACAGAACGGTGTTTTTGGTGCAGATCCTGCACAGCGCGGTGGGCCTGGTGAAGTCCAACCCGGTCCTGACGGGCTTCCAGGTGTTCTCCAGGGTCTTCCTGCTGTGGGGGGTGGTCTGGAGCGTGCCTCAGGTGCAGACCAGTAACTTCATTGTCTACTTCCTGATGGCGTGGACAATTACAGAGATCATCCGCTACTCCTTTTACTTCTTCTCCCTCGTTGGTTATGTCCCCTACTGCCTCAAGTGGTGCAGGTACTTTCCCTTTTGA
>Cbetulinus_10584.1
ATGCACGCACTCACGCACCCACGCACGCACACACACACACACACACACACACACACACACACACACACACATACACACACACACTTTGTTCTCTCCCCTCCCACCCTGTCCCTCGCCTCCCTGCAAATCCCAATTGGTATTACAAGAAAAGAAGAAGAAAGAAAGAAAGAAAGAGAAGAAGAAGAAGAGGAGGAGGAGGAGGAGAAGGAGAAGAAGAAGAAGAAGAAGAAGAAGAAGAAGAAGAAGAACAACAACAACAACAACAACAACAACAATAACAAAAAAAAAGAAAAAGACGTGATTAGTAGCCTTGAGGACATGACAGGATAA
>Cbetulinus_10585.1
ATGGAACTGACAGCTCAGTATGGACTGCTGGCGGTGGGACTGAGATGGAGAATGTCTAGACATGACTGTGTGGTGGAGGCCGGAATGAACAGCATGAAGACAGTGTCATGGAAAGAGCATGTAGGAAAGGTGGGGCAAGAAACGGTAACATGA
>Cbetulinus_10586.1
ATGTGCCCACCAAGCGGCAAAGGCATCATAGCAGATGTAGCCGTGCAGGGAGCCAAACTCACCTCCAGGGTCTGGGCCCACATGGCTGAAGCCATGGATGTGGGAGGAACGGCAGCCCCCATGGGAGCAGGAGAGAACACCGGGCCTGGGGGCTGCAACCTGGCAACAAACCGCGACATCTGTCGGGTGCTTTTAGAAAATGTGGTTTAA
>Cbetulinus_10587.1
ATGGATGCCAGCCATGTGTGGGACGAGCACAGGGCGCTGGGCTACATCACCGAGGACAATGCCAACAGTGACCAGCAGGACAATGCAGGAACTCGGTGTGAAGGCCCCGTTATCGTTGAACTTGCAGATACAGCCAGCCACCACGTCATCATGCCTGTCACAACGGAGTCCGCATCACTGTGTGATTCACAGTCCTGTGAGGTCAACAATGATGTCACAGAGACTGCCAGTGACACTGACCCCCCTACCCCAGAGATAACAACCACCAGTGACACTGACCCCACTACCCCAGAGATAACAACTACCAGTGACACTGACCCCACTACCCCAGAGATAACAACTACCAGTGACACTGACCCCACTACCCCAGAGATAACAACCACCAGTGACACTGACCCC…
>Cbetulinus_10588.1
ATGTGTGTGTGTGCGTGCGTGTGTGTGTGTGTGTGTGTGTGTGTGTGTGTGTGTGTGTGTGTGTGTGTGTGTGTGTGTGTGTGTGTGTTTGTGTGTGCATGGAGGTGCTACAACAGAACCCATACAGAAATGGGAGCACTGTATACGGAGTAA
>Cbetulinus_10589.1
GAGAACAAAAGCCATCGCCTTAGGTGCTCCATTGATCGGACAACTGATCCCACTGCAGAAAAAAAAAGTAAAAAGCGGGGAGGAGCTATCAGGCTGTCGACAGCCCGGGGGAGACGCCGGGAACGGGGTGACAGCCGGACGGAGACTCCAGAAACGGAGGACAGTCCAAAGAAGACGCCAGGAATGGGACAACAGGCACGAGAAGACGCCAGGAATGGGACAACAGGCACGAGAAGACGCCAGGAATGGGACAACAGGCACGAGAAGATGCCAGGAATGGGACAACAGGCACGAGAAGACGCCAGGAATGGGAGACAGCCTTGA
>Cbetulinus_1059.1
ATGACACGCTCAAAATCCCAAGATGAAGCAGAACTGGCGAATTCATCAGACATGTTGGGGACGGTTGTCACTCACTTCTGGCATGCCATGACAAGCAAAAGGCGTAGACAGCTTTTTGACGACGCTGGTGAATCAGACTTGTGTTGTGCTCGCCAACTCAGCGTATCGACTGCAGTAGCCTACAATCAGTCAGAAGTTCCCTTTCCATGCAAACAGGTCTGTGGCCGGTTTCCGCTAGGGTCTGGACAGGATGCTGTGGAAGAGGAGAGAGTCTTCAAAGTTGGAGGGGAGTTTGAGGATGCTAATAGGGCATGCAGCAGTATCCTTCCAATGTCAATAGTCGTGCATGGCCAAAAAAGTACGTTTGGCTCGACTCGCCGTGTTCTCCGTGCCAAAATG…
>Cbetulinus_10590.1
ATGTACTGGCACACTCACTCTGATAATGTGCTGCATATACAAAGAAAACAACAGACAGAGAAAACGAAGAAAAGAAAGGAAGAAAGGAAGAAAAAAAGAGGAAGAAGGAAAGAATACAAAAGCGAAAAAGAATTCGTTGCAACATATAACAATACAACATAA
>Cbetulinus_10591.1
ATGGTAGCCCAGAAGAGACATCAGAACAGGATGACGTTCTGGGGGAGAGACCAGCAACGGACCACAGCCCAGACGACAGACCCGGAAGGGACCACAGCCCAGGCAACAGACCCGGAACGTGACCACAGCCCAGGCAACACACTCGGAACGGGACCACAGCCCAGGCAACTGACTCGGAACGGGACCACAGCCCAGGCGACAGACCAGGAACGGGACCACAGCCCAGGGGACACACCCAGAACGGGATCACAGCCCAGGCGACACACCAGGAACGACACGACAGCCCAGGGGACACATCGGGAACGGGACCACAGCCCAGATGGGACACATCGGGAACGGGACCACAGCCCAGTGGACACACCCAGAACGGGACCACAGCCCAGGGAACACACCAGGAAC…
>Cbetulinus_10592.1
ATGTTATCCCAGGGGACAAAACGGGAACGAGACGACAGCCCAGGGGACACACCAGGATCAGGGCCACAGCCACGGGACACGCCAGGAATGAGGCGACAGCCCATGGGATACACGGCGAACGAGAGGATACCCAAGGGACCCACCGAAATCGGGATCACAGCCCAGGGAACACACCGGGAACGACAACCCAGCAACACACAGGGATACGATCCCAGGCAAAACGGATATGATATGTTATCCCAGGGGACAAACCAGAAACGGGATGACAGCCAAGGGGACACACCGGGAACGGCACGACAGCTCAGGGGACACACCGGGAATGACACAATAGCCAAGGGGACACACTGGGAACGGGAGCACAGCCCATGTGACACAGCAGGAGCAAGACGACAACCCAGG…
>Cbetulinus_10593.1
ATGGGACCACAGCCCAGGGGACTCACCGGGAACGGGACCACAGCCCAAGGGACGCACCGCGAACGGGACCACAGCCCAAGGGACATACCTGGAACGGGACCACAGCCCAGGGGACACACCGCGAACGGGACCACAGCTCAGGGGACACACCACGAACGGGACCACAGCCAAGGCTACACACTGGGAAGGGACAACATACTAGGGGACACATCAGGAACGGGACCACAGCCGAGGGGACACACCAGGAACGGGACCATAGCCAAGGCTACACACTGGGAACCGACAATATACCAGGGGACACACCAGGAACATGACCAAAGCCCAAGCAACACACCAGGAACCCGACCACAGCCCAGGGGACACACCAGGAACGACAAGACAGCCCAGGGAAGACACGGG…
>Cbetulinus_10594.1
ATGGACAACAGCCCAGGGGACACGCCGGGAACGAGACGACAGCCCAGAGGACACAATGGGAACAAGACGACAGCCCAGGGGACACACCGGGAACGACATGACAGCCCAGGGGACACATCTGGAACGAGACAACAGCTAAGGGGACACACCGGGAACGACACGACAGCCCAGGGGACCCACCGGGAACGTGACCACAGCCCAGAGGAGACATTGGGCAACCTGGAGGAGACATCAGGAATTACGATCCAGATGGACACATCGGGAAGGGACCACAGCCCGGGCGACACACCAAGAACGGGATCACAGCCCAGGAGACACACTGGGAATGGACAACAGCCCAGGGGACACACCAGGAACGAGACGACAGCCCAGAGGACACAATGGGAACAAGACGAGAGC…
>Cbetulinus_10595.1
ATGTCGACTGCTAACAAAACCCCGATTGCTAAACAGCCGGTCCAAGACGGTTCCTCGAATGCTGACTCTCGACGAAATGAGGTGATGGTGGGGGACCTTCCTGAAGACTTCCTGCGTTCCAGTCAGCAGCAAATGCAGGAGGACCATCGTGTTGCCCAGGTCCTGCAGGCTCAGCAGCAGGCGGGCTTCGTGCAGCCACTGCCGGCCAACGTCCAGGGACGTCTCTCCATCACCATTGTGCAGGCCCGCCTGAACAAAAACTATGGCCTGACCAAGATGGACCCCTACTGTCGCGTCCGTGCGGGACACACAGTGTTTGAGACCCCTACTGCGGTCAACGGTGGCAAGAACCCACAGTGGAACAGGACTGTGCAGCTGTATCTGGATGTGGGTGTGGAT…
>Cbetulinus_10596.1
ATGAAAAGGCAAAAGATCAAAGGGATAGAGGTCAGGAAAGAAAAGACAAAAACAGAAAAGATAAAATTGAGACAGGAAACGGAGGGAGGAGAAAGACTGGAACTGAGGGCAGATAAAAAGAAAAACGGATTTGGGAAGGAAAGGCGAAACAAGAAAGAGTAG
>Cbetulinus_10598.1
ATGTATGTGAAGAACCTTCCAGCTGATGCTGAAATGGCCAACATGAGTGACAAGGAACTGTCGTACATATTCCACAGAAAGGACCTGATTGTCTACTTGGTTGTCCTGTCTAGTTATCTCAGCAACACCGACTACCAGTGCCAGCGCATGATACGGCTGGGCAACGCTGGTGACGGTGGCTATGAGACCTGTGACGACTATCAGTACCGCCCTTTACGGCCCTGTCTCGTCTATTCCTTTGGGATCAGGAATGACTTTTCCTTTGACGACGATGCTGCCTTGCTGTACGGCTGTAATGTGTCTTCGTTTGATCCCAACATGAAGGCACAGACTCACAGGAGGTCAGACAAAGTGTCTTTCTACAAGCTCGGCATCGGAGGTGACGCCCATGCGATTTCC…
>Cbetulinus_10599.1
ATGGATCCCCCATTGCTGCCAGTGCGGCCAGAGGTCGCCAGAAGTGCGGTGGCCCTGAAGTCAAAGTACACTGTGCAGCATCGATCAGACTTACTCATGAAAGAGCATGTGATGAAGAAGTTGAATATAGAACTGGCCTACGCGAGATCAGACCTGAATGACGCTCTTTACAAAGGCATTGGAGACATCAATGCGGCGCGAAAGCGGGTGATCTGGCTGGAAGACAAGATGGGGGAACTCTGTGGAAGAAAGCGACTCAAGAGTCGACCAGTGAACCGCCTGAATCGTGAGTATGACTCTGGGTCAGATAGTGATGATGATCGTCCATTAGACAGCGGAGAGCGCTTTGCAATGGGAGAAAGGGAACGCACCCGTTCTCTTGCTCAGATCCTTGGCAGT…
>Cbetulinus_106.1
ATGCTTGCTCTCCAACAGACCAGCACAGAGAGAAAGAGACTGACACAGAGAGAGAGAGAGAGAGAGAGAGAGAGAGAGAGAGAGAGAGAGAGAGAGACAGACAGACAGACAGACAGACAGACAGAAGGAGAGAGAGACAGAGAGAGAAAGAATCACGATACAAAACCATCTTTAAACATGGCCATCATAGAAATGTACAAAACAAATATCTGCACGTAA
>Cbetulinus_10600.1
ATGTCACCTGTTTTTGTGTGCAGAGAGTCAAAGAAAGCCTTGCGTGTTTTGGATAGTGCGATGCTGAACCCCACGCCCCGCAGTGTGTCTTCTCGAGGTCTGACCCCAAAGCCTTTGGGGGCAGTGAGGTCAGGTTTGCTCACTCCAATCACTGGCTGA
>Cbetulinus_10601.1
GCAAGAGTTACACACGTGTCACTGGGGGAGAGAAACTACCATATCTTTTACTACATGTTGGCTGGTTTATCTGCTGAAGAAAGAGTGAAGCTGCACTTGTCAGGCCATTCTCTACAAAGTCTGCGTTACCTTGGTAACAGTGCTGACGTACACACACGGACAGATGCTGAAGACAAGATGCTGTTTGAAAGATGGAAGAGTGAGGTCAGTTTTGATTTCTCTGCCATATCCACAGCTCTGATGAAAGCAGTGGCAGCATTGCTGGGAGTGCCAGGTGTGTCCCTGTACAGGGGGCTCACCACCAGAACCAGAGACTCCCATGGACAGCTGTGTCACACCATTACTGATGCTCAGTCGGCCAATGCCAGTCTGGACGGCCTTGCCCGAGCACTGTACTAC…
>Cbetulinus_10602.1
ATGAGCTTCAGAGGACGAGGTGGAAGAGGTGGTGGTGGAAGAGGTGGTGGTGGAAGAGGCTATGGTGGAGGGTATGGCGGAGGGTATGGTGGAGGCAGAGGTGGTGGAGGCCGCGGTGGAAGAGGAGGAGGACGAGGAGGATATTACGACAGTGGACCGCCAGACTATGTGCTAGAGGCTGGTTACATGACCCACACCTGTGAAGACGACCTGGTGTGCAAGTCGATCCTGGAGGAAAAAGTGCCCTACTTCAATGCCGATATTTTCTTACAGAACAAGGAGAAAATTGGCAAAGTAGACGAAATTTTTGGAGGAATCAGAGACTATTATTTTTCAGTGAAAATGACAGAAAATGTGAAAGCTGCATCATTTAGTAAGGACACCAAGTTCTACATCAAT…
>Cbetulinus_10604.1
ATGCAGGAGATAATTGCACCTGTGTCAGACATAAAGTTTGACATTGAAATTGCGATAGAACAACAAATCGGATCATTGCCCTTACCTTTTCCGGGCATGGACAAGTCTGGAGCAGCCATTTGTACCTTCTACGTGACATCTATGTGCAGTAAAGGAGCTGCATGCCCTTACCGCCACGTGAAGGGAGATCGTTCTATAGTTTGCAAACACTGGCTTCGAGGACTGTGTAAAAAAGGCGATGACTGCGAGTTTCTTCATGAATATGACATGTCTAAGATGCCAGAGTGCTATTTCTTTTCAAGATTCGGTCAGTGCAGTAATAAGGACTGCCCATTCTTACATATCGATCCAGAGAATAAAATCAAAGATTGTCCATGGTATGACCGAGGGTTCTGCAGA…
>Cbetulinus_10605.1
ATGGCTCGTACCAAGCAAACGGCTCGTAAATCAACTGGAGGAAAGGCTCCAAGGAAGCAGCTGGCCACAAAGGCTGCCCGCAAGAGCGCCCCGTCCACTGGTGGTGTTAAAAAGCCCCATCGATACAGGCCAGGTACTGTGGCTCTGCGTGAAATCAGAAGGTACCAGAAATCAACAGAACTGCTGATCCGCAAGCTGCCTTTCCAGCGGTTGGTTCGTGAAATTGCTCAGGACTTCAAAACTGACCTTCGCTTCCAGAGTGCTGCAATTGGTGCTCTTCAGGAGGCTAGCGAAGCTTACCTTGTTGGGCTGTTTGAGGACACCAACCTGTGTGCCATCCACGCCAAGCGTGTCACCATCATGCCCAAGGATATCCAGCTTGCACGCCGTATCCGTGGA…
>Cbetulinus_10606.1
ATGTTGTCTGCGGGAGGAAGAGTGATTTCATCAGTGCCCCAGAGGCTACGAATTTTGAATCAGAGACTGGCATCCCGCCCTGTGTCAACCTCATGCCATGTTCATGCCAAACAAAAGCAAGTAGGAGAGGGAGAACCCATTCCTTTCTCCACCAGCAAGGCTGCATCATGGAGCATGACCAACACTGTTGTAATGCCAGAGCGCGATGTACCGTGGTACCAATCTCTTAGCATTGGCCTTAGTATGACGGTGTTCATGCTGTACTTCTTCTTCCTTCGCGAGGAGAATGACCTTGATATAGAACTGAATTACTCTCTGTTTGAAAGAGTTCCCCATCTGGAAGAGCATCAGCTGAAAGTGGCCGTGGACTATTATCGCAGTCAAGGCAGAGACACACGT…
>Cbetulinus_10607.1
ATGATGAAAGATTTCAGCATGAAAGACCATCTGGCACAAAATGTCAGGCGCATGCGTCAGATCCAGAGAAACTGCAAGCAGAGGGAGAAAGAGGCTGTCAAGCCAGTGAAGGTGCTGTGGAAATCGGAGAAGTATGATGGAGTTCAATCCAGGATTAAACAGGATCTGGAAAATCCAGCTACTCCTCGTCCTTCCTCAGCAACATTTCTCAGAGCACACTCCAGGTCAGGCCCATTGGTGAAGCTTGAGTCTCGCCCGTGTACTCCTGATCCGTCTGAAAAGTTGTCAGTGCCTCCTGCCTCCACAGCAAATGATGTGAAAATGATTCGACATAGTTTTGACTTCATCAAGATCAATGGATGCAACGCTAAACACAGCCAGATACAGCGGGCTGCTAGT…
>Cbetulinus_10609.1
ATGGTCGAAGGTGGAATGAAATGTGTGAAGTATCTGCTCTTCTCTTTCAACTTGATCTTCGTGATCGCAGCCATAGCTCTCATAGCTGTGGGAGCATTTGTGCAGATCAAGCTCGTCAACTACTCAGACTTCTTTGGCAATGAGTACACAGGGCCAGGAATTCTGCTTATTGTTGTTGGAACCTTAATTTTCCTCATTGCATTCTTTGGTTGTATGGGAGCATTGAAGGAGAATTACTGCTTGACCATGACATTTGCTGTTTTGCTGTCCGTGATTTTCATCCTGATGATAGCTGGTGGCATCGCAGCTTATGTCCTTCGTAATGAGATTGAAAGTGAAGTAGTGTCTGTCCTCACCGAAGCAGAAGCTAAATATTCCGTTGATCAAGGTGTGACTCAG…
>Cbetulinus_1061.1
ATGTCAGGATTTTTCAGCAAGAAACCGACAGTCGAACAACAAATTCGACAGAATGACAGAGTACTTCGCAGACAACAGAGAGACCTGGAAAGAGACAGGGGCGCCTTAGACAAGGAGGAGAAGAAACTGGAAATGGAGATAAAGAAAGCTGCAAAACAAGGAAATAAACAGGCAGCTACCATTCTAGCCAAACAGTTGGTGGCCTTGAGGAAGCAGAGAACCAAAAGCTTTGCCGCAGGCTCCAAGATACAAGCCATAGGTCATCAGCAAAAGATGATGCATTCAAATATGAAGATGGCAAAAGCAATGGGCTCAACAACAAACGCCATGGTGGAGATGAACAAGGTGATGGACCCACAGAAGACCATGCAGGTCATGCAGGAGTTTGAGAAGGAGTCC…
>Cbetulinus_10610.1
ATGACCCCCAAGCTGGCCTTGAACTCTGGCGAAGTACAACAAGGGCTGAAACTGAGAGGTGTGGCCGGCAGGAAAACAGCGGTTAGCACTGCCGAAGTGTTGCTGAAGTGCCAGACACTTCACTTGTTCCTTCCGGTGCAGTGCTATTGTTTACAAGGAAGTGAGTGGCCAAGTCTTGAGACGTCTGCAGGGAAAGGCCACAAGGGATTCAGGGGTGAGGTGTGGGACGACGATCTGGCACAAAGTGCAGAGGAGTGGGCCGAGTACTGCCGCTACGAACGTCCCCCTGGCTATATGTACAACAGCGGTGCCAATCTGGCCTACCAGCGCTATCATGTGAACGTCAAACGCTCCAGCTCCGTGCGCTCCAATGTGCTCCAGGGTCTGAGGAGCTGGAGC…
>Cbetulinus_10611.1
AGAGAGAGAGAGAGAGAGAGAGAGAGAGAGAGAGAGAGAGAGTTCAGTAAACCGATTCATGAACCAAAAATGCAGTATAACTCGAACAAGTCGAACAACGCAAGCATTACAATACACCCTCAGCTTGAAACGAAACCTGAAAAACAAACATCCTGTCTTGTTGTCCGCAGCACCAACCTCCTCCCCAGACCATCTACATGA
>Cbetulinus_10612.1
ATGAAAGGAACCCGCAATGTGTGTGATGATGTCATCACTTTTGGAAAAGACATCGCTGTTGATGATCGTGCCCTGCACGAAGTGTGGAAACCCATCCATGATGCTGGTCTCACACTTCACCGTCACAAATGCAGATTTAGTTACTCTAGTTGA
>Cbetulinus_10613.1
ATGCATGTGCAGCCCATTCCAATGCCTGCACCACTTGAACGAGATATGATGCCGATGGCAGCTGTGGCCAGCCCTGTGCCCTCCATGGCGCCCCCAGCTCCTCATGGGCCAGGGAGCGGGATGCCTGAGCCCTACTGTCGTTTATCGCCCTACTCTTCCTTCCACAGGCGGCCTGCACCCAGCTTCATGGGCCAGCAGCAGCCGGACCACCGCATCCACGAGCTCAACAAACGCTTACAGCAGCGCAATGAGGGTGGGGTGACAGACCTGTACTATGTGCTGAAGCATCCTAAAGAGTCATTCCACAACACCACCATCAGCCTGGATTGTGAGCAGGCCTCCATGATCACCCAGCATGGCAAACCCATGTTCCCTTACGTGATTGCAGAGGGTCGCTTG…
>Cbetulinus_10615.1
ATGTGTGTGTGTGTGTGTGTGTGTGTGTGTGTGTGTGTGTGTGTGTGTGTGTGTGTGTGTGTGTGTGCGTGGGTGTGTGTGTGTGTGTGTGTGTGTGTGTGTGTGTGTGTGTGTGTGTGTGTGTGTGTGTGTGTGTGTGTTTATGAATGCAAGAGAAACCTGCGAGTGGTTTAG
>Cbetulinus_10616.1
ATGTTAGGAAAGAACTTTTTCTTTGTTCCTCATTCGACTCAACTGCATGCTAACAACTCTGGCATTGGCATTTCCATCCACAGTCAAACCTTCAGACAAAGTCAGTTCTTGGTTGTGGAAGCAGAGGATATCAAGCCAGTAGGCTGTAACGATAAGTCTGTGGCTTACAGTCAAAACCATGCATCTGGAAATGCCTGTTTTGGGTAA
>Cbetulinus_10617.1
ATGGCGGTCTCCAAGCGGCTTCCAAACCAAGCAGACAGTAGCAACAAGCGTAATCAAACGAAAAGTCGTTTTACGAAGCGGAACGATGCAAAGAAAGGAAAGGAACCTGAAAGTACAAAATGTTGGACATTTCTCAGGACGATGCTTGTCATTTCCTTGGCAATTGCTGTTTCTGTGGTCCACAGAAATCACGTTGCCAGCATGTTTGAAAGTGACCGACACTTTTCACATTTATCAACCCTGGAGAGAGAACTGGCTTTCAGAACAGAAATGGGGCTCTACTATTCTTACTTCAAGACAATCATCACAGCAAAGTCAACCGTAGAAGGTATTGATGCCATTATGTATGATAACATCACTGAGTACCCTTCTACCATCAACACGCTCAAACGATTTAAT…
>Cbetulinus_10618.1
ATGATCCGTAAAAAGAATGAAGCCTGGGAGAGAATTGCAGCTGATGTGTCAGCCTTGGGCGTAGCGTTGCGCACAGTGACGGGGGTGCGCAACAAATGGAGGGATTTAAAGGTGCTGGGGCAGAAGACTGCTGCTTCGAAGACTGGGGGTGGGCCTCCGCAGAAACTTCACCCATTCACAGACTTAGTGAACGCCATCCTGGGTGAGGGCTCAGCGCTATCATCTGGCATTGCAGGTATGTAG
>Cbetulinus_10619.1
ATGACACTTGCACAGAACAGATCAAGCAGCACTGAGACTTCGCAAGAGACTGTGGTGTCAAGAAATCCAGCGACACCCAAAGAGGAATATGTGGCAACAGTGGGAGGTGGTGCGGTGGCATCAAGTTCTGTGGTGGTATCAACTTCTCCTCTCACAATACATGGTGTCGACTGTGTGACAGCAGGATCTGATCCATGTGAGGTGCTCTTGGCAAGGAGCAGCCCCTCCCGACCAGCCTCGGCCAATGCCAACCTTGCCCAGGAAGATGAAATGATCTTGGATTTAGAGGCAGCCAGCTCTGTGTCCACACCGGCTCCAGGTGCAAGGAAGGCAGGCATACCCATGACACTGACCACCCGGGGTGTGAAGAGGAGATCCGCGACATCAGAGAAGCAAATG…
>Cbetulinus_1062.1
ATGAAGATCGAACTGTGCTCGTACAGCGGTATCAAAATATACCCAGGCCATGGGAAACGAATGGTCAAAGTGGATGGGAGGGTTTACCACTTCCTCAGCAAAAAATGTGAGCGGTCCCATGCCATGAAGCGTAACCCCCGTGAGGTGACATGGACTGTGCTGTACCGCCGCAAGCACAAGAAGGGGCAGACTGAGGAGGTGGTGAAGAAGCGCACACGTCGCACTCACAAGTTCCAGCGAGCCATCACTGGTGTATCCCTCAGCGAGATCATCGCTAAGCGTAACCAGAAGCCAGAAGTGCGCAAAGCTCAGCGTGAACAGGCCATCAGAGCCTACAAGGAAAAACAGAAGCAGAAGGAAGCTGCCAAGAAAGCCACAAAGCCTGCTGCCGCCAAGGGT…
>Cbetulinus_10620.1
ATGCAATCGTCCATGTCTCAAACCATGCCACCTCTTTTTCCACTGAATGATTATTACGCGCGCGCGCGCGCGCACACACACACACACGCGCGCACGCTCGCACGCACACGCACAGAGAGAGAGAGAGAGAGAGAGAGAGAGAGAGAGAGAGACTTGTTGGGCCAATGCCCATAA
>Cbetulinus_10621.1
ATGGGGGTGTGTGCAAGGAGTCCACAAGCAGAGAGAGAGACCAGAGGACTTAAAAACTGTCCCTCTGTCTGCAGGTTTTCTTTTCTTTTCACTTCTTTTCAACGGTTATCAACGCATTCGACGCCCATCATCGTTTTGAAGATCATCCACTACATCTACAAAGACATCAAGACAGCAACATCGTCGACAAGATCTCTACGTTAA
>Cbetulinus_10622.1
ATGTCTGAAGCAGACGGACAGACAGACCATGGTCAAGGTATTAAAGCTGAACCAGTTGATCCTGATGTGGAGAGGGATCTCCTTCACCAGTTCCAGATAGCAGACTACCCAGAAAGGAAGGCAGACATCAGTCTTCAATCTTGCATTTGTGTGCAGGGCTCCTCTGTATCGACGGATTCTTGGATTGCAGAGAATTTTGAACACCATAAAATAAAACCTTGCAATGAAGCATCAGGTGTGAAGGGTGAGCATACCGCTGTTTTTACTCAGTCATGCTGTAATTCTGATACCACCGTAACTGATGTTAAGATTGAACCTGTTAGTGGCATTAAGTCTGAACCAGCCACAGCTAATGTTGACAGTGATGTCATCAAGACAGAACCAGCCTCATCAAAGATC…
>Cbetulinus_10624.1
ATGTTGTGGCAGGATCCAGATTTAGAGTCATCGGACTCATCGTCCGATGAGGTAGAGAATGGGGACTTGACAGATCTAGCTGATTTGTTATGGCTGAAAATAAAGAAGCCAGAACAAAGCACAGAACAAACCGCACAGCATGGGAAAAGTTACATCCAGCCGAGTAGAAAGAAGAACGACAAGCAAGAGTCCTCACCACTGATGTCAATATATGCCGGTGGCAAGGGTCTGAAGGGAGTGAAGCATTTGAAACGAACAAAGCAAGAGAAACAAGCAAAGCTTGCAAGAAGAAAGGAACAGTGGGGGTCCATGAGGATGGAGGAGCTGACGGAGGAGAGGAAGCAGGACCTCATGATGCTCAACATGAGGGCCACAGTGGACCCAACACGTCACTATAAA…
>Cbetulinus_10625.1
ATGTTGTGGCAGGTTCCAGATTTAGAGTCATCGGACTCATCGTCCGATGAGGTAGAGAATAGGAACGTGACAGATCTGGCTGATTTGTTGTGGCACAAAATACGGAAGCCAGAACAAAGCACCGAACCACGGCCCGAACAAGCCTCACAGCGTGGAACAAGTTCCATCCAGCCGAGTAGCTCTAAAGCCAACACACATTTTAACTTTGACATGGATGTGAGCAAGCTTCTAAAGAAGAAGGACAAGCAAGAGGCAAAGAAAAAGCCTTCGACCCTTTCAACGGCATCAAAATTTGCCTCGCAACTGAAGGCAATATACGGAAGTGATAAGGCTCTGAAACATTTGGAAACGATTAAAAGAATAGATGAGCCCTGCATTTCTAAAGCAGAACGAAAGAAA…
>Cbetulinus_10626.1
ATGGCGGTGATATTCGCCGTGGCTGCCTGGCAAGCAGTCTTGCTCTGTCTGCTCTTTGCTGTGATATATGTTGGCAGTTTATACGTATGGGGAGGCTCATCAGGAAAAGACAGAGATCATCCTGATGTGATCAAGAGGCGTTTCATGAGCGTGTCAGTTGTGTGTGTGATGGCCCCTCCATTGCTGTGGATGTTCAGCACATCAATCGCCGAGGCAAAGGGCCGCACGATTTTGGAATGGATGGGCTTACGCTTCTTTGGTCTGATTCCAGCCACTGTGATTCCTCTTTTGCTCACCATGGTTCTTTTCCTGGGCCCTTTGTACCTCCATTACATGGATGGTGTGTTCAGGCTGTACCTGGAACCACGGTACTGGAGCACCTCTGTGCAGAACTACGTG…
>Cbetulinus_10627.1
ATGAAGAGAAATGATTTCAATGGCGGACTGCAGGTGTATGTCAAAAGGTCATGGGCAAAGGCAGGAAAACTAAATCTCTTCACAGGTAAACCAATGCATGTTTCTCATGCAGCAAGTATATCATCAAAGCCCTACAAGACAGGAACACTGACATCAAAGACAAAACAAAACAAAAAAGAATAA
>Cbetulinus_10628.1
ATGACTACACAGTCCAACCTGTATGCAGAGGAGCTCCTGAGTGGGATCAACGAGTTGGACCCACACTCCCGACTGCAGGCTGCCAGGGAGACAACAGTGGAGGAGGTGAAGGCCTGCACAGCCCTGCAGATTGCTATGGGGCTGTGCAGCAAGCCGGACTTGAGGACTACTGGCAAACCTACTGGCTGA
>Cbetulinus_1063.1
ATGCCATTGATAAATGAATTTGCTCTTTCAGCAACAAGACGAATTCAGCAGCTGCAACAAGTTCTGGTGAAAGAGTGCTATGTCTCTTCAACCTTTGACTCCCATGTCATACAAGTGTCCCCAGAGGTCAGCCTCTTGGATCAGAAGGTTCACATCACACTTCAAGGTCTTCCTGCCCAAAGCAAGTTCACCGTATTTGCATTGACTGAGAATGTGTGGCAGGAAAAACCAGTCCAGTTTGCATCATGTGGGCACTACACAACCGGTCAATCAGGAAATGTGGACCTGCAGAGAGATGCTTCTTTGGGCGGCACATATACAGGAGTAGAGCCCATGGGACTATTCTGGAGCATGAAACCAAATCCCTTCGGCCCTCAGTACATCCGCCTGGTGAAACGC…
>Cbetulinus_10630.1
ATGCCAGAACCAATGGCAGTCCCAGCCATGTCAGAATCCAGCATGTCCGTGCTGCCAGCAGTAGTGCCCCCTTCTGCAGTGCCTTCAGCCTCCATGGAATCCAGCATGGTGGACAGTACACACAGTTCAGCGGTGGTGGACCATGGGGACATCACTGTGTCTCTGACTGATCCCATGGACCCAATACCATCTATAGAGCATGCGTTTCCCAGCATGCATGCCCTGGCAGCCAAGGTCTCCCCAGCAACCAGCTTCATGGCAGAAACATTTGTGTCTCCTGATGAGGTGACACAGACCGCTGACACAGACTCGGATTTTCCACCTGGACTGGATGAGTTCACAGGCCATCTGTCCTCTGATGATGCCCGTGTGTTGGTGGACCTCTTGAAGCTTGCAGTG…
>Cbetulinus_10631.1
ATGATTGAAGCACTCAAGTCCAAGCGTGTGCGTGACATCGCATGTGGCAGTTCTCACAGTGCAGCCATCACATCCAATGGGGAGTTGTACACCTGGGGACTGGGAGACTATGGTCGTCTGGGTCACGGGGATAATACCACACAGCTGAAACCTAAACAGGTGAAGGCTCTAGCAGGTCAGAGGGTGATCCAGGTGGCCTGCGGAAGTCGTGATGCACAGACACTGGCGCTGACGGATTTCGGCATTGTGTATAGTTGGGGGGATGGAGACTTTGGCAAGTTAGGACGTGGTGGCAGTGAGGGCTGCAGCGTTCCCCACACAGTGGAGCGGCTAACAGGCCAGGGGGTGGTGCAGATCGAGTGTGGGGCTCAGTTCTCTCTGGCCCTCACCAAGTCCGGC…
>Cbetulinus_10632.1
ATGGGGTGTGGTGGGAAGCGGAAGGCGGACTGGCAGCGCAAGACAGGGACATACTGGGTGCGCTATATCCACGTGGAGCTACTGGGATTCACCAACATGGCCAGGGCCATCAATCCAAATGGACGTGACGTTACAGTGGACTTTCCACAGCAGGCCCACTGGACAGGTGTGATAGAGGAGATGGAACTGGTACCCAGTGTACACCCCCATGTCACGTGTGATTCGTGCAACATGAACCCTATCACAGGGCCTCGCTACAAGTGCAAGGTTTGCGAGGATTACGACATCTGTGATAACTGTTTCCGCTCTGTCAAGTCTCACCGCCATCCTTTCATGCGCTACACAGAACCAGGGAGTGAGCCGACTTTTGCAGGCAAACCTGGCAAGCAGACCAAGCCG…
>Cbetulinus_10633.1
ATGACCTTGATTAACAACAACAAAAAAATCCTTCACAGCAAGGGGAGAGTGGGCAATGTTAAGGGTGGTGGTGAGGATAGGTGTGGGTGGGGTTTGGCCAGGGAAGAGTGGGTAAATTTCTTCATGTTTAATGCTCAGCATCACAGCCTCTGCTGTGCACAGAGACTGCCTACTAGGTATTCTCCACCTGAAGTGAACCAGGTCTTATGA
>Cbetulinus_10634.1
ATGGCGATGCGAAGCGCGTTGACAAGAGGCATTCAATGCCTGTCCAGAACAGCCAGACTTGGAGTCCAAGGCTTGGGGCACAGGCAGATGCTTTGTCCAGCTCTCCTAAATAAACATCATGACATGCTGTCAAGGTCTTTTTCTCTTGGGTCTCAGTGTCTGACAGTGAGGGTTCAGCATCCTGCCCCCAACTTTGCTGGAACAGCGGTGGTTGATGGACAGTTCAAAGATATACAGCTGTCTGACTTTCAAGGGAAATACCTTGTCGTGTTCTTCTACCCTCTTGACTTTACCTTTGTGTGCCCCACGGAACTGATAGCTTTCAGCGACAACATGGCCAAGTTTGACGCTATCAACACAGCAGTTGTCGGCGTGTCCACTGACTCGCACTTCAGTCAT…
>Cbetulinus_10635.1
ATGAGTGTTTATTTACCAGGCACAGCCAGTCTTGTTGAAGAAATTGACAAGAAACTGCTGGTGGTACTCCGAGATGGACGAACACTAATAGGTTATTTAAGGAGCATTGATCAGTTTGCCAATCTTGTGCTGCATAGAACAATAGAGAGGATCCACGTCGGGAAAAAATATGGGGACATTCCCAGAGGCATTTTCATCGTCAGAGGGGAGAATGTCGTTCTCCTTGGAGAAGTGGACACCGACAATGAGCAAAACCTGCCGCTGGAGGAGGTATCGATCGACACCATCCTAGACATGCAGCGTGAAATGCAGATTGCCAAGGAACAAGAAGAAGAGCGCAAACGTAAAGCCTTACAGGAAAGGGGCATGCACTTCATGGACCACGCAGAAGACTTCATG…
>Cbetulinus_10636.1
ATGGCCTCCGAAGTACCTGGCAACTTGAGTTATGACACGCTGGTAGCGATGATTCCTTTTGTCATGGACTTCTTGGATCTCAATTCTGAGCTTGTGATTGCTTCAGGCATTCTTGATGATTATAGATTAGACGATGCTGCAATTGCAATGATACTTAGCCACCAAAAAATACAAAGCAGTAGGATGGTAAACACCTCGGACACGTACGGCCAAGAGTCTTCACGGACTACAGGTGTTCTGCCTCAGCCTCCAGGTGAGGTGTTTGCTTCAGAAAGCCCAAATACCAAGGAAACAGAAATTTCCCAGGAACCACTACGTCACAATCTTGCATCATGTATGTCGAGTACAGTGCATACTGAGAGCTTCAGAACTCATTTTAGAATGCATGAAGCAACTTTC…
>Cbetulinus_10637.1
ATGGCGGATGTGTCCTCACCAGTCCGAGAGACGTTTTCTCAATTCAGTAGCACAGAAGTGTATAAGTCTCCACCAGACACGCCAACAGATGACAGTACCAAGAACCCCCTAAGTTTCGGTACAGCGTCATCAGATACTACTACTGCCAGTGTCAGTGTGGCAGAAGAAGTGGCACGTGCTATGGGACTTCCTGACGCCGTGGTTCAAATGGCCAGGGCCTTCCACACTCTGCAGCATGGAAACGACTTCTCAGACGCCAGTCAGCTCTTTTTAGCTGCTGAAGATCTTTTGCGATGTCCAGAGAAGCAGTACAAAATAGGCATGAAGTTGTATGAAGCTGAACAGGCCAGGAAGGAAAAGAAAGCAGATGGCAAAGATTTGATTTGTAATGCAGTGCAG…
>Cbetulinus_10638.1
ATGGCCGGTAGGTGTCGCTGGTGGCGTCACTGTCGTCTGCAAGCCCCCTCCAAAATCACCAACCGGAACCGGAACATCCTCTACGTCATCATCTGTCTGCCGCTGCTCCTGACGGTCCTGCTGATTCCGGGCGGGGAGATCGCCAACTTCAAGTACAGCGGCGACATCTCCAGGGCGGCCTTCATCGCCACGTTCGACAGCCATCATGGCGGCGCTCAGGATGACGTCATCAGGGAAACTCGGTCCGTGGCTGTTCCCAAGCGCATCCTTCTGTGGACGGGGTTCTTCGAGTCCCGGGAGTGGCGGGTCAGGGGCAACGCCTTCAAGGACTGTTCCGAGTACCGCTGTGAGCTGAGCCTGGACAGACGCGGGGTCTGGATATTGCACAATTCAGAGCCG…
>Cbetulinus_1064.1
ATGGTTTTGGGTGCTGGAAACACTATGAAATATCCCTACACAGTGACTGGAAAACTTGCGCTGTTCCCTTATCGCTGGCACTGGAAGAATGGTCGCTTTGTGCGATTTTTGGGATTCACTTTGCTGGGAATTTTTCCACTTTTCGTGAAAATACACAAAGCTGTGCACTCGCCTGGCAATGTCTGGCAGTGGGAAGAGATCAGGAGCAAAAGGGAGCACACGTACTTTGACCCAGTCCACTGA
>Cbetulinus_10640.1
ATGGCGTTCTTTGCACGTGGGAGAATGTTGATAAGCAAATTTCGTCCCAAATTTCCCGAAAAATGGAAAGGAGGGCGTCTCGAACGTATACGTGATTACTTCATGCAGATTGCCACAGACTACAAGGCAGCAGTGTTGGACACTGTCCAGGACATGAAAGCCTCTCCCAGGAAAGCTACTGTGTACCTCTCCCTCCTTGGTGCTGGTGTTGTGCTGGCCAAGACCAACCCTTCAGAACTGAGCTTCCAGGAACAGGTCTGGCACTGTCATCACGACCTTCTCCTTCTGGGGGAGCGAATCCGCAACAGACATTCTGACTTCCACGTTCATTTCTTGCTGGAACATTACAGAGACGGTACCCTAAGATACACCAACTGTGGACTGTTTTCATTGATGTGG…
>Cbetulinus_10641.1
ATGTATAACTACATTCACCGGTCTCTCTCCCTCCCTCTCCCTGCCGTCTGTCGGAAACTCTCTTTGAAACCAGGTGACAGCCCAGCTATGACAACACTGGCGGAAACAGATTACATCAATATCAGAGTCCGTCACGTGCTTCACCCACCCACCTCCTCCCTCTCTCTCCTCTCTTCACTCCCCTCCCCCTCTCTCTCCTCTCTTCACTCCCCCTCCCCTCTCCATTCCCTAGCTGAATGA
>Cbetulinus_10642.1
ATGACCATAGAACGGTTGAAAATGGCGAGAGGAGGGGACCAGTGGTGGAAAGCCATTCTAGCTTTGTGCCTTCTCTTTGGGCTTGCTGACAGTTGTGGAACGTCTACACATATTGAAATCAGTTATCGAGCCCAGGACAGTTTTCAGTCTGTCAGTCCGCATGTCAGCTATGCAAAACTGCTGCTGAAGCACCAAGATGCTCTGGAGGGAGGAAGCCCATACCCTGATTCATTCTATGATAGCCTGTGTTTTGGAGGCAAATACCACAGCATCTCTGAGGACACACACTGGACACCCTTCATGAACGCCACCATCAACTACATCAGACGTCACTACCCTCCTCCATGGGACCAGGCCACAGAGAAGCTGGTAGTGTTCCTGCTGGGCGTGGTGTCCCAT…
>Cbetulinus_10643.1
ATGTACGCTGTGGTCCCTTCAGACTCCTACATCTGTTTGCCTCCTCTGCCTTCAGCCGCTCCTGCCCCGGTTCCTGCCGCTGCTCTGCCGACACAGCCTCTGCCTCCCCTGCCTCCGCAGCTGCACTATCTGTACGCCTTCAAGCGCGGTTCAGACGAACTGATGTCGCAACACCCCATGGTTACCAACGGCACTGGGCTTGCCCAGCTGCAAGGAGAGATGAACGACGCTAAAAAGGTGAAGCTGGATGGGGCGGCAAATCCCCCCTCCCGTGTGGTGCATATCCGCAGCCTGCCCCATGAGGTGGCCGAGACGGACGTCGTGCAACTAGGCATGCCTTTCGGCAAAATGACCAATGTCCTCGTCCTCAAACAGAAAAACCAGGCCTTCCTGGAGTTC…
>Cbetulinus_10644.1
ATGTGTGCTTTCACTGGGTACACAGTTCCCCAGACGGAGGATGTGCAGGTGATGGTGAAGTATTTAGGACATCTGGTGATGGACAAGAACCTGGAACAGGTTGACCTGTTGCTTCGCTTCCTTTACAGAAAAATCATCCTGCATGACCGATCATCGTGGAAGCCTTCCTTGGAAAGTATCCTGAACCACACGCAGGATCTTGTGAAAGCAGCCTATGGCAGCTCTTTGAAAACTTGTTGGATGTCCAGGTGA
>Cbetulinus_10645.1
ATGATGTGGAAAATGGGAGTTATGTTGTTTGTCGTTTTCCTTCTTTTCCCCCTGGCATCACTCCAGCAGGAAGGAGATATCCAGGCCAAGAAAAAAGACTTAAAGTCCAACTTCTATGGTGCTTTGAAAAGGCCTGCCAGAGACTGCAGGGGCACTTGTGGTCATACCGACCAGTGTACCGGTACTTGCGAGTGCGACGGTTACGACTCATGTTCTTGCAGCAACAGTGGACAGCATTCGGGATGCACATGTTCGTGTTGA
>Cbetulinus_10646.1
ATGATGTGGAAAATGAGAGTTATGTTGTTTGTCGTTTTCCTTCTTTTCCCCCTGGCATCACTCCAGCAGGAAGGAGATATCCAGGCCAAGAAAATAGACTTAAAGTCCAACTTCTATGGTGCTTTGGAAAGGCCTGCCAGAGACTGCAGGGGCACTTGTGGTCATACCGACCAGTGTACCGGTACTTGCGAGTGCGACGGTTACGACTCATGTACTTGCAGCAACAGTGGACAGCATTCGGGATGCACATGTTCGTGTTGA
>Cbetulinus_10647.1
ATGGTGGAGGCCTTCCTTACAGAACAAAACAACAAGAAGAAAAACCGTGGGAAAAGTAGAGGTTGGAGGATGCCCCCCCTCCCCAACACACACACACACACACACACACACACACACACACACACACACACACACACACACACGTTCTTTGCCTGA
>Cbetulinus_10649.1
ATGAGTGGCTCGGAAGAAGACCGCGGCGGTGCAGCCCCCGACACGGGTGGCCTGTTCATGCGGGCCAGTGACCGCTACCCGCGGACCCCCAAGTGTGCCCGCTGCCGGAACCACGGGGTGGTGTCGGCCCTGAAGGGCCACAAACGCTATTGCCGCTGGCGGGACTGTGTGTGCGCCAAGTGCACCCTCATCGCCGAGAGGCAGCGAGTCATGGCCGCCCAGGTGGCGCTGCGAAGGCAGCAGGCCCAGGAGGAGAACGAGGCCCGGGAGCTGGGTCTGCTGTACGGGCCCAACGGGCTGCTGCAGGTCAACCCCGAATGCGTGGAGCTCTACCCCGAAGCCAAGGCCTACCTGAAACCCGCCAACAGCCACGTCATCGGCGGTCACTCTGACGTCACC…
>Cbetulinus_1065.1
ATGGGTTCAAAAATGTGTGTGTGTGTGTGTGTGTGTGTGTATGTGTGTGTGTGTGTGTGTGTGTGTGTGTGTGTGTGTGTGTGTGTGCATTCATATACATGGAGAGAGAGAGAGAGAGAGAGAGAGAGTGAGAGAGAGAGAACTCAGCTTGTCTGGTTAACAACATGCAGCACTTCATCTGACAAAGATCAACACCACTGA
>Cbetulinus_10650.1
ATGGCAACCAAAAGACCTGCAGAGGAGCCTCCTGGCTCCTCCAGCCAGCCGCCCACCAAGAAGCCAGCCACTCATTTTGAACATTACAAGATGGGCTCCATTTACTCCCTGGAGGAGCTGGACATGAAGGTTCTGGTCTTCCAGAACAAGAAGCTGAGCGAGCGAATTGAGCAGCGCAAGAAGGCGGAGAGTGAGCTGAGGAAGCGCATTGAGCAGCTGGAGAATCGGCAGAGAACGGATGATGCTGTGCTCATGATCGTCAACAGATACTGGAACCAGCTGGATGAGGATGTGAGAGTATTGCTGCAAAGACTGGATGCAGAGACAGCAGACGAGACAGAGACCAAGAATGAGAGCAATGAGACCACTTCTTTCCTGGCCTTACTCTCCACCTGGGAC…
>Cbetulinus_10652.1
ATGGCAAGGCGGCAGACGAAAGAAGCGAACATGGATTCTGACAAAAATCAACTGGATGAAACATCACCTCTCGCCAAAGATAAAGGTAAAGAGGACACCCACGATGTGAAAGCCACTTTCTGCAGCCGCCTACAGGCTCCTCTGCAGAGTTGGCTCCGCCCTGCAATGTGGATTCCGGGCCTGAACCGCCTTCATAGCCATAGAGAAATCTGGAAATCCACTGACAGCACAGCGCCGCAGAACTTGGAAAGTGTGCAGCGTGCAGTGAAGAAAGTGATCGAGACAGACAAGTCTCACTCTGACTTCATCATCACAAAGGTGGAGGAAGGTTTCCTACAGATCCATGTGTTTACCAGAGCTGAATGGCTGGACGTCATTGAGATGAGATTCCAGGACAAC…
>Cbetulinus_10653.1
ATGCCAGAATTCGAGTTGAACACAAATCTCCCCGCGGACAAATTCAAAGAGGAATCCAAAGGGGGATCGTTTCTGACTAAGACCTCCAAGTTTGTGGCGGATTTGCTTGGAAAGCCGGAGTCGTACGTGTGTGTGCGAGTGAATGCAGGCCAGCTGATGTCTTTTGGGGGCTCAACAGCCCCCTGTGCCAAGGTGGAACTGTACAGCATCGGGAAAGTGGGGGGTGAGAAGAACCGAACCTTGGTGCCTGCCATAACCAAGCACTTGAACGAATGTGGCCTGGACATTGCTGCGGACAGAATGTTCATACATATCCACGACTTGGCGCAAATTGATGTGGGATGGAACGGGACAACTTTTGGGTAG
>Cbetulinus_10654.1
ATGCCAGAATTCGTGTTTAACACAAATCTCCCCGCGGACAAATTCAGTGGGGAATCGTTTCTCACTAAGACCTCCAAGTTTGTGGCAGATTTGCTTGGAAAGCCGGAGTCGTACGTGTGTGTGCGAGTGAATGCAGGCCAGCTGATGTCTTTTGGGGGCTCAACAGCCCCCTGTGCCAAGGTGGATCTGTACAGCATCGGGAAAGTGGGGGGTGAGAAGAACCGAACCTTGGTGCCTGCCATAACCGAGCACCTGAAGGATTGTGGCCTGGACATTGCTGCGGACAGAATGTACATACATATCCACGACGTGGCGCGATGTGATCTGGGATGGAACGGGACAACTTTTGGGTAG
>Cbetulinus_10655.1
ATGTGTTTTAATGGTTTCATGGTGATGTTTGCGGTGGTGGTGCTGACGGTGACGGTGGTGGTGGAGGGGGTGAGGGGTCAGTGCCAGATAGACAGGCTGGAAGCAGAGATGACAGCCTTCCAGAACCGGGTGAACACCCTGCTGAAAGTACCCGTCAGTATGCGACCTTTGGACAATGTCATCCAACTCTGCAGTGAGACTGTTGGCGATGAGAGGCTGTCGAAGAAGTACGATGGGTGTTTCTCCGATGATCTGTATGACGATTACTATGATACAGTGATGGACCCAATGGAAAAGCTATGTGGAACTGGGAGTATAGCAGCCTTCAAAGGACCTGCGTGCACAAGGTGTTGGACGGCACCCGCTGCGCCATCAGGGACCGCTTCTTTCTGGCGGCCG…
>Cbetulinus_10656.1
ATGTCGGCGAGTGTGGCGACGGCAAGCAAGAAGAACAAGTTCCACATCGATGAGTCGGACCTGCTGTGCAAGAATGGCTGTGGTTACTATGGGAATCCAGCCTGGCAGAACTTCTGCTCCAAGTGCTACAGAGAGGTGTACCAGACGGCCAGGCAGGCCCAGATGCAGCATGATGCCTTGCAGGAGGCCAAAAAGCTGGAGACGGAGAAACCTGGGGACACCAAACCATCCTTCTCCAAGTTTGAGATGAAGAAGACCCAGCAAGCCAACAAACGATCCAACGCCGTCAGGTCCTTCTTTGCCAAAACCTCCTCCACAAAAGAAGCGTCTTCCACATCACCAACAGCACCAAAAGAGTCACGCAGATCTAGTCTGGAGAGCCAGAAAGTGGGGGGAGAA…
>Cbetulinus_10657.1
ATGGATCAGCAAGATGGGACGAGCGAATTCAGAGAGGAAAATGTTGGGTACTGTCGTTTTCTAACAGCCATCCCCATTCCCCAGTCCCTGCCCTCTTTCCTATTTCCCTCTTCACCTGTCATCCCTGGAAGATGTATGTGTATAGCAGTCATTGCAATGGTGTACATACATGTGGATGAGTGCAGAGAGAGTGTGTGTGTGTGTGTGTGTGTGAGTGAGAGCGAGAGAGAAAGAGAGTGA
>Cbetulinus_10658.1
ATGGCAGCAGCTCAACAATTTCTTTCTACGCCCGCCAAGTTGCCAAAACTTTGGCAACCCAAACTTCATGAGTGGAAGACCTACCATTGCAGCTCTCCTGATGTTGCTCGTGTGGGGTGGCGGAAGTGGAGTGCTGAGCACCCTGACTGGTACGCTTGGCGTGGAACTTCCAGACACCCTGACTGGCACAACCGCACCGTGGACACCGTCAGACGGGCGGATTACAAGAACGTCAACTGGCATTACGAGCGCCCGTCAAAACCGACCAGCCGGACGCACGATGCCTTCATCCCTTATGAAAACGATGTCATCATGAAGGACACGTTGCCGGCCATGCCGCACAACCGCAGCTACCAGGGGAAGTTCAGCTACCCCAAGCCCTTCCCTCAGGAGGTGCCC…
>Cbetulinus_10659.1
ATGGAGGGCTTAGGCCACCCCGCCTTAACTTTCCTTAATCTGAATCAGATTGCCATTTACTGCCCTGAGGCAGAGAGGTCTTTCAAGCCATTTAAATCCCACCCCACGATAGGTTCGAACTCACCACCGCCAGCTCCACAGCTGCACGCTCCAAGTATTTGA
>Cbetulinus_1066.1
ATGGTTGTTGAAGTTTTCTTGACTTTGGCCAGGGAAGAAAGGAGTAAAGGGGCAGAATGGAGGAAACAGACTGTTTCCAAAGCAGGGAGGAAGGGAGACCAGAAGAGTAGGTGGTCGATGGAGGGGGGAGAGAGTGAGAGAGAGAGAGAGAGAGAGTGA
>Cbetulinus_10660.1
GCGCTGGTGTCCAAGAAAGGCGCATATCGCGTGCACAGCACGGGCCTGTCGGAACACAGGCGACGCTTCCTAGCCGACCTGTACATCTCTCTGATTGATCTCCCCTGGCGCTACGCCATCGCCATTCTCTTCAACGCCTTCCTCTTCTCCTTCCTCATCTTCTCCATCTTCTGGTGGTTGATGGGCCACAATAATGGCGACTTTGACAACTTCGGGAACCCCAACCACACGGCCTGTTTGATGGGGGTTCAGGGGTTCGCTGGGAGTCTGTTGTTCTCCATTGAGACGCAGACGACAATCGGCTACGGGTTCGCCTACCCTAACCCCGACTGTGCGGGTACTTTGCCGCTCGTGTATTTGCAGCCCCTGATGGACATGATCTGCATGTCTATGGTGGTG…
>Cbetulinus_10665.1
ATGGGTTTGTGTGTGTGTGTGTGTGTGTGTGTGTGTGTGTGTGTGTGTGTGTGTGTGCGTGAGTGTGCGTGCGTTTGTGTGTGTGTGTTTGTGTGTGTGTGTGTGTGTTTTGTGTGTGTGTGTGTGTGTGTGTGTGTGTGTGTGTGTGTGTGTGTGCGTGCGTGCGAGCGCGCGTTCAGGTGTATGTATGTATGTGTGCGTGTATGTGTGTGTGTGTGTGTGTGTGTGTGTGTGTGTGTGTGTGTGTGTGTGTGTGTGTGTGTGTGTGTGTGTGTGTGTGTGTGTGTGTGTGTGTATGGGTTTATGTAA
>Cbetulinus_10666.1
ATTCAAGAAGTGAAGTCAGACTTTGAGCAGAAGCAGTCTGAAGAAGAGAAAAGGATAAAAAAGTTGGAAGACCTGACCAGCCAGCTAAGTGCGCTGGAGGCAGAGCTGAACCAGTTGGAAGGGGCAGACGAATCAAATTTGGCAGCAGAAATGCAGCAAGTGAATGAGAAGATGCATCAGCTGATGAGGGAGATCAACGCCATTAACCAGGAGGGCCTGCGCATCTCCACTGAGGTCGGCAACTTGCGCAGAGAGGTCCAAGAGGCACAGCAACAGCTGCGAAATATACAGGATGTCGGCAACCAGCGGCTTGAACAGCTGCGGCGCTTCCACAAGCACACATATGATGCCGTCATGTGGCTGCGGCAAAACAAAGAGAAGTTCAAGGCCACAGTCCAT…
>Cbetulinus_10667.1
ATGAATAGTCCTATGGAGATGTGGCATGTTGTACCCAACCAGATGGCCCCCACATACACATACTCACAGCCAGGTCTGGAGGAGTACCATCATCAAGTCGTCAGCCCCGTCTCGGCTGGTTCCGGTGTCGGGGTGGTGGTCTCCAATGTGTCTTCAGAGCCCAGCGCCCCAGCTATCTACACAACGCCTGCTGCTGTCACTGTCACAGCCAACGGGGCTGTGGAGCAGCAGACGACAGATGTGCCCTCTGCGGAAGGAGAGGTGCAGACAGCTCAGGCACCGCCAGCAGCAGCAATATCACCAGGAACTGGACCCAAGCGGCTGCACGTGTCCAACATCCCCTTCCGATTCAGGGAAGCTGATCTCCGGCAACTCTTAGGGCAATTTGGCCCAATTTTA…
>Cbetulinus_10668.1
ATGTTTGCTCAGGTTACAATGAAGCTGCCCGCATTGCCACCACTGTCTTTACTAGCATACCGTGGGATTCAGACAACACCATGCATGTTGAAGAACATCCGTGCTGGTGTGCCCAAAGCCACCATCAACCGAGATAAGCCACTGACATATGAAGAGTCCCAGGCCCCGTACAAAATTGGTGTTACCAAAGGATGGAACTCCTGGCATACAGCCAACCTGACCAAGGAAGGATTTGGAGCTCGAGCTGCGGAGAGAGCATTTGATGACATCCTTATTAGAAAATTCATCAAAGGGACATGGGCAGGTCTGTTTGCTTCCGAAGTGATCATCAAACGACGGCACAACCTTGTGGTCATCTCGGGACTGGTGTTCCAGAACCTGGCCCCTCGCAAGCAGTAC…
>Cbetulinus_10669.1
ATGTTCATCTGGAATTGGTTTCAGAATATGTTATCCTTTTTAGGTTTATACAAGAAGTCGGGAAAATTAGTATTCTTGGGCTTGGACAATGCTGGCAAGACGACACTCCTACATATGCTGAAAGATGACAGGATGGCACAGCATGTTCCCACCTTACATCCCACTTCAGAAGAACTTAGTATGGGTGGCATGAGGTTCACAACATTTGACCTGGGTGGCCACAGGCAAGCGCGGCGAGTATGGAAGGATTATTTTCCAGCAGTAGACGGCATTGTCTTCCTGGTGGATGTACATGACAGGGAACGTTTTGTGGAGGCTAAAGCAGAACTGGATAGCTTGATGACAGATGAGCAGGTGGCCAATGCACCCATCCTAATTCTGGGGAACAAGATCGACAAA…
>Cbetulinus_1067.1
ATGACGGCTGGGTCTGTGGCTGTGCCAACCATTATTCCTTTGCGACCTCCTATGCCAGGTCTGCACAAAGCTGCCATTGACTCTACCATCAAGATAGAGCTCAGGACAGAGACAAAGGATGCCAAGATCTACTACACCACCAACGGAAGCAAGCCAGACCCATTTCAGAAGTTTGGTGACAAGTGTACCTTGCTATACCGCGAGCCTTTCACTCTGCCTGCTGGCAAGCAGACCGTCAAGGCTGTTGCTCTCAGTCGAGACAGAGATCGTGAAAGTCTAGTGGTGACCAAGACATTTGAAGTGGAGTATGTTCCTCCACCGGAAATCATAAATCTGGATGATGACCAACAGAAGTCCACGGTGAAACTTGATAAGACTAAAACGGAACTGCTGCGCTCT…
>Cbetulinus_10670.1
ATGCACTCCGAAAGCCCCCGACACCACCATCAGAAAAGCCCTGACCAGGAATCCCCTAAGCAAAAGGAAGCGAGGAAGACCAAGAAACACCTGCAACCAACTGCCAGTAGAGCAAGACATCAGCAAATGAAGATGGCGGTGAATAGGACACGCACTCTGAAAGCTCCTGGACACCACCACCAGAAAAGCCCTGACCTGGAATCCCCAAAGCAAAAGGAAGCGAGGAAGACCAACAAACATCTGGAGATGGGACCTGGAATCGGACACCGGGCAGATGAGTTACAGCTGGAGCAAATTAGAAAAGATTGCCCAGGACTGTGGTCGTTGGCGGGCAGATGTTGA
>Cbetulinus_10671.1
ATGTATGAGAGACATTGTATAAGCATGCATGCATGTGTGTGTGTGTATGGAGAGAGAGAGACTCTGATGTTTGTGCATGTGTGTGAGAGAGAGACAGTGAGAGCAAGTGGGAGAGAGAGACTGTGTGTGTGTGTGTGTGTGTGTGTGTGTGTGTGTGTGCGTGTGTGTTAG
>Cbetulinus_10672.1
ATGCCAATGGAGCCGCAACAGACCAATGAGCAGTGGTGCGTGGGGACAGAGGTGATAGCTCAGTACAACTTCCAGGGACGTTCGGCAGAGGACTTGCCTTTCCAGAAAGGAGACTTACTGGTCATACAACGTATTACCTCTGATCGCATGTGGTACAAAGCGTGTGATGCCAATGGCAGGGAGGGAATGATACCGGCCAACTATGTGCAGCCCCGCAAAGTGGTCACCCTTCATGCTATGCCATGGTTTCATGGTAAGATCACGCGCCAGGAAGCCGAAGAACTGCTGAAACCTCGCGAAGATGGCCTCTTCCTGATTCGGGAGAGCAGTAACTACCCTGGGGACTACACGCTATGCGTGTGCCACATGGGCAAGGTGGAACACTATCGTATTTTGTAC…
>Cbetulinus_10673.1
ATGGCGAAAATGGATGTCAATAAGGAGGAAGACCAACTGAGGAAGCTTGACACAGCTAGAGAGGCGACAGTCGACCTCGTCGCTTTGAATAACATGGTGGTGAACATGAGAAGTGTTGTGAAGTCTGCCAAAGTGCAAGTCATCCACAAGTTGACCAGGATGATCCAGAAACTGAAAAGCAAGAAAGGCACAGAACAACAACAGGAGAAGAATCTCCGAAAAGCCCAGAGAATGCTGGATGAAATTTTTGTAATTAAGGCCCTGAATGCTGATGCGGTCAGCAAGTTTGCCTTGGCCAATAGAGCAACCTATGCTGACGTTTGCAAGCAGCCATCGGTGAGCAGCGAAATGCGCAGTTTGCTGCGACTATCAGAGCACCGCCTCCTCGCAAACCGAGTG…
>Cbetulinus_10674.1
ATGGCACAGGCACCAGAGTTTGAGAAAACAGCGGACAGGACCCGGCTGAACAACTTGTTCCAGTTGATAGACAAATCTCTTGGTCGCTTGGGGAAGAAATCTGCGACGGAAGACATTCAACAGATTCGCTATGCTTCTTCCAAGCTGTTGCAGATCTTGTCTGCGCAGGACAAACTGCATAGAGACCTTGTGTTCAAACAGCCTGGCTTGCTTGACATCCTGATCAGTGTGCTGCAGCAAGTGATGGATGAGCAGGCCCTGCACAACACTGTCAGCATCTTCAACGAACTGCTGGGCCGATCACAGGCAGGAAAGCGATGCTCGATGCTGGTGAATCATGGGCTGACGGTGGTACTGCTGGGACTGCTCAAACAGGTGGCCAGCCAGGATCTGACGCTC…
>Cbetulinus_10675.1
ATGGTCGCGTTAACGTGGTGTATCTTTTCAACAGAAATGGACAGCGGAGCGAGAGGTGGACAGGGGGCAAGGGGCGGAAAGAACAGGATCAATCCTGAAAACAACTTATACGCCAAGGTCATCCCTCGGCATTTAAGAACTTCTGCAGGTCCACCTCAGAAAGCTACAACTCCAGCACACCCGAATCCTACCTGTCCTGCTACACAACCCAAACCCACCTGTCCCCCTGATCTCAAACCGGCCTATCCCCCCTCTTCATCCGAACAGCTCGGCGCCACTTGTCTCTCTGTAACCGCAGAGCTGAAACCCACCATTTCTCACCAGACCGCTGCACAGTCCTCGTTGATTCAGCAGAGCTGTCCAGGCTCCGGCCGCAAGACCGATGGTTCCGCGGACAGA…
>Cbetulinus_10676.1
ATGGGCGTTAGAGCAGCGGCAACGGCGGCTGCAGCAGCCTTGGTGTTCTGTCTGATGGCGGCGCAGCAGACTGACGGACACCACTACCGGCTGGGAGACAACTACAACAACAACAACAACAACAACAACAACCAGAATGTGAAGTGTGGTCAGGCTGCGGACATGGTGTTCGTGCTGGACGTCTCTTCCTCCATCTGGGAGGTGGACTTCAAAAAGCACGTGCTCACCTTCGTCAGCAACGTCAGCAACGAACTGAACGTGGGGCCCGGGGAGTCCGACTCGCGCGTGGCCGCCATCACCTTCGGCACGACCGTGAATCGGGAATTTCTTCTGAAAGATTACACGGAGAAAGAAGACCTGCTGCCGGCAATCAAGAAGATCCGTAAGAGGACCGGCAGT…
>Cbetulinus_10677.1
ATGGATCGAAGGTCCGGCAGAAATACTGACATCACAGGGCTGGAGGAGGAAGAAGAAACGCTGCTGAAGGACAGTGACACGCAAGAAGACAGTTGCATTGTGGGACACTGTGCAGCGGACTCGTGCAGCATGTTCCGTTCACGTCCCGATCAAGACAAGGGGGCAGCGGGAAGTCGCCAGAAAGATGTCAACATCCCCCTCGTCAGGGAGAGAGACAGCGACGAGGCTGCTGCCATCAAG
>Cbetulinus_10678.1
ATGCACAGTGGATTTTCAAAGAAAAAAGAAAAACACAGGACTTTGCTCTGCAGGTTCTTCTTCATTGGTAATCTTCTTTGTGATACTTTGCAGTACTTTTGGAACAGAGTAGCATGCTTCAACCAAAACAATGAGCTCAGTTATGTTCTTAGACCCAACCAAAGGCAGCAGTCCATAACAGGACTTCACATCAAAGAAAATGAAGGGAGTTTACTTCTCAACTACAGTGTCCATTTTCAACCCCCATCTGTCTCCTCTCTACATCCTCTGTTCCCCTGA
>Cbetulinus_1068.1
ATGCAGGTGAAGGACTGCATCACGGATCTGAAACCCATCAATACTATGCAATACTACGCACAGGTGGATCGGTTTATCCGGAGAGAGAGAGAGAGAGAGAGAGAGAGAGAGAGAGAGAGAGAGAGAGAGAGAGAGAGAGGGAGACACGTCGTGCTGCAGGTGAGTCGGGATCTGATCTGA
>Cbetulinus_10680.1
ATGTTTTCTGTGTGTGTGTGTGTGTGTGTGTGTGTGTATGCTTGTGTGTGTGTGCGTGTGTGTGTGTGTGTGTGTGCATGCTTGTGTGTGTGTGTGTGTGTGTGTGTGTGTGTGTGTGTGTGTGCGTGCATGCTTATGTGTGTGTGTGTGTGCATGCTTATGTGTGTGTGTGTGTGTGTGTGTGTGTGTAGCAACTGTGCAAGTATTTTGTTAAACAAGTTGCAATTATTGTCTGCACATATTCTAGGAATTTGGTTCAGTGAAAAGGAATGCACGTGGCTGGATGTTGTGTAG
>Cbetulinus_10681.1
ATGTTTTGTAACGCGACGTTTTTGGTTTGTATGCTGATATCGGTGGGGTCAATATTGTTGATGTGCGGTTGCCAGTTTGTTGGTCCGCCATTGGACTTGGACTACACGATGAACGAAACGACGAATTTCACATACGATCCGAATGGACCTCTTGTGAATTGTAATTTTCTGCCAATGGAGTTTCTCAACTGCAGTGATCCTCTGGACCTGAAAGAAAATGCCACTGAACAGCAGATCAAAGGCTATGGTTGTACCAAATGGGGTGGAGAGAAATATGAGGAGGTGCAGAAGACAAAGGTTGTGTGCTCTGTGCTGCCTGGCATCGAGTGTTTTGGAAACAGAACATTTCTCAGAGGTGGAATCCCCTGCATAAGATATAATGGTCATCATTTTGTCACG…
>Cbetulinus_10684.1
ATGAGTATGCCGTTTTATCAGGCGGTGAACATCCTCCGCAGACAGGACCGCTTCATCAAGGGAGTACAAGTCTGGTACAGCGACCAGAACCCCTTGCAAATGGACCTGGTCCTCAATCTGTCACAGGATGGAATTCGCCTCATCTTCGACCCTATCTCCCAACGACTGAAAGTGAGTACATCATGTGTCCCTTTCCATGTTATTATTGAGGGTAGCTGA
>Cbetulinus_10685.1
ATGTTACCATTCGAACCAAGCACGCTGTGCTGTGAACTAAAGACCAGACAGAGATTGAAAATGCCAAGAGTTGTGTCGAATCAAAGAGCAAAGTTTGACAACGACGAAATCTTCAGGAAACTCAGCCGTGAATGTGAGGTGCGCTACACGGGATTCCGGGACAGGCCGGTGGACGAGAGACAGTTACGGTTCCAGACAGAATGTCGGGAGGGCCATGCAGATGTGGTCAGTGGTGCTTAA
>Cbetulinus_10686.1
ATGCCCCGGAAGGAGAACAGGTCATCACTACTTCTCCAGTGTACCATTTTTTTCCCCCACTTCTGGCCAGATAGCTCCCTTTTCCTTCAACTCTGCCTCAGTGTCTCTTCTTCCTACTCCTTCCCCTCCCCCCTTCCCACCCCACCCCCACCCCCATCTCTGCATGTTCCAGATCAGGGCCTGATGGATAGTGCTGGATGCTTGCTTCAGTAG
>Cbetulinus_10687.1
ATGCAGAAACCTGAACCAGTAGAGCAGAAGAACCAAGGCACTGAACCCTCCAAACCTGGCAGTCTCTCTTGGTCACTGACTGGCCGTTCTGTGGATGGAAACAGACATGACCACCAGACAAGGTGGGCAGGCCTTGCAGCGTGTCTTGGAACTGCACTGGCCATGAGACTCAGTCAAACAGAGCCAGCATGTTTGCCTTAA
>Cbetulinus_10688.1
ATGCGCAATAAGCCTGGAGCTAGCTTGCAAAACCAAGGAACAGGGAAAATGGCTAACGAAGTTGGGGGTATCGGTGGGGCTTACGGTGCTGGTCTTGCGGGCGCACCGTTTAACCCCCTGGCTTACATTAAAAAGCCTCAAGTGATCCTGAGGCTAGTTAGTATGTTGTTTGCTGTGGTGGTGTTTGGGTGCATATCATCGGGAGCGTGGTACGGCCATAACTGCCAGATGAATGGAGATGATAACGCTTGTGGCTATGGGACTGGCATTGGTGTGATAGCCTTCCTCCTGTGCATCGGCTTCCTCATTCTGGATGCGCTCTTTGACAACCTGAGCAGCGTTCAGCACAGAAAGTATGCTGTGCTGGCTGACCTGGCCATCTCTGGCCTGTGGACATTT…
>Cbetulinus_10689.1
ATACTTGTCTGGGCGATCAATGTAAACATGGCAGATACCGAAGGGATGCAGAAAATGTTGCCCGAAACGGGCATTTCTGACAGTAAATGCACACGTCAGCCCCTATGTGCGCGGACTTCATATAGTTGTAATAAACTGTTCCTTTTTATCTATGCAGTTTTGTTTCTGTTTGTGGGGATAATCCTGATGGCGATCGGTGTCCTCGTGGAAACCCACCGCCAAAAGATGCAGTCCATGAATAATCAGCTGGCAGTGCCGGTGGCTCTGCTGATACTGGTGGGACTGATCATCACACTGAATGCCATCTGTGGGCTGATTGGAACTCTGACGGAAAACGTCTCTCTGCTGAAAATATTTTTGGTGTTGACTGTCATTGCCTTTCTGCTCCAAGTGGCCATT…
>Cbetulinus_1069.1
ATGGCTGGAGCAGAGGGACGGAAGTACAACTTCAAAGTAGTGTTGCTCGGAGAGGGGTGTGTTGGAAAGACCTCACTGGTTCTTCGTTTCGTTGAAAATAAATTCAATGACAAACACTTGAGCACAGTGCAAGCTTCCTTCTTGAACAAAAGAATGAATGTTGGGGGCAAGCGGGTGAATTTGGCAGTATGGGACACAGCTGGTCAGGAGAGATTCCATGCCTTGGGTCCCATCTACTACAGAGACAGCAATGGAGCCATCTTGGTGTATGATATCACAGATGAAGACTCGTTTCAAAAGGTGAAAAACTGGGTGAAAGAATTGCGACGGATGCTTGGACAAGATGTTACGCTGTGCATTGTGGGTAACAAGATCGATCTGGAGAAAGACAGGCATGTG…
>Cbetulinus_10690.1
ATGCCACACAGCGTGGAGAAAGACTTCAGCTTCTCCTTCAGCAGCAAGGAGGGCAAGTCGACCTTGACCGTGCCTGTCACCATCCCTCTGGTTTCCTCCACTGCAGAACTTGTGGGAAGACTGCAGAAAATGCACAACCTGCCCTGCAATATTATTGATGAGCTGACAGAGAAGCTGGAGGAGTTCTCGGCCAAGGAGACCAGCAGACTGCACGACCAGAATGCTGAGGAGAACATTCAGCAGCTGCAGCAGGGCAAGGTGGACAGCAAAACTCTCCTGGACCGCTGGACACAAGTCTATTCCAAGGAAGTGAAAGAACATGCCACTGTAGCAGAGGAAGACTCCAAACAGGCCTTCTCCAATGTGTATCACACACTGATCCATTCACCGGCACTGGAA…
>Cbetulinus_10692.1
ATGGCCACGACGGATAATAAGCTCTCGACGACCGAGAGAATCATCAAAAGCGTGCCATTCCCACCCAGCCATCGCGTCACCATGAGTGAAGCTTTTGACGCTAAGGGCAAACCCAAACTGGATGTCCTGAAGCAACATTTCATTCTGGAAGGCCGTGTCACCGAGGATGTGGCATTGCGAATCATCAACGAAGGAGCTGCTATTCTACGCCAAGAAAAAACAATGATCGACATCGAAGCACCAGTCACAGTGTGTGGTGATATTCATGGTCAGTTCTTCGACCTCATGAAGCTGTTTGAAGTGGGTGGCCCCCCTTCTTCCACAAGATACCTCTTCTTGGGCGACTATGTAGACAGAGGGTATTTTAGCATAGAGTGTGTTTTGTACCTGTGGGCATTG…
>Cbetulinus_10693.1
ATGCTTCATGACCTTCACTCCTTTCTACATCCACTGGCTTTCTTCATGTTCCTCAAATGTTTGAAAATATTATCCATGTGTGTTTCCAACTACCAGCTGGCATGGCATCGTCCTACTCCCCTGTACTTCCAGAACGAAGAGAATACTTTGTAG
>Cbetulinus_10694.1
ATGATGGGATCCTACCACGTGCTTGTTGCTGTAGTTTTGCTGCTTGTCGTAGCGGTGCGAGAAGGTTTATCCCTGAGGTGTGTGGAATGCAACTCCTTTGCCAGATCAGACTGTGACACCCAGCCTCTGGCTTATACGAAAGAATGCCCGAAAAATGCTACGTCTTGCAGAAAGATGGAGCAGGAGATCTACTATGATGACGACTACCATGTGAGGACCATCCGGCAATGTGCTATAGAGTCGGGACCCAAGAAATGCATCGAACGTACTGGAACCTACCGGTTCAAGGTCTTCTACTGTCACTGTGATGGGGATAACTGCAACAGCGCTGGCCATTTATCCCTCTCATTTGTGCTGGCCTCTATCTGCGGGCTGGTGGCCCATATGTTCCGCTCTTGA
>Cbetulinus_10695.1
ATGCGTACTAAAGTGGAGAAGCGTCGGGTGCGTCAGGAACCAGCCAGCGCTCTAGTTGGCAGCCCTGCCATCAGTCAGCCTGCTCCGCTGCCATCACAGGGCGATGCAGGTGTTGCTTCCTCTGCTAACGTCCTGGCAGCTTCCACCATCCTTCCTGGCACCGCTGGGGAATTGCAGCCCGATGGAGAGCGCAGACCTGTCTCCATCAGCGAGGCTGAAAGATTGGCTGCAGCCAATCATGTGGTGGTGGCACTGGGGCCTCCAGTCATCATGGGACCAACCAGGCTGATGTTTGATGGGAAAGGAGATGGAGGGGAGAGTGTTGCTGGTGGAGGTGGTGGTGGTGATGGAATCACTCCAGCTCTCACAGATGGTGTGAATAAGATTTACAAGTTGTCT…
>Cbetulinus_10696.1
ATGTCGCAAGATACAGATGGTGATCCTCGTGTTCCACCCCCATCCACTCCTGTCCCATCCACCCTGATTGTAGTGTTGGAGGCCTTCCATCTTCCATCCACCCTGATTGTGGTGTTGGAGGCCTTCATTCTTCCATCCACCCTGATTGTAGTGTTGGAGGCCTTCCATCTTCCATCCACCCTGATTGTGGTGTTGGAGTCCTTCATTCTTCCATCCACCCTGATTGTAGTGTTGGAGTCCTTCATTCTTCCATCCACCCTGATTGTAGTGTTGGAGTCCTTCATTCTTCCATCCACCCTGATTGTGGTGTTGGAGTCCTTCATTCTTCCATCCACCCTGACTGTAGTGTTGGAGTCCTTCATTCTTCCATCCACCCAGATTGTGGTGTTGGAGTCCTTT…
>Cbetulinus_10697.1
GACAACCCGTCCCTTCCTTTGGCCATAGCATTTGGAACTCTGTATGCCGTTTATTATTTATGCATCGTGGTAAAGAAGCCTCGCATAGCCTGTCGAGACAAGCGGCTACAGAAGCTGATTGAACGTCACTGCCCCATCGCCAGAGAGCACTACTGGCCCACATGGTGGTGCTTCCAGTCACATGTCATGACCTTACTCCGAGCCATCTTGCAGTCACGCCCCAACGTCAGTTATCGCAGTGAGTTCCTGCTGATGCCGGATGGAGGACAGGTCAAGCTGGACTGGCTGGACAATGACTCGTCCCCCCATCCCTCACACTCCAGGCCTACCGTTCTGCTCTTACCTGGCCTAACAGTGAAGCCATCCTATGTGGCAAGTGTTATCATGTGCCTGTGGGGC…
>Cbetulinus_10698.1
ATGAAAGAACAGCGCTTCCTACCATCCACTCGGCGTTTCGCTTCCCGCCCGTCCTCCTCCTCCTCCTCCTCCTCCTCCTCGTCTTCCTCCTCCTCCTCCTCGCCAAAGCCTGCGAGTGTCGGAGTGGGCCCTGTCTCTGCGACCATGGCACCCAAGGTCCTGTTTGTGCTGACAAGTCACAATCAGCTGGGCAGCACGGGCAACAAGACGGGCTGGTACCTGCCGGAGGTGGCTCACCCTTACCTGGTCTTCAGGAAGGCCGGCTACACCTGCGACTTCCTCAGCTCCAAAGGAGGAGAAGCGCCCATGGACCCCGGCAGTGCTGAGGCCTTCAAAGACGACAAGGAGTGCCAGGAGTTTCTGGCCGATAAGGAGGCCATGGACCTAGTGAAGAACACC…
>Cbetulinus_10699.1
ATGACCAGGCTGGGAACCACTTGGTGTCTGTGTGTTGACCAGGACCTGATCATCTTCCCTGATGATGTGGAGTTCAGACATGTACCGCAGTGCACCACTGGCAGAGTCTATGTCCTCAAGTTCAAGTCGTCCCAGCGACGTCTTTTCTTTTGGATGCAGGAGCCCAAGAGTGACAGGGACACGGAGTACTGCAAGAAGGTCAACGACAGTTTGAACAATCCGCCCACTCCTGGGGCGTCGCGCGGAGGTGGCTTGCCTTCGGATCTCTCAGGGCTTGGATCCAGAGGCCGGGGCCAGGAATCACAAATCATGGATCGTTTCCTGGCAAACCTCATTGATGGGGACAGCGATCTGCAGAGCATGTTGGCAGGCATGAGTCAGCAACAATTAATGCAGCTC…
>Cbetulinus_107.1
GCCATCCTGAAGGTGAAGATCACATACAACCCTCCCCCTGGTGCTGCTGGCAAGGCAGGAGTCGACACACAGGGAGGCACGGTGGTGGGAGATGTGGGAGAAGGGGAGGAAGAAGAGGAGGAGGAGGAGGAGGAGCCAGATGCACCCCCGCAGCTTGATGCGTCAGGCAAGCCCATACCTAGGCCAGCAAAGAAGAAAAAGAAAGGAGGGCGGCGGCGGCGTACTCAGAAGCTGTCGAGCAAGCCACAGGATTTCCAGGTGAGGATCAAGGTGATCCAGGCGAGGCAGCTGCAGGGAGCCAACATCCAGCCTGTCACGCGTGTGACGGTCTTCAACCAGACACAGCAGACCAGGGTGCGCAAGTCCACAAACACCCCATACTGGAACCAGTCCTTCTTC…
>Cbetulinus_1070.1
ATGTCGCTGAAAGTCAAGTTGAATTTTGCTCCCCGAGAGAAGCAACAACCTGAAGAAATGAACGGAATAAATACGGAGGTGGATGATGATGTAGAAATAATTTCTGATGATGAATCTGACAGTACCATACCACCCTTACCGGAAGGGACAGTTGTGGTGTATCCAGAACCTGTTGAAGAAAAGAAACCCACATTCAAAGGTCCCGAGTTCAAGTCTAGTACAAGAAAAAGAACAAAAGTAGATGGAGGTGGAGGAGCAAGCTCCTCAAAGATCTCAGCAAGCTCCTCAAAGGTGCTGGAAAACCTGTTCTGCACAGCATGTGGACGTCAGATCAACCCGTGGAAAAGTGGGATGGTGAAGAAACACAAGGAGCTGAAAGTCATGATTTGCAGGAAATGT…
>Cbetulinus_10700.1
ATGCTGGGACATGCTATGAAAGGAAGCCTAGAGGACAGCCCTGTCATGTTGTCTTGGACAACACTGGAACTCCATGGCATCATCATCATCCTTCTCCTCATTGATCCTCATGTGAAGAGACTCTGGCCGTTGACGCTCTGCAGTGTCCAGGTCCTCTCCAGGGCGCTGTAG
>Cbetulinus_10701.1
ATGCCATTCTCTGGTGTTTCCTGCCACTTTCAGCCTCGCCGTGTTGTGCAGTCTGGTGATGAAACTGCTGAAAGGGCTTGGCTTCGTCCACGCTGCAGCATGGAGGATAGTCAGCTGAACCACCTCTGCGTAGAAAGGCTGTGGTGTTTGCACGATGAGTGGCGTAGAAAGGCTGTGGTGTTTGCACGATGA
>Cbetulinus_10702.1
ATGACCCTCGGGGACATCGTGCAGCGCCATGACCTTCCTGTCAAGGTCAAGTTTGCGGACTCCCACCTGCGGTTCGACTGTGGCCTGGAGAATACCACTCGCAGCCTGAACACGTTGAAGATCATTCGGCAACACGAGGAAACCTACTTCGTGGCAAATGCTGTGATGCAAGGTCAGCTGCTGGAGACTGTGATCCCCATCCCCATGTACCTGATGGACGTGCGCTTCTGCGTGGTGAGGGGGGTGAAGGGGCGGAGCCTGACGGACGGGGGGCGGGGCCACATGCAGTCGCTGCTGCACTCGCAGGCTCAGCGCCTGGACTTCTCCCAGGACCGGGGAGACACAGGGATGGTCCAGTTGTCCGAAAAGCCCATCAAAGCCACGGACAACATCTACCAG…
>Cbetulinus_10703.1
ATGGCTGTGGGACTACAGTTACTGACATTGGTTGCTATGGCAATGAGTGGTGTCATGACGATGAGGAGGGAGGAAGTGTTCTTCATGGAAATGAAGATAGAGGAGACAGAGAAGAGACTGGACCCAGTGAATCTGCCCAACTTGCCCGACCTTGTGAAAGAGCTGAAGCTGTCTAAACTGCTTGATGCCGTGGTTGCTGCTGGCCTAGCCAAAGCACTTTCTGAGAAAGATCCCTTGACCTTGTTTGCCCCGACCAACAAAGCCTTTGACGATGCCGCACCATGGGTGGCCCAGCTTGTGAAGAACATAACAGCACTGCAGGAGGTACTGACCTACCATGTGCTGGACGGCATGGCCGTGCTGTCCAAGGACATCAAGGACGAACTGAGTGTCAAGACC…
>Cbetulinus_10704.1
ATGATGGCTGCTGTCGGCTCTTTCAGCAAGATATGGATCGAGTGGCTGAACAGTTGTAAGGTCCACAACAACCAGACACTGATGCATGTGGTGGAGTCCCGTCCTCACGGCAGAGGTCTTGTGACTATCAGCAACCATACCAGCTGTGTGGATGATCCTTTCTTATGGGGTAAGCTGAAAATGAAACATCTCCTCAGAAACTCCACCATGCGGTGGACACCTGCTGCAGAGGATGTGTGTTTCACCAAGCCATTCAACTCCTGGTTCTTCACAATGGGCCAGTGTGTGCCTGTGCGCAGAGGCAGCGGAGTCTACCAGAAGAGCATGGATTTTCTGCTGGAGAAACTCAGCATGGGCCAGTGGGTTCACATCTTTCCAGAGGGAGTTGGTCGGTTGGTG…
>Cbetulinus_10705.1
ATGGAAACAATACCACCAGGCAAGTACACTGTCTGTCTGTCTGTCGGTCTCTCTAAGAGTCTGTCTGTCTGTCTGTCTGTCTGTCTGTCTGTCTGTCTGTCTCTCTCTCTCTCTCTCACCCTCTTCGTTTCTCTCTTCCCCTCTACCTCTACTTCAAAACCACCACCACCATCTCCCAATTCAATAACGATCCGCTAG
>Cbetulinus_10706.1
ATGAGACAAACATCAAGCGATCTCACCAGCCGCCGTGGCGAAGTGGTTAGCGTCGCGGACTCCCGGCTGGGAGGTCGTGAGTTCGAATCCCATCAGAGTCATGTGGGTTTTTCTGCCCCGACCTGCTCCTACCCAGAGTTGAGTTTGCTGCGGACTCAGTTGGGAAGACTGGGACCACACAGTCAAGTTTCATCCACTTAA
>Cbetulinus_10707.1
ATGGAATGCACCACGGATAAGAAGGAGGGAGGTAAGTTGTGGAGGGGGGAGGAAGAGGAGAGGAGAGGTGAGGGAAGGAGGGGGAAGATGTTCCAGTTTTTGTTCACACACACACACACACACACACACACATATGTTCTTGAACGACTGACGACAGTCAGGCTCGTTGTGGGATCACGATGA
>Cbetulinus_10708.1
ATGCGTGTGTGTGTGTGTGTGTGTGTGTGTGCATATGTGTGTGTGTGTGTGTGTGTGTGTGTGTGTGTGTGCATGCATGTGTGTGTATGTGTGTATGTGCATGTGTGTGTGTCTGTCTATCTGTCTGTATGTCTGTGCGTGAGTGTATGCATGTGTGTGTATGTGTGTGTGTGCGTGTGTGTCTTCTGTCTGTCTGTCTCTCTCTCTCCCTTTCTCTCTCTGTCTGTCTTTCTGTGTGTGTGTGTGTGTGTGTGTGTGTGTGTGTGTGTGTGTGTGTGTGTGTGTGTGTGTGTGTGTGTGCGCGCGCGCGCGCACGAGTGCGCGATACGTCGTTAA
>Cbetulinus_10709.1
ATGGAGACGATATCAACCTTGGTGCGCGTTTCGCTTCCGAACTACTTGAAGAACGTCCCCATTCCAAACTCTATAGGAGGATTCGCAAAGCTTTCAAGCCAAGAATGGTTGTCTCTGGTGCCGTTTGTGGGAACTGTGTCCATCATCGTGTATGTGACGGTGCTGGCCTTCAAGCCGCCGCCCAAGCCCAAGGACACCCCGGTGAACATGAAGGTGCAGAAGGAGAGCTCCAAGGTGGTCAACATGGTGGACATTGAGGACCTGGGCGACAAGATCAGCTACTGCCGCTGCTGGAGGTCCAAGAAGTTTCCCCTGTGTGACGGGGCCCACAACAAGCACAACGAGGAGACCAACGACAACGTGGGACCCCTGGTGCTGCGCCGCAAAGAAGCAGCCACC…
>Cbetulinus_1071.1
ATGGGAGCAAAAAAAATGTCCTCTGAAAGAAAAGGTTGGTCGTTTTTGCGAAAGTTGAGGAAAGAAGAGCACAGTCGCGATGGTAAACAGCACAGCGAAGACAAAGAAGGTGGTGACAAAACGGAGGACAACAAAGTAGAGGCGCCCGACGGAAAAGAAGTGAAGATGTCGCGAGGCCCGCGACCTGAAATGGACGTAGACTTTGAACAGCTGAAGTCACTGGTTGTGTACGACGAGTATGGAAAGGAAGTTCGCTTTACGGAGCTCTTCGTCAATCAAAAGACGATTGTCGTTTTCACAAGGCACTTCTTGGACTTTATCTCAAAGGAGTATGTTGAAGATCTTGCCATTATTCCAGCTAAACACCTTCAGGATGCTGGTGTGAGCCTAGTGGTCATA…
>Cbetulinus_10710.1
ATGCCCTGCTCTCATGGTGACCTCAGTTTCGATGTCCTCTCCGCGTCTGTGGCCTTGGTTTGGTTCTGTCGGGGTCACCGGTATCGGCGAGTCCATGGGGACTGTCGTTGGACGGACGTGGTGGCGCCCTCCGGAGGGAGAGCTCACTCACGCCGGCTCCGCGACTAA
>Cbetulinus_10711.1
ATGAGGGCTGAACTGTATCCGCGTAATGGACGGCAGAATTCTACATCTTCATCGACTAAGCCTTCAGTTTGCAGCAAGTCGCAGCGGATGGAAGAGGAGATGTTGTTCCTGAGGCGTTTTGTCGGTCAGCTGTATCTAAAGGTGCTTGATTCTTGCACTTTTGAACGTGTCTTGCAGTTGCACCTGACCATTCCTCAGCTGCCAGTGCGCAGCAACTACAGCTGTGTGTTTCTGGACCTCAAGTGGAGCTCCCCTGCAGACATCTGGTATTTCGGCGCCCGCTGCTCCACCCCCAACTTCAAGGATCTTGGTCTGTCTCTTGGCACTGAAGGGTCCCGCACTGTCACCTTGGCACTGAACTCCACAGAAACGGGAAAGCTGTTTGTCACCAAGAATTTT…
>Cbetulinus_10712.1
ATGACTGGAAGCGCAGGGATGTCGCTGGGCAACGCGGTGTGCCGGCGATGTGGGGATGGCTTTGGCATGCAGGAGCAGATCATCAATTCTAATGGGGAGGTCTGGCACCCCCATTGTTTTGTATGTGCCCAGTGCTTCCAGCCGTTCCCAGAAGGGACCTTCTATGAGTTTGAGGGCCGCAAATACTGCGAACATGACTTTCGAGTTCTCTTCGCTCCCAGCTGTGGGAAATGTGGAGAGTTCATCAGTGGCAGGGTCATCAAGGCCATGAATGCCTCCTGGCATCCTCAGTGCTTTCTCTGCCAGCTCTGTGGAATCTGCATGGCCGACTCTGGCTTTGTGAAAAATGCAGGACGTGCCCTGTGCCGTGAGTGCAATGCCAAGGAGAAAGCCAGAGGA…
>Cbetulinus_10713.1
ATGAACCATGGTGACACCAGCTTTGGTGTCGGTGTGTCTATAGTGCCCCAGGCCATGAACCATGGTGACACCAGCTTTGGTGTCGGTGTATCTATAGTGCCCCAGGCCATGAACCATGGTGACACCAGCTTTGGTGTCAGTGCATCTATAGTGCCCCAGGCCATGAACCATGGTAACACCAGCTTTGGTGTCAGTGCATCTATAGTGCCCCAGGCCATGAACCATGGTAACACCAGCTTTGGTTTCTTGCTTTGTATAGTGTCCATGACCAGCCCGTTGCAATGTGTGAAGAGTGAAGGCGAGCCTGGTGGTGTATACCTTTCCAGCATGGAATGA
>Cbetulinus_10714.1
ATGTTTCGCTTTCTGCACGGAGTTGTTTTCAATTTCAGCCAGCCAGTTCATTTCATTCGGAAAATGTCTGAGAAGACTCCGAGATCTAAAGGCCATGGACACTGGAGCATGGGACTTTTGGCGTCCATGGATGACCCTGAACTGAGAATATGCGCCGACGACAAAGTCGTGATAATAAAAGATAAATATCCCAAAGCCAAGTTCCATTTCCTCGTGTTGCCGAGGGAGAAGATTCCAAGTCTCAAACGTCTGGACAGCACTCACATTGACCTCCTCCGTCATATTCACCAGAAAGGAGTGGAGATAGCTGAAAGAGCCAACAGGGAATTGACCTTCAGGTTTGGTTACCATGCTGTTCCTAGCATGAGTCACCTGCACATGCATGTGATCAGCCAAGAT…
>Cbetulinus_10715.1
CCTACAACGGGAATAACTCCAACTCCTTCAGCGCATCCAACAGCCAGAATTGGGCAGACGGCAGCCGGTTTCACAGGCACAGCATTGTCAGACTTGATCAGCGTAGGGATGGCCTCCGGAGCAGCCAGCAGTTGTGGGTCGGATCTGTCAGTATCTCGACTCAGCCTGCGCATGCCTGAATCCATGAGCCGTCAGAATGACCTCAGCCGCTGGCCCATCTTCAGCATTCTGCCCGAGGATGTCCTCAACAGCATCCGCAAGATTTGCGTCTTCGGCAGCTCTGGGAACGAGGCCATGTTCATCACCAATACTGATGATGTCTATGCCATTGGCTCCAACTGCAGTGCTTGTTTGGGGCTGGGAGACACCCATAGCAGTTTTGAGCCACGCAAAGTTCCC…
>Cbetulinus_10716.1
ATGTTCTTCAAAGTTATCATGCACTTTCATTCACAGTGTCTGAATTCAAACAATCCATTTTCATCACTGATAGATCAAAACAAATGTCCAGTTATTAACTGTGTTCAGTTTATTCAAAATTGTGTGTGTGTGTGTGTGTGTGTGTGTGTGTGTGTGTGTGTGTGTGTGTGTGTGTGTGTGTGTTTGCATGCATGCATATGTATGCGTGTGTGTGTGTGTGTGTGTGTGTGTGTGTGTGTGTGTGTGTGA
>Cbetulinus_10717.1
ATGACAGGAGAAGACTCTCCCCTACATCCTCACAACAGTGAAGACAGTGGCAGGGACACTGATGGGAGAAGGGGAAGAGAGGAGGAACAGAACTCAACCAGCCACCACAGTGAGAGCTATTCTACAGTTTCATTTTCAACAGCAAACAAAGACAAAAAGAAGAGGAGGTAA
>Cbetulinus_10718.1
ATGGATGGAATAACGGTGGATGGGACGAACTGGCAGACAGACAGCTGTTCGGACGAACTGTACAGACCAGACGGATGGAAAGACAAATATGCAGACAGACAAACAAATATCTTGAACATTTTCAAGGTGTTAAACGGTAACCTAGGACATTTTGACACGATAACACGTGGTGATGACTTTGACGACAAAATAATGATTTCATGGACACCCACAACCACGACATGA
>Cbetulinus_10719.1
ATGGCCCAGCCAAGGTACGACGGAGGAGAGATGGCGCACTACGCAGGCATGGACGCCGGGTCGGGCATGTACGACCACCGGTCCATGTCGGCGGCCGGCCACCCGGCACTGTCCCACGGGTCCCTCAACCACACGTCGCCCCTGGCCCACCAGTACCCGCCCTACTCGGCCGCCTCCGCGTCCGGCATGTCCGGGGTCATGAGCACCTCCCAGGACAGCCAGATCAAACGAGATAAAGACTCGATCTACTCACACCCCTTGTTTCCTTTGTTGGCATTGATATTCGAAAAGTGTGAACTGGCAACGTGCACCCCGCGGGAGCCTGGCGTGGCGGGCGGGGACGTGTGTTCTTCCGAGTCTTTCAACGAGGATATAGCTGTGTTTAGCAAGCAAGTGCTG…
>Cbetulinus_1072.1
ATGTGTCTGAGACCTGAAGTTCTCTGTGGGGTGGGATCAGGTGGAATGGGGTACCCATCTCCTCACCTTCACGGCTTGGCTTTCGCTGATCCCGGGGGTAGCAGTTGGCGGTTTGCTGCTAGGTGGATTGATGTGGCATATACAAATGAGGGTATGAACAGTTAG
>Cbetulinus_10720.1
ATGCTGTCTGAAATGTGGGAAACGTATGCCCAGCTCTCCAGAAGACTGCCAGACAGGGAGACTGCAGCCAGTCTGCAGAAGAGGCAGATTCTCCTGGACAGATTTCTCCTTCAGTTTTTACAGGAGAGCAGCTCTGATATGAGTGCCACGTTGTGTGAAATGAGAAATGTGTCCAATGAACTGTCCCACGAGTTCATGCACAACATCTACAATGTGACTGATGCCACCGCAGATGTGGATGACATCACTGATCTCGAAAACTACTTGCTGAAAGGCCGTGGATGGATGCTGCTGTACACAATTCATAAAGTTGGTATACAGGGTGTGTACAACAGGCATGATCTGTGCAACATACTGCTAACGCTGTTGCCGTTCTGTCTGAAACTTCGACAGAGTGAG…
>Cbetulinus_10721.1
GGCTTCTTTCGTCGAATGGTGAAGGAGCGTGAGCCGGGGGAATACAAGTGTTCCTCAGGGGGAAACTGCGAGATCAGCATGCATACACGCAACATGTGCAAGGCCTGTCGCTACAAAAAATGCATCAGCAACGGCATGTCTGTCGAAGGCAGCAGAATCGGCCGGCAGCCCAACGCAGTAAAGCACGCCATTTCCCTAGAGGTGAAAAAGCAGCGTTTAGTGCAGCCCTTGGATCAGAAAGGAGACACCATGGCTACAGGTGAAAATGATGGACTGGTCCAGAGGGAAGAGTCGAAGATGGTGGACAGGGTTGGGCAGGGACCGTCAGACAGGGCGCCATGTCTGCCTGCTGGAACTGAAGGGATGGCCCCTCCAGAGCGGCTGACTGGTGCGGCCATG…
>Cbetulinus_10722.1
ATGGAGCGGACGGACATGGCAGCGAAGACGGACAGAGGGGATCCAAGCAGTTTGAAGTTTGGAAGAAACTTGTTCACTTACAGCTGTTCAAGAGTGCCGGAATATTCACGTCTGCATCCAGTCATCCCCAAGCTGTATGTGCAAGAATGGAAGACAGATATGAAGAACCGGGAACTCATCACACAGAATGCCAGGCTGGGTGGCATTCCAAACTTCGAGCACGATGAAAACCTGTTCCTGGAGAAGAGAGAGCAGATGTACTACAATGTGGAGGATGCCAACCGTGTCATCAACAAATACAAGATCCCCGACCGGGCCAAGCTTCTGCGACCTGACTTCCACAGCGAGTTGTCTCGCTACCAGAGTGAACTGATGTTCAGACGAGACGCAGACACCGTG…
>Cbetulinus_10723.1
ATGGACTGTGGTGTGTCTCCATTTGACGCCAAGAGCACAGACACAGTCAGCCGTGTTTCCCTGATGAGTCTGATCCACAAGATGAAAGGCCTAGGAGCAGGCAATACACATAGATCTGCTTTTGAGAGGAATTACAATGGTTCCCTCATGCAGCTGGTGAAGGGTTTTCATATTCATAATATATCTTTTTATCTTTATGTTCCCATTTTCTTCATCTTCAACCACCCCCCTTCACCCCTTTAA
>Cbetulinus_10724.1
ATGAGCAGCCAGGTGTCCTCGATGAAGGCTGCCATCCGTCGCAGCTCCTCCAGGATGCCGCACAGCTTGGCTTCCACTGCTGTCGGTGTTGGCCAGTACTTCCTTCGTCTGATCTTAACTGAATGTAACACTGTTTGTTACAGTCTTTGCACCTAA
>Cbetulinus_10725.1
ATGGCAAAGACAATAAGAAAACGTCAGCATATTTCTTTGGTTGACTCGAATGAAATGAGCTCCGCTGAAGATGAAAGCAAGCAACAGTCTTTTGGATGGATATGTTTGAGGATGTCATCAAGCGCACTGTGTGGCTTTGTGTTTGGATTTGCCTTGGAAAAAGGCAGAGTGTTTGAACCCCAGGTGATCGAAGATCAGATGCTGTTTGTCAGGTTTATCATGCTGAAAATGTTCCTGGGTGCGGCAGCTACAAGCATGTTCAGTTTCAGTATCTTAACGATGTTGCCCGCAACTCGTCAGTGCATGGCTCGTGCCTCTCGAGAATTTGTTGCTCCCTTTCACAACAAGGGAGTGCTGAGCAGTGTGGTTGGAGGTCTTCTGTTGGGCACAGGGATGTCT…
>Cbetulinus_10726.1
ATGAAGGACAAAAGAAGGAACTCAGAGAAACGCAAGGAGAAGTCGCGGGATGCAGCTCGCTGTCGCCGCAGCAAGGAGTCAGAGGTGTTCTTTGAGCTTGCCGACAGCCTGCCCCTGCCGGCATCGGTCACAGCCCAGCTGGACAAGGCCTCGGTAATGCGCCTGGCCATCAGTTTCCTCAAAGTCTGCAAAGTTCTGGAACAGCGCAAGTGGTCAGGGCCAAAGAAAGAAAAGAGCGAGGGGGATGGGATGAGCAGTGATGAACAGCTGTACCCCAAGGCACTGGATGGATTCATAGAGCTGATGGGTCAGAGCATTTTTGAGTTCACCCATCCTCGGGACGAAGATGAGATCCAGGAGGTCCTGTCATCCCGCTCTCATGGGGCGAAAGCGCCGGTG…
>Cbetulinus_10727.1
ATGATCTATCCCTATGAGGGACGGAAGCACAAGCCCATCTTCGACAGGGAGGAGATCCGGGTGTTTGGCCACGACAAGAATCTGGCCGACGATCCTGATTTTGAGAGGAGAGTGATTCGCGTCAAGCCGGGCAAGTCCTCCCAGCAGTCTGAGGCAGGGCCCAGCTCCTCTACCACCTCCTACCAGTACAAATCATCCCTGGAGATTGTCAGAACTGTAAAGAGAAACCAGTCCAGTTCAAGATCAAGGTCAAGGTCAGCCAGCCCCACGAGGCACAGGAATCCACAGTTCAGACTGCGGGTGTCCACAGACCCCCGTTTTGAGGCGCGCTATGCTGAGCTGCAGAGACGTGAGGAGATAGGATCCTCCCGGCGCTCCAACCTCGATCCCAACGATCTG…
>Cbetulinus_10728.1
ATGGTGGCCGGATGTGGAATGACGATTATCAAATACATCGTATTTGCCGTCAACTTTCTCTTCTTTGTGCTGGGTGTGGCGGGAGTGGCACTGGGCATCTACGCCCTGGTGGACGACAATGACATGAACGCCCTGACCAAGATTGACTCGGACGGCAAGATGGACGACTTCAACGCCATAGGCCTGATTCAGAGCGGTGCCATCGTGCTGATTGTGGGCGGATCCTGCCTGCTGATCCTGGGCTTCCTTGGATGCTGCGGAGCCGTGAAGGAAATCAAATGTCTCCTGGCCATTTATGCCGCCATCGTCATCGTGATTATTATCATCGAGATTGCTGCTGCCGTCATCGCCATTGTCTTCAAGGACACGATTCAGGAGAAGCTGGAGGAAGGTCTGATC…
>Cbetulinus_1073.1
ATGATCCCAAGAACAAAATCACGGCATCAGACACAGGGCTGGTCTCGACACAAATATCCTCACAGGAAGGACGGGGAATTGAACAGAATCAAACTTTTCTATACTCTGGACTTTGCCCTTCCACCAGTAACTATACCTTCTCATCACTGCGCAACAACAACAACAACAAAATCACGCCAGTGGACTGGTGACTTTACAATGAAGAACACCTTTTCAGACCCAAAGTCTCAGGTACACAATGGACATAGCCCAGGCTTTTTCATCCTGTTCTTCACTAATGGCTCTCTGCATCAGAGCATCGATGGGTTATGGAGGCTTTCCCCATGCTAA
>Cbetulinus_10730.1
ATGTTAACTCTCTCTCCTATCACCTCGTCCCCTCCAGTTGTTAGCTCTTGCTGCTCATCAACTTGTAGCCAGTCCCCTCCCTTCAACCACTCCATCACCCACTTTTCCTTCCCTGTCACAGTGTTGTCACTGAAAAGTGCTTCATCCCCCCATCACCCTTCCTTCCACCAACATACTGCCGTTGTTGGTTCTGCAGCATTGTGA
>Cbetulinus_10731.1
ATGATGCATCAGTTCTCCACCCCGTACTCCTTCAGCCGCCTTTCCAGTCCACCCCTCTCCCATCCCACTCCACCTGCTTTCCTTTCAGAAAAAGAAAGAAAAGGAATGATGTACCAAGATATCAATACATTCTCATGTCTTTCTTCTATGACCATGTGA
>Cbetulinus_10733.1
ATGGAAATCCGTAGCATCATCCTCATTCTCATCAGTCAGCGTAAAAAAGAAAAATGTCTCAAGTTCTGTGGCCCTTCATGCCCTGCTCTCATGGTGACCTCAGTTTCGATGTCCTCATCACGTTTGTGGTCTTGGTTTGGTTCCGTCGGGGTCATCGGTATCGGCGAGTCCATGGGGGCTGTCGTTGGACGGACGTGGTAG
>Cbetulinus_10734.1
ATGTGTCTTGTGTTTAGTGATCCCCCACTCCAGGAAGATGACTTGCCTCCAGGCGAGTGGCTGTGTCATCGATGTCGAGTTACTCCTACTGAGGGAAAGGATGATGACACAGAAAGCACTTCAAGCGGGAGTTCGAAACGTTTGAAGCGATCAGCCGGACCAGACATACCTCAAGAAGGTGACTCTGGTACCTGTTCGGCTGGCCTGTCAGAGAAGGATGTGGATGATACTGGTCAGGAAGGGGACAGTAATCCTTTCCACGTTCTCATCAAAGCTGCCAAACTGATGAACCCTGTGCAGTTTGAGCTCAGCAAGGACATAGCCTGCACCACACCCCTGCCAGGGTCCAGCAAACATGTGTACGGTCGGAGGTACAGGCCTCCAAAGAAACAGGCCCAT…
>Cbetulinus_10735.1
ATGTCCTTCGTTAACAAAATCTACCAAACGGTCTTTCGACGAACGTCGACATTTGCCCTTGCTATTGTAACAGGGGTCTTCTTCTTCGAACGAGCTTTTGATCAAGGCGGAGAATTCGTGTTCAGATACATGAATCGTGGAAAACTGTACGACGATGTCAAACACACGTTCGTCAGTGCGGGCGAGGAGGAAGAAGAATGA
>Cbetulinus_10737.1
ATGGAAGAAGAAGACTTCATCAAGATGGGGGTGAAGGATCGCCCCGAGCGACGGTCGCACGACCCTGTCAGTTGTCTCCGGAGACAAGTGGACGACGGTCAGACCAATCAGAAAGCATCTCTCTCACACACCACCACCACCAGGTCAGCCGCTGGTTCGTGA
>Cbetulinus_10738.1
ATGGAACTGAACAAGCGCCATCTCCTGCTCTGTGTCTTCATCATTTGCCTCCCTCCGACGGCTGCAACGAGCAATGGGGTGTGTAGCCTGGGTAAGATACCCTGGAACCCGGGGGCACCTGCGCGCTTCGGGCTGTCCATCAGCCTGCGCAAGGTGGACCGGACCAACCCCCTGGGCTGTGGCATGGTGTCCCAGGAGTCTCTGCAGCTGTATGTGGCTGCCCAGTGGGCCTGCCAGCGATTGAACGCCGATCTGGGCAACGGCACTTTCGTTCCTGGGGTGCAGTTCGGCTTTGACCTGCTGGACGACTGTCGGTCCCCTCACAGGGCCGTGCAGTATGCCCTGGACTACGTGGACCTGTACAGCGACTACTGCCACCTCAACGACAACTCCACCACC…
>Cbetulinus_10739.1
ATGGCATCATATTATCATATTTCCGTCTTCATCCACAGGGACGGTTTCATTGCTGACGTAGGTCCCAGCCTCGACGTGGTCGCCAGACACGAGAAGGCAACCATTGATGAGGTCATTGACGCCACAGGCAAATGCGTTATGCCTGGCCTTGTGGATGCTCATACGCACAGTGTGTGGGCGGGAGACAGAGTTCACGAGTTTGCCATGAAGCTCGCAGGCGCCACCTACATGGACGTCCACAAAGCAGGGGGTGGAATCTACTTCACAGTCGAGCATACCCGCAATGCAAGCGAGGACCTGTTATACGACTTGCTGAAAGAACGCCTGATGAAGATGCTGCGAGCAGGAACGACCTTTGTGGAGGTCAAGAGTGGATATGGCCTTGACCTGGAAACGGAA…
>Cbetulinus_1074.1
ATGGCCTCAGGTGTTAATAACAGCTGGTTTCTGTTGTGGTCAGGTGGCAAAGTCTGCAAACCAGAGACAGAGTTCCAGTGCAAGAGGATCAAGCAGTGCATCAGCGCCAGGTGGAGGTGTGACAGAAGCAAGGAATGTAAGGATAGCTCTGATGAGGAAGACTGCCCAGAATCGACCTATGACTGCGAGGAATATGAATTCAAGTGTAACGATAGCACGTGCATACAGAAAGGATGGGTTTGTGATGGAGACAAAGACTGCCCTGACGAGAGTGATGAGGTGGGCTGTGACGACAAAGAGAGAACCTGCCGCAAGTCCGAGTTCCAGTGCAAGACCTTGGATCGCATGTGCATTCACATGTCCTGGAAGTGTGATGGTGACTTTGACTGCGAGGATAAG…
>Cbetulinus_10740.1
ATGTACAGGATGGGACTATTGGCTGTTCTGGCCTCACAGGCAAGAAGTGCCACAATCGGCGTGATGATAACAGCTTCGCACAACCCAGAGGAGGATAATGGTGTGAAGCTAATTGACCAGTTTGGTGAAATGATGGAGCCTGCCTGGGAGAAATATGCCACCCAGTTGGCTAATGTCACGGACCAGAAAGTCCAGTCTGCTCTGGAGGGTATCATTCAGGCGGAAGAGATTGACACCAAAGTCACTGGCAGTGTCTACTTGGCCCGAGACACCAGGCCCAGCAGTCCAGCACTGGCTCAGGCAGTTCAGTGCGGTGTAGAGACGCTGCAGGGCCAGCTGAAAGACTATGGGATACTGACCACTCCCCAGCTTCACTACATGGTGTGCTGCACCAACACC…
>Cbetulinus_10741.1
ATGAGTACTGTCACTGAGGACGAGCAATCGGTAGTATCACAGGAGAAACAAGAGAAACCAGTGCGAAAGCGTCGCCGGGTGTATGGGGTGAAAGCTTGTCAGGTGTGCGGTGACAAGGCCCGTGCACATCATTTTGGTGCCTTGGCTTGTGAGACATGCAAAGCTTTCTTCCGCAGGAATGCTCTGTGCAAGGAACAGAAGAAATGTTTATTCCAAGGTGAATGCCAAATTGACGTGAAAACAAGAAGGTTCTGTCCTGCTTGTCGACTCACAAAGTGCTTCAGTGTTGGCATGCAGACGGACCTCATTTTGGATGAAGAGGAGAAGAAACAGCGGCTCCTGAAGATGACAGAGAAGTGTAAAAAAGAGACCTCCACACTGTCTCCTGAACCCAGTGAG…
>Cbetulinus_10742.1
ATGCACGACTTTTTTTTGCAGGAGTGGTTGTGCATGCATGTCTGTGGCGGTATGAACACCTTCCACTCTGTGAGTGAAAATGAAGAAGGGAGTGCCGCGTCCACACAGTTTTTGTCTGTCTGCGCGACTGACGTGCATGCCATTATGAACATACCCTAA
>Cbetulinus_10743.1
ATGAAGATACGGCCCAGACTTTTAGCTCTGTGTGTGGTGACAGCTCTGTGTGGTCAGCTTGGCTACAACAGAAGCCGCTGGCTGTCCTCTACACTAATTGTTATGTGTGATTATAGTGATGCTGTCATTGAGTGGGATGCTGGGTGTATTTTGACTCATTGA
>Cbetulinus_10744.1
ATGATCAGTGAATGTGAGCAGGCCAAAGTGTTGGTGAAGGAGCAGGAAAGTAGCGGCAGGCTGTTGGTCATTCTGTACCTCCAGCACAAAAGCCGACTGATCAATGTCAACAGTGTGCTGGTCAAGGAGGAGTATGCTTGTGCTTTGGACACAGATGTGGATGCAGACTTGATTGCAAGACATCATTCTGTTTGTGTGACCAACCCTGACAACAGTACCAGCAGCAAACACAGGAAGCAGCAGCAGTGTGGGTCTCAGGCTCTCCCTGGAATCAGCAGTATGGATACTGACTCACGATTAACAAATGGGATATGCGGAAACGACAGTGTCGCAGAGGTTCGGTCACCAACACATGCAGATGTCCTGCAACATGGCGGTGACTTTCGTACCATCCCTGTG…
>Cbetulinus_10745.1
ATGACTTCAGTGTTGGACAGCTTTGGCTTAGCAGCTGAGTTGAGCTTTGAGGTACTCAAGGCAGTGTGGGGGGACCATGTGGCAAACCCTGACCTGTTGTCATCTCCAAGTGCATGTCTGAAACAGTGGCTGCCTCTACTGCCAGACCCAGTGTCTCAGCAGATCACCTTAGCACTGAATCAGGAACGCCCGTTCTTGCCACCAGATGTCACCCCGGAGATGATGGCTGAATACAATGAAACTGTGCCCTCTATGAGCCACATCGAGATCATCTATCGTTGCATAGACTTTGCGATGCGGGCGAAGGACTACCAAATGGCGGCAGCACTGGTATATGTGGTCGATCGTGCTTGCTACAGATATGGAAAATCGGCTGCCCTGCTGCATCTTGTGGACACC…
>Cbetulinus_10746.1
ATGATTAAGAGAAATGACGACTACCGGATTTTGACAGGTTACTCAGCTAGGAATAGCACTTACTTGGAGCTTTTGACAGACCTTCGTCTGTCTTCTTTAGCGGTGTTGTTGCTACTGGGTGAACTGGAGTTCAGTGCACTCAACCGCGGGTTGAACCCTGGTCATGTGACTGAACAATGA
>Cbetulinus_10747.1
ATGACTTCTCTCAGTCGTCTGCAACGATTGCTTCGGGCTTACCCATCTCTGAACCTGCGCATTGAGGTGGACAAACAACAACATGAAGCTCACGTCACCCTGCCAGGCCTTCGTTATGATGACATTGACTACACAGGTCAGCCGAGTGTGTGGCGTCTGCTCAACACAATTGGGCGGGCTGAGCACGCCGCCTTCTACAACAACAACTCGTACCTGAAGTACACCCGGCTTCACCAGCAAGGCATCGGCACCTACAGTGCTGAGCTGTCCATGGAGTTTGGACGCCATTTCTACGAGGTGACCACGCCCAAGTCCCCCTTGCAGGTGAAGCTGAATGTGATTGGCATTTCAGACACCTCCTTCACCTCGTGCATGTCTGTCATGGTGGGCGGGCGACTG…
>Cbetulinus_10748.1
ATGATGCCATCTGCAGGCCTCAGGATCTGCCGTAGAGTCCACTGTTGGCTTCAGGTTCTTAGTTACCACCATACTAGGAAACCACCATTTTTCCAGACAAACAGTCGGTGTGTATCTAACCATCACATGTGGTACTCTCGCAAGTGCAGTGCTGTAAACAACTCAGAATCTTGGTACTCTCGCAAGTGCAGTGCTATAAACAACTCAGAATCTGTCACTCTAACACACCGACTGAATGACAAACCATCTTATGCTCATGATGTTTGTGGGCAGAGAATGTCGATCCACCAAAGTAGCAGTCCACTTGGGTCCCATACACAAACAGCTGCAGAGGAGGAGGTAACATTTGAGAATATTTTCAGTGAAGCAAATCGCCACAGAGTGACTTTACACCTTGGT…
>Cbetulinus_10749.1
AACGACGACGACCCTTCAACCAGAACTGACACTGCGCGTGACGTAACCACCGAGGGCGTTGCCAGGTCACCGGATGACGTCACAGCGCTCGTGAACGAGGTGGCTCGCTACAAACTGAAGTCCGAACAGTTAGAGTACAAGGTGGAAGAGATCAGCGACATCTGGCGGTCGAAGAGCGCAGCCACAGAGAAAGAGAAGCGGGCTCTGGAACAGCAGCTGAAGGAGAGGGCGGCGGAAAGTGCCAGAATGAGCGACCAGCTGGACTCCTTCCGGACCGAGCTGGAGAGGCAGGCCGAGGCCCTGACCAGGGCGGAGGAGAAGGTGCACAAGCACGAGGAGGAGGTGAGCAGGCGGCAGGCGGCCGAACACGAGCTGCACGAGCTGCTGTCCCACGCCACA…
>Cbetulinus_1075.1
ATGGAAGGACCACGTGCCAACGTGAACAATATAAACAAGACAAAACGAGATGGCAAGTCTGAAAAGGGAGTGGTCTATCTTGGCCATATACCCAATGGGTTCTTTGAGCCACAGATGAAAGAGTTTTTTGGACAGTTTGGTCACGTCACAAGACTGAGACTATCCCGAAGCAAAAAGACAGGGCGTTCTAAAGGCTTTGCCTTCATAGAATTCCAGCACAAGGAAGTGGCTGAAATTGTGGCGGCCACCATGAACAACTACCTCATGTTCATGAGGCTCCTGAAGTGTGAATTTGTGCCCCCGGACAATGTCCATCCTGGCACATTCAAGGGGTGCAACAAAATGTTCTCAGCCCCCAAAGCGGCTGAGGTGGCAGCGCGGCGCCACAACACAACAAAA…
>Cbetulinus_10750.1
ATGATTCGAAGTGTGTCAACGGTGGCAGTATCTGTGCGAGTATTAACAAGTTACAAAGTAGAAAGTATGAGAATGGCGAAATTCATAAGCAAGACGCTCCAGTTTGGTGGCTGCAGATTACCACGAGCAACCTTAATGTTAAATCAGAATGTTCAGGTACATGGGAGGACTTTCACAACCTTGTCCAGAGACTCCCAGTGGCAGTGTTATTTGGAAACGAAACCACGGTTCCTCGACCGGTGTCAGTCGAGGGACGGACTCTCCTCAAGTCACCCATACTTAGTACACACAAGCACATCTTTATATTCAACGGAGGGTTTGAGGGAGAATAGCAGTTTGACAACTGAGAATCTCATCGGAGCCTGGTTCAATGAAGCCAGCCCCTTTGGCACAGTTCGT…
>Cbetulinus_10752.1
ATGCACGCACGCAAGCACACACACACACACACACACACACACACACACACACACACACACACACACACACACACACACACACACACGCGCGCGCGCGCGCGCGCACACAGAGAGAGAGAGAGAGAGAGAGAGAGAGAGAGAGAGACAGACAGACAGACAGACAGACAGACAGACAGACAGACAGAGAAACTGAAAACTTAA
>Cbetulinus_10753.1
CCTCAGGACGAGGGGAGCTCCAAAGAACAGGCCACTCAGGGCCGGTTTGAGGTGGAGAAGGTTCGACAGCCAACGGCTAAAGGGGACCTGCCGGCTTATGCCACCTTCAAAGGAGTGCGCAGCCTCAAGCACAAGTACGACAAGAACCACCAGGAGGGCATGCGCAAGAGCTCCTCTCTGCACGACCTGTCCTCTCAGGACAAGGACATGGCCTCCTCCCTGGCCTCCTCCCGTTTCTTGAGCTGCTCAGGAGACAGGCTAGACGTGTTGAGTAGTGGAGGAGGCGGGGGAAACAAGTCAGCGGTTGGCTTCTCCACCAATCCCTACTTCACCATCCCGCGCACCTCCTGGCCGTCCCGTGTGCACCCCAGCGGGCCACTCCTCACCGCCCCTGCCGCC…
>Cbetulinus_10754.1
ATGGCCTCGAAATGTCGCAAGTTTGTTCCAAACATGTTCAACAAAAGCAAGTGTCAAGCATGTTTTGGATCCAAAGAAGCGCACTCGGCTGAAGCGTTAGAAAACAACAAGGCATCGAGGAAGGTTTCCAAATGTGGATATCTTTTTGTTGCTCCCAACTTTGACTTCAGCAATCCTTTGGACAGAACTCGGAGATGGCAGAGACGCTTTTTCAGGTTGTATGATGATGGAGAGCTCACCTTTTGTGTAGATGATCATGCTGACACAGTGCCTCAGGGGTCTGTGGACATGAACAAGTGCACAGACATTTTTGATGCGGAAGTTGCTACGTCCCACACCAACTCCATTGCTGTTGTCACCCCTGACAAGACGGAGTACTTCAAAGCAGATTCCAAGGAA…
>Cbetulinus_10756.1
ATGGCGGACAGCGCCAGTGAACTTGAGAGTGATACCAGTTCCATCGATGGTGGTCCAACATTAAAATCACCATCGCCGGCACGTGTTGAACACTTACAAAAGAGAATTGAATCATTGCAGCAGGAAAACAGGGTCTTGAAATTGGAGTTGGACTCCTTTAAGTCAAAGTGCAAAGCTCTCCAGGAGGAGAACAAAGAACTTCGCAGAGCAAGTGTATCCATCCAAGCCAAGGCAGAACAGGAAGAGGAGTTCATCAGCAATACATTGTTGAAGGAAATCCACTGCTTGAAGAAGGAGAAGGAACGTTTGGCTATGAACTATGAGCAGGAAGAGGAATACCTCACCAATGACCTCTCACGGAAGTTGTTCAAGTTACGGCAAGAGAAAATTGAACTGGAA…
>Cbetulinus_10757.1
ATGCACCGAAATGCAAGTGATGAAAGTGAAGCAGATGGCAGACGTAAATCTAGTAGCAGCTCTGAAGGGGAATATCACATTGGACCGGAATATCAGACTCCAAACTTCAGTGGAATACCGGAATGGAATCCACAGGGTCCAGCTGGCCTGCAATACATGTGTCTGCTCCCTTTGCCTCTGATGCACGTCCAGTACTGTAGTACACCATCACAACAGACATCTCATGTCAACAAAGTCAAAGTGTCTGTGACCCATCGCCAGCAGAGGTTGAAGGAGTTCAAATCAGGAAAGACAACAGGCAGAAATATTCATGATGAGAAAAGACTGCAAAAAGCTGCAAGTGATAACCATTATGACTTAGTGGTGGAACTGTTGGAATCAGGAGTAGATCCATGTTGC…
>Cbetulinus_1076.1
ATGAGAGAGAAGCAGAAGAAGCTGTGGCATTCCACCTACTACGAGAACGAGATTCCCCGCCTGCTGGGCATCTCTCAGACCAACATCCTGCTCCTGGACGTCAAGACCCACGCCGTGGCCAAGCAGCAGAAGATCTGTGACATCGCCGACTGGCTCTCCCCCAACAACAAGTCCCACGACTCGCTCATGCTGGAGTTCCGGGGCACCCGACCTTGGACCCTGGTGATGTCGTCCCTGGAGAGCCTCAAATCCGTCACCGCCGCCATCTGGGAGGCCTTGGACATGGACGGGAGGTTCCTCAACAACGGGGCCCTGCGGAGGGACAGCTTTGAGTTTGATTTCAACCGAAGGCAGCTGGCCCTTCGCCCAGACCTTGGCGTGTCAGCCCAGCACGGCAAG…
>Cbetulinus_10761.1
GTGACGTTCACCAAGCGGAAGTTCGGGCTGATGAAGAAGGCCTACGAGCTGTCGGTGCTGTGTGACTGTGAGATCGCCCTCATCATCTTCAACGGCGCCAACAAGCTCTTCCAGTACGCCAGCACCGACATGGACAAGGTGCTCCTCAAGTACACCGAGTACAACGAGCCCCACGAGAGCCGCACCAACAAGGACATCATTGAGGCCCTGAACAAGAAGGAGCACAAGGGCGGGGAGAGCCCGGACACAGGAGAGCCCCTGGACCCCTACAGCGCGGCGGGGCTGAGGGCGGAGGACCGGTTTGACCGTCTGCCCCCTGAAGACTACCAGAGGGCCATGCAGCAGAGCGCCGCCATCAGAGGG
>Cbetulinus_10762.1
CCCCCACCCCCTAACGGCTACCAGCACCGCATCTCGCCCTGCAGCTCCCCGGGTATGATACCCGGGGGCAAGGCCATGCACCGTGGCTCCCCCACCCACCTGCCCGCCTCCCCCGTGGCCTCCGTCTCCATGGTGCACAACGCGTCCTCCCAGCCCCTCAGGCCCAACCCCAACCTGCGCATCGCCCCGCCTGGACTTCACCGCTCCGACCACACGCCAGAGCCGCAGCGCCAATCGCCCAACAACCAGATGAACGTGAACACGACCATGACAGGAAACATGAACTATCCCACCAACCTCAACTCCACCTTTCCAACAAACCATTTCAACCTGAACGGCGGTGAGATGGGGGCTGGGGGCGGGGACGGAGTCATGGGCTACTCAACCTGGTCGGGACAG…
>Cbetulinus_10763.1
ATGGTGTGGGAAGAGGAGACAGGTGAGAAGACAGAGAAGAATGACTCTGGACAAGGCATCATAGGGGTAAGAAGGAAACGGGACAGACAGAGAAGAACAGCAACTGGAGCAGATGCAAATGTAAGAGGATCCACACGAATTTGGAAAGAACCCGAGGATGGTGGGTAG
>Cbetulinus_10764.1
ATGGATAGAACTGGAAGTGAGGATGAATCGATTTCAAAACAACCAGTTGTTCAGCAGACATTCTCTATTGGCGATATCTTCAAGAGCATCCAGCAGAAAATAAGGGACACCAAAACACAGAACAGCGATGCTTGTGTGTCTGGAGCAAATCCAGCTCAGGTCTCTGAACCATGTGAGGAGAATTCAGAGGCCGCTTTACCCGCTTCTGAACCCTGCAGCTACACTTCTACCATCAACTCGGTGACATCATCAGAGCAAGATCACAGCAGACCATCTGGTGAAATTTCATTGGCATCAGCCCCAGTATCTGAACTTGACCCAGGGAACGACAGCACTACAGTTGAAACTCCAGTCTCTGGACATCTTGCTGGACTTGTACATGTTCCTGTTGAACCAGCT…
>Cbetulinus_10765.1
ATGGTGCTTGATATTGAGCTTTTCCGTGAAGATAAAGGAGGGAATCCAAAGAGCATAAAGGAAAATCAGGCCAAACGATTCAAGGATGTCACTCTCGTCGATCGAGTTGTTGAAAAAGACGCCGCCTGGAGAAAACTCAGATTCCGTGCTGATCTCTTAAACAAACTGAAAAATGTATGCAGTAAGGAGATAGGGGACAAGATGAAGAAAAAGGAACCGGTGGGTGAAGATGATACCATTCCGGAAGAGATCAAAGGCAACATTGATGAACTTGACCGAGAGAAACTGAAGGTATTAAAATTAACGGATTTGATTTTCTTGCATGCATATGCTCTTTTTTTCTGTTGA
>Cbetulinus_10767.1
ATTCGAAACAAAGCCACAAACCAGTGTGTGGACACCATGGGACGTAAGAGTGGGGAGAAGGTGGGCATGGTTGGCTGTCATGGACAGGGAGGCAACCAGGTCTTCTCCTACACGCGGAAGAAGAAAATAATGACGGACGATAACATGTGTGTGCAAGTGGGTGCCGGTCAGGTTGTGTTTGCCCGCTGTGACTCGCCCAACTTAGAGTGGGAGTACAGCCAACAGCGACTCACGCTGCGTCACATCAACACAGACCAGTGTCTGGGTAAAGCCACCTTGCATGATAAGGAGACGCCGTCTTTAGGTCCGTGTACAGGGGAGCTGTCTCAGCAGTGGCTCCTGAGTGACATGAAGTGGTAA
>Cbetulinus_10768.1
ATGGAGCAAACACTCATCTTTCTTCTCCTCCTCTTCCTCCTGGGTGACGTCACGCTGACGTCAGCGCAGACGGCGGACGTGGAGGTCCGCATGAACGAGGAAGAGCCGGAGGGCAGCCTGGTGGTGAACCTGAGCCAGTACCAGGCCCTGTTCCTGGAGGTGTCCGCCGAGGACCGCCACAAGCTGACCTTCAACATCCTGGACCAGGCCGGCTTTGAGGCCTCCTTCTTCTCCATGGACACACAGTCCGGGCAGGTGACCATTGCCAAGCGCGTGGACCGCGAGCAGGTGTGTGACAGCGCCGACAGCCCGGGCACCTGCTCCCTGGACTTCAACGTGGCCATCCAGGGCACGGACGGTCTGAGCTTCACCAACATCGCCTCCGTCAGGGTCTACATC…
>Cbetulinus_10769.1
ATGTTTGTGCTGTATGTCTGTGCAAAGAGGATAAAGGCACTGCTGAAGAAATACTTTGGCGACAGTGCAACTCATGTGAAGGATGGGTGCATGTCCAGTGTGACCAAACAACAGGCGGTGATGAATATCAATGCACTCTTTGTACATCTAGGCAACTAA
>Cbetulinus_1077.1
CTGTGTGTGTGTGTGTGTGTGTGTGTGTGTGTGTGTGTGTGTGTGTGTGTGTGTGTGAGCGCACGTGCTCGCAAGTGTGTGTGTGTGTGTGTGTGTTTGTGTGTGTGTGTGTGCGTGTATGTGTGGGTGGGTGGGTGCGCGCGCGTGTGCGTGTGTGTATGTGTGTGTGTCTGTGTGTGTGCGTGTGTGTGTGTATGTGTGAGTATGTGTGTGTGTGTGTGTGTGTGTGTGTGTGTGTGTGTGTGTGTGTGTGTGCGCGCGCGTGTGTGTCTGCATGTGTGTGTGTGTGTGGGTGTGTATATGTATGTGTGTGAGTTTGCGCGTGTGTGTGTGTGTGTGTGTGTGTGTGTGTGTGTGTGTGTGTGTGTATGA
>Cbetulinus_10770.1
CCGCAAGAGCGATTTCCAGTCACAACTGTATCTGACTTGAGAGCAAGCTCACGAGAGCATTTCACGTCTGCTGTTGTGTTGTGGAGTTTTGTTGTGGAGCACCTGATACGGGTTGAGGTTCTGGATCCTATGCTGAACAGTCAGGTCAACCGATTTAACCCTCTGTCCATCCCCAAATTCGAGGACAGCATCAACATGGACTTGCAAAATAGCTGGCAGGAGGTGGAGAACTTCCTGTACCCGGACAACACCCCCTACGAGAGCAGCATGGTGCACATGATGACCAGCCACACCTCCCCCAACCCCATCCTGCCCGCCTCCCCCATCAACACCCCTGCCAACACCGCCTCCACGCCCTCCGCCACCGCCGCTTCCCCCTCCAGCACGCTCACCCTCACT…
>Cbetulinus_10771.1
ATGAACAGGAGAAAGTCCTGTGTAATAAATGAACAGGTGAAAGTCATGTGTAATAAATGCGAGGCTGTGCAACAGGGCTACGTGTGCGTGTTCATGCTAATGTGTATATGTGCGTGTGTGTGTGTGTGTGTGTGTGTGTGTGTGTGTGTGTGTGTGTGTGTGTGTGTGCGCGTGCGCATGTGGTGTATGTGGTGGGTGTATGTGGTGTGTGTGTGTGTGTGTGTGTGTGTGTGTGTGTGTGTGTGTGTGTGTACTATAAGCTAA
>Cbetulinus_10773.1
ATGCAAACACAACCTTGCAGTTACAGTAGAAAAAGCAGTACTCTAAAGACATTATCTCATAAGGCAACACTGTGCTATACGACAGCAAACACAACAAAGTACCATTACAAAGTACCAAACACAACATTACAACGAAACACAACATTACAATACAACGAAACACAACATTACACTACAACACAACATTGCAGTACAACACAACAAAACACAACATTACAACACAACACTACAATACAACAAACACAGCATTACAACACAACATTACAATACAGCACAACAAAAACACAACATTACAATACAACAAAACGCAACATTACAACACAACATTACAATACAACACAACAAAACACAACATTACAATACAACACAACAAAACACAACATTACAATACAACACAAC…
>Cbetulinus_10774.1
ATGGCTGGAAAACTCTACATGTGCGTGTGTGCATGTGTGTGTGTGTGTGTGTGTGTGTGTGTGTGTGTGTGTGTGTGTGTGTGTGCGGGAGGGGGAGAGAGAGAGAGAGAGAGAGAGAGAGAAAGAGAGAGAGAGTGTGTGTGTGTTTACGATGGCTAA
>Cbetulinus_10776.1
ATGGCCAGTGATGATGATGATAGTAATAATGATGATGATGATAATGACGATGATAATGACGATAATTATAACAATAATGATGATGATGATGATGATGATGATGATATCAATAATGAGGAAGATGATGATGAAAATGAAGATGATGATGATGATGATAATGATGATGATGGTGATGACAGAAGAGTAAGAATGCTGCTAGGACCACATGAGCAAATCCGATGGGATAGCCACATAATCTTTAGTCTAAACATGGCTGTTTCGTTTATTTTTTGTTGGTTTTGTAAATTTGTAGTGTACGTTTTTCTCGTAGTGTACTTTTCTGGACAAGAGAAGAAAAAACCATAA
>Cbetulinus_10777.1
ATGCCTATCCACAGAGAGAGAGAGAGAGAGAGAGAGAGAGAGAGAGAGAGAGAGATGCTATCATGCCTATCAGTGACAGTCCCTGTACACCTGACAAAAACCAAGCACTGGCACGTGAAACGCACCACCGACCTGGATGTGGAGAGGAAATAA
>Cbetulinus_10778.1
ATGCAAACGAACAAACAAACAAACAAACAAACAAATGACGAACAAACGAAAAGAGAGCTGCCTTTTTTTTTTTTTTTTTTACTCCTCTTCATCCCCCTTCTCCCCCCACTCCCTTTCCTCCCTGTTCTTGTTCCAGACAGGCGAAGAGGCGAGAGAGACAGCAGACTGGAAGAGGACGACGAGGTGCCGTGCATCCCCCTGATCTGCTGCATCCTGCTGCCAGAGTCTCCTGCCAGACCGCCTCCCCGGCCAACCCGTCCGACCCTGCTTCTACCCCCCACCCCCTCCACTCTCTCCCCCACCCCCACCCCTCCCCCCCCCCCCCCTCCTCCTCCTCCCCCTTCCGCCCCGTGTGGCGCGCCGAAGACACTTCACTCGCGCCAGATTGACTCACGGGTA…
>Cbetulinus_10779.1
ATGGAGGGTGGCTGCAACTTCTATGTGAGGTGGGTTGTGGGGGGTATGGTGGTGGTGTTTACGTATGTGTATATGTGTGTGTTGCTGGAAGATATAGCCGACTGGTGTTGGAGTGGTTGGGTATGCATATCCCTGTTACTGTCGGATGTTGATGCCTCGGGGCTGTAG
>Cbetulinus_1078.1
ATGGGAGTAAGGGACAGGGACACAGAAGACATCACAAAGCCGCTGGACATCATTCATTCAGACAACAGCCTGTCCCAGGGTGGGGGTGGGAGAACGGGTCGAGCTTGCCAACCACGCAAGGTGCTGAGGGCCTTCGGAGAGGCTGTGGCCGAAACTGCCCTGCGCTTTGTCTCCCTCGTCCTCACGCTCCAGCAGGTGTTTCTGCTCAACAGGCAGCCAGAGCCGCAATACCTCTACCTGCAGGGTCCACCAGGCTGCGGGAAAACCGTGGTGCTGGTACTGAAGGCCCTGCAGTGGGCGAGGAAGGGTAAAAGAGTGATTGTTATCAGTCAGTCTCTCAATACAGCCCTGACTATCTTGGTGGAGGAGCAGCTGGCCAGCATGCTGGGCACAGCAGCA…
>Cbetulinus_10780.1
ATGTGTCCTGGTAATGCCTTGCTTGGTTTATGTGTCCTGGTTTGTTGCTGCGATGTCTCGCTTGGTTTATGTGTCCTGGTTTGTTGCTGTGGTTTATGTGTCCTGGTTTGTTGCTGTAATGTCTTGCTTGGTTTATGTGTCCTGGTTTGTTGCTGTGATGTCTCGCTTGGTTTATGTGTCCTGGTTTGTTGCTGTGATGTCTCGCTTGGTTTATGTGTCCTGGTTTGTTGCTGTGGTTTATGTGTCCTGGATTGTTGCTGTAATGTCTTGCTTGGTTTATGTGTCCTGGTTTTTTGCTGTAATGTCTTGCTTGGTTTATGTGCCCTGGTTTGTTGCTGTAATGTCTCGCTTGGTTTCTGTGTCCTGGTTTGTTGCTATAGTGTCCTGGTTGCTTTACGT…
>Cbetulinus_10781.1
ATGCTGACTGAACTTGTGCACCAAAAAAAGAATTCGAAAAAAGTTTCTCGTGACATTTCAGCGAACGAGCGAGCTAGAGAGAGAGAGAGAGAGAGAGAGAGAGAGAGAGAGAGAGAGATTGTGTGTGTGTGTGTGTGTGTGTGTGTGTGTGTGTGTGTGTGTGTGTGTGTGTTGCTTTGTGGTAGAAAGAAAGTGTTGCTAAACTTAGCAAAGTTTTTGAAACTTAGTAAAGCTGTGTAA
>Cbetulinus_10782.1
ATGATCGGGGGTGCTGACAGAAAGGTGGCCATCAAACGTCAGAACCGTGGCATGATGGCTTCGGATGCATTATCTGTCTGGCCTGTGTCTGTGTCGTCATCCGCGCACTCTCGGACCATAAAAGCCGTGTGTCCACATCGATCGGAAGATGGAGCAAGAGTCTTTTTGAGCCTTGCAACGCACGTGTGGCTCAGCAGTCTTGTTTCCGCCACGATGCGCACAGGTGACCTCTTTCTCGCACGTTTGAACGATGCACAAACTATGCACCTCTCGAGGATGGCTGGGGGCAGACAGGTGTTCCAGTTCTAA
>Cbetulinus_10783.1
ATGTATCTGTTCATCTATCTATCCATGCAGTGTGTGTGTGTGTGTGTGTGTGTGTGTGTGTGTGTGTGTGTGTGTGTGTGTGTGCGCGCGCGCGCGTGTCCGCGCCCGCACGTTTGTGTGTGTGTGTGTGTGTGTGTGTGTGTGTGTGTGTGTGTGTGTGTGTGTGAGAGAGAGACAGAGAGAGAGAGAGAGAGAGAGAGAGAGAGAGAGAGAGAGAGAGAAAATTATGTTCCTTTTCTCTAA
>Cbetulinus_10784.1
ATGGTAATGAAACGGAACAGAACATTACAGAACGCCACTGGGGTAGAACACCAGACAACCAAAGTGCAGCAACAAAACAAAACAACAGCAGCAACAAAACAACACAAAGTAACGCAGTATGATGCAATTCTAAGCGACACAATGCAAGACGATGTGAATCAGTTCAATACAGAGCCTGACCATTTAAAACGACACAAAGCAACGCAAGATAATGCACTTCAAAGTCAGGGAATGCAGGTCATGATTATGACGCAAGGCGACGTACTGCAGTTTATTACAACACAGCGCAATCCAGTACAGAACATGACCATTCAATGTAAAGCAAACAAACAAACAAAATACTAA
>Cbetulinus_10785.1
GTCAACGGGACTCCAGGCGGGGGCAGCATGCTGAACGAGTCGCGGATGAACCTGAAGAACCTGCCTCTGCAGGAGGTGCTGGTCAAGGTCAGGGCCATCGTCACGGAGCTGGAACAGCTGCAGGAGTTCCACCGAGGAGAAGGCATGAGGCTGCAGAAGATGCTGGGGGACTTCTACTGGGACTACAACGCACACCGCAGGGACATTGGCGACACGCTGGGAGAATGCGGATACGCCGCGTTGACGGTGAAAATGCTGAAGACGATGAACGCCATGGGAATCTTCAAGAACGACGACATCTGGTTCCCCACCTACTACACCTACAACACGGCGTGGAACTACTCTGACGCCTCGGATGTCCTGGCCAAGAGTCTAGCGGAGGCGGATGCAGTGCGGCTG…
>Cbetulinus_10786.1
ATGTACCCACACACCAGACGCAGCAGGATGGTGTCATGGAAGGTGCTGGTGCTGATGCTGGTCCTCTGTATCCTGGTCCAGCAGCTCGACGCTCTTCGGAATCGAACGCGCGGCGCCAACCGACGCAACCGTAACCGTGGAAACAGAAACCGTGGCCGCGGGAGGCGTCCTGGCCAAGGTGGGGGAAGGGCAGGGGGTGCCCGCAACAACTGTGAGGAGATCCAGGTGCCCATGTGCAAAGGTCTGGTGGGCTACACCCACACCATGCTGCCCAACCGCTTCAACCACAGCAGCCAGCTGGAGGTCTACAGGTGA
>Cbetulinus_10788.1
ATGAAAGATGAGAGTCATACAAGTGAGCTGGGCCCTGCTTTGTCTGTGGGACACCATGGAAGCTCCGATCTACAGTCGGGGATCCAGCATGCCGCATCCCTTCAGATGGCGCACAGTGTGGCCCAGCATCATCAGCATCACCAGCAACGACAGCATCAACAGCTGCTTGCCTCGCAAACCTCTCATCAACATTCACAGCAGTCACAACAGCCAAGCCATCATCAGTCTGTCATGAACCAAGCCCGACAAGAACCCATCTCCCCGCATCCGCAGATGTCCCAGTCCCCACACCCTCATCCTCAGGCGTCCATATCTCCGCACCCCCATCAGCAGCAATCCATGCAGCAGCTCAAGCATCCTTCTCTATCCGCCTCACATAACCTGGAAGTGGATCGTCAG…
>Cbetulinus_10789.1
ATGTTGTTTTTGTACAAGAAATGTTCTCTCTGTACAGGAAGAGTTCTCTTTGGTGTTACTGGTCACCGCTTGATGTCGGGAATTGCCAAAGTCAAGCCAGAAAACCCACAGAAAGTTAAGTCACGCTGGAAGAAAAAGAAAAAGAAAAATTCAGAGATCAGTCAGAAAATTCATTCTGATCTTTTGAAAGTGATAAACAAAAGAGCCGTGCAGCTGATGTTCAACAGAGAAGCCAATCAACTTCACAGAACTTTGGTCACCAATTTCAGCTTCATTGATTTCCCTTTGCAAGACTCTGTTGACGCTCTTCCAGTTCAGGTGGTAGACAGCCAGGTCTTCAGCGATGTGAGTAGTGTGCCAGCATCCAGTTTATCTGCTGACTACCAGTGTGAACCTGGT…
>Cbetulinus_1079.1
ATGGACTTTGACGCGGCGCTGAAGACGGTGGGAGAGTTCGGGAAGTACCAGAAGAAGTTCTACCTGATGGTGTCGCTCCCGGTCCTGTTCAAAGGCTACCAGGTCCTGCTCCTTGTTTTCACCGTCTTCGTCCCCAAACACAGATGTGCCATTCCCGGCCTGCTCAATGACACCTACCATTTCCAAAGTGAAGCTCACCGCCAGATGGCGCTTCAGGCCATTCCCTCCTCACTGGACCCTGACGGTCAGCTCACCTTCCATTCCTGCCTCATCTACAGCCGCTTCAACATCTCCACCGCCACCCGCTACAACGTCTCCGATGCTTGGCTTGAAGCATACAGCAACAACTCCACCAATGTCATGGGGGTGTGGATGGGGAAGGAGGAAGGGGGAGAGGGG…
>Cbetulinus_10790.1
ATGGACGGGTATTGTGGCACCCTTGGGGGGGGTGGGGGGTGGAGAGGCCTTACAAATGATGGTGTTTCAACTAAGCAGTTGTTGTCGGAAGAGGGGGAGGGGGTTGGACTTGGTAGTGGTATCCTGCAAATGTTGGATCAGAAGAGGCAGCACTGA
>Cbetulinus_10791.1
ATGGCGAAGAATGAATCACTCACTTCACTTTGCTTTGCTATCAGTGTGATTGAGATCATGGGAGCTGTGAAAAGCAGGCAGCAAACAGGAGATACCAGTTGGCATCAAACAATGTCAGCATTCAGCAAAAGAAGAAAGTTTGGATCATCAGCAAATCAGGACAAAGACAAAGACCACTCTGCCTTGGCTGAACAAACACAGTTTTCTTCACCAAGAAAAACTGACGTGAAAAACGATGACAGTTTGTCGTTTGCTTCCAGCCAACAACTTGATGAATCTGTCCAGATTTCCAGCAGATTTTCTTCAAACAAACATCTACCTTCCACGTTGGCTGGTGCTGAACAGCCGCCTATGACGCAGTCCTCTCTATGCAGCAACAGTGTGCGCAGTTTCCAGTAC…
>Cbetulinus_10792.1
ATGGGAAGTGTATTACACAGCGTGTGGCTGATTCTCTTTGTATTGTTCGTGACTCAAGCTGTGTGTAAAAAAGCAGATCCCAAGGGCAAGAAGAAGAATCCAAATAAGTCATCACAGGTATTGATAGCGATCAATCGAAAACTGAAGCGACTGAGCAAGAGCTTCCTGACTTTGGACCAAAGTTGGGACCAGAGGCTGGACCGCATGGAGAGTGAAGTTCGGGACCTGAATGACAAAATGGACCGACTGCTGAGTAACTTCAATGGCCGAACTTCTGAG
>Cbetulinus_10793.1
ATGCCCCCTTGCTACCCGCAAGAGAAGGTGGAAGCTCACCAGCCTATGGAACAACAATGCCCTAACAAAACAGAGGTAGAAATAGAAAAAGAGGCACTCACTCAACAATCCTTTCACATACACATACAAAAAAAAATCTTAAAACAGCATTAA
>Cbetulinus_10795.1
ATGGCCAGCCAACTGCCCCTACCTCTGCACCCTCTGCATCAGCTCCCCAAATTCACGGGTAACGAGAGCAGCAGGGAGGTGGACGACTTCGTCCGGGAGGCCAGGCTTGCTCTATACCTGCAGCCCTTGCATGACAGGACAGCCGCCCTCTGGCTGATTGCCGCCCTAGATGGCCGAGCTCGCCAGGAGGTGATCAGGCTGCCAGTGACAGAAGTAGACTCCCCAGCCAAGATCTTGACCATCTTGGAGAAGAACTGGGGAGAGCAGCGTGATGTGGTCACCCTTGCCACAGCATTCTTCAACAGGCAGCAGGGCCAGGACGAGACCATCTGGGAGTATGGCTCCCATCTCCAGTACCTCTGGCGGAAAGTCAACCAGGCTGGGGATGGGATGTTGCCT…
>Cbetulinus_10796.1
ATGCGATGGATACCAGAAGGAGTAAGCTTCTACGCTTCTGGGAGTAACACAAAATGCTACTGTATGTGCCAAACAAAAAACAAAACAATCATGGCAGAAAACGAAGCGGTTGTCAGCTGTCAGCCCCAGTCGTTCACGGACAGTTACAAGCGGGAAGAAAGCTTGCAGACGACAGCAAATGCAAATGCTGAAACTTTGGAAAAAGGAGATAACTTTCCAGGATCGAGTGTTCTGCAACATTTGAATCAGCTGGAAGTTGTTCAACGGCTAGATACCTTAGAAGTATGCCTGGGATGGACTCGAAACAACAGGTACAGCATTTACAATGAGGAAGAGGAACAGATGTTTTATGTTTATGAAGCCTCAGTGTGTTTCCACAGACAACTGACAGGGGCACTG…
>Cbetulinus_10797.1
GCAGGCAGTTCTGCTGTCCACGACACAGTGGTCAACCAGCTGCTGGCCAAACTGGATGGCGTGGAACAGCTCAACAACATCCTGGTCATCGGGATGACCAACAGAAAGGACATGATTGATGAAGCGTTGATAAGGCCTGGCAGACTGGAGGTGCAGATGGAAATAGGCCTGCCAGACCAGCACGGCCGGCTGCAGATCCTGGGCATCCACACAGAGACGATGCGTTCCAACAACAAACTGGCCCCCGACGTGGACCTGGCTGAGCTGTCTGTGCAGACCAAGAACTTCAGCGGTGCCGAGATTGAGGGTCTGGTGAGGGCTGCTCAGTCCACCGCCATGAACCGTCTCATCAAGGCCTCCAGCACAGTGGAGGTGGACCCAGACGCCATGGAGAAGCTG…
>Cbetulinus_10798.1
ATCAAGGTAAGCACCTATGGCATTCTGCATATCAAGGTAAGCACCTATGGCATTCTGCATATCAAGTGCAGCGAGTTCTACAACAAAACCAGTGACTGCATTCTGGAAACGGACAAGTTGCCCCAGATTCCTGCCCTGGGTGACTTCCCTTCGGATGGAGCTCTCCGCAGAGAAGGATCCAAAATGTTCAGTAAGCACTTGCTGAAGAGCGTGCACGTCACACTGCTGAAGCTGCAGATACTGCTGGAGGAGGAGAACGAGGGGATCGAACCCTTGACCCAGCTCATCCACCACATGGAGAGGACCAGGAGACAGCTTCATGATCAGATGGACCTGTTCTACAAAGTCGACCTTCGTGAGAAGGGCAGCTTCATCAACCTGAACAAAAGCAAGAAACGC…
>Cbetulinus_10799.1
ATGACTGAAGGGCTGATGTGGCAGGGGAAAGCAACGTGGGGATGGCAACAAGAAAGACACATAGGACGACAGTGTGAAGAGAGTGGGGAGGCAAAAACAGACAAAAAAAAAGGAAGCAAAAGTGAGAAGAGTATCAAACTTCAACACGAATTCATCTTCACTGCAACACAAAGCTAA
>Cbetulinus_108.1
ATGAGATCCAAGCTGACTTTATGGATGGCGAGGCGACGGATGACTCGCGTGCTGCTCCTGTGCATTGCTGTGACTCTGGCCATTATGCTCTTCCTGGCTTTGGCCCCCATGCAAGAAGCTGTGTGTTCATGCAGCAAAATGCAAGGCAGTGAAGGGCAGCCACTGACAGAAAGAGAAGAGAAGGAGGCCAGCACCACAGGGGACGGCCACAAGGTGGCAGTGCTGGTGCCGTTCCGAGATCGTTTTGAGGAACTGATGGAGTTCGTTCCCTTCCTGTCACGATTCCTCCGACAGCAGAACAAGCCCTACAAAATATTTGTGCTCAACCAGGTGGACAACTACAGGTTCAACCGTGCCTCGTTGATCAACGTGGGCTACCTGGAGTCCAAAGGGGAGTGT…
>Cbetulinus_1080.1
ATGACGTCCTCTTCCTGTGTGAGGCAGAGACAGCTTCACACAGGACCAGTTCAGACAGAGACAGCTTCACACAGGACGATTTCAGACAGAGACAGCTTCACACAGGAACAGTTCAGACAGAGACAGCTTCACACAGGAACAGTTCAGACAGAGACAGCTTCACACAGGACCAGTTCAGACAGAGACAGCTTCACACAGGAACAGTTCAGACAGAGACAGCTTCACACAGGACCAGTTCAGACAGAGACAGCTTCACACAGCAGTTCAGACAGAGACAGCTTCACAGGAGCAGTTCAGAGACAGCTTCACACAGGACCAGTTCAGACAGAGACAGCTTCACACAGGACCAGTTCAGACAGAGACAGCTTCACACAGGACCAGTTCAGACTGAGACAGCTT…
>Cbetulinus_10801.1
ATGGACGTGGACGATAGTGGTACAGTCGACTACGAAGAGTTTGAGGCCTTCGCTGCCAAGAACACCCTGACCAAGTTCAACCCTGACGACGTGTCTGACGACATGATTGAAGCCTTCAAAGTGTTCGACAAAGACAACGACGGTTTTATCGATGTTAACGAGTTCAGAACGGTTATGACCGCCATAGGCGACAAGCTGACGGACGAAGAGGTGATAGACATGATGAAGGAGGCGGACACAGACGGGGACGGCAAGATCAACTATCATGAATTCTGCCAATACATGAAGCACGGAATCTTCTGA
>Cbetulinus_10802.1
ATGGGCGGGGACAAAGAGAACGAGGGAGGAATGGAGAAGGAGAGGAAGAGGGGACAAAGAAGGTTCGGGGAGGAAGTGGAAGGGGAGGGGGCAGGGGGTGGAGTGACCATGTCACGCCTCTTCCTGATTCTTCTGGTGATTTCTGCCATCACTGTGTGGGCTGATGCATCCCAGGCTGATGACAGTGGCACTGAGAAGAGGTCCTGGCCAGTGCCAGGCGCTGACTTGAAAAGACCGTTTGACAAAATTGAGGACTCCTCTGACTTTGGCAATGGTCTCGAGAATGGGAAGTAA
>Cbetulinus_10803.1
ATGGAGTTGGTGACTCGACTGCCAGCAGCCACTCACCTGGGCGTGTGGTCTGAAATCGGCGTTAGCGTGTTCAGCACTGAAATCGTCACTGAGCTGTGTGGCACTCTGCTTTCAGCTTGCTTCAGCGCTGTGCAGAACTTCTGCCTCTCCTCCAGTCCTTCCCTGCCGCAGGCTGCTGCTGTGATCCCAGCATTGCAGTGCCTGCACAGCATAGCACAGACCAGCACAGCGACCCAGCAACTGACAGCCCAGCAAGGCGCTGTTTTGCTGGAGCTGGTGTGTACTATGTGGGACATGGCCCCTTTGTCTTCACTGCCCCCCTTGCTGGACTCTAACTGGAACAGCAGCAGGACGAGAGAAGCGTACCTGTCTGCTTTAGTGACGCTGACGGCAGACATT…
>Cbetulinus_10805.1
ATGATGCTCATACGAGTGATTGGAGGGTTCGTTTTCACTCGCTTCGACAGTCATCTCCTTCCCGCCATGTTTGTGAGCGAAATGTTGATGGCCTTGGCCTTGACCCTCCTGCCCCTGTACGGGGTCACCCTGCCTGCTCTCTTCGTCTTCAATGTTCTCACTGGTCTGCTGTACGATTTTCTGGGCACATACAAAGCTTCCTTTTATTTAGCAGGTTGTCTGACGGGCACAGGGGCGCTGGCGTTGTTGCTACTGTTTTGTGTTCGGCGACAGCAGACGGAAGAGAAGTCGTCGGACAATGTGGAGGCAAACTTTGTTAAGAGGAAACAATAG
>Cbetulinus_10806.1
ATGCACACAGAGACTCAAATGCGTGTAAGAGAGAGAGAGAGAGAGAGAGAGAGAGAGAGAGAGAGAGAGAGAGAGAGAGAGAGAGTTATTACTTTCATCATCATCGTTATTAACAATAGTAGTTGCAACACAAAGGGTGTGATTAAAGTCTAA
>Cbetulinus_10809.1
ATGTGTGTGTGTGTGTGTGTGTGTGTGTGTGTGTGTGTGTGTGTGTGTGTGTGTGTTTTGGTGGGGGGTGTTTCTTGTGTCGTTGGTGTAACTGATATTTGGGGAGTCGTTCGTGTTCGTGATGATATTGATATGGAGGAGTTTTTCCTTATGTTACTGCTGTTGGTGATATTGGAGGTATTGTCAGTGTTATTTTGTTGA
>Cbetulinus_10810.1
ATGTTTCCAACCGTAAATAAATGCATTTGGAGAGGGAAGGCGCAAAGTTCAATTCTGACTGTGAACAAGTGCCCATCAGAGGAAGGGAAGGGAGGCATTGTGACCCACCATGACTGTGAACAAGTGCCTATCAGAGGAAGTGGAGGGAGGCATTGTGACCCACCATGA
>Cbetulinus_10811.1
GTAAACCCCCGCAGTCTGTCAGCCAGGTCCGGGCTGAGGGCGGGGGACACGGTGGTGAGCATTGAAAAAGTGGTGACCACCGGCCTCTCCCATGACGAGGCCAAGGCCGAGATTCTGCGTGCCGGAAATGACCTGCATCTGCTGGTCAGAAGAGGATCTGCTGAAGCTGCGGAGAAAGTGCAGGAACCTGTTGTCGAGAGGAGATCTATGGTGGTGGAGGAGGAGACGGAGTACAGAGGCGACCCCAATCCCACCTCTCAGTCCCGCACTTTCCACCTCCTCAACCAGTTCCTGCAAGATGAGCTGGAAGAATTATCGAAGAAGCCAGCAAAGCCCTCCAAATCTGTGAACGGACCCAAGCCTGCTTCTTCGTCAGAATGCGCTCCTGTTCGGGGATCA…
>Cbetulinus_10812.1
ATGTCGACATCCGTGCAAGACAGCACCAGCAATGATGGGATGACGGAGGTGAGGCCGTTGCCGGACCAGCGGTTCCCGGTCGACCTGCACAGGACCGGGCTGCGTTCAGAAGGGGACGGCACGGTGATGGTCAGCACGGCCGATCTGAACGCGGCCCTCGACATCCTGACCCGACACGGGCGCCTGCTCATCTGTGGTCCGCCGGGCAGTGGCAAAACCCGCCTGGCCGACGCCGTGCAGAAGGTGTTCTTCAAAGAGCGAGGCTTCGCCCCCAAAGGTAGCATGAGCCTCATCCAGACGTGTCACTCTCACCTGCTGCACCGCTCGAAGCAGCCGTCCCGCCCCACCCTGGCCATTGAGGACGACTACATGGGCAACCTGCGCATCCACCGCGACACC…
>Cbetulinus_10813.1
ATGACGACTGACATAGGTGACGACAGTGACACTGCTAGGATCTCAGTTTGGATGACAGGGTCATGCCCTGTGTTTGGCGTCACGTGCTGCACCATGTCAGTGTCTCTGCAAGTCATGGCTGATGTGGCGTGCTCTTATCAGCCCGAATCTTCCTGCTTTACCAACACTTAA
>Cbetulinus_10814.1
GATAGTGTGCCACCATCCCCTCACACCATGAGCCTGGTGGACTATGGCCAGACGGCGGAGGACCACCAGTCCCTGCTGATACTGGTACGCCACACGGGGTCGCACCTGCCCACCGCCACCTTCCACCGGGTGTGGGAGCGGGTCCGGGCGCTGAGCATGGTGCACGTGCAGGGGCAGAGCCGGGATGTCACTGTGCGCTACAAGCGAGGCTACCCTCGGGAGAACAACGAGTGGGGGGACTTCCAGGCCCACCGTCGTGTCCTGGGGCTGGTGGCTGTCGGCAAGTGTGTTGACCACCAGGAGTTTGCGGACCTCTTCGAGAACTACAAAAAGATAAAAGAAGATTACTCTAGCACCATCATCAACTCCAGACTCATCATTTTTGGCATGAACACGGAC…
>Cbetulinus_10815.1
ATGAACAATCAAAAGATGGCTGACAAAACGAGTAATGGATGTTTGAGAGAGAGAGAGAGAGAGAGAGAGTGTGAGGGGGGAGGGGGGCTCAAAGTTCAACGATGCCAGCTGCATGAAATTAGCCACAAAAAGAGATCCCTGAACTTTGTACAGTCCAACAATGTAAAAAAAAAAAAAAATCACCCTGACACTGGTTCCCTTGGCACCCCATAA
>Cbetulinus_10817.1
ATGTGCGACGACGAGGTTGCTGCCCTGGTTGTGGACAATGGCTCCGGCATGTGCAAGGCTGGATTCGCCGGTGACGATGCCCCCAGGGCTGTCTTCCCCTCCATCGTGGGTCGTCCTCGCCACCAGGTCAGTGTCTTCTTCTTCTTCTTCTTTGATGACGTGTATTGGAAAGACGTATTACTTTAG
>Cbetulinus_10818.1
ATGTGTGTGCGTGCGTGCGTGCGTGCGTGCGTGCGTGTTTGTGTGTGTGTGTGTGTGTGTGTGTGTGTGTGTGTGTGTGTGTGTGTGTGTGTGTGTGTGTGTGTGTGTGTGTGTGATGTGGAAGAGGAGGAACAGGAGGAGGAGGTGGAGGTGGAGGAGGAGGAGGAGGAGGAGGAGGAGGAGGAGGAGGAGGAGGAAAACAATAACATGGATCATAAATAA
>Cbetulinus_1082.1
ATGGTAGATAGAAACAATGTGAAGAAACCTTCAATAGAAAATAGCAATAAAAACGGCGGAATCACAATGTACGAACTGTTTGAGTCGTACGTGGCTTATCGGTTCGTCGGCAGAGCACACGAATACGGCCCAGTGGAAGTGACCGTTATGCATGGCGTGAGAACGGAGATGGTACATGCTGGCGCTCTCTGCGCCAATGATCAGCTGCTGTTGCGGTGGAGCGTGTCTGGAAGGGCGCCGGTGGTGAAGCAGTTGCCATGGGCGCATGACAAGCGGGTGGCGGCCATGTGCTTTGACCCCACTGTGTCATGGCTTCTGATCGTGACTGACTCCCCCTGTCTGTACATCCTGCCAGCTCGGGCCTTGCTGGATGCCACAGCCCTGGTCAACCAACTGTGG…
>Cbetulinus_10820.1
ATGGAGAAACTGACAATCCTGCTTCTTGTTGCTGCTGTACTGATGTCGACCCAGGCCCTAATTCAAGAAAAACGCCAACAGGCAAAGATCAACTTGTTTTCAAGAAGAAAGCCATCTGCTAAGCGTTGGTGGGGACACGACGAATGCACTTATTGGTTGGGGCATTGTATAGTGGACTCGGAATGTTGTTCTGATAGTTGTGAGGAAAGGTTCTGCGGGTTATGGTGA
>Cbetulinus_10821.1
ATGTACCGAAGACGCGACTCACGCGAAGTTCGAAGCGCTTACCGCGAGAACCGATTTTCCGGGCTGCCGGAAGGAAAGGAGGGATTTTGTGCTGCCGGGTTTTCCGGGCTGCAGGAAGGAAGGGTAGGATTTCTGCAAACCGGAAAACCTGGTTATAGGGATGAAAGAGTTAAGATTCACTGGGTGGGCTGCTTTCGTTCTCTGTTCCCTTCTCTGGGTTGGATCGCTTTGTGTGAGGCGGGACGTGTGGGAACTAGAATGAACACCTTGACAGCAGAACAGCTAGGGGAGGACAGAAGATGA
>Cbetulinus_10822.1
ATGATAGGGGCGGTGGATGAATCAGGAGCCATGCCTTTCTATGCTGAGGAGTGTGCCTCCATGCTGGGTGTCACGTTCAGCAGTGGTATCGCCAGCAAACGAGACATTGTGACGACGGACTGGCGGCAGAAGGGAAGCACTGGCTGCACGGATCGGCACACCGGCACCAGCGCCTCGGCGCCTCTGGTGGCAGGGATGATCGCCCTGATGCTGGAGGCGCAGCCCTGCCTGACCTGGAGAGACGTGCAGTACATCATCATCATCACCTCCGTCAAGGTCGACAGAGACCTGGCTCACTGGCAGAGGAACGGGGCTGGCCTGGAACACAGCCACAAACACGGCTTCGGCCTCATCAGCGCCTGGAGAATGGTCAACGCTGCGCGGGTTTGGCGCAGCGTT…
>Cbetulinus_10823.1
ATGCATCAATCCAAAGCTGTGGTGAACCATGTGGAGATTGGGATGGACATCAACGTCACCGGGGTGTGGGAAAAGGGAGTCACTGGGAAAGGAGTCACCGTTGCTGTTGTGGATGATGGTATTCGTGTTCTGGACGGACCAATGACCGACAGCCTGGAAGCGGAGGCCTTCAACAAGAAGTTTGACATCAACGCTGTCTACAGCTGCAGCTGGGGTCCTGACGACGACGGTAAAACTGTGGATGGACCTCACATTCTGGCTGCTAAAGCCATGAAGTATGGCATAGAGTTTGGTCGCCATGGCTACGGCAGCATATTTGTGGTCGCCAGTGGCAACGGGGGCAGCAAGCAGGACAACTGTAACTATGACGGCTATGCCAACTCCATCTACACCGTCACC…
>Cbetulinus_10825.1
GTGTTCCGGTCCGTAAAGTGTCCCTCAGAGGACCTGTCGCTGACCAACTGTGTGCTGGTTCACGATGGCGACTTTGGCAATGTGAAGCATGTACAGGTGACCCCCACACCTCACAGTCATTTTGTGTTCACTGTGTTGGCACACCCTACAACAGGCCCTGGGAAGCTGGCCTTCAATGCTGTGCACAGAAAATGGGCAGGCATTGTGCTGAACTCGGATGTGAAGGTTCGACCATACCAGTTCAACAACAAGACGCAGTGTATCGGCACTGTAGTGCTGGAGATTGACCATCTACAGAAAAAGAGCTCCACGCCGCCAATCACCCTGGACAGCGACAAGCTGGCAGCGGAGTTCCTGATGACCTTTGGCAACCATGCCTTGACCGTGGAACAGCCCTTG…
>Cbetulinus_10826.1
ATGGTGTCCTACCACATTTGTACCTCTCTTCCTTCCTGCTACACCACCATCCAGCTGGCGACTGAAAGAAGAGAGGCGCTAGCCTCTGGTCACCATGTTTCATTCTTGGACATGGCGGAGCAGAATATGTGTGGACAAGAAGAGACTGACGGAACTCGCTGTCCATTGCAGTTGCATACATTGTCTTTATGGAGGGAGGCATACACAGACAAAGAAGGCAGTCAAAGAGGAATGTGGAGCTTCCAGTCAGAATTAAGGGGGAGGTGA
>Cbetulinus_10827.1
ATGTGTGTGTGTGTGTGTGTGTGTGTGTGTGTGTGTGTGTGTGTGTGTGTGTTTGTGTGTGTGCATGTGTGTGTATGCGCGTGTGTGTGTGTGTGTGTGTGTGTGTGTGTGTGTGTGCGCATGTGTGTGTATGTGTGTGTGTATGTGTGTGTGTGTGTGTATGTGTGTGTGTGTGTGTGTGTGTGTGTGCTCTTGCTTGGGTGA
>Cbetulinus_10828.1
ATGGCTTACCCACGCGGTGATGGCATGATCCGGACTCGTTCTCCGATCCCACCCGGTGATGACATACCCCCGGACTACGACCTGGGGAGGGGTCCCCGGGCCCGTCCAGACTTCGGTGACCGCGGGGGACCGTCCGACCTCGTCAGGGAAGCCTCGGCACACTACCCGGGCTATCATTACCCGCGGGGCTCGGGCGAGTTCGACAACGCCGGGTTCGACGACGTGGGCCCCTCGCCTCCTCCCCGCCCCAATCCCAACCCCAACCCCAACCACTACCACCACCAGCGGACCCGCAGCGAGGGTCCCCTGCCCGGAGGCTTCCACGACCTGGACGCCGTGGAGAGGCAGGGCGTGGAGAACTACTCCTTCGACCTGGGCGAGATGGAGCAGCCTGGCGTC…
>Cbetulinus_10829.1
ATGACACAATTATTCACAGCCATAACAACACTCACAGATTCATTCAAAGCACAGATAGACACTATGAATAAGATTGAACAGAAGCAGACAGATATGGCAGATACACTGAATAAACTAAGCAAGGACGTAGCAGAAACAAAACAGGACATACAAGCAAACAAAACGGCGGTTAGACACATTGGGGCAACACAAGACCATATGTCACGAAGGCTGACCAAAATGGAAGAAGAGCTGGACAGGATCGAAAGTTATTCACGGAGGAACAATGTGAAGTTCTTCGGAATAAAGGAGGATATCACGGACAGTGGAAAAGAGAACTGCGAGGAGGTGATTAAAGAAATACTTGACCAACACATGACGGACGGACCGTGGGCGGACGACGCGATCGAACGTGCACAT…
>Cbetulinus_1083.1
ATGGTGGTGATGCTGAAGCAGGCGTTGCATAACGCCGGGGCCGACCTGGGCTCCATGGAGCGCAAAGTGCTGGCTGACATGCTGCTCCACTGCTACGTCCACCTGGTGGCCCATCATGCCCACAGCATGGCGCAGACCCTGACCACTTTCAGAGAGTTCCTGTTGGGGAGTTTTTCTTTTGATGAACGCACTGCCCTTGACCTGCTGGCTGAGTATGGCCTGACGACTCTTCTGTTGGAATTTGCCATGGCCCGGGGACTGGTGGCCGACGCCCTGGAAAGACTGGTGGTGAAGAATCAGCTGCCAGTGGCCTTGACCTTGCTGACCCAGCTGGTGACCCGAGGGTTCAGTGCTCATGTCCTTCAGGCTGCTCAGGGTGGCGTGCTGTCCAGCCTGACG…
>Cbetulinus_10830.1
ATGGGAGGATTAAAGGCTGTAAACAGGAGCATAAAGGATGATTCAAAGAGACTGGAAGTGCGGTTCAGGCCTGAGGATATATACTGCAAGCCAGCCTGCGGTACCTTGCACAAGACTGCTGGACTTCTGTTACGAGTGAGACGACGTAAAAAGCAGGCAGCCGAACAGGCTCCACAAGATGTGTCCGTCACTTCGGGTGTGCATGCCAGTGGTGATCGTCATTGTGGTGATGGGTATGAGTACACAGTGGATGTTTTGGGGACGGTTGCCTCTGTGATTAAATTTGAAGGCATGTGTGACTTCCAGTACCTGCCCGTGGCACGGAAAGCGGACGGCTCCTACCAGAACTTGCTGGACACGCTGGTGATGAAGACCTTCACGCCGGAGGAGGACTACATG…
>Cbetulinus_10831.1
ATGTACTCAGTTACAACTCCTGCCTCCCTCCTCTTCCCCCCCTTCCTCCTTACCCCGTCTGACCTCATGTCCTCTTCCCTTGTGAGGTCGTGTCCATGTTGCGACCACTCTGTGTTTGGCCCCATTGATGTTGAAGCTCTTATTCCACAGGCCTGTCAGGACCACGAATTGGACACCAAGTCTTGGGCCCTTATATGTAACCAGGATCCCTGA
>Cbetulinus_10833.1
ATGGCTCAGGTGACATTCCAAAATGGTGCTGAAGAAATATGCTTCGAACAGGAAAATGGCGACGAGGAGCATGCCATCGAAGGAAATTCTGGCGAATTCGTTGGTGGAGTGCTGGAAAACAGTACTGTTCTTCGAACGGAAACACCGGCTGATACAGCCTTTGCACGCACTAAACGTGAGGAAGAGGCTGTTCTTCAGTGCATTCAACAAGCTGGAGCTATTAGCTCTCCAACGGTGGATTTGAGCGGTAAACGTTTGATGGCTGTACCAGATGAATTGATGCAAATGGAAAACCTCGAGTATCTGTATTTGGAAGGAAATGAGATTTCTTTTCTGCCGGATGAGTTCTTCAAGTCTTTCCCCAAGCTGAAATGGTTGGACCTCCGGAACAACCGCCTG…
>Cbetulinus_10835.1
ATGGTGGGACCAGAAGAGTGCCAGTGCCACATTTGCCTACAGCAGCGAGGGCAGACAGTGTCCACTGCTTTACCCACCAACCTGCCTCTTCCTGCCAGGCCTGCTGGACTCCACCTTTATCCTCACATCCATGGCACCTTACCTGCTGCTGCCCACTCTCACTTGCATCTTGCTCACAATCACGCCACTCACCCCATGGTCAACCACTCCCCTCATGGCCAGGACCGCTCTTTGCTACAGCCTCAGCTCTATAACCTGCACAGCGCTCGCCTGCCCTTCAAACTGGATATTGAAGATACAGACTCTATTCACGATCATTTGTTGAGTGCGTACGGAGACTGGGACAACTCTTCCTACGACTCTCGTATCCTAGGTCCGTCACCTCACCGCTTTTCAACG…
>Cbetulinus_10836.1
ATGAATATTGAAATTTTGTTATTGAATATTTTGTTACAGCGAATTGCGCGATTAATGGATGCTACAGATGAAGTAGACATGCCGGCTTTCAACAAAGGGCCAAACCCCTACATGGACAAAGAAAAATGTCTGCTATGTGGCAAGGATAAAAGTGAATCCTTTCCTGCAGACACTGAGACAGTTTCGGACGACTCCAACAAGGGTGAACTGGAGGGACATACATTTGAACAGTTCCAGGTTTGGGTCTGCCAGTCATGTCGGAACTCAGGAGTTGCTGATGCTGTGCATCGTAGCTTAGATTATAAGACTGTGTCTGAGCTTCCCTTACCAGCCATTAATTTGAATCCTTGCCAGGAGATTTCTTTGGACTCATCATCATTGGGAATGCTGAGTGAGTTG…
>Cbetulinus_10838.1
ATGTATAGTAGGGGAGTGACTGGGCAGTCGGACGCCACTGATGTGAACGCCAACTCCACAGCCACAGGTGGTACCACGCCCTCGAATGACACGTCAGCTGATGACGCCACGTCCTCCAATAAGACTTCCACTGACGAAAGTGCGTCCCGGGTCCCGGAGAAGGCGGACTTTGTGGTGTACGACAGCAACGGCAAGCCCTGCCTGCTGGCGTCGCTCAACATCACCATCCACTTCAAGTACCACGTGCAGGAGGGACTGGTCAGGGAGACATACGAAACGGTGTCGAAGAAGAACACGCAGGACGGGTCTAGGTACGAAGGAACATGCGAGCAGAGCCTCTCCTTACTGTCCATCACCTGGAACAACGAAACCTTCACCCTCAACCTCACCTTTTCCCTC…
>Cbetulinus_10839.1
ATGTGTGCGTGTGTGTGTGTGTGTGTGTGTGTGTGTCGGTCTGTGTGTGTGTGTGTGTGTGTGTGTGTGTGTGTGTGTGTGCGTCTGTGTGTGTGTGTGCGTATGTGCGTGGTGTGTGTGCATGTGTGTGTGTGTGTGTGTGTGTGTGTGCGTGCGTGCGTCTGTGTGTGTGTGTTTGTATGTGTGCCTGTGTGTGTGTGTGCGTGTGTGTGTGTGTGTGTGTGTGTGTGTGTGTGCGTGTGTACGTCTGTGTGTGTATGCGTG
>Cbetulinus_1084.1
ATGCATCTGTCACTGGCAGGCTCAGCTCTTTTGATGTTGCTTCTGCTGTTTGCCTTGGGCACCTTCGTTGGGGTTCAGTCAGGACAGATAACAAGGGATGTGGACAATGGACAACTCACGGATGACCGCCGTAACCTGCAATCGCAGTGGAAGCAAATGACTCTCTTCAGGTCACTTTACAAACGAACCAATTGTGGAGAGACTTGCCTAAAAGATGAGCAATGCGTGGGCGCTTGTCAGATTTGTGTGCCTTCGCAATTAAAATGCGTA
>Cbetulinus_10840.1
ATGGCGGCAACCGTGGATCTGGGGCAGCAACTGCAGATCGAGAATGTGTCACACTTACCTCCCCGCGGACCTTCATCCAGTGGACGCCCATGGTCAGGATGTTTCCACAACAGAGGGCGTTTGTTTTCCACATTGAAGCAACAGTCAGCCTGTGATGCAGGCAATGCCTTCAAACACCCTCCCTCACCTACACACAATGCTCCAACTCCACCCAGTCCTGCCAACAGAGACGACAATGGTCAGCCATCCCTCAGACATCGCCGAGTGCAAAGTGCAAAGGCAAGACTGGAAGTATCTCATGCTAGTCAGGCAAATACAAAGGATGCCACCGTTGCACAAACAGGAAGTGACCTAGCTGTTTTCGATGTGAACATGAATCTCAACCTTGCCCGTAAACCT…
>Cbetulinus_10842.1
ATGGCCTGCTTTGTGAGACAAGGGGTGAAAGGGACACAACTTGCCATACTTCTCAGCATCAGACAGCAATCACATCTGCACAGAGTGCCCTCCCTTCATGTCAACCTCTTGCCATCACCACCATGTTTAGCCTGCCACAGACGTGCCAGCCCTTCACAGTCTATTCCCATCAATGTGAGTGATTCTAATCCAGAGTTCCGGAGTATCTACACTTTTCGTTTCATTGTTCACACCCGGGTTTTATCCCGACTGAAAATCTATCAAACCTTGTTGACACTGGCCGCCATCCCTCCAGCAATGGTCATGCACGACACTGGGGCACTGTCTACACCAGGTCTCGCCTCCTTCTTTGGGATTGCATCGGTGGCAACACTTATGCTGTATGTGATGAGCACTTTG…
>Cbetulinus_10843.1
ATGGAAGCCTTCATCAGTCTCCCTGTTTCCGAAATCACCAACAGAGATCAGCCACCTCCAGTTCTCAAAGCTCTAGCTCAGGTCATGATTGAAGATACATACACTCCCAGCTCCTATGTCTACACAGACGGATCAGCCGAGGAAGCCACACACAATGGAGGCAGTGGAGTACATATCAGGATCCCTGATGGAGACTGCAGAACAATGCGGTCCCTGGAGGAAAGTTCTGTACAAACTTCAGGGCCGAAGTCTTAG
>Cbetulinus_10844.1
ATGACATCATCATCACCACATCATCATCACCACATCATCATCATCACATCATCACCACACTATCATCATCATCATCGTCGTCACCACCATCATCATTATCAACATCACATCGTCTGTGCAGATGCAGCCCGAGTGGTAACCCGTGAACACAAGCTTAACGGTAAGCGGTTAGACGTTCTGCTGCGCAGCAGTTTCCCAGACCGCGTCGTTCTCAGGAACCTGCCGCCGGTCACATGTGCCGATGAACTGATCACCTTTGTGGAGCTCAGAACAGATCAGGTCGTGGACAGAGTCCTGTTCGCTGAGGAGAAAGGCACAGCCGTCGTGATCTTCGAGTCTGAGATTGACGTTCGGCAGGTGCGTGCCTGTCTGTCGAGGAAGCCTTTCAAGCAGAAGACA…
>Cbetulinus_10845.1
ATGTCGAAGATGATCATAGTGCGAGTACAGTCACCAGACCATGGAACCAAAAGGATTGAAACAAAGGCATCAGAAAGCACCTCCAACTTTCTGAATAAGGTTCAGACAGAATTTGGCCTGGGAGACACAGGATGGATGGTGTACACAGGTCGAGACTTCTCTACTTTCATACGCAACAGCCGTGCCAAGAAACTGGATGATTACAAAGTCAGACATGGAGACATGCTGTTCATGAAACTTGACGAGAGAGCACAGACTGCAACAAGTATGGACACAGACAGTGGAGAGGCAGCAGCATCGTTCACAGCGAGTGCTGTAGACGCTGGCTTCCCCTCCACCGCAGTCTCTGCAGGTCCCAGCTCTGCCAGTGAGGTGGTGGAGGATGAGGTGGATGTCCTC…
>Cbetulinus_10846.1
AGTAGAAGACCAGATGCTGTAGTGCCAGTTCTGTTGCAGACCCACAGCCCTCAGCTGAACGAAATTCTCTACCTGATGCCAGGGGTGGACAGGTTTCTCACCTTTGCCCAGTCGGACATGGAGGCTGAGGAGGCGGGAGCAGTTGCCGCAGAGCAGGACTCTGGGGCCATGCTGAGTGAGAAGCTGAAGGAGAATGAAGCCATGGCTAACCAGCTGACCCAGTGCTGGCTGAACAAGTGGAGTGAGACACAAACCTTGATGCAGGACACTGATCTGTCGATCCGTGGACTGGGTCGCCGATCAAGCTCATACGGTGTCATCATTGACTCACAGCTGCCTCATCTCATTGGCATGGATGACGACATTCTGTCTACAGGTGTCATCATATTTCACCTCAAG…
>Cbetulinus_10847.1
ATGTCTTTGGGGGCGAGCAGTCCCCACGACCGGGCCTCGCTGGCCGAGGAAGGCCTGGTCCTCCCCGTCGACGTGGACAGCAGCGTCGGGGAGGAGGAGGAGGCCGGCGGGGGCGGAGGGTCCGAGAGGTCACGGTCGCTGGCGGGGGCCGACTCGCCGCTGGTGCCTCACTCCATCGCCGGCGACACGGCGACCATGGTGTCCGGACACAGGTCGGGGGCCGGAAGTGTGGCCGGAGGCAGCGAAGCTGGCGGCGGGGGTGGCGGTGGTGATCAGATGACGTACGAGAACCGGGCCTTCAATCCCGAGCTGGCGGCCGCCGTGTCCGGGTCGCTGTCCGGCAGCGAGCAAGGGCTGTCCACCACTGACCTCCTGTCGGCCAATGACGAACACCTGTTT…
>Cbetulinus_10848.1
TCAAAGCATCGACTGCAAGCGGAGGAGCCGGTGTTTGTGTCGGAAATTTGCTGTTGCTCAACCCTTAAACCCGAGAAAATGGCGAGCCGTTTGAAGCAGAAGAAAACGACCACTAAGAAGCGCGCCCAGCGTGCGACGTCCAACGTGTTTGCCATGTTTGATCAGGCGCAAATCCAGGAGTTCAAGGAGGCCTTCAACATGATCGATCAGAACCGGGATGGGTTCATCGACAAGGAAGACCTGGGGGACATGCTGGCATCACTGGGTAAGAACCCAACGGAGGCTCAGCTGGATGAGATGATAAACACTGCCCCAGGCCCCATCAACTTCACCATGTTCCTCACCATGTTTGGGGATAAGCTGAACGGCACCGACCCAGAGGATGTCATCAAAAACGCC…
>Cbetulinus_10849.1
ATGTGCTTCAACATCTTATGCATGGTCATGATGAGACAGGGACAGCAGTACAGAAAAACAGAAAGAGACAGGGGAGGGGGGGGGTTGAGAGAGAGAGAGAGAGAGAGAGAGAGAAGAGAGAGAGAGAAAGAGAGAGAGAGAGAGAGAGAGAGACTGAATTAG
>Cbetulinus_1085.1
ATGCATCTGTCACTGGCAGGCTCAGCTGTTTTGATGTTGCTTCTGCTGTTTGCCTTGGGCAGCGTCGCTGGGGTCCAGCCAGGACAGATAACAAGAGATGTGGACAATGGACAGCTCACGGATGACCGCCGTAACCTGCAATCGCAGTGGAAGCAAATGACTCTCTTCAGGTCATTTTACAAACGATCGAGTTGTGGAAACCCTTGCATACGAGATGAGAATTGCGAGGGCGCTTGTATGCATTGTACGGGTAATCTATCAAAATGCGTA
>Cbetulinus_10850.1
ATGGAGCCGACATTGCGAAAACGAAACAACGATGGTCGCTCATACATCAAAGATGCAGAGGAAACATCCCATTCTGAAAAGAGTAAACCGGTAGATCATATTGATGGACTGACTCTGTTTCTATCGCTTGCTGCTGTGTACGGAGCGGCATGGTTATTTGTCCAATTTTGTGTTTCTCATTTCCCGCAGCCAGCCGACATCGGCTCAACGAAGTTGACGGACTTTGTGGAAACAAGGGCCCACAAACATTTGACTGAAATCACAAATCTTGGGCCACGAGTGGCAGGCAGCAAGAGCAGCAAAGCTGCTGCCGACTACATTGTTGGCGAGATTTCTAAGATCGCATCTGCTACGAGCAGTGTGCACACAGTGGAATTAGATGTTCAAACGGTCAGTGGG…
>Cbetulinus_10851.1
ATGGCTGACTCCGAGGAACAAGAGCCAACTCCGGCTCAAGATATTGTGGTTACTAAGTACAAGATGGCTGGTGACATGGTCAACGGCATCTTGAAAGAGCTGATTGCCAAATGCACAGTGGGCGCCTCTGTCTTGGAGCTGTGTGAGTTTGGAGACAATCGTCTGATGGAGGAAACCGGCAAGGTCTTCAAGAAGGACAAGGAAATGAAAAAAGGGATTGCCTTTCCTACCTGTGTTTCTGTCAACAACTGCATTTGTCACTTTTCTCCTCTCAAAAGTGACCCGGACATTACACTCCAAGACGGGGACATGGTCAAAATTGACCTGGGTGCCCATGTTGATGGGTTCATTGCTGTTGCTGCACACACGCTGATCATTGGTGCTTCCAAGGAGAACAAG…
>Cbetulinus_10855.1
ATGATTCAAATGGCTCAAAACTGCAGTTACACTAGCTTCCCTTTGTGTGCCCCTGTCATGATTACGCTCAGCGACAACACCATGATGGACCCGGCCACGCATGCGCAGCACGTGACGGGGGGCGGGGGTGGGGGGCAGGTGGTGACCAACGGGGCCACCTCCCCGGTCCCCCTCAACGAGGACGGCACGAGCAAGACGAACCTCATCGTCAACTACCTGCCCCAGACCATGTCCCAGGACGAGATCCGCTCCCTCTTCGCCTCCTTCGGGGAGCTGGAGTCCTGCAAACTCATCCGAGACAAACCCACAGGTCAGAGTCTGGGCTACGGCTTTGTCAATTATAAGCGACCAGAGGATGCCAGCAAGGCTGTGTCCACGCTCAACGGTCTTCGGCTGCAG…
>Cbetulinus_10856.1
ACTCGCAAGCTAAGGACAAGAATGAAAAAGAAACCAACAAGGCAGGCCCGGAGATCGTCAGCTGACAGAAGGAAATGGGGCGCCTGTTCCTCCCTTGATATAGTAAGACAGTACCTCATGAGTAACACTGTTCCAGACGGCTACAACAAAAACGACAGGCGAGTTCTGCTCCGACGTGCCAAGTCCTTCGTTTTGATCAAAGACGAACTGTACTTCACTGGAGGACGGTCAAGACAGAAGAAGGGGTTAAACAGTGGAGAGTCAGAAACAGAGAATTCAGAGACTGAAACCGAGCAGGCGCCAGTTCTCCGGAAAGTGGTGTTTTCAGAGGAGGAACGGCAGGAAATTCTCCGGAGAGCCCACATTGCTGATGATGGTTCTCATCAGGGAATAGAAAGG…
>Cbetulinus_10857.1
ATGACTTCCACGGGGCATCCACCAGACAGCCCGTGCAAAAGCATCGTGACCCAGATGTACACCTTCAGCTCCTGGTCCAAGCAAAAAAACGGCCAGAGCACCAGCAGCATGCTGTCCTACGTGGGCTTCCCGGGCCTGTCGCTGACGCCCATCCCGGAGAGCCCCTTGCTGGACTCCAGCCTCAACGACGACGCGGAGCGCAGCGAGCGCGACAGGTGGCTGCAGGCCGACCTGGCGGACGACGCCAAAAGGAGCCCCCACAAGCCTCAGCAGAACGGCTCCCTGCCCAGGCCCCTCCGAGCTAAACCGGGCCGCCGCTCTCCGCACACCGTGGAGGAGAACGGCGAAGTGGTGGAGTCGGCCGGCGATGGCGATGGCAGGGACGGTGGTGGCGACAGG…
>Cbetulinus_10858.1
ATGGAATTCTGCCTCTACGAAGAGTCTTCGGAAGATGATCATGGAGACTACGTCCTGTGTCTGGTGCCAGATGACAAAAGGCGTCACCATCACCTGCTGCAAAGGCATTCTGAAGTGACTTGTTTGTGTAACAGAGAAAAAAACTGTTGTGTGGCGTACAAGTGTGTGTGTGTGTGTGTGTGTGTGTGTGTGTGTGTGTGGACACCTGCCAGGTAA
>Cbetulinus_1086.1
GTGCTTCCATCGCTACGTTCCTTCTGCGTCTACGCCGCCTTTGGCATTCTGGCCCTGTACTTCCTGCAGGCCATTTTCTTCTCCGCTTTTATGGCTCTGGACCTGCGTCGGCAGGAGGCAAGGCGTGACGCCTGCTGCTGCTGTTACCGCCACAAGGACACCTACCAGACGAGTGCCTGCAGCCAAAGGGAGCTCATTCCCATGTTTTTCCGCAGAGTGATTGAACCCTTGTTGTCCATAGTGCCAGTGAAGATTTTAGTGGTGCTGGTGACGGTGACCCTGTTCGGGGTCAACGTGTGGGGTTTCGTGGAGCTGGAGCAGTACTTTGACCGCAACTGGTTCTTCCCCACCGACAGCTATGCCTACAAGTTCTCCCAGGCTCAGAGCCAGTACTTCCCT…
>Cbetulinus_10861.1
ATGAGAGTACAAATTAGATGTATGATAGAAGTTGACATGGCCAAGTCAGTCAAACAATATAAATTCAAGTTCCCTTCAAAGACAGGTTTTGACATTTCAAGGATAGACAGGTGGGAGAACAGAAGTTGTGAAGCAGACATGAAAGAAGTGAAGGCAGAATCTTTCAAAAGTTTGTAA
>Cbetulinus_10862.1
TGCGTCCACCTCTCAACCCGAGCCGAGTCCAGAGGAAAACCATCAACTCAGAGCGAGGCTGAGGTGGGATTATTACAACAGCTGGTGATTGGATATCGCCAGGTGACCAAAGCTTTGGAGCGGAACCTGCTAGCACTGGTGCTGGTCTCGAATGATGCTCAGCCTACGATCCTGCTCCGTAGTCTGCTGCCATTGGTCGCCAGCCGCAGATGCCCTGGCATCTGTTTCTCCAATCTGAGTCAGCAGCTGACTGAAGCTGTTGGCGTGACCAGTATACTGGCGCTCGGTTTTAAGAAAAGTCAGCCTGACGAGCCAAACGATTTTGAGGAGTTTGTGTCCATGGCTGCTGCCCTAGCGCCGCCCTTGTCCGTTCCCTGGGCGAGTCAGGACACAGGTGGC…
>Cbetulinus_10864.1
GGACAAGCCAGGTGGTTCCAAGCAGAAAGATTAATTTCAAGAGAATGGGACTATTTTGGGGGAGCGAGCTGGCGCAAAGATAGGTCTACGGTCGCTAAAATGGGTGGTATTCTCTGGGTCATCGCTCTTGTCGTGTGTACCTTGGAATCAAGCATGGCTCAAACTAATGCCCAGACTAAGCCGCCTGCCTTGTTTCCGCGGCGCCATTACTCCTGGCAACGTCTCGTCAACGACGAGCTTATACGAGAGAAGGCGTTCTCCGTGGAGAACCCGGATGTGCAGGCAGTGGCCTTGATCTCCCGTGATCCCCAGCTGGGAGAGGCGCAGTTCTTCGGCTCCGTCAGCATCTACGACTTCACCACCCCGAAACCGGCGGCAGCCATCAAGCCTCACTTTCAA…
>Cbetulinus_10865.1
ATGCCCTTCTCTGTTCTCAACTTTGTAAAGAGCACCACGAACCTTCATAAACAACAAAAAAAAGACAGCATGATGAGTTGGTCTGGGATCGATTTCCAAAATAATGCTGTAACTCTCTGCATACTTTTCATTTTGTTTGTGATTTCACTGAAAATTTACACAGGCGTGAAAAGCTTTACTGAGCCAAAAGACACCGCGTTTAACAAAGAGCCTGTTTTTGCAGGACGATGCAAGTTTCCAGACTGTGTTCGTTGCAGACGACACAAAGATGTGTTGATGAGAGCTCGCACAAGATTGACTTACTATGACACTGGCGTGGCAACCGTAGTGGAACAGTTATTAAAGGACATCCAAGCGTCGTATCAAAAACTGACGCAAGCTGCTGTTGCAGAAGACTTC…
>Cbetulinus_10866.1
ATGTCCTTGCTAACGCTAAACATGGTGAGGTTTCAGTTCTCCTGTGAGGCAGCCACACTAACAGCCCAACAGGTGGACAGGTTGCAAGTCTTCTGTGGGAAATGTTTTACACAAAACCATGAAGACAGGAGAGGCATCATTTTTTTTTTCAATAATGGGCAGTGA
>Cbetulinus_10867.1
ATGAAAATGAGGATGATGAAGATGATGCTGTGGAATGCGGATAATGAAGATGATGCTGTGGATTTCCATTCCAGTCTGAAACTGCATGACAGGGCTGTACTGTATACTTACTTTTATGATATAGCCTGGCATCAACCAGGCCCGAGAGACACAGACACCTGCAGTGTTGGACAGGAAGTTTGA
>Cbetulinus_10868.1
ATGCCTTGCAGTGGAGTTAAAGTACCCGATCAATGTGTTGCAGACTTTAAAGAAATGCAGCAGAGACACAAGCAGAGATGCATCATTTACGTTATCAAAGATGATAAGGAGTTTTACATTTACAAGCAAATCGGCAAAGGGAATGGCGACCAGAAAGAGGAGTTTGATGCCATTGTTGCAGAGATGAAGTCGGATCCTTGTTTGCTTGGACCCGGTGATCCAGACAAGGCAAGTCATAACTGCAGAAACCCATGCGTAATGGTCTGGGATTTAAACGTGTCATCTGAGGGCAAGGCGAACAAGGACGTTCTTCTGTTCATGAAGGTGTGCCCTGATGAAGGAATCCCTATCAAGAAGAAAATGGTATTGGCATCTTCCGTCAAAGACCTCAAGGAAAAA…
>Cbetulinus_10869.1
ATGTTAGGGGGCACACTCACTCATACTGGCTCAGGGACTAAGCAGTGTGTGTGCTCAGCAGTGGGCAGAGCAAAGGATGTCCTGCATAGGTTGCATCAGACCAAGTGCCACAGAGCACCGCCTCAGGGACTGCGCAGCAGTGCCAGGTCTCTTCAGGTGGGTTGTCTTAGCACATTGCATTCACAGCTCCATGAACTGTGGTGCAGGGTCAGTGACATCGTATGTTCGGGTGTGGCTGTGTCTGGTGGGGGGGGATCAACAGGGAAGTACCACTACTTAAGGGCCACTGGAGATGAAACGAGCCAAGCAGAAGGGCCCAACTGA
>Cbetulinus_1087.1
GTGGACGTGGCAGGGTCCATGCATTTCTGGGGTCTGACCATCGACACAGTGACCACCATCATTCTGATTCTGGCCATCGGTCTGGCTGTGGACTACTCCGCCCACATCGGTCACATGTTCATGACTGTCACAGGGACCAGATCAGAACGAGTGAAGGAGACGTTGGGGGAGATGGGCCCCCCAGTGTTCTATGGCGGATTCTCCACGTTCCTGGCCTTTGTGCTGTTAGCAGGCAGCAACAGCTAT
>Cbetulinus_10870.1
ATGGCCTCCCTCCCTAGTGACACACACATACACACACGCACACACACACACACACACACACACACACACACAAAATTGCATTTGCTCTACGAGAGAATATTGCTGTGCTCAGACAAACAACACTACAGCCTGTTCTCCATTATTCCAGCTGTGACAACATAG
>Cbetulinus_10871.1
ATGCAGTTTGCCCTGCGCAATGAGGTCTACACGTCTGGAATGGTTCCTGATGCCCTCATGACTTGCCCTTTTGTTTTCAACTTCTGCCAAACCTCCAGTCTCAGGCTGGACACAGAAAAGCGTCTTTTCGCTCTCACAATCCATCGTCTGACTCTCAACAGAGAACCATAA
>Cbetulinus_10872.1
ATGGAAGCCGAAAGATTGAAGTGGGTCCCAGACTCTTTGTATAATTCAGCGGTTGCCACAATTGTAGCTTCACAGAGTACCTACAGCCGGTATAGAAGAGATATAAACACCTTACCTGAGGATGTGCAGTTTGATATATATCATGGGCTGTTCACACAGAACAAGCAGTGCCAGCTGTTCATGGAGTTCAGCCAGCTCAAAGTGTTCTCACGCATCCTGCGGTACCTGATGGACCACAACCCAGAGCTCATCAAAACCCTCACCCAACAGTTCTACCAGCAGATGGCGCACTGCCAGCAAGGGGAACAGGCAGACCTGGTCAAGTGTCTACACGCTGGACATGCTCTAGGGAGCTTCTTCTCGGAGGCGGGGTGGTTCGAGCACAGTGAGCTGGTGTAC…
>Cbetulinus_10873.1
ATGAAACTGCCAGGACAAGAAGCGAAAAGCTGCAGCCAGTTGCTATTTCCTGTTATTGCAACTATTGTTTTCGTACCTTTGTGTGTGTGTGTGTGTGTGTGTGTGTGTGTGTTCGTGTGTGTTTGTGTGTGTGTGTGTGTGTGTGTGTGTGTGTGTGTGTGTGTGTGTGTGTGTGTGTGTGTGTGTGTGTGTGTGTGTGTGTGTGTGTGTGTTCGTGTGTGTGTGTGTGTGTGTGTGTGTGTGTGTGTGCGATATGAAATGAGAGCTTGA
>Cbetulinus_10876.1
ATGACTTTCTTATCTGATATGGATGATGGTAAGTCACTGAAAAAGGTGCAGAATAGAGGGGGCTGGTACCGAACCTTGTGGAACACCATATCGGACAAAGTCCACAGAGCAGGTTTTGCCATTAAACAACACATACTGAATCATGCCATTTCAGTGTTTCTGGAATAA
>Cbetulinus_10877.1
ATGAGTGCCAAGAGAGGCAAGAAGAAAGACGAGAAGCCGCCCCCGGCCACAGGCCCAGGCAGCAGAATCATTGCCCTGCCAGAACCCCTGCGGAAAAAATACATCAAGCGCCTCCCGGATGGTAAAAAGGTGTTTCTGAACTTTAGCACGGCCAATATGAAATCCCTGCCAATAGAGATCTATGACAACGAGGAGCTGAGCGCCCTGGTGGTGCGATTTAACGCAGAAAACAACCGTTTGAAACGTCTGCCCAAAGCGCTGGCCGCCCTGGAGAACCTGGAAGACGTGGACGTCAAGAATAATGCCATGACCTCCTTCCCCGCGTCTGTGTCCCGGCTGAAGAAGCTGGTGAGAATGAACATCACCAACAACTCCATCAAGAAACTGCCCCCGGCCATC…
>Cbetulinus_10878.1
ATGTCCAAAGACGCCGTGGCCGTGCGGAAGGCCAGTGTGGCCATCTCCTCCACGCTCAGCGCAGCCACTGCCTTTGGGGAAGACATAGCTGATGACGCTTACTCCGTGTCAGAGCTCTCCCACGTGGAGGAAGAAAAGCGTGTCAGGCGTGTCAAAGGTCACCCAGCTCTGGCAAAGACACTGAACAGCCGAGAAGCGTTTGTGAGGACTGCCGTACGACACAACTCGGGGACCTTGGTCCGCTTGGAGTCCCACACAGAGGAAAGCCAGGCCACAAGCAGTGGTTCTCCGCCCCAGGCCGCCTCAGAGAGGGATGGTCAGACAGACGGCAACGATGCTCACTCAGATAACTCCAGAGAGCGCTTCCCTGAAGGCAGCGGCCAGGACGAGGCAGATGAA…
>Cbetulinus_1088.1
TATGAACGGGGTGCAGCCACAACATATGTTACAAGAAATAGTGCCATAAAAAAGCTTCAGTTGTCGCTGGCTGACTTCAGACGGCTATGTATCCTGAAAGGTGTTTACCCACAAGAACCCCGGCACAAGAAGAAAGTGGGCAGGGGGAGCACGGCACCCAAGACCTACTACCATGTGAAGGACATTCAGTTTCTCCTGCATGAACCGCTGATTGCCAAGTTCCGGGAGATGAAGCACTTCAACCGCAGACTGAAGAAAGCCATCCAGAAGAGAAACATACAGTCTGCCAATCGTATTCGGTCAAACAAACCGAAATACACTCTGGACACCATCGTAAAAGAAAGATACCCAACATTCACGGACGCAGTGAGGGATCTGGACGACGCTCTAACCTTGTGT…
>Cbetulinus_10880.1
ATGGTGGAACATCTGGGCCATAGTGAAACATCTACTGGATCACGTGGAACATCTAATGGGGCCATGGTGAAACATCCGCAGGATCACGTGGAACATCTGCTAGGCCATGGTGAAACATCTACTGGATCATGGTGGAACATCTGGGCCATAGTGAAACATCTACTGGATCATGGTGGAATATCTACAAGGGCCATGGTGAAATATCTACTGGAACATTTGCTGGGCAATGATGAAACATCTGCAGGATCACAGTAG
>Cbetulinus_10881.1
ATGGCGGCGTCCATACTCCCACGACTTGCGCTCCAAACAGTTCGTCTTACCACTGTTACCTTATGCAAGCATACCTTCAGCGCTGTCCCTTATCGATCGTTTTCAGCAACTTCTTGTATTCTGGGAAAGAAATGGTTCACAGACAAACATGAGTGGATCGACCTCCCAGACAACAGCAAGCAGGCCACAGTGGGCATCACAGACTATGCACAGGAAAGCCTCGGTGAGATAGTCTACGTGGAACTCCCTGAACTTGAAACAGAACTGGAGAAGGATGACAGTGCGGGGTGTGTGGAGAGCGTGAAGGCAGCCAGCGACATCTATTGCCCTGTTGCTGGTAAAATCACTGAGGTCAACAGCAAGCTGACCGAGACACCTCAGTTGGTCAACAAGTCGCCA…
>Cbetulinus_10882.1
ATGATGGAGGAGTTTTGGAGGGAAATAGCGGGTCAGACGACGGTGAAGGAGATGATGCTGGACTCCAGGGCTGAAGAGCTGAACAAGGAGGAGCGACCGGAGATCATCTCCTACCTTCCAGACTTCACGGACAAGCGAGTTATAGAGCTGGGTGCTGGCATCGGACGCTTCACAAGTGACATAGCACGCGCTGCCAGGAGCGTGGTGGCGGTGGACTTCATGCAGGAATTCATCCACAAGAATGAACAGATCAACCGTCACTATGGCAACGTTGAGTTTATATGTGCTGACGTCACCCAGCTGACGAGAGACGAGGAAAGCGCTGATCTGATTTTCTCCAACTGGCTGCTGATGTATTTGGAAAACAACGAATACAGAGACCCTTCTGTGTATGAAGCG…
>Cbetulinus_10883.1
ATGTGCTTCCAGGGTTACTGCAAAGCCATCCCTTCCCAGCCGCTGAATCTGCACTCATACACAAAGAATGAAGTCCGCACTGAATCTATTTTGTCAGGACTGAGTCAGACAATGTTGTCTCAAAGGATGCAGTTGACAAACAGGTCATCAAGTAATGTGTAA
>Cbetulinus_10884.1
ATGGAGGAGTTTTGGAAAAAGCATGCTGGTCAGACGACCCTGAGGGAGATGATGCTGGACTCCAGAGCTGAAGAGCTCAACAAGGAGGAGCGACTGGAAATCATGTCCTACCTTCCAGACTTCACGGGCAAGCTAGTCATTGAGCTGGGTGCTGGCATCGGACGTTTCACAAGTGACATAGCACAGAAAGCCAGGAGCGTGGTGGCGGTGGACTTCATGCAGGAGTTCATCCACAAGAACGAGCAGACCAACCAACACTTGGGCAACGTTGAGTTTGTGTGTGCTGATGTCACCAAGCTGACGAGAGACAAGGAAAGCACTGATCTGATTTTCTCCAACTGGCTGCTGATGTATTTGGAAAACAACGAAGTACAGTCATTACTGACCAAACTCTTGACC…
>Cbetulinus_10886.1
ATGGGGATGGATCGGCCACCCACTATGGAAGCCTGTATCCAACGTAACCAGGCAGGCTCTGGATTGGAATCCACAAGGAAAGCAGAGAGTGGGTCGACCAAAACAGACTTGGCGCAGGAGTGTCGACGCCGGGGTGAAGGCCGCTGGAATGACGTGGGCCCAGCTGAGGAGGACCTGCCAAAATTGCATGCATTGTAG
>Cbetulinus_10887.1
GGCAGCCAGCTGGACTACGATGCCAAGCGATGGCGCCTGTTTGCCGACGTCCTCAACGACTTTGCCATCTGCCTGGAGATCCTGGCCCCACTGACACAGCCCTACTTCAGGCTGGTGGTCTGTGTGGCAGGGGTGTGCAAGTCCCTGGTCGGGGTGGCAGGGGGCTGCACCCGTGCCGCCCTCACCCAGCACCAAGCCCGCCGCAACAACATGGCCGACGTGTCCGCCAAAGACGGCAGTCAGGAGACGGTGGTGAACCTGGCGGCGCTGGTGAGCAGCTTCGTGGTCCTTCCGCTCGTCGCTGGTCATTTCCACCTGACGTGGGCGCTGTTCGTCTTGTTGACTGCTCTCCACATTTTCGCCAACTACCGAGCGGTGAAAGCTGTGTGCATGGAGTCC…
>Cbetulinus_10888.1
ATGGACTCGTCGTCGGACCACAAACCGCAACCCATGGAGTACAAGAAGATGGAGCAGCTGATCCGCCGAATGCAGGACAAAAAGAAAGGCGTGGAAGTGAAGACCCAGAAGAAAAGCTTCACCACCATACCTGACGTGGTCACAGGTGAAGACGTGATATCTTGGCTACGAGCCAACGTGACGAGGGAAGCGGAAGCAGAGGAAGCGGCGCATCTAGCCACCCTCCTGTGTTACCATGGCTACATCTTCCCCGTCACAGACACCAAAACGCTCACCGTCAAATTGGACAGCACGCCGTACCGCTTCCAGAACCGCCGCTTCTGGCTGTCAGGAACTGCTGCCACGGATTTTGAAGCTTACGACATTAAGAAAAAGGAGAAAAATGAGAAAGCCATTTTT…
>Cbetulinus_10889.1
ATGTGCGAGAAGGTGGCACATGTACCTCTGTGTGTGCGTGCGTGTGCCCGCGCGCGCTTGTGTGTGCGTGTGTGTGTGTGTGTGTGTGTGTGTGTGTGTGTGTGTGTGTGTGTGTGTGTGTGTGTGTGTGTATGTGTGTGTGTGTGTGTGTGTGTGTGTGTGTGTGTGTGTGTGTTGCTGTGA
>Cbetulinus_1089.1
ATGTACCCTGCAGGTGCGGAGTCTCCCAAGGCTGGTCAGTCGCCAAAGTCCGCACGCAAATTCAAAAGTGTGTCCGCGCCCAAGTACCGGCAGGAAAATGGTAATGGCGCCACCTCCCCGCCTCCCCTCTCCAGCGACAGTCAGAAAAATGAGGAGGAAGCCTCAGGCATACCGTTGAGTCTGCAGGAGCGGTACGACATCGGCCAGGTGATAGGGGAAGGCAACTTCGCCCTGGTCAGGGAATGCGTGGACAAAACGACAGGCAGACACTACGCCCTGAAGATCATCGACAAATCCAGGTGCAAGGGCAAGGAGGAGGCGGTGGCGGGCGAGGTGTCGATCCTGCGGAAGGTGAAGCACCCCAACATCGTGCAGCTGGTGGAGGACCTGGACAGGCCA…
>Cbetulinus_10890.1
ATGGCAGGAACCGCACCCTCACGAATTAGTCCAAGTTCGAAAGTGACTGAGCAGGCTTATGTTAGGGAAGACTTGGAAGAACTGAAGAAAGACCTGGAAAGATGGCGCCAGCTGCTTTTTCCCCTGAGACGCCTTCTGACTTGGGAACAGAATTTTCATCCTGCTGTCTTATTTGGCGCTCCCACACTTGTGTTTTTAATGGTTTGGTTCTTGGAGCCTTCTGTGATGACAACAGTGGGTGTGCTTGGTTTGCTGATTACGGTCGCTGACTTTTCTGTGCTCTTTATCAGCCCCTACATCTACCCCACAGAGCAATGGACAGAAGAGCAAGAGCAGGAGTTTGAGGACATGTGTCGGGGAATCCTGCAGTGGCGTGTTCACATCCAGGACTGTGTCCAG…
>Cbetulinus_10891.1
ATGGGGAAGGGAGGCAAGCCTTGTCCTAAAGATACTGACTGCTGTGTGGGGATCGGGATGGGGAAGGGAGGCAAGCCTTGTCCTAAAGATACTGACTGCTGTGTGGGGAGGGGGAAAGGGAGGCAAGCCTTGGTCCTAAAGATACTGACTGCTGTGTGGGGAGGGGGAGGGGGAAAAGGAGGCAAGCCTTGGTCCTAA
>Cbetulinus_10892.1
ATGACAGTTGGTCCTCCAATGTGTCTGGGCCTCATCTCTGCGCGCTCAGTCTTGGTCCTCACCATGACCTTTCTGTGTGCGCCACCCTTGACCCCTCTGACCTCTGCTATGACCCATGACCTCTACCATGACTACTGCATCATTGGAGCTGGGCCGGCAGGACATTTTTTTGAGACCTACCCTCGCCACAGAAAGCTGATCAGCATCAACAAGCGGAACACGGGGGTAACGAACAAGGAATTCAACCTGCGTCATGACTGGAACTCGCTGTTGTCGGATGACGAATCGCTGCTCTTCACGAAGTACTCCAAGGACATGTTTCCTTCCGCCGACCGCCTGCTGGACTACCTGCGCGACTACCAGCAGAAGCTAGGGCTGAAGGTGCAGTGGAACACGGAA…
>Cbetulinus_10894.1
ATGGAGGAAACCGCAATGTACCTCATCGGAATTATCATCTTAGTTTTTTTACTGATGATGACAATTTCTGCCTTGATAGCTTATTCTGGCGTCTTCGAGAGCGTAAAAGTGAAAACAGGCGCACCTCCAATCGGGCAAGTGACGATTGCATACAAGTTTGCTCGCGGCTCATACCGCGAAGTCGGTCCTTGGTTTTTCGAAGTCGCCAAAATTGCTCCAGACAACAGAGCCATTGGAATTTACTACGACGATCCTAGCAAGGTAGATGTGCAGCGCCGTCGTTACATTGTGGCCAGTATCCTGGCAGAAGATGAACAGGAAGCAGACGAAGAGCTGGTGAAGAAGTTTGAAGCAGAGGGCTTCAAGATCACGGTCCTGCCCAAGGTGGCCTATGCGGTG…
>Cbetulinus_10895.1
ATTTCAGATTCAGTTGTCAAACGAATCCGTGGAGAAGAAGGGGGAGCAGGGGATGCCCCTTCTGCTTACTCTTCCACACCACCTCCAGCTTCACCAACATATGGGAGAGCAGCACCACTATCAGACAAGGACCAAGCAGCACTACAAGACATTGAAGCATTTTATACACAGAGACTCAAAGAGCTGGAGGAAAGGAATTCTGAACTCCAGAAGATCACCAACGAGCAGTTTGTGAAAGCAGTCCAAGAAGTAGAACAGAAGTTTCTGAAGCACACATGCGCCCCAGTGTGTCAGGACATGCAGAGCAAAGTGTACGAGTGTTACCTGGGCAACCCCACACAGACCCTCAACTGCTCTGCCCAAGTTCGTGCCTTCTCCACCTGTGTTGAGCGGGCGCGC…
>Cbetulinus_10896.1
ATGGCTGCAGCACAGTCGGAGATCATCGAGGGCTTCCTGTGCCCCATGTGCATGAAGGATTTTGGTACTGTCACCCAGCTGCAGCATCACTTTGAAGATGCCCACAATGCTGAGGACAAGGCTGTCTTCCAGCAGCTTAAAGGTTTCTTTGACAAAGCAAAAAAGAAAATCATGGGAGACAAGGAGACCAACCCATTCATGGAACAAAGCAGCAGCAACATTGGGGACAGTGGCTACAGCACCAGCATCTCTGGTTATGACCCCACCTGGTGGGAACCTCAGGAACTAGGAGCCACCCGAAGCCACTTAGACCTGTTCAAGGCCATCCGTGGGGCCCGTGTAGATCATTTTGTGGTGGAAACAAACAAACTGCTCATCCGCCTGGACAAACTCATGGCC…
>Cbetulinus_10897.1
ATGCCTTTCATGAAAGGGCGTGCCCCAGTGCGGCGCACCATGCAGTACCTGCAGTCAGGAAGGCTGGTTCTGAAGGACAACGTCCGCATCATGACCATCAACTACAACACTGGACACAAACCCAGCAGAGGAGCCTATGACTTTGTGTTCTGGCACTGGCCGCAGCTGCAGTTCAAGAATCCTGAAGTACAATTCTTGGTCTTCAAGAACATGACGCCGACACCCTTCATGAAAGTCTACATGGACAATGGCAGGTCACTCCTCTCCCAGCTGGACTGCCAAAGCAAAGATGATGTATATCAACACGTCAGACAGGTCTTCTGCAAATCAGACGTTGTTCTGAAAGAGGAAGCCCTGGCACAGCAGAAGAAGTCCAACCCATCCAACTTTGGAGAAGGA…
>Cbetulinus_10898.1
ATGGCTCCGTCTGAGAGTGCGAAAGTTGCCCTTGGAGTGCTCGCACTAGCCGGCATTGGTCTAATTGTATACGTTATAAGCAAACAGCTTCGAAAGAAAAGTAAAACAGATGCAAATATCAAGAGTCAAAAGGAAGAGGCAACCCCTTTGCTTACAAAGGAGAGGTCTGTTGAAGAAACGGTGCCAAAATCGATACAAGGAAGAGAATCTGATGATGAAGTGGGAAAAGGAGAGAAGCTGTCTTCTGCAGTCAGCACTGCAAAGAGTGACGATGGGAGCCAAGACACAATGGTTTCCGAATCAGCCTCTGCAGTCTCCATGGAAACACCTTTTTCGACCTCCATGTCGGGCTGGGAAGATGTCAGGCCTATGGAGAGCAGTTTTGTGGAAGTGAAATCC…
>Cbetulinus_10899.1
ATGAAGAGTGCACCCACCCTATTTGACTTCGACTTTCATGGAGAAAAAGTGAAAAAAAAAGATTCTGTGCCATGCGAGGGTGGAGAAGATCATGAAGAAACTGCGACTACATCCAAAAGCTCGGAGAAGCAGCCCGAAAAGAGTGCCAGAGCAAGGGAACACTGGTTTCACCGGTATGTAACACGGGGTTGGATGGAGAGGGGAAGTGCCCCCTTTTATTGA
>Cbetulinus_109.1
ATGAAGGAACCTCCTGAGTTCATCAGAAATGTGTGGGGATCCAGTGCTGGAGCTGGGAGTGGAGACTTCCATGTGTACAGAGGTGTTCGCCGTCGTGAATATGCTCGTCAAAAGTTTACCAATGAAATGACTCAAAAGAAAACGGCAGATGAGGAGTATCATAAAAAGGTGGAGGAAAATCAGAAGGCTGCTGAAGAGAGGACAGCCAAGAAGCGTGCCAAGAGACAAAAGAAGAAGGAAAAGATGAAGAACAAGAAGATGAAAAAAGAAGTCAGAACAGGGGACAGCTCAGAATCAGAGGAAGAGCCTGAGGAAAAGAAGAAGAAAGAAGATGAGAAAACAGATGAGGATGAAGAAAAGAGCAGTGGTGCTGAGTCTGGGGATCAAGCACAAAATGGA…
>Cbetulinus_1090.1
ATGGACGGACTCGGTGCATCAAACAGCATTCCCAAAGTTCCCAGCATGGACAGCAGCCAAAGCAAGTCTTTCGGTTTCGGACTTCGGGGCCTTTTAAGAAGTTCCCGGGGGTCGCCATTTTCCCCCCCGACCCTTGAACCCAAGGAACCACTGGTTGGCCAGTTAATTCCCCTGGCCACCATCATCAGTGCTGCCTGCTTTGGCGCGGCAACCTTCGTCTGCTACTCCCTCATCACCAAGCCTGACGTCAGGATCGTGAAATCCAGTGAGTTGCCTCCCTGGGAGCGTGTCCAGCCCACAGAATCACGAAAGATGCGAATCGTGAACAAAGACGTGTACCGGCCCATCCCAGAGCTGGAGAAACTCCGACAGGAGATCGGCAGCTACCGCACTTAA
>Cbetulinus_10900.1
ATGTGTACAGTTCTGCTCACACCTAAACATCACACTTGCTTTGCACATCTGCTCTACAATGTCTACGATGGTGCTGTGTGTTCCATAGTAAAAGCAGCTGGAGACAATGGCACTTTTTACTGGCTGTGGAAAATTTCGCTGTTTGATAATGATTTGTATGAGCTTGCTGCAGATATTTCTTACAACATCCTGGACATAGTGCGAAACGTGGTAAACGGACAACATCCAGCAACAGAATGGGCTGCACTTCAGTTCTGGCACAAAGTAAAAGTCAATGGAAGTAAATAA
>Cbetulinus_10901.1
ATGGACATCATGGAGCTCCTCCAGGGGGCACACAAGCGCTTTGAGAGTCAGGCAAGAAGAGAGCCAGAAGGAAGGGACACGAATGCCGCCAGTAAAGATTCAGGCATTTCACACATTCCTGAGCCGTCATCAACAGATGGCAAAAAAGCAGCGGGAGGAGCGCCAATGTTGGAGGAGCTGTTCAAGAATGCCAGGCTGAGCCAGCAGAAGACAGGAACCAGCACGGAGCATGAGTTGCCATCCCCACCTTCCAGTGCCACTGCGCAGTCCGGCGACGGCCCAGGGGAGGCAGGGACAGTGGCAGCTCCCGGAGTTCCAGCCCCTTACAGTCTCCTTGCTTCAGGAGGCATGACGGTGGAAGAGTTTGAGAGACGACAGCGACACCCTTTCCAGTTCCAG…
>Cbetulinus_10902.1
ATGGCAGACGGTGCGGCCACCATCGACCACACGGCGGTCTACGTGGACGTCAACAGTCCCAAAGCCCAGGACGGCCGCCAGGCCGTGACGTCACAGCCCGCCCGCAAGGCCGGCGGCCAGGGGGGAGCAGAATATGACGCGGAAACGGCCAAGGTGATTTTCACCCAGTCAGGGCCCCCCATCGTGGCTCAGAGGCCAGACCCCAAAGATAAACCCAAGGATTTCGTCAACACTTCCTGTGCAGTCATCTTCCTCTGCAACTTCATTTTCGGCATTCTGGGATGGCACTATGGTGCCAAATCCAACAATGCCTGGCAGGTGGGCGACATTGACGAGGCCAGACGACAGGCCAGGAAAGCTCTCGTCTTCGTCATCATCGGGGTCATCGTCGGGCTCCTC…
>Cbetulinus_10903.1
ATGGAAGAAGCTGCTTCTGGCCCCAGAGAAAGCCCACGGAAGTCGACCAGCACAAAACTATGCAAAAGACAAAAACCAGGTCCAACAAGTGTTGACCACAAATTTCTGAACAGCAAAAGCAGTCGAGCTGTACAAAGGGAGAGTTCTTTGAGAAACAGTAACAAGAATGTTTCCAAACACCGGACCACATGTCACATTCTTTACAGATCTGTTTACCATGTATAG
>Cbetulinus_10904.1
ATGGCAGCGTATCCTGCGGGGGGCAGTGACAACATTCTGCTTCAAACTGATTCCTACAAGGTGACTCACCACAAGCAGTATCCGGACAAAACCACATTGGTATGCTCCTACTTCGAGAGCCGAGGAGGGAAGTTCCCTTCCACTGTGTTCTTTGGCCTGCAGTACATCCTTAAACGCTTCATGGTTGGTCCTGTCATCACCAAGGAGAAAATTGCAGAGGCCAAGGAACTGTACGGGAAGCACTTTGGTGCTGATGTCTTCAATGAAGAAGGATGGAACTACATCCTGGAGAAACACAAGGGTCATCTTCCCCTGCGAATCAAAGCGGTGCCAGAAGGAATGGTGGTGCCGGTCAAGAATGTTCTCTTTACAGTAGAGAACACTGACCCAAAGTGCTTT…
>Cbetulinus_10905.1
ATGTCGGGCTTCAAGATCTCCGAGAAACAGTACAATGACGCCAACCAGACGTTCCACCTGTTCGACAAGAAAGGCAACGGCACAGTGTCCACCAAGGAGCTGGCCAACGTCTTCAAGTCCTTGGGCCTGCAGGTGGACGATGACAAACTGAAGGAGTGGGCAGACGCTGTGGACGAGGAAGCCCAGGGCTTCATCGACTGGGAGCAGTTCAAGCCGCTGTTCGAACTGAAGCTGCACGAGGACGAGGACGAGCGCGAGATGCGCGAGGCCTTCAGGGTGCTGGACAAAAACAACAAGGGCGTGATTCCCGTGGAAGACCTCCGCTGGCTCCTCAAGTCCCTGGGAGATGACCTCACCGAGGACGAGATCGAGTCCATGATCAACGAGACCGACACGGAC…
>Cbetulinus_10906.1
ATGACTGGAGGAGATGTTGCTGCCGCCGCTGCTGCCTCCAAAGGTGGAGCTGCTCCTCCCCCTCCTCCCCCTGGCGGTGCTCCCCCTCCACCACCTCCGCCTGGTCCCCCACCTCCCCCTGGCCCCGGGGATGTGTCTGGGGGTGGGGCTGAGGACGGCCGTGCTGCCCTGTTTGCCTCCCTCAATAAAGGGGAAGCTGTCACTACAGGTCTTCGCAAAGTGACGGACGATATGAAGACACACAAGAATCCAGCGCTGCGTCAGGGCCCTGCCCCCTTCAAGTCCGCCCCATCCAAGCCTGCTGCAGCCCCTAAACCGACCGCTGTCGCCAAAGCTACACCCGCCAAAGAGCCGGTCACCCAGCTACAGAACAAGAAATGGGTTGTGGAGTATCACCGT…
>Cbetulinus_10907.1
ATGAACAAGTTTGAGCTGGAGAGCGCGAACAAGAAGGGAAAGTGCCCGGCTGTGCAGCTGGTCCCCACGGGATCCATCGGCCTCATCGTGCTGCAAGAGTGGTGGGGCCTGAACGACCAGATCCAGAAAGAGGCCAAAGACTTGGCGGACCAGAGCGGTTTCATCACCGTCGTTCCCGACCTCTACCGTGGCCAGCAAGCAGTGGACAATGAACAGGCGGGCCACCTGATGGGGTCGCTGGACTGGGAGGGGGCACTGCTGGACATTCAGGCCTGTGCCAAAGCCCTCAAAGCACAGGGCTGTCACAAGGTGGGCGTGATGGGGTTCTGCATGGGAGGAGCACTGAGTCTGGCGGCAGCAGCCAAGGTGCCAGAAGTGGATGCTGCAGCCCCCTTCTAT…
>Cbetulinus_10908.1
ATGAAAGCACTACAGGTAGCGGAACCACCTGAGCCTGCACTTCCGGCGACGACGGAACCGGAAACGGCACAGACTGAACAAATCGGCCTGGGACCGAGAGCGAAATCTGTGCTTGACGAGTTGAGCGAGGAAGAGCTAGAGAGTAGGTTGATTGCTTGGCTGGTGGACTGGTTGATCGGGTTCAGGGCGCTGTTCGCCATGTACGCTACAGACGACGAGGAGAGCGGCGAGAAGAAGCTGACGTCCACAGGCATCAAGATGCTGTTCCGCTTCATGGGCGAGATCGTCAACGAGCTCATGCTGGCCCAGTGGCTGAAGGACGAGGACAAGGACGTGGACGGCATGTTTGGCTTCGAGGAGTTCTGCAGTCTGTACAAGAAGAAACGTCAGCCGGAGGAC…
>Cbetulinus_10909.1
ATGTTCAGTCATAAATTGGAACTGATACGTCCAGCTGGTGATGGAGAGTGCCCATATGAGCGGAGTGGCCACAGGGTGTTAGTGGATGAGGGCAGCCTATATGTGCTTGGTGGATACAACCCAGATGTCGTGGACTCTGATGTGGAAGATGAGGAAGAGCTCACCAAACGTATTTTTGTACAGATGTGGAAGTTCAACTTTTTTTACCGTCAGTGGTGTGAGTTGAAGATGGCAGGATCGTGCCCCCAGTATCTTGCCTCTCATTCTGCTTCTCTGCATGGAAAGACATTGTTGACGTTTGGTGGGAGTGGCATCCCTTTTGGCACACGGAGCTCACAGTCGGTATATATGTGTCATCTGGATGGCAGCACAAACATAGTACAGTGGAAACAGTTGCCA…
>Cbetulinus_1091.1
ATGTCCGCGCCCATGATGTACGATTCGGATGAAGAGGAAAATGTTGCTGCTCTCCTAGTCATGAACGATGTGTTAGAGTCTGATGAAGAGGAGGAGAGATACAAGAGACAACGCAAAGCCACCGAACTGTATATAAAAAATCGGATTTATTTTGGAGCCTACCACAAGCTGATGCAAGAAATGGCAGATCAGGATCCCACACGTCTTCGCAAATTTCTGCGCATGAGTGGCGAGACATTCGATGAACTGCTGCAGAAGGTTGCACCCTACATTGAAAAACAGGACACCAACTGGGGAATGGCAATTCCAGCAGCTGAGCGACTTGCTGTCACGCTGCGGTTCCTTGCACAAGGTGGAACATACCTCAGCATGTTCTCCCTGTTCCTTATTCCTGAGAAG…
>Cbetulinus_10910.1
ATGGGTCAGCCTCGGAGGTTCAGTCATGACACTTCTGTGATTGAGGAGGAATCTGTTTATCAGCGTGTTCACTTTAAAAGAGGTTTCCCCAATCCTCCCCTCCCTCCTTTCCAAGGACATGCTGTGTTATTTCTCATGGCTGGAGTGTTGGGTCAAAATGTTGGCCATGAAAGCCGAATGATGGAAATACTCGACCCATCCTGGTCGTCATGA
>Cbetulinus_10911.1
ATGACGGACCAATGCCAGAACACCATGGGTTCTTACCGCTGTCGCTGCAACATGGGCTTCGAACTGGCCGAGAACATGAAAGGCTGTCTGGATGTGGACGAATGTGTGGACCACAATGGCGGCTGCCAACACAAGTGCATCAACACGCACGGCGGTTTCTATTGCGAGTGCCCCAAAGGACAGAGACTGCACGCGGACGGACGCACTTGTATACCCTCATCCTCACCTCCATCTGTCACCGCCACCCCACCCCCCACCCCCATCCCCCTTCACGGTCATCCCGACATCACCTCCCCTCCTTTTTTGAGCGGGTAG
>Cbetulinus_10913.1
ATGCAGATTAAGGGGAAAAAATGTGCAGAGAGAGGGGAGGGAGAGACAGTGGGGGGAGTGGGCATGACTGTTGCCCAGAGGACCGAGGTAAGACGAGGACACAGAGGGCGGAAAGGTAGGAGAGGCAGAGACCCACGGAGAGAAGAGAGATGA
>Cbetulinus_10914.1
ATGCATACACTGTTTGAAGAAGTGCTAAGGGGACGTGACCTGTCCAAAGCTGGCATGTTGTTCTCCCTCGAGGACAAGGACATAGAGGAAGATTTGTCCAGTGTGGTTCAAGGCATCCATGACATCGCTGACAGTGATGAGTATGAGATCAGTGACAACGACCAAAGTGTTGTGGAGATATGCATCACTCGAGTTAACACGGCCATCAGAGAGACAGGGAGCATAGAGAAGCACTGCAGAGCCTTGGTAGAGCTGCTCACCATGTGTCGCAAGCACCGCCTGACACAGACCAATAAAGACGAGGATCCGCCTCACGCTAAAATCGCCTCTGACATCATGAGCTGCTTGTTTATGGTACAGTGTCATCATTGTTTTATTAAACAACAAATGTAA
>Cbetulinus_10917.1
ATGGCGGAAATGGCAGGGAGAAGTGTACGGTTGTATGTGAGAACGAAGAAAAAGTACGAACCAGCGTACTTTGCATCCCAATTGTGGTATATTGACGTGACTGACTTTGCAGGCTGCTCAGTCGGGGACATAAAGAAGAAATGTCATAAGGAGACAGCTGCCAAAGTTGACGACCTTTTCTTCTTGAATCAGTCTTTGGCTGATGACCGGTCAGTGGCCCACTATAACTTTCCTGATGGTGCCATATTGGAAACGACGTCCAACCCCCTGTGGGTAGCCATGATCCATGTGAAGATGGTGGAGATAGAGCGGGAAAGGGACGCCCACCCAGCTGACCACCACGTTCAGCGATGGACGCATAGATCCTACGCCAAGAAGACCACCCTGCTCAGCGTTTTG…
>Cbetulinus_10918.1
ATGGAGACTCTTCTTTTTCATTTTTTTTTCTGCCTCACTTTTCAAGCCAGTTCAGTGGAGCTACCCTCACAATACTCATTCTGGCTCGGGGAGGGGGACTTCAGCAGTGGCAAAGCTGTTAGAAGACCTGACATTGATTGTGATGATAACAGACAGGAAAGCAAAAATCATGAAAACAATGGAAGTAAACCAGCCACAAAGGAGCACCAATGA
>Cbetulinus_10919.1
ATGCGGCTCGTAATGTACGTTGACCGCCACCATGCGGAGACCACTGTGCTGTGGCTGATCCTGATCCACAGTCTGCTCCTGCCGCACGTGCTCTGGATACTCAGCCGCCGGTACCGGCACGCGCTGACCTACACCTGGAACGTGCACGTCCTGCGGGACGAGTCGGCGAAAGAGGAAGATCCCTCAGCCTGCACACTGCAGTCTTACACGCGAAAGGTGCAGTCACCAGATGGAGGCACTCTTAAAGTCGTGGCCAGACCCAGAGGTCGTGGGCCCATTACCATGGCAACCTATGACAGAAACCACGTCCCTGAGGGGCAGCCAAACGGAAAGGCAGTCCCTGTTCGAACAACATTGCTGAGCAGCCCTGAAGTCCAGGACAGGTGGGACCACCAGATG…
>Cbetulinus_1092.1
ATGATCATTTTCAAGGACAAGCTATCAGGTGAAGAGCTGTTCACCGATGCCTACCAAATCCAAGAGGAGGATCGTTTCATCAAGTTCAACGGAAAGATGACTACACGGAAGGACACCATTGATGACAAAATGATTGGTGGCAATGCCAGTGCTGAACAGCAAGAAGAACAAGCGGAGGATTGTGAACAGTGTGGACTGGACTTTGTTTTGGCGGGTCATTTGCATGAAGGCGCCCTCAGCTCCAAGAAGGACTTCCAGATGTACTTCAAGGAGTACTTCAAGAAGCTGCAGGAGAACATCATTCCATGCCCCTGTGAGGGTGAAGACAAAACTGAATATGACTGCAAGGTCAAGGAGTTCAAGAAACGTGCCAAGGCATTTTTTGACTTTGTGATGGAA…
>Cbetulinus_10920.1
ATGCAGGTTTGTTTGCTTACTTTTTCAGAAACCACCACCACTTCGACCACCACCACCACCTCCACCACCACTACCACCACCACCACCACCACGCCGAGGCCTGTGGCTGTGGACCCAAAGGGCGGCTATGATGTAGGACCAGTGATGTCCGGGGTGGCCGACGATCCAGCGGTGAAACGAGGATGGTCCACACTTCTCGATCTCGATTTCCATGTGTCCCCCGTGGTGCTGATCATCGGTGTCTGCATCATCGTCTTCCTGGCCCTTCTCTGTGTCGTGCTCATCGTTCTGCAGTGCCGTGGAGTGGTGCGGCGGGGCAAGCGGAGCAGCCATCGCGGCCCCAACAGGGAGTCCCTCCTCTCCAACAAGAGCGAGCAGGCAGGCGGCGGCTGCAGCAAT…
>Cbetulinus_10921.1
ATGTTCAGAAAGTCCAACTGCCTGAAGAGCTTGGCTGTGATGTCATCAGAAGAGTGTGTGTATATGTGGGCAGGGGTTACTGCCCCCTGTGTTGCTCGCAGTTTTGTTAGATTGGCAGCCAGCCTTCAACTTGCATTTATGCGAGTGCGATGA
>Cbetulinus_10922.1
ATGGACGTCAATATAGGTGTCGTCACATTTGATTCTGAGGCCCGTAACGCATTCTGGCTAAATACCTACACGTCGGAGAGCTCTCTTCTTGAGGCCATCAAGAACATCACGTATACTGCACTTTCCACAAATACACACCTTGGCCTCGAGTTTGTCCGTGATCAGGCTTTCACCAAGGCACATGGGGACCGTCATGGTATCGCCAACATCCTGATTGTCGTAACAGACGGGCAGTCTCAGAAACCAACACTGACTGCTGAGGAGGCTAACAAGCTCCACGATACTGACATCAGCGTAATTGCTATTGGTGTGGGCGACGCAAACAATGAAGAACTGAATAAAATTGCGAATAATGAAGAGAGTGTGTTTCACGTCACAAACTTTGATTCTTTGGAAACC…
>Cbetulinus_10923.1
ATGGATGAGCTGCTGGATCGCACAGTACAAAATGAACTGGAAGTTGAGGAGTCCATCATAAACTGGAGCACAGAACTGATTCAGTTGGGAAGTCGTCTGTATGCCTTATGGAACCGAACAGCAGGTGACTGTCTTTTAGACTCCATACTCCAGGTTACCTGGGGTGTCTTTGATGCCGACAACACATTGCGCAGAGCTCTGGCAGACAGTCTCACAGAGGGAGCCATGGTATTTTATCCACGCTGGAAGGAATATGAAACCAAACAAGCAGAGTCAATGCACTTTAGTCTGGATGAATACCAGTGGCAGAGGGACTGGGCAGTGCTCTTGAGTCTTGCTAGTCAACCAGGTGCCTCACTTGAGCAGACACACATTTTTGCCTTGGCTCACATTCTGCGC…
>Cbetulinus_10924.1
ATGGTGACCACGCTTCGTACGGCGGCCATCCTCTTCATCTTGGTGGCTACAGTGATGTCTCAAAATGTTGCTCTTGGGATTTGGTATTTGAGAAAGTGGATGGCCACCGATCCTACATATCTACTGGATACCTCCATCGCTGACATCACCTATAACTCTTCGCGAGGGGAGATTCACTATCGGTTCAACTATTCCAAACCAAACACGGGCCAGGCATGCAAAGGGCCACCTCCTATCAAGTTTACTGCCAGCTCCAACACCGCCGTGGTAGAAAGGGGGATGCCGGGAATGGTCCACACGGCCGTCTTCAGCCTCGTGGAGGAAAAAACATTGGCCATTTGGGAACAACTTCGCTTCGGAATAGGTGCATTTCAACATCAATGGCTTTACGTTTTGACC…
>Cbetulinus_10925.1
AGGTGGCAGGCGACCTACAGCAGCATTCTCTGCATTGCCATGAGACATGCTGGCTCCAAGACCAACGTAGTCAGTGCCTCCATCATAGTCCAGGTGGTAGTTCTCACTGAGCCGGAAGAAAAAGAGGCAGAAGAGAAGACAGGAGAGGAAGAAAAGGAGACTGAAGAGGAGACAGGAGAGGAAGAAAAGGAGACTGAAGAGAAGACAGGAGAGGAAGAAAAGGAGACTGAAGAGAAGACAGGAGAGGAAGAAAAGGAGACTGAAGAGGAGACAGGAGAGGAAGAAAAGGAGACTGAAGAGGAGACAGGAGAGGAAGAAAAGGAGGCAGAAGAGGAGACAGGAGAGGAAGAAAAGGAGACTGAAGAGAAGACAGGAGAGGAAGAAAAGGAGACTGAAGAG…
>Cbetulinus_10926.1
ATGTTTCAGTCCCAGAGGCAGAGTCTGTTGACTCAGCTGGCTGCTGTGAGCAACATGTCCCACAATGAGCTTGAGGATGCTGTTGATGCTGCTGTGACTGGCAAGCAGAGTGAGAAACAGGCCAAGCGTCTTGCCAAAGACCTGAAGCAGGGTATTGAGCGAGCGAAGACTTCCATGGCTATGGACTATAGTGCTGGCAATAGGGAAGGCCTTGAATTCAGACGCACCAGAACTGACCTGGAGGCTGCGGACTCTCAACCACTGGAACTGGCAGAGAAACGACCAGCCTCAGCCAAACGCTTCATGAAAAAGAAAGCTGCCTTTGCTGCAGACATACAGGAAGATGGCGATGATGACTTCTGA
>Cbetulinus_10927.1
GTGATAGCCCAGGAGCCGGTGAAGCCGCTCATGAAAATTCGCATGTTCTTCGGCCGCATCTGGAATGTGTGGGACATGATCGCCATCGCCCTGTTTGCCGTGGGGGTGTGCCTGCGCAACTACCCTGGGCGCTTGAAGGATGCAGAGCTGGTGTACGTGATCCGTGACATGGCGTACTACCTGATCATCCTGTTCATCGTTGTGACCAGTTACGGCGTGGTGCGCCAGGTGGTTCAGTTCCAGAACGACCCCATGACCTGGACGCGCAAGCTGCGGAACGTGTGGTTCTACCCTTACTGGATGATCTATGGGGAGCTGTTTGCTGAGGAGATTGACCCCTGTGAGCTGAACGAGCCAACCTGTTCAATCTACGGAGCCTGGGTGTCCCCAGCCATCATT…
>Cbetulinus_10928.1
ATGTTTTATCTGAAAGTGTTGAAAGTACATGGAATGGCAAATAGTGTACCTGTACCTCCCTGTAACTTGGAAGATATGAAGGACTGTGGATGTGTTTGGGGTAAGTGGCAGGAGTGGGGAGGAAAGGGAGGTGTTGGGGGGGAGGGGGTTGTCTTCTCTGAGCTGAAGTCAGTTCCAAGTGGATCTGATGATCAGTGCATTGGTGTTAAGATGTTAGAGATGCTAGTCGATGCATTGCCACCTTAA
>Cbetulinus_10929.1
ATGGAGCATCGAGTGAAGCAGAGATCCCAGGAATGGTTCAAACTGCGACGGACTGTGATGTTGACGGCCTCCCAGTTTGCCGATGCTGTGGGCGTGGGCAAAGGCAAACCCTTTCACTTCTTCCAGTCTGTGGTGGAGAGCAAGGGGCAGAACAATGAAAGTAGTGGGGATGGTGGTTTTCATGTGCTTGAGTCTGGGTTCTGGGTGCCGGAGGAGGGGCACTCAATGGAAGGGTTAATCGGGGCCTCACCTGATGGCGTGGTGATCAAGGAGAAAGATGCCTCACGCATGCTGGGTCTCGTGGAGTTCAAAGCTCCTGCTCACAAACTGTATGACAAGATTCCAGGCACTCACCACGGCGTACCTCGGAACTACATGGTGCAGATGCAAGGTCAGATG…
>Cbetulinus_10930.1
ATGCCTCCGAAAACAAAATTCCATGAAGGAGAGAAGGTGCTGTGTTTTCACGGTCCACTTTTGTATGAAGCAAAGTGTGTGAAGGTTGATGTGAAGGACAAGCAGACACGTTACTATATTCATTACAATGGCTGGAACAAAAACTGGGACGAGTGGGTGCCAGAAAGCCGAGTTCTCAAACACAACGAGGCAGGACTGCAGAAACAGAAGGAACTCATGAGTGCTCATGGAGTTGGTGCTGTGAAGAAGGCCAGTAAAGGAGGGCGCAAGTCAGAGAAGAAAGAGGCTGAGAAGAAAGAGGAGAAGGAGAAGACAGAAAAAGAAGAAAGAGAGAAGGAAAAAGAGAAGAAGGGATCTGGCAGCTCCCTGGCAGCATCCAAAAAGAAAGAAGAGAAAGCA…
>Cbetulinus_10931.1
ATGAACGCTCATGGAGCTGGAGCTGTGCTGAAGGCCAGTAAAGGAGGATGCAAGTCGGAGAAGAAAGAGGCTGAGAAGAAAGAGGAGAAGGAGAAGACAGAAGAAGAGGAAAACGAGAACGAAAAAGAAAAGAATGGGTCCGGGCGCAAGTCACTGAAGAAAGAGGCTGAGAAGAAAGAGGAGAAGGAGAAGACAGAAAAAGAAGAAAAAGAGAATGAAAAGGAGAAGAATGGGTCCAGGCGCAAGTCAGTGAAGAAGGAGGCTGAGGAGAAAGAGGAGAAGGAGAAGACAGAAAAAGAGAAGGAAAAAGAGAAGAACGGGTCCAGGCGCAAGTCATTGAAGAAAGAGGAGAAGGAGAAGACAGAGAAAGAGGAAAAAGAGAAGGAAAAAGAGAAGAAG…
>Cbetulinus_10932.1
ATGCACGGTGGAGACAGTCTGTTTGGACGAATGACCAGCACGACCCATGTGTATCGGGACAGTGGGATTGTTGATTCAGAGCTTGACCACAAAGCTCACAAAGTGACAGAGAAGCTGTCGGAGAGCATCAACACCATTGCCAATGAACCCAGTGTGGCTTTCTACAGAATACAGGAACATGTCCGCAAAACTCTGCCCCAGCTGGTGGAGCTCAAGCATGAAGTGGAGGAAGTTCAGCAACTTGTTCAGGGAGCCTGCTTTGACACAGAATACGCTGGGAATGCCGTGAAGGGCATGCAGAAGAGTGTGGTTCACTTCCAGAACATCCAGGAGCTACTAAAGAATGCCATGTTCATGAAACAGCAGATCGACTATGACGAGGTTCGCAAACGACAGAGC…
>Cbetulinus_10933.1
ATGATGAGTAAAGAGTGGATTGGTTGTGTGGTGTCCATCAACTGTGGCAGCACATTGGGCGACTACCAGGGGCAGGTCATTTCCATCAATGAAAAGGAGCAGAGCGTAACCATCAGTCAAGCGTATCGCAATGGGAAGAAGTCAGAGATCGACGTTATCACTATTTGTGCCTGTGATATTGTGGACCTTCAGATCATCCGGACGCGGGAGGAGGCGCATGACATTGTGGGGGTGCAGTCTGTGCCCACAGTGCTGACAGAGGAGACCAAAAGAGCAGTGTTGCCTAAATGCCCTTCCCCTGTCAAAATCATCCATGCCTCTCCTGCTCCCACAGCAGGTGTGCGGGAGAGCAATGGCAAGGGGGGCTATGGGCGGCATTTTGCGGGCAACTTCAGTGGC…
>Cbetulinus_10934.1
ATGTATAACATGAACATGGAGGGAAAGGGAATGCAGAACTCAGTGGCTGGGGTCAGGATAAGGGAATTTGGGGAGGAGGGAAAGTCGGGTAGAGAGACTCTACATTTGGACTATAACAGCATCCTCCTCTTTATCAGACATATACCAGTGTGA
>Cbetulinus_10935.1
ATGTGCAGTCATTCACAGGAAAGGCAACATTCCAGGAACAAATCACCCTCTCTTGTAGGTAATATTTTCAGGCCACTGGCACTGCAGGCTTCTGTCAACACCGACCACTCTCAAGACCAGGCAGCATCGTGTCTACGCCATACCTGCCCCACTCCCTCTAATTCTTCCTTTTCTCTCCTCCCCAAAAGCCATTCTCTCACACGCACACACATACACATTCTCTCTCTCTCACACCTGCATCTCTCACCGTTTTTTCTCTCTCTCATTTCCTTCATTTCACTCTTACCCCTCACCCTATTCCTCCCTTTCATCCCTCACCCCAACCTCCCCCATCCCACCCCCCCCCCCCATCCCCACCCTATACCCTCCATTCCCCAAAACCAGTCCCTCTTCCCACCC…
>Cbetulinus_10936.1
ATGGATCCTGTAAAGAAGAGCCTTCTTTGGTTAGAAAACAAGATTGTTGAAGACAGAACTATCAAAAGTACATCAGTTTTCCAGAAGACACTGCAGTTGTTGACAAAACACAAAACAAAACAAAAACCGGACTTTAAGAGTGTAGGATTGCTTTGA
>Cbetulinus_10937.1
ATGACAATATTTGACATGCTGGAAAGTTCACAGTGTGTGTGTGTGTGTGTGTGTGTGTGTAGAGGGGAGAAAGAGAGAGGGAGGGGTGGGAGGAGAGAGATATTGCCTCTTTATGAGGATGTATTTAGTCCACACAACAATCTATCAGACATATGGCACTAA
>Cbetulinus_10938.1
ATGGCTTCTTCCCGAACATCAACCCTTAAAGACGACGTCCGACGTCGTTCCCAGTCTTCCTCCCTCTCAGAACTGACCTCGCTGACCAGACAACTGAGTCAGAAGTCATGGATCGAGAAGACCTTCCTGAAGAGGGAGTGCAACAAGTTTATTGCCAGCTCTCGCGATGCCAACAAGTGTTGCTGTGGGCGGGGGGAGACCTGGCACGTGGGTCTCAACAAGTTCAAGGACCATATGGGTGGAGACAGTGTGGAGCGCTGGCATCCCGTCAAGCACACCATCACACAGCCCACCGATGCCTACGGCACCATCGAGTTCCAGGGGACGCCTCATCCCAGCAAGGCGCAGTACATTCGTCTGAGCAGCCTGGACTGTCGACCGGAGACCATTGTGCAGCTG…
>Cbetulinus_10939.1
GATTTGATGAGCGGGGGAGAAGAAGTGTGTGACACATTTGCCATGAACCCAGTGGGTGGGAGTGGTAAGAACGAGAACGGCACATTACCCCTGGATGTGAGTGCCCTCTCTCCCAGTGCCCTGTCCAGTAAGCGCAAGAAGAGTCAGCTGAAGATGGGCAAGAAGATCTACGAGTTTTACAACGCTCCTGTCACCAAGTTTTGGCTTCACACTATCGGCTACCTGACGTTCCTGTGTGTCTTCATCTTCATGTTGTTGGACAAACTGAAGGAGGTCCCGGGCTGGCCTGAAATCTATGTCATGGCCTTTGTTGCGTCGCTGGCTGTGGAGAAATTTAGACAG
>Cbetulinus_1094.1
GAAGCCAGACAACGATTGGATGCCATGGGAACACAGCTGGCGGAACTTATGATACTGGTGGAAAAGGGAAACCTTGGAACGATTCAAGAGGTGTCCAAAGAGCATTTGGAAACGATGGAAAAACACTTTGTGGGTCTTCTCGACAGAACCCAGATTGCTTTGAAAGCACGCCTGGAGGCCGTGGAAAAAGAGCTGGCTGACCTCAAGGCCATTCCTATGCTTGGTGAAGAGGACCTGGCAAGATTGAGGGCAGAATTGATGAGGTGCTGCAAGGATGATGCGGCTCTGCTGGCCATCATCAGGGCAGAGGTGGCTCGCATGTTGGCTGGAAGGAGTCAGGGGGTTGCAGGCCAGGTGTCCACAGCGGAGATCCAGGGGTTGATCGATGCTGCTCTGTTG…
>Cbetulinus_10940.1
ATGGCTGATGCTCCTGGAGGAGGTCGTGGAGGATTCCGTGGTGGATTTGGTGGTGAAGGACGAGGGAGAGGCCGAGGCCGTGGACGTGGAAGAGGCCGCGGTAGAGGACGTGGCCGAGGTGCAAAGGAAGGCGAGAAGGAATGGGTGCCTGTAACAAAGCTTGGGCGTCTCGTCAAAGATGGAAAAATCAAAACTCTGGAAGACATTTACATGTTCTCACTTCCTATTAAGGAATCAGAAATCATCGACCTGTACCTGCCATCTGGTACACTGAAAGATGAAGTGCTGAAAATCATGCCTGTGCAAAAGCAGACTCGTGCTGGACAAAGAACACGATTCAAGGCCTTTGTTGCTGTGGGTGATTACAATGGCCATGTGGGGCTGGGGGTCAAGTGTTCC…
>Cbetulinus_10942.1
ATGGACTTGTTTCAGCTGTTGAATGTGTCCTGTGTGGGAGGTCTGGGCCTCAGATCAGTACAGCAGAACTCTGAAGACCCCCATGCTGTGCACAGCCATTCTGGGGGACAGTCTGAGGTCCTCATCTCCCCCTACATCTGTTGTAAGCCTGTCTAA
>Cbetulinus_10943.1
ATGTCACCTGATACCAAAGCCAGACTTTCTTTTGTTATCCTGGGGACAATATATTTTGCCAGCGGCATTGAGCATGGTATCAGTGTGCCCCGGGGCTGGCTGCATTGGCGACACAACGCCATCAAAACGCCCGATCATGTGGTGGGCCTGGCCGTTGCCGCCTACAGCGTTGCCACCTTCTTCGTTGCTCCTTTTGTGGGAAGATGGGTGGAGAAGCCAGGGAGGACCAAGAGAGTTCTGCTCCTGTCCATGTGTCTCCACATCACCGGCGCTGTGCTGGACATGCTGCAGACCCAGCGTTGGGTCACTGTGGTGGCCCGATTTGTGTCAGGCATAGGAGGTGGCGCCGATGCAGCGGTGTTGTCAGAAACGTCTAGGTACACTCACCCAGCCCACCGA…
>Cbetulinus_10945.1
ATGAGTCGAGTCTACCTCCACCATCTTGCTTCTGGCTGCTCCTCTTCGAACCGTCAGGAGGGACGGGGGGGGGGAGGGGGGGGGGCGGGGGGGGGGAGGGGGAGGGGAGGGGGGCTGGAGAGTGGATGCAGGAACAGAGGAGAGGGAAGACGACAGGGAGTAGGAAGAGGGGATGGGAGGGGAGGAGGAGAATTGACCTTCGTCGGGTTCAGAGAATCGGTTCGTGGCCTCCGACTTCCCCCCTCTGAATGTGCGTGTGTTGGAGAGAGCCGACTGAGAGAAGAGTGGTGGTCACCGCCACCAGTCGGTCTGGCGAAGTATGCTGAAGCAGAGAAGAGAGAAAGAGAGAGAGAGAGAGAGAGAGCACTTCAGTCCGCCCTTTTCTCTCTGGCAGTGCCA…
>Cbetulinus_10946.1
ATGGATAAATCGTGTCCTACACCTTGTAAACAACCCGATGTTAGCATTGAAAACAGCGATCTGTCTAGTACGCCAGATCGGGAGACTGTACTGCATTTTGCCTTGCAGATGTGTCGAAAGCATGGTCTCATAAAGGACCGACTGACATTGTTGTCACCGTCAGATTTTCTACAAATTGTGCAGTTGTGTCAAGCTCAAGTGCACAAAAAGATGGGAAAAGGCTTTGAAGCTGAAGACAGTGGAGTGTTTACTTTGGCACGGTCACTGTATACCAGAAAACACAACAGAGCCATGGCAAAAGTACACAACCTTCTGAGCAACACAGCACACAATGATAATGAAGATGACAATGCTGTGCCAGCCAACTCCCAGGAAAATGCCCCCAGTGACACTCCATCC…
>Cbetulinus_10947.1
ATGGTTCGCTTAACGGCTGAACTAATCGAGCAAAGTGCTCAGTATACAAATCCTGTGAGAGATCGCGAACTGGACTTACGAGGCTACAGAATTCCTGTTATCGAGAATCTTGGTGCCTCTTTAGACCAGTTTGATACAATTGATTTCTCCGACAATGATATTCGCAAGTTGGATGGATTTCCTCTGCTGAAACGTTTGAAAAGCGTGCTACTCAACAATAACAGAGTAGTCCGTATTGGGGACAACCTAGGGGAGGTGCTCCCCAGCATCAACACCGTGGTGCTGACCAACAACAATCTCCATGAACTGGGTGACTTGGACCCCCTGGCCTCCTTCCCGAAACTTGAGTACCTCAGCTTAATACGGAATCCAGTGAATGCCAAGAAACACTACAGACTT…
>Cbetulinus_10948.1
ATGAAAGACGGTTCGTTGTCGACTTTGAACAAAGTGGAAGACTTGTGGACTAACCTGGTGTGGCTGCCTCAGCTCTCACTCTGCCCAGAGCAGCTCCGCCGACCATGCTGCGTTCTGGAGTTTCACCACCATCCAGATTCCATCGTTTTCGTCGTACCACCAGCGCCCTCTGTGCCGACAGCATCTGGGTCGGTCACCGGTCTGCAGTCATCTCTGGTTCGAAATCCTGTGATTTCTGCCATAAGGACTGGCATCCAGCCCACAACCACGGCGGCTGGTTCTGTTAGTTTGGCAGATCATCAGAGGACCAGCCTGATCGTCCAGGCACCTCCAGGGGCGGGAACGTCCATCCAAGGCCAGCCCCTGCAGATCACCCTGACCCAGCGGGTGAACCCAGGC…
>Cbetulinus_1095.1
ATGCCCATTCAGGGCTCCCACAGAAGAAAACCAAAAGTGCCTGAAATTCCAGGGAGGTCTGGTGGACATACCCTCAAATCACCTAAACTAAAATCTGAAACTTTTATTTTCAAAATGGTGCAATTGCAGGCATGGATGCAATCATCTAAGTGGCTGTTCATACAGCTTTTCGTTCCAACTACATTGCAACAGAACATAGGCTAA
>Cbetulinus_10951.1
AGCAAGCAGGGTCAGTTCTGCTCCAGTGCGGACTGGAAACTGGACCCGGAGGAGCTGGAGTCCAAGTTCAGCGACAAGACCAAGTTAATCATCATCAACACCCCCAACAACCCACTGGGCAAGGTGTTCACCCGATCAGAACTGGAGATGATAGCTGGATTGTGCAAGAAACATGATGTGGTGTGCGTTGCTGACGAAGTGTATGAGTGGATGATCTACCCTGGGCATCAGCACATCAAGATAGCCACTCTGCCAGACATGTGGGAGCGGACCATCACGGTGGGTAGTGCGGGCAAGACCTTCAGCGTCACGGGCTGGAAGCTTGGATGGAGCATTGGGCCAGAGAATCTCCTGTTTGGTCCCAAGCTGATCCACCAGAACTGTGTCTTCACCTGCCCC…
>Cbetulinus_10952.1
ACCATGGCTTCAGAAAAACCCAGCTACGCGAACAGGCTGAAGGGGACCGAGAAAAATGTGTGGGTGGAGTTCACAAGGCTGGCCTCTGAACCTGGGGTTCTGAACCTTGGACAGGGCTTTCCTGACTTCGAAGCTCCGCAGCATGTTGTGTCCAGTCTCCAGGCTGCCGTCACTTCCGGCGGCAAGTTTATGCATCAGTATACTCGTCCTTTCGGCCATCCCCGACTGGTGAAAGCGCTGTCCAGTGTGTACTCTCCCTTGCTGAAGAAAGACGTGGACCCCATGGCGGAGGTCCTGGTGTCGGTTGGCGCCTACGGCTCTCTGTTCTGTATCGTGCAGGGACTGGTGAACCCTGGGGACGAG
>Cbetulinus_10953.1
ATGGATGACTATGGATACAATGTAGTAAACAATCGGCAGTGGCCTAAAAGTTCACGATATTTCACAATGCCTCAGCGTTGTGAACTGGAAGTGTGTCGTCTGCCTGATTGGCATCATCAAGCCTACAAAGACAGGTTCTCCTCCTCCAGCTATGCAGATTCGGAGTCTGAAGAAGAAATGACGAAGCGTTTGGCAGGGAGAGGAATCATGGCACCAACGCACAGCCCTCCAAAGATGCGACGGGGTGGCACATCCCATTCTGGGATGATGCACGGCCACCACCCATACATCGTGGACAAGCATCACGGTCACATGCCAGTGCCAAACAGCCAAAACAGCAAACAGCATCTGCAGTTTTCCCACAGTAGCAGTGACGACGAGGTGTTTATGGACCCAGTA…
>Cbetulinus_10954.1
ATGTGTGTGTGTGTGTGTGTGTGTGTGTGTGTGTGTGTCTGTGTCTCTGTGTGTGCGTACATGCCTGAGAGAGGGAGGGAGGGAGAGAGAGAGAAAGAGAGAGAGAGTGAGAGAGAGAGAGAGCGTAACGGTTGTGGTGCTGTTGTTGTGTTTGTGTGTATGTGTGTGTGTGTGGATGGGGAGGGGGTATGA
>Cbetulinus_10955.1
ATGCAGGGAGGAGCCAGCGGGCAGGCCCCCAGGCACAAGGACACGGACCTGGAGAAGAACCCCGGCGGGAACAAGACGGAGGCGGAGGCGGAGGCGGAAGGGAGCGAGCAGACGGAGACGGAGTGCGCCGTGTGTCAGGACAGGCTCACCGAGCCCTGCACCATCCCCTGCGGCAACCAGCACGTCTTCTGCCTAGCCTGTCTGAAGGGGCTGACCACCCACAGCCCGCACCGGAACCACTTCCTATGCCCGCTCTGCCGGAAGCGCGTGCGCATCCCCCTCGGGGGCGTGGCGGCCTTCCGGAACCACAAGACCCTCGGGCAGATGCTTCGCTCCAAACTCCCGGACCTTCGACCCCGGCCCCGCCGCCGGCCCAGGCGGTCGAGGTCCGGGATGAGG…
>Cbetulinus_10956.1
ATGGGGGACATAGAGATAGATCTTCATGGCCTTGACAGTGTGAAATTTGGGGACGAAATTCGACAGAAGGAGTTCTGCCTGCGACCAGGGACCTGTACGCTGAACAACGGTTCATATGGCATTGTGCCTCGGCGAGTTCTGGATGTACAGAAAAGGCTTTTAGTTGAAGTGGAGAGTCATCCTGATTGCTGGTTCCGGATTACTGGGTTTCGGAAATGGAATGAAGCCAGACAGGCTATAGCAGACTTTGTTGGCGCCGATCAGCAGGACATTGTTTTGGTTACCAATGCTACTTCAGGAGTGAACTGCGTGATCAAATCTCTCAAGTGGAAACCTGGGGACGCCATTTTGGGAACCACTTTGACCTACCATTCCATGAAACAGTTGTGGAAAGACGTG…
>Cbetulinus_10957.1
ATGCATGGTAGGAGACTGGATATTGTGCACCACTCACGTTCATCAAAACCGTTGATTCTGATTGAAACACTCCAGTGCCGTGTGAAAGCAAGAGTTGAGGAAGCTCAGGTCTGCGAGACTGAGGAGCATGTCATTCCAGCCAGCAGCTGTAGGGAATGGAGCATGGGGGCTTCAAGGCACATCTGCCTGCGATTGTGTGAAACAGTGCTTGAAGTTTTGGAAAGAAGAGGACCACAGCTCAACAGGCATTTACAGAAAGAGCTGAGAAGAGCTCTAGCTGGATCTGGTCAAGGGGGAAACAAAAGTGAACTTCACAAGGTTAAAGTTTCCAGATGA
>Cbetulinus_10958.1
ATGAGAGAAATCGTGCACATGCAGGCCGGCCAGTGCGGCAACCAGATTGGAGCGAAGTTCTGGGAGGTGATCTCTGACGAGCATGGTGTCGACCCCACTGGCACCTACCACGGGGACTCGGACCTGCAGCTGGAGAGAATCAACGTGTACTACAATGAGGCCACCGGCGGTAAATACGTGCCTCGCGCCGTGTTGGTGGACCTGGAGCCTGGCACCATGGACTCGGTGCGATCCGGCCCCTTCGGTCAGATCTTCCGCCCAGACAACTTTGTCTTCGGCCAATCAGGAGCCGGCAACAACTGGGCCAAAGGTCACTACACAGAGGGCGCTGAGCTGGTCGACTCCGTCCTGGATGTCGTCAGAAAGGAGGCAGAGAGCTGTGACTGTCTGCAAGGCTTC…
>Cbetulinus_1096.1
GAATCGTTTTTCCAAGACATTGACCAGCTACAAAATCATGGAATTGGTATCCATATGACCACCAAGAAAAAGATGTGCACAATCAAAGGGATATCTGAAGCCAAGATGGAGAAGATCAAAGAGGCCGCTTCCAAACTCTGTGATGCTGCTTTCCAGACAGCTCTAGAATACGCTGACAAAAGGAAACAAGTCTTCAAAATTTCCACAGGAAGTACAGAGTTTAACAAATTGCTGGGTGGCGGAGTAGAGAGTATGGCGATAACTGAAGCTTTTGGGGAATTCAGGACAGGGAAGACGCAGTTGTCGCACACCTTTCGTCCTGACAGGTTGAGAAACATTGCAGATCGGTTCAACCTGGACCAGAATGCTGTGCTGGACAACGTACTCTACGCTCGAGCC…
>Cbetulinus_10960.1
ATGGCGGTGGGTAAGAATAAGCGACTGACGAAAGGTGGCAAAAAAGGAGCAAAGAAGAAGGTTGTCGATCCCTTCTCCAAGAAAGATTGGTATGACATCAAAGCTCCATCCATGTTTGCTGTGCGTCAGATTGGGAAGACCCTTGTTACTCGTACACAGGGCACAAAAATTGCTTCTGAGGGACTGAAGGGGCGAGTGTTTGAAGTCTCGTTAGCTGATCTCCAGAATGACGAGGTTACTTTCCGCAAGTTCAAACTGATCGCAGAGGAAGTTCAGGGTCGCAATGTGTTGACCAACTTTCATGGGATGAACCTCACCCGGGACAAGCTGTGCTCCATGGTGAAGAAATGGCAGACACTGATTGAAGCCCACGTCGATGTGAAGACGACAGATGGGTAT…
>Cbetulinus_10961.1
ATGTTTGAGAGAGAGAGGAAGAGAACTCTTTTTCTCTCCCTCACACACACACACACACGCAGACACACGCACACACACACACACACACACACACACACACACACACACACACACATATACATACATACATACATACACACACACACACACACACACACACACACACACACACACACACACACACAATCTTTGATACTGGTGGAGAAATTTGATAGAGGAAGCGACAAAGGCGTCTCTAGAAGGTCACAAGACAAAGGACAATCATCACTTGATCCTGTGTGTGACAAAATTGAGCCATTGTTCTGA
>Cbetulinus_10962.1
ATGCCGGCTCCTTTATCATTTATAGAATTTACAGGAATATGCGGAGGTGTACTTCTTGCCGTTGGGGTGAATGTCATTCAAAGGAAACCAGCAATAACAGGCATCTACAAGCACCTGGCAGGCGGTGTGGTGGGCTACTTCATCGGGCAGAAAGTGGAGAGCATGAATGCTGAAGCAGGTCGAAGGAAACTGCTGGTGATTGAAGAGTATGTACGTCTTCATCCAGAGGACTTTGTGGAAGAAGGCAAGTGA
>Cbetulinus_10963.1
ATGACGTCTGGATTCGAAACAGGTCTAAGGCAAAAGGAAGGGAAAGGGACAAGAACGGATGGGGGGAGGGGGGAAGAGGACAGCAAATATAAGAAGGTGATTTGGGTAAGGGGTAAGGGAGAGGGGAACAAGAGGATTGGGGTGGGGGTGGGAAGGACAGGGGGAAGGGACAAAGAAAGCGGAGAGGGGAGGCGGGCAGGAGGGACGGGGGAAGTGGAGGACAGAGAGGACATGGGGAAGGGGGAGGGAGACTGGGGAAAGGAAGAGGCAGGAGTGGACAGGAGAAGGGACGAGGGGGGCAGTGAGCATATGTATGTTATAGAATAA
>Cbetulinus_10964.1
TGTTCTCCCTGGGCCAAGCGGTCTTGCTGCACACAGGAAAGCGCACAGGGCATGGCGATGGACAGCACCTGGTTGAACTTTGACTGGCATCACTGCAGGCCCCTGTCGCCTGCCTGCACGCAGCAGTTCTTCAAAGACCTTTGCTTCTATGAGTGCTCTCCCAATGTGGGCCCCTATCTAGTGCCTGATGTGCGGAAAATCCGCAACCAACGCTACCAGAATGTGCCCATGTGTCAAAAGACGTGTGATACATGGTGGGAAGCCTGTAAATCTGACCTGACCTGCATCGACAACTGGACGCAGAATTTCAACTGGTCTAGTGGCATCAACAAGTGCCCTACAGGGACCAAATGCCAGACCTTCAAGAGCATCTTCGGAGATGCCAAGAGTTTCTGTGAG…
>Cbetulinus_10966.1
ATGAGTTGGTTTAAGCGCACGTCCAGCGTCCGAGAGGATGGCCAGGTGGCTGTCAATGGGCGCAACTCCCCAGCTCGTGTAGTTGGGGGAGGAGGTCAAGGCCGTCAACGAGCTGACACTGATCCGGACACCTGCTTTGAGGTGTTTAAGAACCACTGGCAACAAGCAGTGAACGTGATAGGAACAGGCAGCAAGAAGTCGTTGTGTTCCAGTGACGATGTGGAGACAGTGGTGCACAATTTTGAGCAGATGATGACCCTTCTTGTTGGGGAGGAGGGCATTGATGGGATGCCAGGGCCCATTGTCTATTTTCTGTTGGAGAAGGAGGTTCTGGAGACATTCTGTAACTGGTGCAGCAGCCAGAGAGACCACCAGGACAAACTGTGCATGGAACAACTA…
>Cbetulinus_10967.1
AAATTGGATGTGTGCCGGCGGCTTTACAAACTGATCTTCCAGCTGGTGCTGCTGTTTGAGTCTTACCTGAAACTGCTGGAAGTGTTCCACTCAGTGACTACCTTTGCTCAGGTGACCGACATATCAGGCCAGGTGTCGGCAGGTCGTCAGGACCTGTGCCACGCCATGGCAGAGCTGGAGTCAGGTCAGGCGTCGCCCTTCAACGTGGACAGCAGCAAGGTGGTCAGCAAGGAGGAGGCTGTGGCCAGTCTGACCGAGTACCTCAACTCCCACCAGCAGCTCAAGGCCATACAGATCCTCAGGTCGTTTAGGTCAGTGTGGCAGAATGATATCTTTGGCATGACAGCAGAGGACGATGTTGTCACTCTGCTCAACATTTACTGCAGTAGCATGGCAGAG…
>Cbetulinus_10968.1
ATGGATGAACAAAAGAGCGAGCAAGTGGAGCAGGCCTGTCTTACACTTAGTAATGTGTTCGGACACAAAGCATTCAAAACAGAATTGCAGAGACAGGCAGTGCTGGCGATCCTTTCAGGAAAGAATGATGTATACGTTTCCATGCCAACGGGTGCTGGAAAGTCCCTGTGTTACCAGCTGCCAGCAGTAATGCATCGAGGAATCACTTACGTTGTCTCCCCTCTCATCGCTCTCATGCACGATCAGCTGGAACACCTGTCTGACATTGGTGTCAAAGCGGACACCATCAATTCCAAAATGACTGCTGAGGAGCGACGAAGAGTCATCGCTGACCTGAATTCGGCATCCCCACAAATCAAACTGCTGTACATCACTCCAGAGCAGGCAGCAACAGATTTC…
>Cbetulinus_10969.1
ATGTGTGTGTGTGCGTGTGTGTGTGTGTGTGTGGTGTGTGTGTATATACGTGTGTGTGTGTGTGTGTGTGTGTGTGTGTGTGTGTGTGTGTTTGAGAATACTATGTTTTTATGGTGCAACATTTCATGTCATGTCAGCTTTTCCAGGGTTTTGAGAATGATGGTTGTGTGGTTAGGGGTACATAGGTGA
>Cbetulinus_1097.1
ATGGCCTATGAACAATCGCAAGCAGTCAACTCCAAAGCCTACCCCCTGGCTGACCCATCCCTGACCCAGAATATCCTGGATATCGTGCAACAGGCTTCAAACTACAAACAGTTGCGCAAAGGAGCCAATGAAGCCACCAAGACACTGAACAGAGGGATTTGTGAGTTCATCGTCATGGCCGCTGATGCAGAGCCCTTGGAGATTATTCTGCATCTTCCCTTGCTGTGTGAAGACAAGAATGTGGGTTACGTGTTTATTCGATCAAAACAAGCTCTTGGACGTGCGTGCGGAGTCTCCAGACCAGTCATAGCCTGTTCCATTACCATGAAAGATGGCTCCCAGCTGAAAAGTCAGATTGACGCGGTGAAGAACAGCATTGAAAAGCTGCTCATCTGA
>Cbetulinus_10970.1
ATGGGTAAAGGGTGCAGTGGAAGCATGCAGGTAAGCGCCCCATCAAACAGAAACCACACACAACAGAAGAAAAGCAATGAAAAACTAAAAGACCACCTGGGAGAGGGCAGACCTCTGCCAGGACCGAATGGATCCTTGGATCCACCTTTTGATACAGATCCTAAATCCACCTTTTGA
>Cbetulinus_10971.1
ATGGTCTTGCCTTTTGCTGTCCTCGTTAGAATCAAGATGCCATCAAAGTCAGCAGTTTACCGTGAAAATTTGCGGAAGAATCATCCTGAGAAATATGAAGAGATGCTGAGGAAAGCAAAGGAGCGAAACAAACGGAACAGGGATGCCAAAAAGGAGAAATGGCAATCTGAACCGCAGACTCGTGCCCTGGTACAAGAAATAGAAAAACACAGAGAGCAGCAAAGGGAAAGATGGCACCGTTACTACGCCAACAAAAAGAAAAAGGAGCGACCCATCACCAGGCAGACCAAAACCAGCCAAAGACAAGCATGTCATGACAGACCTACTTCTGCCAAACGCCCCAAGGACATGACACTTGCTGAGTTAAAAGAGCATAAAAGAAATCTGAAGAGAGAGTCC…
>Cbetulinus_10972.1
ATGGGTGAGAGACTTGAGGTCTGGAAACCAGGATTGGGTCGGCCACCAAGGGGTTATGAGGATGAGCCTGGGTCCTTTCAGCCTCGCCTTCTTGATCACCTTGTGGAGTATGGGGATTGGGGGAAAGGTGTATGCTATGAGGCCCGCCCAGGGAAGGGAGAGCGCATCGACTGCATACGCTTGGGGATCGGGGACAGGAGAGACATACATCGGAAGACAATGGTTGAACAAGGTCGCAACGAGGTCATCCATGGGCTTGAACCAGTGTTCCCCCACTGCAGTCAGTGTCAGGTTGTTCAGGGTCCACTCGTGTGCAGAAGGGACCCTGACCAGCTGAGAGTCTGCCAAATTGCGTGTCCCCGCTATGCGTCTCACGCGGAGGGCCTCTGTCCGCAGTGA
>Cbetulinus_10974.1
ATGGCCGAAGGGAAAAGAGCTCGAAAACCGAACTTCTCGGACAGAGAAGTTAAAATTCTCCTTGAGGAAATTGCAATTGAAAAGAATATTCTGAACTCGTCGCTAACAACGAAAGTGACAAACAAAAAAAAGCAAGTCATCTGGCAAGAAATTGCCCGTAAAGTGAATACCTGCGGTGTTGCCTGTCGGACGGTTGCCGAATTAAAAGACAAATGGGGTCTTCTAAAACGGGCAACAACGCAGAAGAAAATCGACGCAACAAAGACGGGCGGAGGCAAAGGGATGCCCCCGCCGATTTACGAAGATGCCGTGGTGGCGATTTTAGGGGACAACACTACTCTAGTGAACGGCATTGAAGTGAGAGGAACCGAGTCCTTTCCAGCCATGGAAGTGGAAGAA…
>Cbetulinus_10975.1
ATGAAAAATGGGGTGGGGGTGGGGGAGAAATGCCAGTTTCAAAAAGAACAAGCCAAAAAAATCGAACTGTCAGTAACAAACATGTTTTTGTTTGTGTCACTGATACTGTTCATAGGCATCGACACTGCCAGGAATGATGGCCACATAAAAATCAAAGAAACCACTAAGAAATTACGACAAAATACCTCATACCTCTGCTGGTATTGA
>Cbetulinus_10976.1
ATGACAACCACTACTTATCAAACTAACAGCCCCACTTGTAATGGCCGCTCAGCAATGCCGAACACATTGTTGCCAGACGGGCTTTACACAGATGACATTCACTTGGCCGAGTACAGCACGGTTAGCTGGCTGGTGGGGAGCAGCCTGCAAAAAACACCCCTTTCCCTGACCTGCATTCACAGCTTGGCCTCTGCAGCTGCGGGCAAGCTGTAA
>Cbetulinus_10977.1
ATGGTAAAGTCAAAGTTCTTTGCAGATGAGCACAGCGGCGATGATTTGTCGAGTGCTACCTCACCGGGTTTCAACGACAGTGCCTCAGCTGGTGAAGCCATACCTCTCTCCGAGGACCCGATGGAGAGGGAGAGGCAGATCAGTGAGTGGACAGAGGAGCTGGAGAAAGTGGAAGGGGAGATTAGCATGCTGCGACAGGTGCTGGGGAGCAAGGTGCGACGGGCCAATGAGCTGAAGCACCATTTGGGAATCACTCCGTTCCAGGAGTTTAAGCAGGATCTGCAGAGCGGCATCAACCACATCAGGGAGTCTCCCACGTACCAGAAAACAAACGAGACCTTGCATGACTGGAACGAGAAGCTGACCCACACTGCCGCGTACCAGAAGACAAGTGCAGTT…
>Cbetulinus_10978.1
ATGGAGTTGCAGAAACTGAAGTTTTCAACACACACTGTCAAAAGGCACCCTTGTCACCCCCCCCCCCCCCCCACCTCCGCACCCCTGCCATTTCTGTTCCACTTTCACGTGTCTTCTGTGCCTGTGTGTCTTGTTGACTTGTCTAAGCAAAATATGTTTAATACTGGCCTGGTAACGACATGA
>Cbetulinus_10979.1
ATGCTTGAAGGCGATGGAGAGTGGAAATTGAGTGGGCAGGTTGAGGAGGTGAAGAGGAATGGGGGTGAACTTGAGGCTTATCTTAACGGGTTGTCACTGGCTGGACAGGTGGAGGGTTGGGGTTTTTTGGCGTCAGTTTCAGTGGGAACTGGATCATGGTAA
>Cbetulinus_1098.1
ATGTATGCAACCGACCGGCGCAGCGCTGACACGGACGGACCGGTCGGTCCACGCAGCGGATGTGACAGGGACGCTGGGAAAAAGGCCAGCGAGGGGATGTCTACTTCCTTGACTTACGCCAGCACACACTCTACCTACACTACCATGGTGACCCAGCTGTATACCTTCAGTTCCTGGACCAAGTCCAAGTCCTTCAAAAACGGCTCCAGCAGACTACCCTACGTCGGATTTCCAGGGCTGACCTTGACCCCGATCCCAGAAAACCCGCTTCTGGATTCGATGCATCAGGACGATGGCTTGGAGCCGTCGGATCATGAGAAGTGGCTCAAGGATGACGCGGCTGCCAACGCGTCGTGGAACCCCCGTACCATGAAGAAAGGCTCGCTACCCAACCACTGG…
>Cbetulinus_10980.1
ATGATGAAGGAAAAGGAGTATGGTGAAGTGAAGTCTGTCATAATCACTAACGGTTACCCATCATGGATTGAGAATGCTCCCGACTTCCTAAAACCTCCCGCACAAGTCCCTCAGCTCTGTGCTGCCCATGTCAGCGCTCCCCGCATCAAAATGGTGGCTGAGACACTAGTCCATAAATCCCGCCAACATGTCTCCAAACTGTTCCACAGGCCGTTTCTCTGCTCCAGAAATCATGAGTCAGAGATCGAACGGTGCAGAACTAGGAAATATTCGTGGTAA
>Cbetulinus_10982.1
ATGCCAGCGTCAGAAGAGCAGCACAGTGAGGTGAACGACAAGTGGCTTGATGCCTATAATGACCGCGTGGCGTCCCTGTACACCTTCACACAGTGCATGACCCTATCAGACATCCAGGCAGATGGGGACTACAAGTTAATCATTGCTGACCTGGGCACTGGCAGCTACGACATGAAATTGAAAGTTTACAAAAACACAAACCTGATGAGTGAACACACCATCATTGACCTGCCCACTGGGGTTGCCACCTTTTATATGGACACTCTGGAACCAAGAACACCGGCCATTGCTGTAGCCTCTGGCCCCTACTTATACGTGTACAAAAACCTGCGCCCTTACTTCAAATTCACGCTGCCCCCACTGGACATTCACCCAGTGGAGCAGGACCTCTGGGATCAG…
>Cbetulinus_10984.1
ATGTCAGGTTCGAATCCTCGAAAATGCCAGGATTTTTCCACCCTGACTGGCTCCTACCCAGAGTTGAGTTTGCTACTGGCTCAGTTGGGAAGACTGGGACCAAACAGTCGAGTCTCATCCATTCATGGGAGCCGTCGCTGGACGGATGTGGTGGTGCCCTCGGAGGAGGACCTCACTCACGCTGGCTCTGTGACAAAGCCATTATTGTCAACAGTAAGGGGCTTAGTAGGTGGTGTCCCGAGTATGTTGGATCAGAAAATGCGCCATGGAATTCCACCAAAGTGA
>Cbetulinus_10987.1
ATGCCTGGGGTAGAAAACTGGATCGAAAAACCACTAGAGGTGGTACAAAATCTTATCGACCGTTTGCCTGCTGGTGCCAAAGAGACTGATGTAGTGAAAGAGTATTTTGCCAAACAGGTCAAGTCTGCGGAGGCCTTGGCATGGATTCCCAGCATCAACTCCCAAGCCTTACACCAAATAGCAGCCAGCTCCCTGGTTCGATACCGATGCATGGTACAGGACATGTTTGACCCGGAACTGTATCTTGCTCGATACAAGGTCACCAATCGGAAATCAGGAGAAGTCTCTTGGCACACTGGTCGCTACAAAGACGTGGCTTCATGCGCACCAGGTGAACAGATTCTTGTGGATGATCCCAGCAACGTGACTGGTGAGAGACAGACCTTGTACTGCGTCCCT…
>Cbetulinus_10988.1
ATGTCTCGGAGAAGTGGAACAGAGATCATAGTTGATATCCTGTGCCGAGTTCCCCCTTTGCTTGTTCTCGACCGAATTTTCTGTTTTCAGTTTGAGGCCGAAGCAAGAGAAAATGTCTGTGAAGTGCTTCTATGGATTCTGATCCTAACTGCGCTGGCTATCGCTATGACGGTGCTGTTCTGCTTGCCCATCCAGCAACTGCAAGAGGCTTACAGCTACCTGTTGTCACTGGGTGTGCTGGTTCTGTCTCATGTGTGGAGCACCAAGATCATCGCACCAGGCAGCACCACCTTCACCCTGAACCTCAATTATAATTCGAGTGGGCGAGCTCACCCCTTGGCTCACGATCCTCGGATACTGCTGGCCAGTGCAGTCGTGCAGATCTCGCTGGCTCAGTTG…
>Cbetulinus_10989.1
ATGCCTGCTGACAATGTTAGTGAACTTGGCTCCTCTCCCCAAACTGTTAGAACTGCCCACTTTGTGTGTACAAGAGAGAGAGAGAGAGAGAGAGAACTGTGGTCAGACAACACTTATAGCAAAATTTTGACCAGTTCTAACATGAGGGTTGAGGGACTTGATCACCAACAGATTTCACTGCGTTACAGTTGGGTCTCATTAATCATGTACAGTTGGATGTAA
>Cbetulinus_1099.1
ATGTTCAGGGTTGTCATGGCAGAACAGGAAGAACAAGTTGAAGCAGTAGCTGCAGAAGACAATGAGAATGATGACAACCCAGACTACAAGGCCCCAGCACCAAAGTCTTTGGACGAAATTCTCGAACAGGACCAGGCTGACGAGAGTTTGCGAAAATATAAAGAACAGTTGCTGGCTGAAGCTGTATGTGGAGAGAAAATTGTTCATGATCATGATAACCCCTGCAATGTGATTGTCAAGAAGCTTGCCATTTCTGTGGAAGGGAGAGATGACATTGAAATAGATCTGACAGCACCACGGGAAACGATCAAGGAGAGCAAGGTTGTGTTGAAGGAGGGAAGCAGATACCGTGTGAAAATCATGTTCCTCGTTCAAAGGGACATTGTGTCTGGCCTGCGA…
>Cbetulinus_10990.1
ATGACACTCATCCAAGTTGAGGTTTCCTCAGGGGCAGATGCAGAACTTGTTGCGGGCAGCTTGAAGAATGCTGTCCATATTGGTGCAGCATCCCAGCCTCTGAATGATCAACAGAACAGCTCTTCACAGGGGCAGCCAGCTTCAAGGCAGAACGACCAGTCAGAGCGAACTGAGGTTTTGGAAGCAGATTGCAACTGCCAGGAGAAGCCACTGGAAATACTGCCAGGGGAGTTGCTTGACGTGAAAAATGAAGTCAGCATCCAGGCCAATGACTATGAGATTGAACGTGCAACTGGAATCCTTCCTGCTCGCAAGAGATTCATTCCATTGAAGTACAGAGATTTCCGCTTTGTCGACGACATTGAAAAAGAAGATGATAAAGATTCAGACTATGAACCA…
>Cbetulinus_10991.1
ATGGTGTTCACGGACGTGGAAAATCAGCGCCTGTACACATCCACAGATGAGATGAACCATCACAATAGTACAGCCTTGCCAGCTGCATCGGATACCATCCTCATGCACCCTCAGAACTCGGACTGGATGTTGCTGTATGATTACTTCCAGAGGAAGTTGTACGTCACCATGAATTTTGGCTCATCATGGAAGTTACTGCAGAGTGATGTCAACTCAAGATTTTTTTGGGGGGTCTCAGGCATTGACAGTGCCAGTGTTGTTCACATGGAATTTCAACCACAGGACTCGGAGCAGGCTTTCTACAAGAGATGCACCATTCCTGACTGCCATGCCTCTGGTGACGGCATTGACTACAACTTGGGACCCTTCCTCACAGGAACCATGCTGCTCACCAAGCAG…
>Cbetulinus_10993.1
GGTCTGGCTCAGGTGATGATGGAGTATAGGGAGCAGAATAAGTGTCTGCAGATTGAGGTGGATGACTTGAAACAGAAGCTGCAGGACGCCCAGGGAGATATCAAGCTGCTGAGAGAGCAAATCGTCCGATCACGGGTGGGCACAACGGATGAAGGAATGACCACCAGACACTTCCCTGCCTATGAGAGAGAGGATCTGGTGAAGCAGCTGGAAGCCGCTAGAGAGCAAACGTTGCAGCTGGAGAGAGATCTGCAGCAAGTGCTGGATGAAAAGCAAGAGCTGGTGACAGAGAGGGATGCCTACAAACACAAACACGGGCGTCTCAACACAGAGTTGAACTACATCCTGAAGGGAGATGAGAAAGGGGTGGTAGACATTGATGCTGTCATTATGGAGAAC…
>Cbetulinus_10994.1
ATGCACACTAATGGGCGTATGTTCATAGCATGCGCGCACACGCCCACACAAAACAGAGAGAGAGAGAGAGAGAGAGAGAGAGAGAGAGAGAGAGAGAGAGAGAGAGAGAGAGAGAGAGAAGAATTTGCAACAACAACAACAACAAATTCCTAA
>Cbetulinus_10995.1
ATGTTGAAAATGGGAATGGTGCTATTCATCTTTCTGGTCCTGTTTCCCCTGGCAACGTTCCAGTTGGATGCAGATCAGCCTGTAGAACGAAATGCGGGGAACAAACAGGACTTCAACCCAGATGAAAGGATGGAATTCAAATTGCATAATCTGGGGCAGCGGCGATGCTGTATTTCGCCAGCGTGCCACGACGAATGTATTTGCTGCATT
>Cbetulinus_10996.1
ATGGCCGCTGAGTTGGAGAATCTTTTCGGGAGCAGTGTTCGTGGAAAGGATGGACAACCTGTCGAGACGAAAACGCTTGCAGAAAATGAACGCATCGGCATATACTTCTCAGCTCACTGGTGTCCCCCGTGTCGTGGTTTCACCCCTGTTCTGGCCAAAACCTACACAAAATTGAAGGATAAAGGGAAGAAGTTCGAGATCGTCTTTGTCAGCTCCGACCGCGACGAGGAATCTTTTAAAGAATACTACAAAGATATGCCCTGGCTGTGTCTGGATTTCAGCGACCGTGAGAAGAAGCAAACGCTGTGCGAGAAGTTCAGCGTCCGAGGCATCCCCAGCTTGGTCCTGCTGGACAGCTCAGGAGCGGTCATGACCACGGAGGGACGGGGCAAAGTGAGC…
>Cbetulinus_10997.1
GGAATGGCCAAACGCACCGTGCTGCACCTGCGCCTGGACCCGGACAAGCTGGGAGGAGGGGGAGGAGGAGGGGAGGCCCCGGGCATCGTGGGACTGGTTCAAGGCTGCAAGCAGTCGGCCTGCCAGGTGGAGGGGCAGAAGAGGCGGGAACAGCGCTGCAGCAAAATGACACGGCATGATGTGCACGAGGACAACGTACGCAAAACAGAACAGCTGCGCGAGGTGAAGCGGAAGTGCTCCATCATCCGGGACCTGATCCAGCAGTTGGAGTCCAGTTACGACCACTCCAAGCGTTACCTGCTACCCCAGCGGTACCGTCTCCTCAAGGACATGATCAAACAGGTCACGAACGACGACCTGTCTCGCTGA
>Cbetulinus_10998.1
ATGAGTGCTGTTGACCTAAAAAACCAAGGAAACAGACTGTTCGCGGCTCGAAAGTTTGAAGATGCCATACATTGCTACTCGAAGGCAATAATGAAGAATCCTAACACAGCCACCTACTTCACCAACAGAGCTTTGTGTTATCTCAAGCTGCGGAACTGGGAGCTTGCCTCACAGGACAGCCAGAGAGCTTTGGAGTTGGATCGAAATCTGGTCAAAGGCCACTTTTTCTTGGGCCAGGCTTTGGTGGAGTTGGCCTTGTATGATGAGGCCATCACTCATCTCATGAAAGCTCATGAACTGGCTAAAGATCAAAAGCTGAACTTTGGAGATGAAGTGACAGGGGCCTTGAGACAGGCCAAGAAACGCAGGTGGAACATGATTGAGGAGAAACGAATTCAG…
>Cbetulinus_10999.1
GAGGAAATACATTTGTTGATCGTGTCATACATGGAACTTCAAGATCCAGATATACTGAGAGAGCTTGCAGAACAAAAAGAGAAGGAATGGAAAGAAATATCAGAAAAAAGGCGGCTAGCGCTAGAGGCAACCCTTGCACAAAAAGAACAGCAGCTGTCGCAGCAGGCAGGGATGCTACAGAAGCTGAAGGAAGACTTCAAGTACAACCTGAAGCTGTTGGAGGAGAGAGACCAAGAGCTAGAGCGTTATGACTTGACCTTTACTGATCTTAAAGCCCAGCTGAATGTGCGCAATGCAGAGCTGAGTGAACTGCAGATCAGGTTGGATGATGTGAAGAAAATGCAGGAGAGAGAAGAGCGTGCCAGGGATGATCTTCATGCCAACTACCAGCAACGACTC…
>Cbetulinus_11.1
ATGAAGCCGTGTCACCTGTGCACAGCCCAAGGTGGAGCCTGCAGTCCCTATCAGTTTGACTGTGGTAACGAATGCATTCCAGTCCGGTGGATCTGCGACACGGTCATTGACTGTGACAACAAGAGAGATGAGAACCAGAACTGCCCCACTGACTGCACGGGCCAGAACCAGTTCCGGTGTGCCAATGGCAAATGTGTGGCCATCGAATTCCGCTGTGATGGGGAGAACGATTGCGGAGAGAACTCGGACGAGCAGGGATGCGGTAGAGGTGCGGCGGTGGTGACTCTGGACTGA
>Cbetulinus_1100.1
ATGGAGGAACCGGAACCAGCTGGCGTGGAGAACCTGTTCAGCAGCTTCCTGAGCCGACTAGGCATGAACGGACAGGATGCTTCAGTGGACACCTCCTACCACTCCTATCCGGCCTCTCGACCTTTCATCAACACCGATTACCAGCGCAACCCCTCCAGACCCATCACGTCCTTTCCAGAGTCCAACAGGGATGGTGTCTTGTCGGCGCTGCGTAACCTGCAAGAAAGGATGCAGAAACTGGAAGTGGAGCGTCGAGACGCTGAGAGCAACCTGCGCACCCTGGCCTCTGAGACAGAGGCCTACAAGTCCTCCTTTCGTCAGAGGTCCCAGCCTGCGAGCAGTTTCCGTCCTGTCAGGCAGGATTTGCCCAGGGAAGCAGATGCCTCCACTTCCAATGAG…
>Cbetulinus_11000.1
CGAGCCGTGACGTGTCACCACGCCTCCAGCTTTTCTGCCCGGGTCAGGGGGGACAAGGCAGAGCCGTTCATCCGTGACCTGGTGGTGTTGGACAACGACGTGAAGTATCAGTGCAAACGCCTGGTCGTTTCCCAAGCGCCATACGGGGTGTGCAGAGTAGAGGGCCACCTGGTGGCGGTTACTGTGCCCAAAGCGCGACAACTGCAGATGGTGACGGCCCACCCCCACCTCGTGCCCCTCACCACCCTCTCCCTCCCTCTCCAGCCGCAGGAGACGGCGTGGGCGGTGGGCAGTCTGGGTGACCAGCGCCTGGTCGTCACCACCTGCCCTCAGGGGGAGGTGGGCAGCATGCTGATTCTGCAGGTGACGGGTGACAGCGTGCTATGTGTGACACGATTC…
>Cbetulinus_11001.1
ATGGATCAGCCCAAAACACACACACATACACACACACACACACACACACACACACACTTACGCCAACAGCTGACTAAAATTTACAACATAAATGCCATCAAAGATCATCCCCCGGACCACATTCACTACAAGACCATCTCCCAGCAATCACAGACAAAACAATGA
>Cbetulinus_11002.1
ATGGGATCTCACCTGACACACTGTGGCATGGATCAGCGGGAGCCAAGCCCCTCCGAGGATGATGTCTACCACGAACGTCAGATGAAGGAGCTTTGTGCTCTTCACGCCCTCAACAACCTCTTCCAGTCCAGCAGTGCCTTCTCCAAAAAGGACCTGGACGAAATTTGTATCAAATTGTCTCCAAGTTCATTCATCAATCCCCATCGCAGCATGTTTGGGCTTGGAAACTATGATGTGAATGTCATCATGGCTGCACTGCAGAAAAAAGGATATGAGACGGTCTGGTTTGACAAGCGAAAGGATGTTGGTGTTCTGGTGGTTGAAAACATCTTGGGCTTCATTCTCAACACTCCCACAGACTACCGCTTTGGATTTGTCCGTCTGCCTTTCCAGCGCAAG…
>Cbetulinus_11003.1
ATGGCAGCTATGATGGAAGTGAGTGAACTCCAGTCACCAGAGCTGGAGAACGGTGGTGGTCTTTTTGGACCAGATGATGATGACGAGGAGATGATGCATACTTTTGGCAAGCATGCCCTGGTGAGCCCTAGTGGTGAGCAGTTTGAGATGCTGAAGGAGACTATCAAACACAGAGTTGAAGATGCACAAGGAGAAACCATTTACGAAATTGGCACTGGAGAGGGTGACCAGCCAGGCCTGAAAGAAGAGGACTACAGAGCAGCAGTGGCCACTCTTCACAGCATCACAGAGTCTCTGGGCCTGGAGTGTGTGCAGCTCAGGGAGAGAATAGCAGAAGAAGGCACCGTGGCAGAGTTCCTGCTGAGACAAAAGCTGGACACTGAAGACTTTATGGAAGTC…
>Cbetulinus_11004.1
ATGGCATTACGTCCAATGATGAAGTGCTGTAGCGGTGGAGGGTGGAGACGTGCAATGCCGTTTGGTGGTGGGATGAGAGGACTGTCCACGGCAGTGTCCGAACCGTCGGGCCCACGTATGAAGACTGAGGTGCCGGGGCCACGGTCCAAACAGCTGGCCAAAGAACTCCATGCCATGCAGGAATCGGGAGCTGTGCAATTCTTTGCGGACTACGACCTCAGTCAGGGCAACTATGTCGTGGACACTGATGGCAACGTGATGCTGGACCTGTACACACAGATTGCCTCCGTCCCTCTGGGATACAATCATCCGCGCATAATCCAGGCTTTTAAGGACCCAAAGAATCAGGCAGCCTTTATCAACCGTCCTGCCATGGGTGTCTTCCCGGGTGCTGACCAT…
>Cbetulinus_11005.1
ATGCAACTTATGGCTGGTGTGTACATGGTAGTGGAAGTAATGACGAAAATGAGCGCTAGAAAAACTTTGGTAAGTGCTGCTTTCCTGTGGATATCTTTGGGGACCTTTCACAAAGTGGAAAGCGAGGCTGCCCCCTTCTCCGCCGCGACCGCCGAGCCGTGTGACCTCCACCTGTGGTACCTGGACAGGGTCTTGGAAGGTGCCTTCAGTGGAGAGTTGACTCGGGAGCAGTCTGGCATCAAGACACGCATAGAATCCCTCATCGAAAAAAACCGGCATAAAGCCACGCCCGGTCTCATCTCCTGCTCCACGCTGGCTGCCTTCGAGAACGTCCTCAACCAGGCACGAAGCCGGCACACGGGTGGAGGACACGTAGGGGACGAGCCCAGCAGTGACGAA…
>Cbetulinus_11006.1
ATGTATTGCCGCACAGTTTCTCAGCGCTTACAGGGACTGTTGAGAGGATGTTACCATCTGAGCCCACTGTTGCACCAGGAGTGCCGGTCCTTATCATCAGCAGCATCATCTGCCGTATTTTCTGAGCATTTTGACTCTGGCCAGCAGACAGTTTCAAGCTCAACACAGCATGCAAAAAAGCAGGTGACATGGTGCCAGCGACGGTCTCTTCATCTGTCATCAGAGATGCCAGCATCTAAGGCAAACAATTCAAAGAAAAAACTGAGGAAGCCAGTGAACTTGAACAAGAAGGGGTTGACTATGGCCACAGTACAGATCTTCAGTGGCATGACTGTTGCCCAGTTGTCATCAGCTATCGGCAGAGGCATAGACCATGTCTTTGAAGTGCTGATGTATGTG…
>Cbetulinus_11007.1
ATGTCAAGGTGTGTGTCCACAGACCACGAGTTCCACCTGACCCTTCGATACCGGCGGCAGGCGATCAAAGAGGTCAGCATCACCAGCCCCCACGGCTGCAGGTTTTACGGAGACAGACGGGCGGAGCAGATCCTGGTGCCGTACCAGCCCGGGCAGATGGAGTCCCGACAGGACCAGCTGACCTACACGCTGCTCAACGCTCTGGAGCTGGGCATCAACTTCTACATGGACAAAGGCCGCATCTTCGTGCTGAGGAGATGCAAACACCTCTTACGCTACATTGTCGATTCTGAGCAAGAGACGGAAACCAACATAGGCAGGCGCATAGAGGTGGCGAAACAGTGGATTTGCATTTTAACGGCGACGTTGCTAATCTGCCGTCACCGGAAGCAGACACAA…
>Cbetulinus_11008.1
TCGCGGCTGTGTGCTGCACGGCTTACTGTCCTTAGTCCTGGCTACATCAGCAACCTGTGTTACCTACCCTGTCACCTTCTTGTCTGCTTGCAGCCTAACATCCCCACCATCGTCAACGAGTCTCTGGATCCGTCTGCACCTGCCCAGAGACAGGAAGCAGGCTGTGGGGACGCCCAGCTGCGCAGTCTGGACTCTGACCTGGAGCAGGTGAGCATCACGGACCTGCTGCCCATGAACACGGAGACTGCCATCTCCCTCACCAACATCTCCGTGGACAGCAACATCCACACCGAGCCCATGGACACTGACTCGGTGAGGGGCGGCGCCTACAATCACCACTCGGGCCACCACATCAAGCCTGAGCCCCTGGACAGAGCAGACCCCGCCCTGTACTGGCCG…
>Cbetulinus_1101.1
GTCAGAACTGACACACAGGGGGGAGCCTTGATTCAGTCCCTGGATCTCCCACACCGAACGCACACAACTATAAGTAACAACTGTTCCCAACAACGCGTGCAGGTGAACGGGACCAAGAAAACACGGCAGGTTCGAGTGCACTTCACGGAACTCGATCACGTGGAGAGGCGGCCGGCAGAGGAGGAGTGCCCACACTGTAGCTGTTCTTCAACGCAAGGCGACAAGATGTCCAACAGCTCTGCACCAGCCCCAGCCCCCTCCCCGTCCAACCTGGAGCTCTTCCCCACCCTCACGGCCCACGGCGTCCACGGCCCCGGCGAGGTGGTCGTCCCGGCGGACCTCAACCCTCGCCTGCCCGTCGGGGTGGTGGTGGCGATCCTGATGGTGGTGGGGCTGGTG…
>Cbetulinus_11010.1
ATGCCAGTGAAAAAGGGACGTCTAAAACCAGAAGATGACTACAAAATCAGAAAAAATTACGAATTTCTGAAGAAGAACTTTGATCCGATAAATGGAATCATGGATGATCTGATCAGCAACTGTGTGTTTGAACTCCGCGACCAGGACTTTGTGAAAAATGCTGGAGAAAAAACAGCTGAGGGAAGAGTGATGCGGTTTATTCAGGTCCTTGAAAATTCAGGCCCAGATGCATACCAGCACTTCATATCAGCACTGAATGCGACTGGAGATGAACATGTAGCAGAGCAGTTGGAATCAACTGATGTTCCCGAAGCCAATAAGAAAGATCCTCTTGCCTGGATTGATGAACTGCCAGATTCGGTGACATGTCTAAGTCCGACGGAAGCTGACGCCAGCCGT…
>Cbetulinus_11011.1
ATGTTTTCCAAAAATTTACTAGCACGTCAGGTTTTTCCACTGGTGAGAAGTACGAGCTGCTTGCAGAATGGGGGCATCAGCAGGCTACGATCGACAGTTACCGGTGTGTCAACGGAAAATCAAAAGCAAGTCTCTGAACAAGTCAGCGACCAAGTCCCCTCTACCATTACTGGCAAGAAAGCTCGCACGAACAGCCCGTTTATGAAGAATTTGTTTTTGGGCAAGTTTGACAAGGAAATGTTGGTCTATCCAGAGATCAGCGACAAAGAAGAATTTGATGAACTGAATGCCATGATCGAACCATTGGAGCGCTTCTTTTCTGACTCAGTGGATTCCAAGGCAATAGATGTGGCTGCCAAAATTCCACAAGAAACACTGCAGGGTTTGAAGGAACTGGGT…
>Cbetulinus_11012.1
ATGCCTAAAGGTCTGGTGAAAGCCAAGAAGTACGACTGGAAGGACTCCAACCTTGCCAACTTCGGGTCTGACGAGGAGAAGCAAGTGAAAAAGGAGTCAGCCGAGCAGGAGCCAGCGTGGCAAGGAGCAGGGCAGGAGCCAGGACTGAAGATCTGGCGTATTGAGCAATTTGAAGTCAAGGATTGGCCAGAGGAAGACTACGGTGAATTCTACAATGGAGATTCCTACATCATCCTGAATACTTACAAGGATGAAGAGACCGAGGACCTCAACTACGATGTCCACTTCTGGATTGGCAAGAACAGCACTCAAGATGAGTACGGCACTGCTGCCTACAAGACGGTTGAGCTGGATACCTTGCTGGACGACAAACCGGTGCAGCACAGGGAAGTCCAGGGC…
>Cbetulinus_11013.1
ATGGAAGATACCATGGTAATAAATGGAAACATACAGCAAACGTGTGTGTGTGTGAGCATGTGTGTGTGTGTGTGCATGTGCGTGAGTGTGTATGCGGTGCACGCAGACACAGAAATCAAGAACTACCGACAGATAGGGACTCTCTTGAGTACATACTTTCTGAAGAGGAGTGGTTTAAGGGAGGGGGAGGGTACTGTGCATGATTGTGTGCGTGAAAAAGTGTGCACGAAAGGCAAAGCAAATTTCCTGCATGAGATAGGAGAGAAGACATTATAA
>Cbetulinus_11015.1
ATGTTTGGTCACTTCTCACTTGAGTGTGTGTGTGTGTGTGTATGTGTGTGTGTGTGTGTGTGTGTGTGTGTGTGTGTGTGTGTGTGTGTGTGTGTGTGTGTGTGTGTGTCCATGCATGCATGCACATACATGCATGTGTATATGCACATGTACACACATGTAAGCATGTGCGCATGA
>Cbetulinus_11016.1
ATGCTTGACAAGCTCCTACCATTCTTGAGCTTCTCCTTCTTTCCCACCCACAACATTTTCCCCCCTCCAAATTTCCTACCCCTTGGGATAAAAAACAACAACAACAACAACAACAACAACAAAACCTTCAGCCTCACTCATAGTTTACCTTGA
>Cbetulinus_11018.1
ATGCTTGTAGAAATCAGCCTGAACGCATGCACACAAACGGCCCTTCCCTACATGCTTGCACAGATTGGCATTGTAAGGTTTTTGTTTGGAGTTCATGCAACGACATTAACCAGGAAGAGGAGGAGGCAGCATGTGGACAAACTGCTTGGATGGTAA
>Cbetulinus_11019.1
ATGGAGTGCGAACTAATGAAGGAAGAGGGGGGTGAGGTGACGGAACCTTTGATAGGCAATCTGGAGGAGGAGGTGAAGGCTGCCACAGATCTGCTGCTGCTGACCAACTTCCCTGCTTGCTTGGAAACATGCCAGCGTGTTGTTGCTGCTGTCAAGTCCTGTGATGACTGCGATTCAGACAATGTGGACAGGCTTTGCAAGGTGCTGGAGGCAGCCACAGTGATTGGCATTCAGGCTTTGGCGGAGCAAGGAACATGGAGGGAGGTGATTCCTTTCGTGGAGCAAGTCTACACCCACATGGCCGCATGCCCTGCCACCATCATGCAGATGTGTCTCTTGCTTCATTCACACGTGCGAGAATACATGGTGTGCCACTCGTTAATCGATGGCTGGCTGGAC…
>Cbetulinus_1102.1
ATGGATTCACTTCAGGGTTACTTCAGTCAGTTCGGGGAGATAACAGACTGCATTGTGATGGTGAACCCACAGACGGGCAAATCCAGAGGTTTTGGATTTGTTTCTTTTAAGGATCCTTCTACAGTTCAAGTCATTTTGTCATCCAAAAACCATGTCATCGATGGCAGAACAGTCGATGCCAAAGCCTGCAATGCAAGGGGTACAACTCCAAAGACACAGAATAAGTTTGGTGGTGGAATGACGGGACGGACAACAAAAATCTTTATTGGTGGTCTGCCAAACAATGTGAGAGAAGACACCATTCGAGACTGTTTCTCAAGGTTTGGAAATGTTACTGAAGTTGTGATCATGTATGACCATGAGAAAGAAAGATCACGCGGTATGTAG
>Cbetulinus_11020.1
ATGTTTGTGAGGAAGGTGTGTGTTTTAACTCTCACTATCCTGAAGTTTCATCTTTTTTTTTGTGCGTGTTTGACTTGTAAACTGTCTGGAAATCTCTTGCAAGAGTTAGTCACGGAGAGAAGGCTGTGTGTGTGTGTGTGTGTGTGTGTGTGTGTGTGTGTGTGTGTGTGTGTGTGTGTGTATGCTCTGTTTGAGATTTATTATTGA
>Cbetulinus_11022.1
ATGGCAGACAGTCCCCAGCCACCCCCGCCCAGCCAGCCGCCTGCTGCCAGAGGGCGGCACCCTGCCCCAACCACTCCCGACAACAGGAGGAGGGGCTTCACACGGCGCGCCAAGCCCAACGTCTGCCGCGTCCTGCTGCTGGATGGAGAGATACTGGAAACGGCTGTCAGTAAAAAGGCTCTGGGCAGCTTACTGTTTGAAAGAGTCTGTGACCACTTGGATCTCCTGGAGAAGGAGTACTTTGGCCTGAGCTACCGAGATGAGCTGGACCCCAGTGGGCTGCAGTACTGGTTAGACATCAACAAAACAATTGCTCATCAGAAAAAACGTGGGAAATGGGAATTTGAATTTGGTGTCAAGTTTTACCCCCCTGACCCTACAGTTCTGAAGGAGAGCTTG…
>Cbetulinus_11023.1
ATGGCTGTTTCGTCTGCAATGTTTGGCAAAAACACAACGAAAAATATTCTTCATGCCAAGACTTTAATCGCAAATGGGATGAATATACGTCAGACATTTAGTTTTCAAAAGAATGGAATGATGCATTGTAGGCTATGGACACGAACACGAATATTTTCAAGACAGTTGCACATGGATCCGACGAAGCGAAAGTTGCGATGGGTGACCGTTGGACCAACAGAGGAATTGAGTCGGAGTGTAGCTCTGGTAAACGACCTCAAACATCGAACATTTTCACAATCACCGAAACAGCACAATTTTGGTGGCAGTATTTGGTTCAAGAAATGGCCGCCAGCTCCCAGTTTAGATACCTTTGCAGCAGTGCTTTACAGTGGACTACAAAAGGATGATTGTGGAAGA…
>Cbetulinus_11024.1
ATGATGGACAGAGAAAAAGCTAAAAACGAGCTGGAGGTGGGTATGGGAAAAGATCAAATCACAGAAAAAAATCCAGATCATCGACGCGCTGCTAATGCCCGTAAGCCGAGATGCACTTCCACAAAACTAGGCTTACGCACCACGACTTTCATGCCTGCAGCACTGGAAATTATGCACCAAAGCTGCAGTCCTCACTACACTGGTTTCTAA
>Cbetulinus_11025.1
ATGTCTGCCTCAGCGGTGTACATCCTGGATGTCAAGGGCAAGGTGTTAATCAGCCGCAATTACCGTGGCGACATTGACATGTCAGTGATTGACAAGTTCATGCCCCTAGTGATGGAGAGAGAGGAGGAAAGTATTGTGACGCCCATCATCTCCCACGGCAACGTCACATTCCTCTACATCAAGTACAACAACCTCTACCTAGTCGCCACCACACGCAAAAATGCCAATGTTGCCATCGTCTTTGCTTTCTTGCATAAACTGGTACAGATCTTTGTGGAGTACTTCAAAGAGCTGGAGGAAGAGAGTATCCGTGACAACTTTGTCATCATCTATGAGCTGCTGGATGAGGTCATGGACTTTGGATACCCCCAGACGACGGACAGCAAGATCCTTCAGGAG…
>Cbetulinus_11026.1
ATGAGTGTGTGTGTGTGTGTGTGTGTGTGTGTGTCTGTCTGTCTGTCTGTCTGTCTGTTTGTCTGTCTGTCTATCTGTCTGTATGTGCCTGTGTCTGTTTCTGTGTGTGTACATGTGTGTGTATGTGTGTGTGTGTGTGTGTGTGTAGGAGGGGGCTGGAGGGTGACAGTGCTTACCTATGTTGTGTTAAGCGCACCTTTGAAGTTATCTACGACCGACAAACCCCAAAATTAA
>Cbetulinus_11028.1
ATGGCTGACTTTTCTCAGCGCTTGCAGGGCTGTGTGAAGCACTCTTCTGACAGCCTGAACAGCATGGAGGAGAACCTGGCGGCTGTCAAACTGACCAGCAGGCAGGGTCAGCTGCAATGTTCTCAGTGTCGACTGCTTCTACCAAGTGGAAAGTATATCATGGTTGAAGCCCACAAACCTGGCCAGTACAGGAGGTATGTGGATGCAGCGAAAGAGTGGATACAGTGGGTTAAATCCTCTCCAAAAGAAAGGCGTCAGTTTTATCACAACAAGGCAACCCCTCATTCTGCTCGGGTGTCTGCAGAAGTGGAGCTGAAGAAAATTGAATGCTTCAATTACATTGTGGATCATTCATCCATCACCACCCGCGCAGTCCACACTGCATCATCTCCCTTGGTC…
>Cbetulinus_11029.1
ATGGACTTGCCAATACTGGTGACCCCGACGGAACCAAACCAAGACCACAGATGTGGAGAGGACATCGAAACCGAGGTCACCATGAGAACAGGGCATGAAGGGCCACAGAATTTGAGACATTTTTTTTTTATGCTGATCGATGAGAATGAGGATGATTAA
>Cbetulinus_1103.1
ATGGATGAGAACCTGTCCCGCGGATACTGCCAACTCAACTCGCCGCAGATCAGCCGGAAGTGGAAGGGCGGGGTGTCGACGCGGGACAACGTCACGCCCCCACGTGACCCGTGCAGCTGTGTGTACCTGGCCCTGGTGCTGGCCGGGGCAGGGTTCCTCTTGCCCTACAACAGCTTCATCACCGCAGTGGACTTCTACCAGGAGCGGTACCCCGGGTCCACCATCATCTTCGACATGAGTCTGACCTACATCGTCGTCGCCTTCATCAGTGTCATCATCAACAACGCCCTGGTCGAGGCTCTGCGCATGCCCGTGAGGATCACTTTCGGCTACATCCTGGCCTTTTTCACGCTGATGGTGATCGCCCTTTGCGACCTGTGGTTTCAGCTCTTCTCGCCA…
>Cbetulinus_11030.1
ATGGTACGTATAGCCGTCATCGGTGCTGGTATTGTGGGACTGGCCAGTGCGGTCAACGTCCAAAAGTTGCTTCCTAGTGCTCGCATCACCATCATAGCAGACAAGTTCGAAAAGGACACCACAAGCAGTGGTGCTGGGGGATTGTATCGGCCAACCAGCCATCTGGTGAAAGGCGTGCCTCCAGAGACCATCAAGGCCTGGGTAAAGGACACCTGGGACTATTACTCCGCCCTGGCCATGTCACCAGAGGCCAAGGACTCCGGCCACAGGCTAGTGCCTGGCTTTGTGGTGTCTGACGACATGTCCTTCGTGCAGAAACCGGTGTACGAGAACATTGTGTTCAACTTCAAGATACTCACCCCTGAAGAAATGAAGAGGCTCAAATTCCCTTTCAAATAC…
>Cbetulinus_11031.1
GCCAACCTGCCGCTGCTGCAGCGAGAGCTGCTTCACTGCGCGCGTATGGCTAAGCAGACGCCCCAGCAGTTCTTGACGCAGAACGAGCACGTGGTCTTCGATCCCTCGCACTCCCCCCTCGACTCCCACGACTCCGTCACCTCGGAGCTCAACGAGAACGGAAAGAGACGGGCCTCCCCGGAAAACCGCCCCAAGGAGAACGGCGCCATGGACACCCTCATGTCGGAGCCCCTGCACCCGGCCAAGCGTCACCACCCCAACAGCCCCGTGGGGTCCCGCATCAGCCCCAACGGCTCCCTCAACCTGGGGTCCGGGGCCCCCATCCGCCTGGAGGACATCAGCCTCTCCCGGGAGCTGCGGGAGAGGGAGAGGCTGGAGAGGGAGAGGGCCGAGAGGGAG…
>Cbetulinus_11032.1
CCTATCATTATTGATGCCAGAGGGCATTTGCTAGGTCGCCTGGCAGCCCTCGTGGCCAAAACTCTACTGCAAGGTCAGAGAGTTGTGGTGGTACGATGTGAAGGAATCAACATCTCAGGAAATTTCTACAGAAACAAACTGAAGTACTTGGAGTACTTGAAGAAGAGGTGCAATGTGAAGCCAGCCAGAGGGCCCTACCACTTCCGTGCCCCCTCCAAGATGTTCATCCGTGTCGTCAGAGGCATGCTGCCCCACAAGACGGCGCGCGGCAAGGAGGCCATGGAACGCCTCAAGACCTTCGAGGGAATCCCTCCCCCGTACGACAAGCAAAAGCGCATGGTGGTGCCCTCTGCCCTCAAAGTGCTTCGTCTGGGACAGACCCGCAAGTACTGCTCCCTG…
>Cbetulinus_11033.1
ATGTTTTTCACATCAGAACAGCACATCACAACAGGCCAGTCACAACTCTACTCTCGGTTTTTGTTAGCATCACCTAATCTGGATGCTGGTGTATCTGAGGAGGAAGGAAAGAGGGAGGGGAAGGGGGGGCACTCTGTTGGGAGGTCAGGTCAGTCCCAGGTAATGGAGATTTGCAGGGATAGACGAGTGGGGGAAGGGATGATGGCAGCTAGGAGAGGTAGTTGGTGA
>Cbetulinus_11034.1
ATGGGGGTGTCGACTTTGTTAAGCCTCGCCTCGTTCTCCAAGCTGACCGGAGCAGCAGACGACGACTCCGTGGACCGCCTGAACCACCTCTACACCGTCGTCCTCCTCATCCTCTTCACGTGCATCGTGTCGGGCGGTCAGTACGTGGGCAACCCCATCGAGTGCTGGATGCCCGCCCACTTCCCAGGCACCTACGTCAGCTACGCCAGGACCTATTGCTGGGTGAGGAACACCTACTACATCCCCATGGACAACCGCATCCCTGTGGAGTCGGTCAGGCGGGAGTCGGAGGAGCTGACCTACTACCAGTGGGTGCCCATCATCCTCATGTTCATGGCCGTCCTCTTCAAGTTCCCCTGCCTGGTCTGGAGGCTCCTCAACGGCGGGTCGGCCATCAAC…
>Cbetulinus_11035.1
ATGATCGAAAAGCAGCAGATTCCCCCTGTAGAATTGTTGCAATACGACCACAAACGGACAAGGTTTCTTCGCCTTGCGTGTAATGAACAAATTGTTCAAAGCCCTCTCCCCTCTTACAAGCACTCTCGCTCCCACTTCTTCCTGCTTGCATGTCTGCCTCGCATGTCTTGA
>Cbetulinus_11036.1
ATGGGTCAGCATGCCTCGGGCTCTTCCGCCATCGTCATTGCCACCGTCATCGCCGCCGCTGTGCTGAGGGGGTCGGTGTGTACAGACGTCACCCACGGCACGGTGTCCAGCCTCCCCCACCCCCCACCTCCACCCCTCGGGGGGAGGGACCCCCCACCCGTCCTACCCGCCCCCCTGCCCTCCTCGCTGCAAGTGGACGTGACGCTGGGCCAGGCGGAGCTTCACCTGCATCTGCTGGAGGACCCCGAGTTCGAACCTGAGGTGCCTGTCTGGGAGCTGTACACTGACAGGGACGGCAAGCAGCAGGCACAGCGAGCGGCGCTGAGGACACCTGAGTACTCGGTGTACCATGACCTTCAGAAGGAGGCTGACGTCATGGTGTTCCGGGACACAGACGAC…
>Cbetulinus_11038.1
[truncated: 46,617 more rows]
